# Supplementary material for: Molecular processes during fat cell development revealed by gene expression profiling and functional annotation
Source: Genome Biol. 2005 Dec 19;6(13):R108. doi: 10.1186/gb-2005-6-13-r108 (PMC1414107; doi:10.1186/gb-2005-6-13-r108)
Supplement: Additional data file 1 — A spot map for the array design [file gb-2005-6-13-r108-S1.txt]

Index	Block	Column	Row	EST ID	Name	RefSeq ID	Ensembl ID	Unigene ID	TC#
1	1	1	1	AF159801	CN_A.t.LTP4
2	1	2	1	AI836658	demethyl-Q 7 (Coq7)	NM_009940	ENSMUSG00000030652	Mm.20634	TC734250
3	1	3	1	AI839716	PREDICTED: disco interacting protein 2 homolog (Drosophila) (Dip2)	XM_147419	ENSMUSG00000020231	Mm.33183	TC649713
4	1	4	1	AI843348	WW domain binding protein 11 (Wbp11)	NM_021714	ENSMUSG00000030216	Mm.141197	TC719753
5	1	5	1	AI846314	cyclin M1 (Cnnm1)	NM_031396	ENSMUSG00000025189	Mm.39388	TC736601
6	1	6	1	AI847690	ribosomal protein S4, X-linked (Rps4x)	NM_009094	ENSMUSG00000031320	Mm.358941	TC680147
7	1	7	1	AI848929	wingless-related MMTV integration site 4 (Wnt4)	NM_009523	ENSMUSG00000036856	Mm.20355	TC775850
8	1	8	1	AI853382	RNA binding motif protein 7 (Rbm7)	NM_144948	ENSMUSG00000042396	Mm.76911	TC669897
9	1	9	1	AI854035	kelch-like ECH-associated protein 1 (Keap1)	NM_016679	ENSMUSG00000003308	Mm.248266	TC667488
10	1	10	1	AI854587	proline dehydrogenase (Prodh)	NM_011172	ENSMUSG00000003526	Mm.28456	TC655997
11	1	11	1	AW537980					TC712572
12	1	12	1	AW544502	ATPase, Na+/K+ transporting, beta 1 polypeptide (Atp1b1)	NM_009721	ENSMUSG00000026576	Mm.4550	TC759542
13	1	13	1	AW537551	ATP-binding cassette, sub-family F (GCN20), member 3 (Abcf3)	NM_013852	ENSMUSG00000003234	Mm.27135	TC727018
14	1	14	1	C79189	KIAA1240 protein {Homo sapiens}				TC703478
15	1	15	1		CN_blank
16	1	16	1	AU023304	PET112-like (yeast) (Pet112l)	NM_144896	ENSMUSG00000028085		TC728339
17	1	17	1	AU020280	PREDICTED: similar to RIKEN cDNA 1700029I01 (LOC434637)	XM_486499		Mm.332046	TC668066
18	1	18	1	AU017120	RIKEN cDNA 1110001A12 gene (1110001A12Rik)	NM_029571		Mm.358803	TC747297
19	1	19	1	AU044725
20	1	20	1	AW546936	RIKEN cDNA 2610002J23 gene				TC676084
21	1	21	1	AW551478	RIKEN cDNA 2610203C20 gene			Mm.370859	TC715421
22	1	22	1
23	1	23	1	AW557010	unnamed protein product {Homo sapiens}		ENSMUSG00000038024	Mm.371385	TC768477
24	1	24	1	AW741662	yolk sac gene 2 (Ysg2)	NM_011734	ENSMUSG00000001942	Mm.196345	TC772937
25	1	1	2	AF159803	CN_A.t.LTP6
26	1	2	2	AI836361	G-protein coupled receptor 88 (Gpr88)	NM_022427		Mm.40025	TC761590
27	1	3	2	AI839764	PTEN induced putative kinase 1 (Pink1)	NM_026880	ENSMUSG00000028756	Mm.18539	TC707514
28	1	4	2	AI843395	ubiquitin specific protease 21 (Usp21)	NM_013919	ENSMUSG00000053483	Mm.27510	TC760653
29	1	5	2	AI846368	RIKEN cDNA 1110054N06 gene (1110054N06Rik)	NM_175134	ENSMUSG00000048307	Mm.15351	TC766527
30	1	6	2	AI847739	DEAD (Asp-Glu-Ala-Asp) box polypeptide 48 (Ddx48)	NM_138669	ENSMUSG00000025580	Mm.197555	TC687736
31	1	7	2	AI844022	transmembrane protein 32 (Tmem32)	NM_146234	ENSMUSG00000061273	Mm.291824	TC648268
32	1	8	2	AI851804	heat shock factor binding protein 1 (Hsbp1)	NM_024219	ENSMUSG00000031839	Mm.358714	TC746256
33	1	9	2	AI854061	RIKEN cDNA C330016O10 gene (C330016O10Rik)	NM_145974	ENSMUSG00000001053	Mm.41760	TC675048
34	1	10	2	AI854612
35	1	11	2	AW538033
36	1	12	2	AW544560	calmodulin 1 (Calm1)	NM_009790	ENSMUSG00000001175	Mm.285993	TC680074
37	1	13	2	AW537615	origin recognition complex, subunit 1-like (S.cereviaiae) (Orc1l)	NM_011015	ENSMUSG00000028587	Mm.294154	TC669331
38	1	14	2	C79268					TC653002
39	1	15	2	C86591	stromal cell derived factor receptor 2 (Sdfr2)	NM_009146	ENSMUSG00000033386	Mm.66293	TC768387
40	1	16	2	AU023354					TC784316
41	1	17	2	AU020390				Mm.26216	TC723127
42	1	18	2	AU017192	RIKEN cDNA 1810048J11 gene (1810048J11Rik)	NM_026327	ENSMUSG00000034501	Mm.11233	TC650046
43	1	19	2	AU044835	protein phosphatase 1, catalytic subunit, gamma isoform (Ppp1cc)	NM_013636	ENSMUSG00000004455	Mm.280784	TC687688
44	1	20	2	AW547047	laminin receptor 1 (ribosomal protein SA) (Lamr1)	NM_011029	ENSMUSG00000032518	Mm.4071	TC772323
45	1	21	2	AW551683	small nuclear ribonucleoprotein B (Snrpb)	NM_009225	ENSMUSG00000027404	Mm.88216	TC694453
46	1	22	2	AW554339	unnamed protein product {Homo sapiens}			Mm.363553	TC709330
47	1	23	2	AW557056				Mm.337391	TC729818
48	1	24	2	AW824850	heat shock protein 105 (Hsp105)	NM_013559		Mm.270681	TC734576
49	1	1	3	X58149	CN_A.t.PRK
50	1	2	3	AI836416	expressed sequence AI132321 (AI132321)	NM_178911	ENSMUSG00000052160	Mm.203915	TC675626
51	1	3	3	AI839572	glucose regulated protein (Grp58)	NM_007952	ENSMUSG00000027248		TC713261
52	1	4	3	AI842520	ribosomal protein S6 kinase, polypeptide 5 (Rps6ka5)	NM_153587	ENSMUSG00000021180	Mm.220417	TC729115
53	1	5	3	AI842858	RIKEN cDNA 2510049I19 gene (2510049I19Rik)	NM_026455	ENSMUSG00000003039	Mm.28327	TC713580
54	1	6	3	AI847084	autocrine motility factor receptor (Amfr)	NM_011787	ENSMUSG00000033038	Mm.34641	TC746505
55	1	7	3	AI844060	PREDICTED: TNFRSF1A-associated via death domain (Tradd)	XM_134502	ENSMUSG00000031887	Mm.264255	TC696711
56	1	8	3	AI851843	TAF10 RNA polymerase II, TATA box binding protein (TBP)-associated factor (Taf10)	NM_020024	ENSMUSG00000043866	Mm.300948	TC702819
57	1	9	3	AI852994	RIKEN cDNA 4932416A11 gene (4932416A11Rik)	NM_147776	ENSMUSG00000042116	Mm.26515	TC662128
58	1	10	3	AI854637	leucine rich repeat and fibronectin type III domain containing 3 (Lrfn3)	NM_175478	ENSMUSG00000036957	Mm.23157	TC690605
59	1	11	3	AW538070	apurinic/apyrimidinic endonuclease 1 (Apex1)	NM_009687	ENSMUSG00000035960	Mm.203	TC713431
60	1	12	3	AW544641	exosome component 1 (Exosc1)	NM_025644	ENSMUSG00000034321		TC735466
61	1	13	3	AW537659	ubiquinol-cytochrome c reductase core protein 1 (Uqcrc1)	NM_025407	ENSMUSG00000025651	Mm.335460
62	1	14	3	C79342	formin-family protein FHOS2 (FHOS2)	NM_175276	ENSMUSG00000034295	Mm.329322	TC690304
63	1	15	3	C86668	cask-interacting protein 2 (Caskin2)	NM_080643	ENSMUSG00000034471	Mm.215122	TC648217
64	1	16	3	AU023405					TC740411
65	1	17	3	AU020525					TC729948
66	1	18	3	AU017253					TC764128
67	1	19	3	AU044932					TC668870
68	1	20	3	AW547113	RIKEN cDNA 2610027O18 gene (2610027O18Rik)	NM_029580	ENSMUSG00000034442	Mm.311344	TC728855
69	1	21	3	AW551609					TC751838
70	1	22	3	AW554397	sterol O-acyltransferase 1 (Soat1)	NM_009230		Mm.28099	TC655422
71	1	23	3	AW557124	zinc finger protein 110 (Zfp110)	NM_022981	ENSMUSG00000021514	Mm.292297	TC769174
72	1	24	3	BE447212	CD53 antigen (Cd53)	NM_007651	ENSMUSG00000040747	Mm.316861	TC707707
73	1	1	4	U91966	CN_A.t.rbcL
74	1	2	4	AI837050	apoptosis-associated tyrosine kinase (Aatk)	NM_007377	ENSMUSG00000025375	Mm.6826	TC761701
75	1	3	4	AI839953	myeloid ecotropic viral integration site-related gene 2 (Mrg2)	NM_008627		Mm.360516	TC734604
76	1	4	4	AI842567	DEAD (Asp-Glu-Ala-Asp) box polypeptide 19a (Ddx19a)	NM_007916	ENSMUSG00000015023	Mm.287901	TC721417
77	1	5	4	AI842902	Mus musculus adult male bone cDNA, RIKEN full-length enriched library, clone:9830002K13 product:unclassifiable, full insert sequence.				TC722854
78	1	6	4	AI848312	RIKEN cDNA 1700105P06 gene				TC649554
79	1	7	4	AI844113	RIKEN cDNA 9030617O03 gene (9030617O03Rik)	NM_145448	ENSMUSG00000021185	Mm.218590	TC708903
80	1	8	4	AI854416	heterogeneous nuclear ribonucleoprotein methyltransferase-like 3 (S. cerevisiae) (Hrmt1l3)	NM_133740	ENSMUSG00000030505		TC754511
81	1	9	4	AI853031	ribosomal protein L36a-like (Rpl36al)	NM_025589	ENSMUSG00000049751	Mm.311121	TC740241
82	1	10	4	AI851245	succinate dehydrogenase complex, subunit A, flavoprotein (Fp) (Sdha)	NM_023281	ENSMUSG00000021577	Mm.158231	TC772940
83	1	11	4	AW538125	Down syndrome critical region gene 3 (Dscr3)	NM_007834	ENSMUSG00000022898	Mm.7472	TC727332
84	1	12	4	AW544709	EH-domain containing 4 (Ehd4)	NM_133838	ENSMUSG00000027293	Mm.132226	TC713875
85	1	13	4	AW537752	1-acylglycerol-3-phosphate O-acyltransferase 5 (lysophosphatidic acid acyltransferase, epsilon) (Agpat5)	NM_026792	ENSMUSG00000031467	Mm.372531	TC702133
86	1	14	4		CN_blank
87	1	15	4	C86767	PREDICTED: similar to Elongation factor 2 (EF-2) (LOC433776)	XM_485469	ENSMUSG00000034994	Mm.240371	TC725738
88	1	16	4	AU023451	ESTs, Moderately similar to oxysterol-binding protein-like protein 3; oxysterol-binding protein-related protein 3; oxysterol-binding protein 3 [Homo sapiens] [H.sapiens]
89	1	17	4	AU020610	RIKEN cDNA 2810409H07 gene (2810409H07Rik)	NM_025942	ENSMUSG00000027108	Mm.22661	TC729770
90	1	18	4	AU017354	RIKEN cDNA 1200004M23 gene (1200004M23Rik)	NM_026169	ENSMUSG00000024816	Mm.202092	TC759946
91	1	19	4	AU045012					TC711653
92	1	20	4	AW547204	ribosomal protein L23a (Rpl23a)	NM_207523	ENSMUSG00000058546	Mm.371752	TC739124
93	1	21	4	AW551674
94	1	22	4	AW554444	DNA segment, Chr 10, Johns Hopkins University 81 expressed (D10Jhu81e)	NM_138601	ENSMUSG00000053329	Mm.268691	TC649053
95	1	23	4	AW557180	vacuolar protein sorting 41 (yeast) (Vps41)	NM_172120	ENSMUSG00000041236
96	1	24	4	BE288883	a disintegrin and metalloprotease domain 8 (Adam8)	NM_007403	ENSMUSG00000025473	Mm.15969	TC700916
97	1	1	5	AF168390	CN_A.t.RCP1
98	1	2	5	AI836666
99	1	3	5	AI839723
100	1	4	5	AI843362	calcium channel, voltage dependent, alpha2/delta subunit 3 (Cacna2d3)	NM_009785	ENSMUSG00000021991	Mm.370172	TC735717
101	1	5	5	AI846329	sortilin 1 (Sort1)	NM_019972	ENSMUSG00000061993	Mm.157119	TC761029
102	1	6	5	AI847696	RIKEN cDNA 4930471M23 gene (4930471M23Rik)	NM_175675	ENSMUSG00000029175		TC774634
103	1	7	5	AI848937	riboflavin kinase (Rfk)	NM_019437	ENSMUSG00000024712	Mm.7013	TC753561
104	1	8	5	AI853388	dishevelled 2, dsh homolog (Drosophila) (Dvl2)	NM_007888	ENSMUSG00000020888	Mm.5114	TC661777
105	1	9	5	AI854041	Unknown (protein for MGC:7474)		ENSMUSG00000019132	Mm.266668	TC779711
106	1	10	5	AI854593	RIKEN cDNA 1110018M03 gene (1110018M03Rik)	NM_026271		Mm.291809	TC696723
107	1	11	5
108	1	12	5	AW544515	ADP-ribosylation factor-like 6 interacting protein 1 (Arl6ip1)	NM_019419	ENSMUSG00000030654	Mm.29924	TC673813
109	1	13	5	AW537567	twisted gastrulation homolog 1 (Drosophila) (Twsg1)	NM_023053	ENSMUSG00000024098	Mm.10153	TC740228
110	1	14	5	C79210	geranylgeranyl diphosphate synthase 1 (Ggps1)	NM_010282	ENSMUSG00000021302	Mm.371811	TC689016
111	1	15	5	C86546					TC745359
112	1	16	5	AU023315					TC672837
113	1	17	5	AU020317					TC790856
114	1	18	5	AU017147	hypothetical protein 4933411G11 (4933411G11)	NM_177880	ENSMUSG00000029586	Mm.273303	TC736066
115	1	19	5	AU044752	BCL2/adenovirus E1B 19kDa-interacting protein 3-like (Bnip3l)	NM_009761	ENSMUSG00000022051	Mm.29820	TC767084
116	1	20	5	AW546964	S100 calcium binding protein A9 (calgranulin B) (S100a9)	NM_009114	ENSMUSG00000056071	Mm.2128	TC734789
117	1	21	5	AW551507	H3 histone, family 3B (H3f3b)	NM_008211	ENSMUSG00000016559	Mm.371563	TC738935
118	1	22	5	AW554270	heterogeneous nuclear ribonucleoprotein U (Hnrpu)	NM_016805	ENSMUSG00000039630	Mm.2115	TC765988
119	1	23	5	AW557022	myeloid/lymphoid or mixed lineage-leukemia translocation to 3 homolog (Drosophila) (Mllt3)	NM_029931	ENSMUSG00000028496		TC656467
120	1	24	5	AW909758	solute carrier family 25 (mitochondrial carrier, citrate transporter), member 1 (Slc25a1)	NM_153150	ENSMUSG00000003528	Mm.229291	TC667710
121	1	1	6	AF247559	CN_A.t.TIM
122	1	2	6	AI836374	AKT1 substrate 1 (proline-rich) (Akt1s1)	NM_026270	ENSMUSG00000011096	Mm.373256	TC726841
123	1	3	6	AI839775	RIKEN cDNA 2310037I24 gene (2310037I24Rik)	NM_133714	ENSMUSG00000022992	Mm.372069	TC768492
124	1	4	6	AI843403	RIKEN cDNA 5830406C15 gene				TC748893
125	1	5	6	AI846382	Der1-like domain family, member 1 (Derl1)	NM_024207	ENSMUSG00000022365	Mm.289387	TC701062
126	1	6	6	AI847055	dual specificity phosphatase 8 (Dusp8)	NM_008748	ENSMUSG00000037887	Mm.39725	TC742167
127	1	7	6	AI844033	oligodendrocyte transcription factor 2 (Olig2)	NM_016967	ENSMUSG00000039830	Mm.37289	TC734466
128	1	8	6	AI851817	elongation factor RNA polymerase II (Ell)	NM_007924		Mm.271973	TC774452
129	1	9	6	AI854069
130	1	10	6	AI854619	vacuolar protein sorting 29 (S. pombe) (Vps29)	NM_019780	ENSMUSG00000029462		TC781339
131	1	11	6	AW538041	PWP2 (periodic tryptophan protein) homolog, yeast (Pwp2h)	NM_029546	ENSMUSG00000032834	Mm.103522	TC788496
132	1	12	6	AW544577	solute carrier family 39 (zinc transporter), member 10 (Slc39a10)	NM_172653	ENSMUSG00000025986	Mm.233889	TC695918
133	1	13	6	AW537625	26S proteasome non-ATPase regulatory subunit 1 (26S proteasome regulatory subunit S1)		ENSMUSG00000026229		TC739606
134	1	14	6	C79287					TC693330
135	1	15	6	C86602					TC651857
136	1	16	6	AU023363					TC769680
137	1	17	6	AU020410	RB1-inducible coiled-coil 1 (Rb1cc1)	NM_009826	ENSMUSG00000025907	Mm.293811	TC709464
138	1	18	6	AU017208	RIKEN cDNA E330008O22 gene (E330008O22Rik)	NM_172662	ENSMUSG00000036890		TC649697
139	1	19	6	AU044855					TC717511
140	1	20	6	AW547056	COP9 (constitutive photomorphogenic) homolog, subunit 4 (Arabidopsis thaliana) (Cops4)	NM_012001	ENSMUSG00000035297	Mm.957	TC674390
141	1	21	6	AW551696	RIKEN cDNA 1110002J03 gene				TC716076
142	1	22	6	AW554361	DNA segment, Chr X, Brigham & Women's Genetics 1396 expressed (DXBwg1396e), transcript variant 1	NM_029836	ENSMUSG00000041096	Mm.9997	TC715277
143	1	23	6	AW557065	RIKEN cDNA D230019K24 gene (D230019K24Rik)	NM_172511	ENSMUSG00000033157	Mm.247453	TC755741
144	1	24	6	BE333520	delta-like 1 homolog (Drosophila) (Dlk1)	NM_010052	ENSMUSG00000040856	Mm.157069	TC679926
145	1	1	7	X56062	CN_A.t.Cab
146	1	2	7	AI836865	discs, large (Drosophila) homolog-associated protein 3 (Dlgap3)	NM_198618	ENSMUSG00000042388	Mm.331885	TC735879
147	1	3	7	AI839579	chromogranin A (Chga)	NM_007693	ENSMUSG00000021194	Mm.4137	TC696419
148	1	4	7	AI842531	selenoprotein T {Homo sapiens}		ENSMUSG00000027812	Mm.270950	TC755386
149	1	5	7	AI842867	ubiquitin specific protease 54 (Usp54)	NM_030180	ENSMUSG00000021817	Mm.28779	TC762033
150	1	6	7	AI847095	secretory carrier membrane protein 5 (Scamp5)	NM_020270	ENSMUSG00000040722	Mm.102278	TC734179
151	1	7	7	AI844076	heat shock protein 1 (Hspb1)	NM_013560	ENSMUSG00000004951		TC773091
152	1	8	7	AI851854	presenilin 2 (Psen2)	NM_011183	ENSMUSG00000010609	Mm.330850	TC696553
153	1	9	7	AI853001	ESTs, Weakly similar to C21124 Bkm-like sex-determining region hypothetical protein CS319 - fruit fly (Drosophila melanogaster) (fragment) [D.melanogaster]			Mm.39922
154	1	10	7	AI854646	T-cell lymphoma invasion and metastasis 1 (Tiam1)	NM_009384	ENSMUSG00000002489	Mm.124100	TC768466
155	1	11	7	AW538080	mitochondrial ribosomal protein L46 (Mrpl46)	NM_023331	ENSMUSG00000030612		TC775177
156	1	12	7	AW544661	serine/threonine kinase 10 (Stk10)	NM_009288	ENSMUSG00000020272	Mm.8235	TC649611
157	1	13	7	AW537669	alpha globin regulatory element containing gene (Mare)	NM_181569	ENSMUSG00000020289	Mm.263161	TC708139
158	1	14	7	C79365					TC758638
159	1	15	7	C86690
160	1	16	7	AU023418	QKI isoform 5		ENSMUSG00000062078		TC774048
161	1	17	7	AU020547	data source:SPTR source key:Q9JMG0 evidence:ISS~putative~similar to MRNA COMPLETE CDS CLONE:				TC702718
162	1	18	7	AU017273					TC729571
163	1	19	7	AU044950	ESTs, Weakly similar to RIKEN cDNA 5730493B19				TC711558
164	1	20	7	AW547143	phosphatidylinositol glycan, classC (Pigc)	NM_026078	ENSMUSG00000026698	Mm.372463	TC782118
165	1	21	7	AW551633	hyperparathyroidism 2 homolog (human) (Hrpt2)	NM_145991	ENSMUSG00000026361	Mm.156727	TC714796
166	1	22	7	AW554401	PREDICTED: RIKEN cDNA 2410066K11 gene (2410066K11Rik)	XM_130319	ENSMUSG00000034848	Mm.250868	TC762461
167	1	23	7	AW557137	procollagen, type VI, alpha 1 (Col6a1)	NM_009933	ENSMUSG00000001119	Mm.2509	TC688547
168	1	24	7	BE448627	PREDICTED: macrophage expressed gene 1 (Mpeg1)	XM_129176		Mm.3999	TC662577
169	1	1	8	AF198054	CN_A.t.Nac1
170	1	2	8	AI837058
171	1	3	8	AI839966
172	1	4	8	AI842571	tissue specific transplantation antigen P35B (Tsta3)	NM_031201	ENSMUSG00000022570	Mm.22596	TC787938
173	1	5	8	AI843751	spermidine synthase (Srm)	NM_009272	ENSMUSG00000006442	Mm.10	TC714271
174	1	6	8	AI848319					TC792903
175	1	7	8	AI844123	RUN domain containing 1 (Rundc1)	NM_172566	ENSMUSG00000035007	Mm.305941	TC748189
176	1	8	8	AI854422	mannosidase 1, beta			Mm.369079	TC649985
177	1	9	8	AI853039	chitinase 3-like 1 (Chi3l1)	NM_007695	ENSMUSG00000064246	Mm.38274	TC675795
178	1	10	8	AI851253				Mm.373322	TC763586
179	1	11	8
180	1	12	8	AW544728	alkaline phosphatase 2, liver (Akp2)	NM_007431	ENSMUSG00000028766	Mm.288186	TC733604
181	1	13	8	AW537767					TC768815
182	1	14	8	C79457	DNA segment, Chr 6, ERATO Doi 253, expressed (D6Ertd253e)	NM_178608	ENSMUSG00000052852	Mm.146332	TC675068
183	1	15	8	C86790					TC791625
184	1	16	8	AU023469					TC784773
185	1	17	8	AU020628	data source:MGD source key:MGI:1350917 evidence:ISS~putative~ribosomal protein S3			Mm.369590	TC673379
186	1	18	8	AU017368	deiodinase, iodothyronine type III (Dio3)	NM_172119		Mm.154427	TC650317
187	1	19	8	AU045044	RIKEN cDNA 9230106L14 gene (9230106L14Rik)	NM_138685	ENSMUSG00000018211	Mm.330764	TC650270
188	1	20	8	AW547224	periaxin (Prx), transcript variant 2	NM_019412	ENSMUSG00000053198	Mm.10119	TC710057
189	1	21	8	AW551740	PR domain containing 16 (Prdm16)	NM_027504	ENSMUSG00000039410	Mm.257785	TC656141
190	1	22	8	AW554472	WD repeat domain 3 (Wdr3)	NM_175552	ENSMUSG00000033285		TC734189
191	1	23	8	AW557191	serine/threonine kinase 19 (Stk19)	NM_019442	ENSMUSG00000061207	Mm.311463	TC755037
192	1	24	8	BE309462	mitogen activated protein kinase 8 (Mapk8)	NM_016700	ENSMUSG00000021936		TC788305
193	1	1	9	AI838353	BPY2 interacting protein 1 (Bpy2ip1)	NM_173013	ENSMUSG00000019261	Mm.248559	TC707930
194	1	2	9	AI838039	heat shock protein 1 (chaperonin) (Hspd1)	NM_010477	ENSMUSG00000025980	Mm.371564	TC719410
195	1	3	9	AI837073	RIKEN cDNA 2410003P15 gene (2410003P15Rik)	NM_018888	ENSMUSG00000005882		TC747034
196	1	4	9	AI843588	ESTs, Weakly similar to RDP_HUMAN RD protein [H.sapiens]				TC692191
197	1	5	9	AI846707	coatomer protein complex, subunit beta 2 (beta prime) (Copb2)	NM_015827	ENSMUSG00000032458	Mm.261735	TC739470
198	1	6	9	AI848236	cDNA sequence BC043098 (BC043098)	NM_174997	ENSMUSG00000037503	Mm.120151	TC740000
199	1	7	9	AI854325	RIKEN cDNA A330103N21 gene				TC767722
200	1	8	9	AI852789					TC724456
201	1	9	9	AI854263	suppressor of Ty 6 homolog (S. cerevisiae) (Supt6h)	NM_009297	ENSMUSG00000002052	Mm.20755	TC741133
202	1	10	9		CN_blank
203	1	11	9	AW538976	pleckstrin homology domain containing, family C (with FERM domain) member 1 (Plekhc1)	NM_146054	ENSMUSG00000037712	Mm.210018	TC674997
204	1	12	9	AW545825
205	1	13	9	C76863	tribbles homolog 3 (Drosophila) (Trib3)	NM_144554	ENSMUSG00000032715	Mm.276018	TC774605
206	1	14	9	C80408					TC658393
207	1	15	9	C87767	hydroxysteroid dehydrogenase-1, delta<5>-3-beta (Hsd3b1)	NM_008293	ENSMUSG00000027871	Mm.140811	TC761564
208	1	16	9	AU024242	THAP domain containing 11 (Thap11)	NM_021513	ENSMUSG00000036442	Mm.286598	TC720843
209	1	17	9	AU014668	ubiquitination factor E4B, UFD2 homolog (S. cerevisiae) (Ube4b)	NM_022022	ENSMUSG00000028960	Mm.288924	TC695088
210	1	18	9	AU018259	Unknown (protein for IMAGE:4501762)			Mm.129084	TC775284
211	1	19	9	AU041583					TC671031
212	1	20	9	AW548483	RIKEN cDNA 2810482I07 gene				TC711591
213	1	21	9	AW552427	eukaryotic translation initiation factor 3, subunit 8 (Eif3s8)	NM_146200	ENSMUSG00000030738	Mm.22776	TC666977
214	1	22	9	AW555237	tripeptidyl peptidase II (Tpp2)	NM_009418		Mm.234139	TC654647
215	1	23	9	AW558000	beclin 1 (coiled-coil, myosin-like BCL2-interacting protein) (Becn1)	NM_019584	ENSMUSG00000035086	Mm.178947	TC787504
216	1	24	9		CN_blank
217	1	1	10	AI835341	calmodulin 1 (Calm1)	NM_009790	ENSMUSG00000001175	Mm.285993	TC734038
218	1	2	10	AI838101	peroxisome biogenesis factor 16 (Pex16)	NM_145122	ENSMUSG00000027222		TC748359
219	1	3	10	AI837128	PREDICTED: RIKEN cDNA 6030443O07 gene (6030443O07Rik)	XM_484809		Mm.212609	TC781941
220	1	4	10	AI843260	brain and reproductive organ-expressed protein		ENSMUSG00000052139	Mm.369745	TC689229
221	1	5	10	AI846136	RIKEN cDNA 2900078E11 gene			Mm.359971	TC736917
222	1	6	10	AI848263	Mus musculus, clone IMAGE:4500763, mRNA				TC729340
223	1	7	10	AI854370	tweety homolog 1 (Drosophila) (Ttyh1)	NM_021324	ENSMUSG00000030428	Mm.29729	TC781409
224	1	8	10	AI852816	Mus musculus, clone IMAGE:4506899, mRNA			Mm.156241	TC697781
225	1	9	10	AI854291	RIKEN cDNA 1110028N05 gene (1110028N05Rik)	NM_025400	ENSMUSG00000015542	Mm.86823	TC676118
226	1	10	10		CN_blank
227	1	11	10	AW539204	eukaryotic translation initiation factor 4 gamma, 3 (Eif4g3)	NM_172703	ENSMUSG00000028760	Mm.268903	TC648454
228	1	12	10	AW536076
229	1	13	10	C76948					TC736361
230	1	14	10	C80512	creatine kinase, mitochondrial 1, ubiquitous (Ckmt1)	NM_009897	ENSMUSG00000000308	Mm.252145	TC740069
231	1	15	10	C87851	RIKEN cDNA 5530400K14 gene				TC715097
232	1	16	10	AU024299	Ras GTPase-activating-like protein IQGAP2. [Human] {Homo sapiens}		ENSMUSG00000021676	Mm.38878	TC762283
233	1	17	10	AU014744	evidence:NAS~putative~unclassifiable				TC742587
234	1	18	10	AU040150	phosphate cytidylyltransferase 1, choline, alpha isoform			Mm.369282	TC741508
235	1	19	10	AU041670					TC717277
236	1	20	10	AW548568	Potential phospholipid-transporting ATPase IA (EC 3.6.3.1) (Chromaffin granule ATPase II). [Human]		ENSMUSG00000037685	Mm.153230	TC714087
237	1	21	10	AW552471	RIKEN cDNA 9930021J03 gene (9930021J03Rik)	NM_172836		Mm.313351	TC669997
238	1	22	10	AW555322	extracellular matrix protein 1 (Ecm1)	NM_007899	ENSMUSG00000028108	Mm.3433	TC681441
239	1	23	10	AW558059
240	1	24	10		CN_blank
241	1	1	11	AI836148	Tetraspan NET-5. [Human] {Homo sapiens}				TC714223
242	1	2	11	AI838163	data source:SPTR source key:Q9HAV4 evidence:ISS~homolog to EXPORTIN 5 a human Msn5 homologue~		ENSMUSG00000059856	Mm.275039	TC715332
243	1	3	11	AI837248			ENSMUSG00000048936		TC669956
244	1	4	11	AI843301	data source:SPTR source key:P52298 evidence:ISS~homolog to 20 KDA NUCLEAR CAP BINDING PROTEIN		ENSMUSG00000022774	Mm.290027	TC695168
245	1	5	11	AI846150	squamous cell carcinoma antigen recognized by T-cells 3 (Sart3)	NM_016926	ENSMUSG00000018974	Mm.29594	TC695395
246	1	6	11	AI848290	translocation associated membrane protein 1-like 1 (Tram1l1)	NM_146140	ENSMUSG00000044528	Mm.165810	TC696613
247	1	7	11	AI850128	RIKEN cDNA 2900057D21 gene (2900057D21Rik)	NM_145221	ENSMUSG00000050856	Mm.202322	TC648194
248	1	8	11	AI852943	chondroitin sulfate proteoglycan 5 (Cspg5)	NM_013884	ENSMUSG00000032482	Mm.38496	TC741555
249	1	9	11	AI850835	hypothetical protein 4933409I22 (4933409I22)	NM_172914	ENSMUSG00000036598	Mm.248902	TC716181
250	1	10	11		CN_blank
251	1	11	11	AW539252	mitogen activated protein kinase kinase 3 (Map2k3)	NM_008928	ENSMUSG00000018932	Mm.18494	TC780514
252	1	12	11	AW536120	RIKEN cDNA 2310031L18 gene (2310031L18Rik)	NM_026507	ENSMUSG00000032400	Mm.44082	TC768109
253	1	13	11	C77017					TC652023
254	1	14	11	C80603					TC652001
255	1	15	11	C87935	ubiquitin carboxy-terminal hydrolase L1 (Uchl1)	NM_011670	ENSMUSG00000029223		TC780689
256	1	16	11	AU024366
257	1	17	11	AU014800					TC757628
258	1	18	11	AU040244	calcium-independent phospholipase A2 isoform 1 {Oryctolagus cuniculus}			Mm.254851	TC656045
259	1	19	11	AU041737
260	1	20	11	AW548682	multiple coagulation factor deficiency 2 (Mcfd2)	NM_139295	ENSMUSG00000024150	Mm.30251	TC674405
261	1	21	11	AW552351					TC671631
262	1	22	11	AW555450	nuclear receptor subfamily 1, group I, member 3		ENSMUSG00000005674	Mm.3077
263	1	23	11	AW558131					TC731530
264	1	24	11		CN_blank
265	1	1	12	AI835376	Niemann Pick type C2 (Npc2)	NM_023409	ENSMUSG00000021242		TC725986
266	1	2	12	AI838216	membrane-bound transcription factor protease, site 1 (Mbtps1)	NM_019709	ENSMUSG00000031835	Mm.206934	TC681066
267	1	3	12	AI837244	EST
268	1	4	12	AI845427	transmembrane protein 19 (Tmem19)	NM_133683		Mm.368617	TC695427
269	1	5	12	AI846851	farnesyl diphosphate synthetase (Fdps)	NM_134469	ENSMUSG00000059743	Mm.358902	TC746448
270	1	6	12	AI848602	EST
271	1	7	12	AI850172	RIO kinase 2 (yeast) (Riok2)	NM_025934	ENSMUSG00000023846	Mm.218423	TC708718
272	1	8	12	AI852978	amyloid beta (A4) precursor protein-binding, family B, member 2 (Apbb2)	NM_009686	ENSMUSG00000029207	Mm.5159	TC701688
273	1	9	12	AI850869	PREDICTED: similar to CG14903-PA (LOC432624)	XM_484107	ENSMUSG00000048903	Mm.250552	TC774617
274	1	10	12		CN_blank
275	1	11	12	AW539319					TC711379
276	1	12	12		CN_blank
277	1	13	12	C77096				Mm.332050	TC718731
278	1	14	12	C80688	DNA segment, Chr 8, ERATO Doi 325, expressed (D8Ertd325e)	NM_025804	ENSMUSG00000001472	Mm.178818	TC701155
279	1	15	12	C88020	RIKEN cDNA 2810452K22 gene (2810452K22Rik)	NM_026048	ENSMUSG00000021276		TC781886
280	1	16	12	AU024446	amyotrophic lateral sclerosis 2 (juvenile) chromosome region, candidate 13 (Als2cr13)	NM_001003946	ENSMUSG00000041040	Mm.258250	TC653100
281	1	17	12		CN_blank
282	1	18	12	AU040331	PREDICTED: jumonji, AT rich interactive domain 1A (Rbp2 like) (Jarid1a)	XM_359326		Mm.288602	TC733659
283	1	19	12	AU041819	junction adhesion molecule 3 (Jam3)	NM_023277	ENSMUSG00000031990		TC753937
284	1	20	12	AW548759	Mus musculus 4 days neonate male adipose cDNA, RIKEN full-length enriched library, clone:B430219K18 product:unknown EST, full insert sequence.			Mm.352121	TC743088
285	1	21	12	AW552502	Rho GDP dissociation inhibitor (GDI) alpha (Arhgdia)	NM_133796	ENSMUSG00000025132	Mm.30016	TC688226
286	1	22	12	AW555502	PREDICTED: similar to hypothetical protein (LOC245027)	XM_147082	ENSMUSG00000062657	Mm.39826	TC784330
287	1	23	12	AW558184	ribosomal protein L11 (Rpl11)	NM_025919	ENSMUSG00000059291	Mm.276856	TC687228
288	1	24	12		CN_blank
289	1	1	13	AI835491	KIAA1411 protein {Homo sapiens}			Mm.361299	TC649455
290	1	2	13	AI838055	neuronal pentraxin receptor (Nptxr)	NM_028763	ENSMUSG00000000488		TC647227
291	1	3	13	AI837089
292	1	4	13	AI843598	RIKEN cDNA 2510008H07 gene			Mm.365798	TC695927
293	1	5	13	AI846719	deoxyhypusine synthase (Dhps)	NM_201408	ENSMUSG00000060038		TC675670
294	1	6	13	AI848242	neurexin III {Homo sapiens}				TC676423
295	1	7	13	AI854338	evidence:NAS~hypothetical protein~putative		ENSMUSG00000041870	Mm.275554	TC654400
296	1	8	13	AI852796	data source:SPTR source key:Q9Z1W6 evidence:ISS~homolog to rat P80 (FRAGMENT)~putative				TC656816
297	1	9	13	AI854269	RIKEN cDNA 5730419I09 gene (5730419I09Rik)	NM_029081	ENSMUSG00000030279	Mm.130260	TC675646
298	1	10	13		CN_blank
299	1	11	13	AW539091					TC770647
300	1	12	13	AW545836	glucose 6 phosphatase, catalytic, 3 (G6pc3)	NM_175935	ENSMUSG00000034793	Mm.22385	TC708453
301	1	13	13	C76882	ESTs, Weakly similar to RIKEN cDNA 5730493B19
302	1	14	13	C80432	tripeptidyl peptidase II (Tpp2)	NM_009418	ENSMUSG00000041763	Mm.234139	TC654647
303	1	15	13	C87788	Janus kinase 1 (Jak1)	NM_146145	ENSMUSG00000028530	Mm.289657	TC719951
304	1	16	13	AU024249	mitochondrial tumor suppressor 1 (Mtus1)	NM_178902		Mm.284246	TC780859
305	1	17	13	AU014678
306	1	18	13	AU040105	exostoses (multiple)-like 3 (Extl3)	NM_018788	ENSMUSG00000021978	Mm.103748	TC675884
307	1	19	13	AU041611	MYST histone acetyltransferase 2 (Myst2)	NM_177619	ENSMUSG00000038909	Mm.205400	TC772679
308	1	20	13		CN_blank
309	1	21	13	AW552439	Max dimerization protein 4				TC782216
310	1	22	13	AW555268	RIKEN cDNA 4933427D14 gene (4933427D14Rik)	NM_028963	ENSMUSG00000020807	Mm.289697	TC696943
311	1	23	13	AW558016	PREDICTED: NADH dehydrogenase (ubiquinone) Fe-S protein 3 (Ndufs3)	XM_130347	ENSMUSG00000005510	Mm.340095	TC713468
312	1	24	13		CN_blank
313	1	1	14	AI835355	RIKEN cDNA B930052A04 gene (B930052A04Rik)	NM_177193	ENSMUSG00000051243	Mm.186499	TC708851
314	1	2	14	AI838117	general transcription factor II H, polypeptide 1 (Gtf2h1)	NM_008186	ENSMUSG00000006599	Mm.22700	TC774268
315	1	3	14	AI837138	basic transcription element binding protein 1 (Bteb1)	NM_010638	ENSMUSG00000033863	Mm.291595	TC748366
316	1	4	14	AI843274	speckle-type POZ protein (Spop)	NM_025287	ENSMUSG00000057522	Mm.285454	TC707251
317	1	5	14	AI842154	hypothetical protein {Macaca fascicularis}		ENSMUSG00000048550	Mm.268841	TC722161
318	1	6	14	AI848270	sortilin-related receptor, LDLR class A repeats-containing (Sorl1)	NM_011436	ENSMUSG00000049313	Mm.121920	TC747916
319	1	7	14	AI854380	solute carrier family 22 (organic cation transporter), member 5 (Slc22a5)	NM_011396	ENSMUSG00000018900	Mm.42253	TC734611
320	1	8	14	AI852909
321	1	9	14	AI854297	RIKEN cDNA 2310067E08 gene (2310067E08Rik)	NM_028013	ENSMUSG00000037419	Mm.373452	TC787672
322	1	10	14		CN_blank
323	1	11	14	AW539217
324	1	12	14	AW536086	PREDICTED: RIKEN cDNA D630041K24 gene (D630041K24Rik)	XM_126935	ENSMUSG00000012609	Mm.132172	TC703104
325	1	13	14	C76958				Mm.362659	TC790625
326	1	14	14	C80532	Orphan nuclear receptor NR5A2 (Liver receptor homolog) (LRH-1). [Mouse]				TC769131
327	1	15	14	C87870	alanyl-tRNA synthetase (Aars)	NM_146217	ENSMUSG00000031960	Mm.24174	TC673674
328	1	16	14	AU024309	PREDICTED: RIKEN cDNA 9330102E08 gene (9330102E08Rik)	XM_489154		Mm.44610	TC704699
329	1	17	14	AU014764					TC740147
330	1	18	14	AU040173	ras homolog gene family, member V (Rhov)	NM_145530	ENSMUSG00000034226	Mm.120274	TC703900
331	1	19	14	AU041693	TBC1 domain family, member 13 (Tbc1d13)	NM_146252	ENSMUSG00000039678	Mm.19172	TC707684
332	1	20	14	AW548598					TC691665
333	1	21	14
334	1	22	14	AW555341	Mus musculus 15 days embryo male testis cDNA, RIKEN full-length enriched library, clone:8030468D16 product:unknown EST, full insert sequence.				TC685218
335	1	23	14	AW558078	FBJ osteosarcoma oncogene B (Fosb)	NM_008036		Mm.248335	TC747589
336	1	24	14		CN_blank
337	1	1	15	AI836154	eukaryotic translation initiation factor 3, subunit 4 (delta) (Eif3s4)	NM_016876	ENSMUSG00000004103		TC667972
338	1	2	15	AI838174	gene trap ROSA b-geo 22 (Gtrgeo22)	NM_148934	ENSMUSG00000020308	Mm.372509	TC682850
339	1	3	15	AI837275	sushi domain containing 3 (Susd3)	NM_025491	ENSMUSG00000021384	Mm.34308	TC656463
340	1	4	15	AI843308	transforming, acidic coiled-coil containing protein 1 (Tacc1), transcript variant 2	NM_199323		Mm.308452	TC660244
341	1	5	15	AI842171	heme oxygenase (decycling) 1 (Hmox1)	NM_010442	ENSMUSG00000005413	Mm.276389	TC720303
342	1	6	15	AI848298	RIKEN cDNA 2600014M03 gene (2600014M03Rik)	NM_178620	ENSMUSG00000020818	Mm.21841	TC676207
343	1	7	15	AI850135	RAB14, member RAS oncogene family (Rab14)	NM_026697	ENSMUSG00000026878		TC766258
344	1	8	15	AI852952	DnaJ (Hsp40) homolog, subfamily A, member 2 (Dnaja2)	NM_019794	ENSMUSG00000031701	Mm.279692	TC780174
345	1	9	15	AI850845	RIKEN cDNA 2900046G09 gene (2900046G09Rik)	NM_133778	ENSMUSG00000050821	Mm.196512	TC753734
346	1	10	15		CN_blank
347	1	11	15	AW539262	PREDICTED: SWI/SNF-related, matrix-associated actin-dependent regulator of chromatin, subfamily a, containing DEAD/H box 1` (Smarcad1)	XM_132597	ENSMUSG00000029920	Mm.99113	TC734420
348	1	12	15	AW536137	chaperonin subunit 5 (epsilon) (Cct5)	NM_007637	ENSMUSG00000022234	Mm.282158	TC752830
349	1	13	15	C77044
350	1	14	15	C80635					TC777158
351	1	15	15	C87944	CCR4-NOT transcription complex subunit 2 {Homo sapiens}				TC674094
352	1	16	15	AU024393					TC751986
353	1	17	15	AU014816	ESTs, Weakly similar to RIKEN cDNA 5730493B19				TC664445
354	1	18	15	AU040259					TC737997
355	1	19	15	AU041754
356	1	20	15
357	1	21	15	AW552359	mitochondrial ribosomal protein L36 (Mrpl36)	NM_053163	ENSMUSG00000021607	Mm.26775	TC682208
358	1	22	15
359	1	23	15	AW558145	Unknown (protein for MGC:20957) {Homo sapiens}		ENSMUSG00000056335	Mm.29464	TC761494
360	1	24	15		CN_blank
361	1	1	16	AI835382	paralemmin (Palm)	NM_023128	ENSMUSG00000035863	Mm.34650	TC702647
362	1	2	16	AI838226	solute carrier family 6 (neurotransmitter transporter, glycine), member 9 (Slc6a9)	NM_008135	ENSMUSG00000028542	Mm.244549
363	1	3	16	AI837294	signal recognition particle 72K chain - dog		ENSMUSG00000036323	Mm.367949	TC767053
364	1	4	16	AI845440	PREDICTED: RIKEN cDNA C330007D15 gene (C330007D15Rik)	XM_486010	ENSMUSG00000055244	Mm.334253	TC742272
365	1	5	16	AI846864	lysosomal-associated protein transmembrane 4A (Laptm4a)	NM_008640	ENSMUSG00000020585	Mm.30071	TC779821
366	1	6	16	AI848609	SAR1a gene homolog 1 (S. cerevisiae) (Sara1)	NM_009120	ENSMUSG00000020088	Mm.6698	TC660582
367	1	7	16	AI850186	NADH dehydrogenase (ubiquinone) 1 alpha subcomplex, assembly factor 1 (Ndufaf1)	NM_027175	ENSMUSG00000027305	Mm.5390	TC668500
368	1	8	16	AI852039	elongation of very long chain fatty acids (FEN1/Elo2, SUR4/Elo3, yeast)-like 1 (Elovl1)	NM_019422	ENSMUSG00000006390	Mm.282096	TC681369
369	1	9	16	AI850884	v-maf musculoaponeurotic fibrosarcoma oncogene family, protein B (avian) (Mafb)	NM_010658		Mm.330745	TC788083
370	1	10	16		CN_blank
371	1	11	16	AW539333	2'-5' oligoadenylate synthetase 1A (Oas1a)	NM_145211	ENSMUSG00000052776	Mm.14301	TC676031
372	1	12	16		CN_blank
373	1	13	16	C77108	PREDICTED: RIKEN cDNA 1500001M20 gene (1500001M20Rik)	XM_132806	ENSMUSG00000030316	Mm.24937	TC768797
374	1	14	16	C80717
375	1	15	16	C88035					TC670997
376	1	16	16	AU024457	PREDICTED: cDNA sequence AK129128 (AK129128)	XM_127430	ENSMUSG00000033991	Mm.277964	TC649922
377	1	17	16	AU014892	Similar to CGI-67 protein {Homo sapiens}		ENSMUSG00000047368	Mm.28796	TC788169
378	1	18	16	AU040340	cDNA sequence BC011209 (BC011209)	NM_145447	ENSMUSG00000034258	Mm.301076	TC675885
379	1	19	16	AU041848	RIKEN cDNA D730048J04 gene			Mm.17626	TC670844
380	1	20	16	AW548780	barren homolog (Drosophila) (Brrn1)	NM_144818	ENSMUSG00000034906	Mm.29786	TC647889
381	1	21	16	AW552513
382	1	22	16	AW555522	osmotic stress protein (Osp94)	NM_011020	ENSMUSG00000025757	Mm.358624	TC748104
383	1	23	16	AW558200	ESTs, Weakly similar to RIKEN cDNA 5730493B19				TC789895
384	1	24	16		CN_blank
385	1	1	17	AI836959	kuzbanian		ENSMUSG00000054693	Mm.3037	TC661780
386	1	2	17	AI838978	RIKEN cDNA A730009E18 gene				TC777122
387	1	3	17	AI841020	PREDICTED: similar to phosphoglycerate kinase (EC 2.7.2.3) - mouse (LOC432633)	XM_484116	ENSMUSG00000062070	Mm.316355	TC693946
388	1	4	17	AI843673	sperm associated antigen 1 (Spag1)	NM_012031	ENSMUSG00000037617	Mm.295539	TC683794
389	1	5	17	AI834956	chaperonin subunit 6a (zeta) (Cct6a)	NM_009838		Mm.153159	TC687125
390	1	6	17	AI849320	RIKEN cDNA 2310037P21 gene			Mm.225975	TC714389
391	1	7	17	AI850634	EH-domain containing 1 (Ehd1)	NM_010119	ENSMUSG00000024772	Mm.30169	TC673722
392	1	8	17	AI853138	deoxyuridine triphosphatase (Dut)	NM_023595	ENSMUSG00000027203	Mm.282499	TC713932
393	1	9	17	AI853433	Mus musculus adult male olfactory brain cDNA, RIKEN full-length enriched library, clone:6430567L13 product:hypothetical protein, full insert sequence.		ENSMUSG00000055831	Mm.39442	TC750308
394	1	10	17	AA410118	PREDICTED: hypothetical gene supported by NM_023431 (LOC432405)	XM_488511	ENSMUSG00000020156	Mm.291799	TC727199
395	1	11	17	AW542895	Kruppel-like factor 4 (gut) (Klf4)	NM_010637	ENSMUSG00000003032	Mm.4325	TC721248
396	1	12	17	AW536751	polo-like kinase 1 (Drosophila) (Plk1)	NM_011121	ENSMUSG00000030867	Mm.16525	TC661274
397	1	13	17	C78069	arsenate resistance protein 2 (Ars2)	NM_031405	ENSMUSG00000037364	Mm.27932	TC668261
398	1	14	17	C85289	Mus musculus adult male pituitary gland cDNA, RIKEN full-length enriched library, clone:5330401L02 product:unknown EST, full insert sequence.			Mm.295608	TC658119
399	1	15	17	AU022334
400	1	16	17	AU018788	Bromodomain adjacent to zinc finger domain 2A				TC754224
401	1	17	17	AU015909	PREDICTED: hypothetical LOC208429 (LOC208429)	XM_159101		Mm.199793	TC774380
402	1	18	17
403	1	19	17	AU042859	PREDICTED: RIKEN cDNA 3110018K12 gene (3110018K12Rik)	XM_129857		Mm.246069	TC768425
404	1	20	17	AW549928	PREDICTED: similar to RIKEN cDNA 2610524H06 gene (LOC434584)	XM_486432	ENSMUSG00000060330	Mm.359035	TC733386
405	1	21	17	AW553319	RIKEN cDNA 4933405H16 gene		ENSMUSG00000039270	Mm.251188	TC703149
406	1	22	17	AW556118	TYRO3 protein tyrosine kinase 3 (Tyro3)	NM_019392	ENSMUSG00000027298	Mm.2901	TC695911
407	1	23	17
408	1	24	17	M86720	CN_A.t.RCA
409	1	1	18	AI837008	ADP-ribosylation factor 5 (Arf5)	NM_007480		Mm.4996	TC729219
410	1	2	18	AI838733				Mm.372639	TC657648
411	1	3	18	AI840561	enolase 2, gamma neuronal (Eno2)	NM_013509	ENSMUSG00000004267	Mm.3913	TC694590
412	1	4	18	AI843721	transmembrane protein 14A (Tmem14a)	NM_029398		Mm.227104	TC669570
413	1	5	18	AI834983	PREDICTED: cDNA sequence BC003965 (BC003965)	XM_128528	ENSMUSG00000053201	Mm.274433	TC649336
414	1	6	18	AI849352	PREDICTED: cDNA sequence BC038313 (BC038313)	XM_126426	ENSMUSG00000018476	Mm.261201	TC709491
415	1	7	18	AI850673	RAB6, member RAS oncogene family (Rab6)	NM_024287	ENSMUSG00000030704	Mm.28650	TC674057
416	1	8	18	AI853739	cDNA sequence BC008155 (BC008155)	NM_145410	ENSMUSG00000057411		TC689018
417	1	9	18	AI853459	vacuolar protein sorting 16 (yeast) (Vps16)	NM_030559	ENSMUSG00000027411	Mm.276092	TC667721
418	1	10	18	AA407096	Carboxypeptidase A2 precursor (EC 3.4.17.15). [Rat] {Rattus norvegicus}				TC693749
419	1	11	18	AW542954	RIKEN cDNA B130022C14 gene				TC708564
420	1	12	18	AW536795	CDC-like kinase 1 (Clk1)	NM_009905	ENSMUSG00000026034	Mm.1761	TC780366
421	1	13	18	C78148					TC671597
422	1	14	18	C85358
423	1	15	18	AU022397					TC757751
424	1	16	18	AU018882	ESTs, Weakly similar to RIKEN cDNA 5730493B19				TC698656
425	1	17	18	AU015982					TC665198
426	1	18	18	AU043117					TC736780
427	1	19	18	AU042938			ENSMUSG00000035713	Mm.297541	TC684386
428	1	20	18	AW550021	Tnf receptor-associated factor 7 (Traf7)	NM_153792	ENSMUSG00000052752	Mm.275150	TC780550
429	1	21	18	AW553363	tumor differentially expressed 1 (Tde1)	NM_012032	ENSMUSG00000017707	Mm.218473	TC660308
430	1	22	18	AW556176	JKTBP2 {Homo sapiens}				TC654612
431	1	23	18	AW559064	wee 1 homolog (S. pombe) (Wee1)	NM_009516		Mm.287173	TC702282
432	1	24	18	AF191028	CN_A.t.XCP2
433	1	1	19	AI838477				Mm.23175	TC763172
434	1	2	19	AI838775	endothelin converting enzyme 1 (Ece1)	NM_199307	ENSMUSG00000057530	Mm.274463	TC727406
435	1	3	19	AI840605	melanoma antigen, family E, 1 (Magee1)	NM_053201	ENSMUSG00000031227	Mm.24341	TC787584
436	1	4	19	AI843083	Apoptotic protease activating factor 1 (Apaf-1). [Mouse]			Mm.220289	TC709369
437	1	5	19	AI835017	RIKEN cDNA 1700012D14 gene			Mm.323315	TC783832
438	1	6	19	AI848822	RIKEN cDNA 1810010N17 gene (1810010N17Rik)	NM_025455	ENSMUSG00000028795	Mm.293096	TC649563
439	1	7	19	AI850717	sterol carrier protein 2, liver (Scp2)	NM_011327	ENSMUSG00000028603	Mm.361952	TC772994
440	1	8	19	AI853775	early growth response 4 (Egr4)	NM_020596	ENSMUSG00000061605	Mm.44137	TC776362
441	1	9	19	AI854171	solute carrier family 35, member C1 (Slc35c1), transcript variant 2	NM_145832	ENSMUSG00000049922	Mm.273990	TC720114
442	1	10	19	AA407298	rRNA promoter binding protein {Rattus norvegicus}		ENSMUSG00000052202		TC693725
443	1	11	19	AW543376	ring finger protein 128 (Rnf128)	NM_023270	ENSMUSG00000031438	Mm.27764	TC681999
444	1	12	19
445	1	13	19	C78257	leukotriene B4 12-hydroxydehydrogenase (Ltb4dh)	NM_025968	ENSMUSG00000028378	Mm.34497	TC741446
446	1	14	19	C85448	diversin		ENSMUSG00000040183	Mm.214766	TC690189
447	1	15	19	AU022457					TC790666
448	1	16	19	AU018970	succinate-Coenzyme A ligase, ADP-forming, beta subunit (Sucla2)	NM_011506	ENSMUSG00000022110		TC720025
449	1	17	19	AU016052					TC692382
450	1	18	19	AU043193	frizzled homolog 3 (Drosophila) (Fzd3)	NM_021458	ENSMUSG00000007989		TC670184
451	1	19	19	AU043000					TC679823
452	1	20	19	AW550123	plexin 2 precursor - mouse				TC704292
453	1	21	19	AW553417	caseinolytic protease X (E.coli) (Clpx)	NM_011802	ENSMUSG00000015357	Mm.30088	TC781997
454	1	22	19	AW556216	data source:SPTR source key:Q9NSY6 evidence:ISS~homolog to HYPOTHETICAL 53.8 KDA PROTEIN		ENSMUSG00000027006	Mm.21762	TC654502
455	1	23	19	AW559127	PREDICTED: similar to Kcnq1 protein (LOC436526)	XM_489841	ENSMUSG00000009545		TC656899
456	1	24	19		CN_GenomicDNA
457	1	1	20	AI836065	EST
458	1	2	20	AI841653
459	1	3	20	AI840663	annexin A2 (Anxa2)	NM_007585	ENSMUSG00000032231	Mm.238343	TC786705
460	1	4	20	AI843132	EST
461	1	5	20	AI842447	KRAB box containing protein~data source:Pfam source key:PF01352 evidence:ISS~putative			Mm.348034	TC742279
462	1	6	20	AI848858	C1q and tumor necrosis factor related protein 4 (C1qtnf4)	NM_026161	ENSMUSG00000040794	Mm.258993	TC649500
463	1	7	20	AI851742	PREDICTED: RIKEN cDNA 2810416G20 gene (2810416G20Rik)	XM_487719	ENSMUSG00000046361		TC735479
464	1	8	20	AI853807	SUMO/sentrin specific protease 3 (Senp3)	NM_030702	ENSMUSG00000005204	Mm.284592	TC662053
465	1	9	20	AI854199	protease, serine, 35 (Prss35)	NM_178738		Mm.257629	TC755585
466	1	10	20	AA407758	Adenylate cyclase type VII (EC 4.6.1.1) (ATP pyrophosphate-lyase) (Adenylyl cyclase). [Mouse]				TC727813
467	1	11	20
468	1	12	20	AW536875	ribosomal protein L15 (Rpl15)	NM_025586	ENSMUSG00000012405	Mm.360872	TC739048
469	1	13	20	C78336	calponin 2 (Cnn2)	NM_007725	ENSMUSG00000004665	Mm.157770	TC720458
470	1	14	20	C85525	Mus musculus 3 days neonate thymus cDNA, RIKEN full-length enriched library, clone:A630050C01 product:unknown EST, full insert sequence.			Mm.372040	TC736059
471	1	15	20	AU022504	TBC1 domain family, member 15 (Tbc1d15)	NM_025706	ENSMUSG00000020130	Mm.22252	TC733136
472	1	16	20	AU019036	cell division cycle 5-like (S. pombe) (Cdc5l)	NM_152810	ENSMUSG00000052441	Mm.368176	TC726797
473	1	17	20	AU016127	junctional adhesion molecule-3				TC669565
474	1	18	20	AU043263
475	1	19	20	AU043075	RIKEN cDNA 2310002N04 gene			Mm.41637	TC680780
476	1	20	20	AW550235	hydroxyacyl-Coenzyme A dehydrogenase type II (Hadh2)	NM_016763	ENSMUSG00000025260	Mm.6994	TC773702
477	1	21	20	AW553462	RNA binding motif protein 5 (Rbm5)	NM_148930	ENSMUSG00000032580	Mm.259197	TC767072
478	1	22	20	AW556256	ribosomal protein S6 (Rps6)	NM_009096	ENSMUSG00000028495	Mm.350193	TC693862
479	1	23	20		CN_blank
480	1	24	20		CP_SalmonSperm
481	1	1	21	AI836968	actinin alpha 4 (Actn4)	NM_021895	ENSMUSG00000054808	Mm.366929	TC752515
482	1	2	21	AI838986	acidic (leucine-rich) nuclear phosphoprotein 32 family, member A (Anp32a)	NM_009672		Mm.269088	TC727837
483	1	3	21	AI840515
484	1	4	21	AI843684	Sequence 22 from patent US 6416959				TC733609
485	1	5	21	AI834962	3-hydroxy-3-methylglutaryl-Coenzyme A synthase 2 (Hmgcs2)	NM_008256		Mm.331253	TC674289
486	1	6	21	AI849328	RIKEN cDNA 9130401M01 gene (9130401M01Rik)	NM_029418	ENSMUSG00000022362	Mm.348018	TC747804
487	1	7	21	AI850644	mitochondrial ribosomal protein L30 (Mrpl30)	NM_027098	ENSMUSG00000026087	Mm.26614	TC674724
488	1	8	21	AI853145	bromodomain containing 3 (Brd3)	NM_023336	ENSMUSG00000026918	Mm.28721	TC781030
489	1	9	21	AI853439	archain 1 (Arcn1)	NM_145985	ENSMUSG00000032096	Mm.371682	TC647586
490	1	10	21	AA407044	DNA segment, Chr 10, Wayne State University 93, expressed (D10Wsu93e)	NM_033072		Mm.27443	TC656347
491	1	11	21	AW542912	G patch domain containing 4 (Gpatc4)	NM_025663	ENSMUSG00000028069	Mm.46029	TC709555
492	1	12	21	AW536758	ESTs, Weakly similar to RIKEN cDNA 5730493B19				TC651842
493	1	13	21	C78087	Mus musculus adult male corpora quadrigemina cDNA, RIKEN full-length enriched library, clone:B230219M11 product:unclassifiable, full insert sequence.				TC765225
494	1	14	21	C85314	spindlin (Spin)	NM_011462	ENSMUSG00000021395	Mm.188432	TC660424
495	1	15	21	AU022353
496	1	16	21	AU018809	RIKEN cDNA 1200004M23 gene (1200004M23Rik)	NM_026169	ENSMUSG00000024816	Mm.202092	TC759946
497	1	17	21	AU015933					TC677744
498	1	18	21	AU041304	RIKEN cDNA A130042E20 gene (A130042E20Rik)	NM_172550	ENSMUSG00000033126	Mm.344778	TC755689
499	1	19	21	AU042876	cyclin-dependent kinase 5 (Cdk5)	NM_007668	ENSMUSG00000028969	Mm.298798	TC781190
500	1	20	21	AW549944	PREDICTED: zinc finger protein 335 (Znf335)	XM_287192	ENSMUSG00000039834	Mm.330776	TC676039
501	1	21	21	AW553328	RIKEN cDNA 2810001A02 gene			Mm.29723	TC690128
502	1	22	21
503	1	23	21	AW559022	RIKEN cDNA 2900057K09 gene			Mm.323087	TC782757
504	1	24	21		CP_MouseCot-1
505	1	1	22	AI838420	AKT1 substrate 1 (proline-rich) (Akt1s1)	NM_026270	ENSMUSG00000011096	Mm.371413	TC726841
506	1	2	22	AI838744	RAB, member of RAS oncogene family-like 5 (Rabl5)	NM_026073	ENSMUSG00000007987	Mm.41779	TC675953
507	1	3	22	AI840578	nuclear receptor interacting protein 1 (Nrip1)	NM_173440	ENSMUSG00000048490	Mm.74711	TC675900
508	1	4	22	AI843733	PREDICTED: adenylate cyclase 5 (Adcy5)	XM_156060	ENSMUSG00000061413		TC729321
509	1	5	22	AI834995	EST
510	1	6	22	AI849363	sodium channel, voltage-gated, type I, beta polypeptide (Scn1b)	NM_011322		Mm.1418	TC789679
511	1	7	22	AI850680	ornithine decarboxylase antizyme 3 (Oaz3)	NM_016901	ENSMUSG00000028141	Mm.331200	TC682890
512	1	8	22	AI853748	protein phosphatase 1, regulatory subunit 9B (Ppp1r9b)	NM_172261		Mm.229087	TC649913
513	1	9	22	AI853465	nuclear receptor subfamily 2, group C, member 1 (Nr2c1)	NM_011629	ENSMUSG00000005897	Mm.372422	TC742034
514	1	10	22	AA407187	ubiquitin B (Ubb)	NM_011664	ENSMUSG00000019505	Mm.371592	TC719172
515	1	11	22	AW543060	Mus musculus adult male colon cDNA, RIKEN full-length enriched library, clone:9030621G03 product:unknown EST, full insert sequence.			Mm.371742	TC789778
516	1	12	22	AW536805	high mobility group box 1 (Hmgb1)	NM_010439		Mm.313345	TC772637
517	1	13	22	C78172					TC658523
518	1	14	22	C85373	arginyl-tRNA synthetase-like (Rarsl)	NM_181406	ENSMUSG00000028292		TC702625
519	1	15	22	AU022414	cytoplasmic polyadenylation element binding protein 4 (Cpeb4)	NM_026252	ENSMUSG00000020300	Mm.339792	TC655283
520	1	16	22	AU018902					TC672485
521	1	17	22	AU016004					TC770718
522	1	18	22	AU043139	RIKEN cDNA B830009D23 gene (B830009D23Rik)	NM_175285	ENSMUSG00000054484	Mm.361444	TC714947
523	1	19	22	AU042952	PREDICTED: golgi autoantigen, golgin subfamily b, macrogolgin 1 (Golgb1)	XM_148244	ENSMUSG00000034243	Mm.244815	TC656225
524	1	20	22	AW550036	PREDICTED: RIKEN cDNA 2410187C16 gene (2410187C16Rik)	XM_128102	ENSMUSG00000022359		TC722126
525	1	21	22	AW553377	MAP kinase phosphatase 4		ENSMUSG00000034926	Mm.133370	TC701376
526	1	22	22	AW556190					TC677935
527	1	23	22	AW559084	cytokine inducible SH2-containing protein (Cish)	NM_009895	ENSMUSG00000032578	Mm.4592	TC656121
528	1	24	22		CP_SalmonSperm
529	1	1	23	AI835993	EST
530	1	2	23	AI838788	clathrin, light polypeptide (Lca) (Clta)	NM_016760	ENSMUSG00000028478		TC786884
531	1	3	23	AI840620	dynactin 4 (Dctn4)	NM_026302	ENSMUSG00000024603	Mm.272801	TC747581
532	1	4	23	AI843099	immunoglobulin superfamily, member 1 (Igsf1), transcript variant 1	NM_177591	ENSMUSG00000031111	Mm.110505	TC682942
533	1	5	23	AI842420					TC777433
534	1	6	23	AI848829	low density lipoprotein-related protein 12 (Lrp12)	NM_172814	ENSMUSG00000022305	Mm.39874	TC761784
535	1	7	23	AI850727	PREDICTED: RIKEN cDNA 9530003A05 gene (9530003A05Rik)	XM_129375	ENSMUSG00000026933	Mm.36834	TC788241
536	1	8	23	AI853786	lipoma HMGIC fusion partner-like protein 4 (Lhfpl4)	NM_177763	ENSMUSG00000042873	Mm.37943	TC776061
537	1	9	23	AI854178	cytochrome P450, family 51 (Cyp51)	NM_020010	ENSMUSG00000001467	Mm.140158	TC773365
538	1	10	23	AA407733	calmodulin 1 (Calm1)	NM_009790	ENSMUSG00000001175	Mm.285993	TC680074
539	1	11	23	AW543393	cDNA sequence BC046331 (BC046331)	NM_177673	ENSMUSG00000039523	Mm.297905	TC676675
540	1	12	23	AW536836	mitogen activated protein kinase kinase 6 (Map2k6)	NM_011943	ENSMUSG00000020623	Mm.14487	TC708806
541	1	13	23	C78278					TC711376
542	1	14	23	C85469	testis derived transcript 3 (Tes3)	NM_033623	ENSMUSG00000027708	Mm.298486	TC766726
543	1	15	23	AU022466	PREDICTED: RIKEN cDNA 4933403L16 gene (4933403L16Rik)	XM_205476	ENSMUSG00000028558	Mm.318248	TC657096
544	1	16	23	AU018991	Alkylated DNA repair protein alkB homolog. [Human] {Homo sapiens}		ENSMUSG00000021041	Mm.26840	TC669643
545	1	17	23	AU016067					TC786841
546	1	18	23	AU043212	Mus musculus 2 days pregt adult female oviduct cDNA, RIKEN full-length enriched library, clone:E230002B20 product:unknown EST, full insert sequence.				TC792514
547	1	19	23	AU043012	heparan sulfate 2-O-sulfotransferase 1 (Hs2st1)	NM_011828		Mm.12863	TC648921
548	1	20	23	AW550157	prostate tumor over expressed gene 1 (Ptov1)	NM_133949	ENSMUSG00000038502	Mm.42855	TC753469
549	1	21	23	AW553432	threonyl-tRNA synthetase-like 1 (Tarsl1)	NM_027931	ENSMUSG00000028107	Mm.271754	TC701406
550	1	22	23	AW556222	BCL2/adenovirus E1B 19kDa-interacting protein 3-like (Bnip3l)	NM_009761	ENSMUSG00000022051	Mm.29820	TC662017
551	1	23	23	AW559135
552	1	24	23		CP_MouseCot-1
553	1	1	24	AI836072					TC664540
554	1	2	24	AI841665	matrix metalloproteinase 14 (membrane-inserted) (Mmp14)	NM_008608	ENSMUSG00000000957	Mm.280175	TC707489
555	1	3	24	AI840673	ADP-ribosylation factor-like 6 interacting protein 1 (Arl6ip1)	NM_019419	ENSMUSG00000030654	Mm.29924	TC673813
556	1	4	24	AI843141	UDP-N-acetylglucosamine pyrophosphorylase 1 (Uap1)	NM_133806	ENSMUSG00000026670	Mm.27969	TC767472
557	1	5	24	AI842459	procollagen, type XI, alpha 2 (Col11a2)	NM_009926	ENSMUSG00000024330	Mm.20230	TC649074
558	1	6	24	AI848870	RIKEN cDNA 2810457N15 gene				TC674306
559	1	7	24	AI851749	RIKEN cDNA 1500009L16 gene				TC660615
560	1	8	24	AI853163	EST
561	1	9	24	AI854206	hexosaminidase B (Hexb)	NM_010422	ENSMUSG00000021665	Mm.27816	TC688155
562	1	10	24	AA407855				Mm.339210
563	1	11	24	AW543461
564	1	12	24	AW536875	ribosomal protein L15 (Rpl15)	NM_025586	ENSMUSG00000012405	Mm.360872	TC739048
565	1	13	24	C78361	RIKEN cDNA 1810063B07 gene			Mm.292423	TC671034
566	1	14	24	C85542					TC679425
567	1	15	24	AU022521	NOL1/NOP2/Sun domain family 3 (Nsun3)	NM_178925	ENSMUSG00000050312	Mm.26321	TC696291
568	1	16	24	AU019055					TC712808
569	1	17	24	AU016148					TC770910
570	1	18	24	AU043275	SRY-box containing gene 21 (Sox21)	NM_177753		Mm.70950	TC722241
571	1	19	24	AU043086	lysophospholipase 1 (Lypla1)	NM_008866	ENSMUSG00000025903	Mm.299955	TC691207
572	1	20	24	AW550255	genes associated with retinoid-IFN-induced mortality 19 (Grim19)	NM_023312	ENSMUSG00000036199	Mm.21162	TC681584
573	1	21	24	AW553471	RIKEN cDNA 4930563C04 gene (4930563C04Rik)	NM_029231	ENSMUSG00000018921	Mm.340601	TC715389
574	1	22	24	AW556269	DNA segment, Chr 15, ERATO Doi 785, expressed				TC710402
575	1	23	24		CN_blank
576	1	24	24		CN_DMSOBuffer
577	2	1	1	AF159801	CN_A.t.LTP4
578	2	2	1	AI836856	cDNA sequence BC057627 (BC057627)	NM_198631		Mm.364954	TC789193
579	2	3	1	AI839345	RIKEN cDNA C630028C02 gene (C630028C02Rik)	NM_177259	ENSMUSG00000028519	Mm.371722	TC669843
580	2	4	1	AI841245	PREDICTED: ethanolamine kinase 1 (Etnk1)	XM_284250	ENSMUSG00000030275	Mm.272548	TC787296
581	2	5	1	AI843918	PREDICTED: expressed sequence AI843918 (AI843918)	XM_132255	ENSMUSG00000058153	Mm.143742	TC762233
582	2	6	1	AI842767	sterol O-acyltransferase 1 (Soat1)	NM_009230	ENSMUSG00000026600	Mm.28099	TC762162
583	2	7	1	AI849023	PREDICTED: RIKEN cDNA 5730445F03 gene (5730445F03Rik)	XM_130172	ENSMUSG00000026956	Mm.33797	TC781707
584	2	8	1	AI851687
585	2	9	1	AI854493	claudin 5 (Cldn5)	NM_013805	ENSMUSG00000041378	Mm.22768	TC721839
586	2	10	1	AI854834	thioredoxin reductase 3 (Txnrd3)	NM_153162	ENSMUSG00000000811	Mm.229332	TC728080
587	2	11	1	AA408675	RIKEN cDNA 4931406I20 gene (4931406I20Rik)	NM_025739	ENSMUSG00000028677	Mm.318331	TC733575
588	2	12	1	AW543942	nuclear respiratory factor 1 (Nrf1)	NM_010938	ENSMUSG00000058440		TC734926
589	2	13	1	AW537100	solute carrier family 11 (proton-coupled divalent metal ion transporters), member 2 (Slc11a2)	NM_008732	ENSMUSG00000023030	Mm.234608	TC695938
590	2	14	1	C78693	cell division cycle 25 homolog A (S. cerevisiae) (Cdc25a)	NM_007658		Mm.307103	TC714198
591	2	15	1		CN_blank
592	2	16	1	AU022799	unnamed protein product {Homo sapiens}		ENSMUSG00000029074	Mm.371788	TC716562
593	2	17	1	AU019546	Mus musculus 11 days embryo head cDNA, RIKEN full-length enriched library, clone:6230417E17 product:unknown EST, full insert sequence.			Mm.370028	TC735136
594	2	18	1	AU016497	procollagen, type IV, alpha 3 (Goodpasture antigen) binding protein (Col4a3bp)	NM_023420	ENSMUSG00000021669	Mm.24125	TC767946
595	2	19	1	AU043841				Mm.320777	TC649068
596	2	20	1	AW546286
597	2	21	1	AW550680
598	2	22	1	AW553740	Mus musculus 13 days embryo heart cDNA, RIKEN full-length enriched library, clone:D330016K06 product:Huntington disease gene homolog, full insert sequence.				TC690874
599	2	23	1	AW556545	PREDICTED: hypothetical gene supported by AK087847 (LOC432660)	XM_488637		Mm.370374	TC783601
600	2	24	1	AA674861	Syntaxin 3. [Mouse]				TC655980
601	2	1	2	AF159803	CN_A.t.LTP6
602	2	2	2	AI836541	ribosomal protein L19 (Rpl19)	NM_009078	ENSMUSG00000017404	Mm.30806	TC786564
603	2	3	2	AI838844	Ly6/neurotoxin 1 (Lynx1)	NM_011838	ENSMUSG00000022594	Mm.257067	TC733595
604	2	4	2	AI841290	EST
605	2	5	2	AI847784	CD34 antigen (Cd34)	NM_133654	ENSMUSG00000016494	Mm.29798	TC668775
606	2	6	2	AI842814	plexin 2 precursor - mouse			Mm.2251	TC709289
607	2	7	2	AI844478	synaptojanin 170K - rat			Mm.187079	TC689350
608	2	8	2	AI851723	PREDICTED: RIKEN cDNA 1700040I03 gene (1700040I03Rik)	XM_132652	ENSMUSG00000030008	Mm.28037	TC735163
609	2	9	2	AI854525	PREDICTED: bromodomain containing 1 (Brd1)	XM_128275	ENSMUSG00000022387	Mm.254438	TC668581
610	2	10	2	AI854865					TC736678
611	2	11	2	AA408793	dipeptidylpeptidase 4 (Dpp4)	NM_010074	ENSMUSG00000035000		TC688888
612	2	12	2	AW544007	PREDICTED: RIKEN cDNA 6030457N17 gene (6030457N17Rik)	XM_133378	ENSMUSG00000002635	Mm.38173	TC708367
613	2	13	2	AW537174	Mus musculus 13 days embryo heart cDNA, RIKEN full-length enriched library, clone:D330016C04 product:TRANSMEMBRANE RECEPTOR UNC5H2 homolog [Rattus norvegicus], full insert sequence.			Mm.365872	TC669117
614	2	14	2	C78767	ring finger protein 12 (Rnf12)	NM_011276	ENSMUSG00000056537	Mm.22030	TC714502
615	2	15	2	C86005	ESTs, Weakly similar to RIKEN cDNA 5730493B19				TC743194
616	2	16	2	AU022852					TC730888
617	2	17	2	AU019637	ESTs, Moderately similar to S12207 hypothetical protein (B2 element) - mouse				TC710886
618	2	18	2	AU016576					TC765414
619	2	19	2	AU043942	RIKEN cDNA C030018L16 gene (C030018L16Rik)	NM_023873	ENSMUSG00000056267	Mm.288739	TC755591
620	2	20	2	AW546373	splicing factor, arginine/serine-rich 11 (Sfrs11)	NM_026989	ENSMUSG00000055436	Mm.223946	TC674487
621	2	21	2	AW550799	Collagen alpha 2(I) chain precursor. [Mouse]				TC779194
622	2	22	2
623	2	23	2	AW556594	RIKEN cDNA 1500019C06 gene (1500019C06Rik)	NM_177323	ENSMUSG00000028999	Mm.133300	TC663873
624	2	24	2	AI181750	loss of heterozygosity, 12, chromosomal region 1 homolog (human) (Loh12cr1)	NM_026371	ENSMUSG00000042992	Mm.41892	TC697397
625	2	1	3	X58149	CN_A.t.PRK
626	2	2	3	AI839755	insulin receptor substrate 1		ENSMUSG00000022591	Mm.366313	TC754778
627	2	3	3	AI838907
628	2	4	3	AI841333				Mm.325775	TC691079
629	2	5	3	AI846038	PREDICTED: RIKEN cDNA 9530039J15 gene (9530039J15Rik)	XM_193836	ENSMUSG00000049076	Mm.274646	TC655403
630	2	6	3	AI847003	FK506 binding protein 1b (Fkbp1b)	NM_016863	ENSMUSG00000020635	Mm.20453	TC709938
631	2	7	3	AI844520	interferon gamma inducible protein 30 (Ifi30)	NM_023065	ENSMUSG00000031838		TC682123
632	2	8	3	AI852397					TC778029
633	2	9	3	AI854564	potassium channel, subfamily K, member 4 (Kcnk4)	NM_008431	ENSMUSG00000024957	Mm.12894
634	2	10	3	AI854897	nucleoredoxin (Nxn)	NM_008750	ENSMUSG00000020844		TC754297
635	2	11	3	AA408763	KIAA1724 protein {Homo sapiens}		ENSMUSG00000053630	Mm.168854	TC715502
636	2	12	3	AW544084	RAB8A, member RAS oncogene family (Rab8a)	NM_023126		Mm.162811	TC701166
637	2	13	3	AW537218	PERP, TP53 apoptosis effector (Perp)	NM_022032	ENSMUSG00000019851	Mm.28209	TC780837
638	2	14	3		CN_blank
639	2	15	3	C86086	PREDICTED: similar to hypothetical protein A430060F13 (LOC432590)	XM_484065		Mm.24063	TC709126
640	2	16	3	AU022903	PREDICTED: similar to Peptidyl-prolyl cis-trans isomerase NIMA-interacting 1 (Rotamase Pin1) (PPIase Pin1) (LOC241593)	XM_141408		Mm.296604	TC688071
641	2	17	3	AU019729	ESTs, Weakly similar to RIKEN cDNA 5730493B19			Mm.23267	TC684484
642	2	18	3	AU016651				Mm.25998	TC685383
643	2	19	3		CN_blank
644	2	20	3	AW546453	Mak3 homolog (S. cerevisiae) (Mak3)	NM_028108	ENSMUSG00000022698	Mm.278726	TC688286
645	2	21	3	AW550877	PREDICTED: RIKEN cDNA 1190004M21 gene (1190004M21Rik)	XM_130932	ENSMUSG00000047824	Mm.22521	TC675192
646	2	22	3	AW553875	Scot			Mm.368949	TC739433
647	2	23	3	AW556680	WD repeat domain 47 (Wdr47)	NM_181400	ENSMUSG00000040389	Mm.285968	TC662336
648	2	24	3	AI197357	integrin beta 1 binding protein 1 (Itgb1bp1)	NM_008403	ENSMUSG00000062352		TC721322
649	2	1	4	U91966	CN_A.t.rbcL
650	2	2	4	AI836572	ral guanine nucleotide dissociation stimulator-like 2 (Rgl2)	NM_009059	ENSMUSG00000041354	Mm.43777	TC655135
651	2	3	4	AI841797	ATPase, H+ transporting, lysosomal V0 subunit a isoform 1 (Atp6v0a1)	NM_016920	ENSMUSG00000019302		TC721594
652	2	4	4	AI841365	ATP synthase, H+ transporting, mitochondrial F1 complex, delta subunit (Atp5d)	NM_025313	ENSMUSG00000003072		TC687514
653	2	5	4	AI846050	timeless interacting protein (Tipin)	NM_025372	ENSMUSG00000032397		TC740659
654	2	6	4	AI848066	meteorin, glial cell differentiation regulator (Metrn)	NM_133719	ENSMUSG00000002274	Mm.41925	TC720947
655	2	7	4	AI844533	Unknown (protein for MGC:31450)		ENSMUSG00000046110	Mm.371967	TC682037
656	2	8	4	AI852470	expressed in non-metastatic cells 3 (Nme3)	NM_019730	ENSMUSG00000024162	Mm.27278	TC728333
657	2	9	4	AI852838	maternally expressed gene 3				TC759716
658	2	10	4	AI854677	RIKEN cDNA B230206N24 gene			Mm.363607	TC789899
659	2	11	4	AA409010					TC706453
660	2	12	4
661	2	13	4	AW537265	ATP synthase mitochondrial F1 complex assembly factor 2 (Atpaf2)	NM_145427	ENSMUSG00000042709	Mm.41651	TC748216
662	2	14	4	C78888					TC737260
663	2	15	4	C86170	activating transcription factor 2 (Atf2)	NM_009715	ENSMUSG00000027104	Mm.209903
664	2	16	4	AU022971					TC791480
665	2	17	4	AU019823	expressed sequence AU019823 (AU019823)	NM_212449	ENSMUSG00000059820	Mm.335149	TC668104
666	2	18	4	AU016727					TC723834
667	2	19	4	AU044171					TC683731
668	2	20	4	AW546519	tumor protein, translationally-controlled 1 (Tpt1)	NM_009429	ENSMUSG00000057356	Mm.359433	TC786229
669	2	21	4	AW550951	eukaryotic translation initiation factor 4 gamma, 3 (Eif4g3)	NM_172703	ENSMUSG00000028760	Mm.268903	TC648456
670	2	22	4	AW553936	transcription factor E2a (Tcfe2a)	NM_011548	ENSMUSG00000020167	Mm.3406	TC667581
671	2	23	4	AW556719	protein phosphatase 1, regulatory subunit 10 (Ppp1r10)	NM_175934		Mm.29385	TC673841
672	2	24	4	BE135106	decay accelerating factor 1 (Daf1)	NM_010016	ENSMUSG00000026399	Mm.101591	TC774744
673	2	1	5	AF168390	CN_A.t.RCP1
674	2	2	5	AI836529	CREBBP/EP300 inhibitory protein 1 (Cri1)	NM_025613	ENSMUSG00000049986	Mm.44244	TC688259
675	2	3	5	AI839352	SWI/SNF related, matrix associated, actin dependent regulator of chromatin, subfamily a, member 2 (Smarca2), transcript variant 2	NM_026003	ENSMUSG00000024921	Mm.313303	TC760933
676	2	4	5	AI841264	alpha-endosulfine			Mm.372538	TC696423
677	2	5	5	AI847748	SWI/SNF related, matrix associated, actin dependent regulator of chromatin, subfamily a, member 4 (Smarca4)	NM_011417	ENSMUSG00000032187	Mm.286593	TC647354
678	2	6	5	AI842778	RIKEN cDNA 2700038I16 gene (2700038I16Rik)	NM_028298	ENSMUSG00000007812	Mm.206555	TC662434
679	2	7	5	AI844446	zinc finger protein 316 (Zfp316)	NM_017467	ENSMUSG00000046658	Mm.6666	TC676458
680	2	8	5	AI851694	PREDICTED: similar to RAP2A, member of RAS oncogene family; K-REV; RAP2, member of RAS oncogene family (K-rev) (LOC212539)	XM_138272	ENSMUSG00000010529	Mm.81916	TC735645
681	2	9	5	AI854501	Unknown (protein for MGC:17718) {Homo sapiens}				TC689309
682	2	10	5	AI854840	unnamed protein product {Homo sapiens}				TC722563
683	2	11	5	AA408693	PREDICTED: RIKEN cDNA 4633402N23 gene (4633402N23Rik)	XM_125946	ENSMUSG00000051346	Mm.29694	TC708497
684	2	12	5	AW543959	transforming growth factor beta regulated gene 1 (Tbrg1)	NM_025289	ENSMUSG00000011114	Mm.28689
685	2	13	5	AW537114	RIKEN cDNA 2410005K20 gene (2410005K20Rik)	NM_025546	ENSMUSG00000005846	Mm.28291	TC753357
686	2	14	5	C78710					TC718726
687	2	15	5	C85951	tyrosine hydroxylase (Th)	NM_009377	ENSMUSG00000000214	Mm.1292	TC742744
688	2	16	5	AU022809	deleted in polyposis 1 (Dp1)	NM_007874	ENSMUSG00000005873	Mm.362403	TC674139
689	2	17	5	AU019582	zinc finger protein 68 (Zfp68)	NM_013844	ENSMUSG00000058291		TC791301
690	2	18	5	AU016512					TC705381
691	2	19	5	AU043877	neurofilament, light polypeptide (Nefl)	NM_010910	ENSMUSG00000022055	Mm.1956	TC675494
692	2	20	5	AW546307	RIKEN cDNA 2410011G03 gene (2410011G03Rik)	NM_025551	ENSMUSG00000020022	Mm.27886	TC667459
693	2	21	5	AW550700	thymopoietin beta				TC661051
694	2	22	5	AW553758	adiponectin receptor 2 (Adipor2)	NM_197985	ENSMUSG00000030168	Mm.291826	TC661669
695	2	23	5	AW556556	ataxin 2-like (Atxn2l)	NM_183020	ENSMUSG00000032637	Mm.231450	TC742745
696	2	24	5	AA738672	kallikrein 7 (chymotryptic, stratum corneum) (Klk7)	NM_011872	ENSMUSG00000030713	Mm.251227	TC728903
697	2	1	6	AF247559	CN_A.t.TIM
698	2	2	6	AI836550	selenocysteine lyase (Scly)	NM_016717	ENSMUSG00000026307		TC682379
699	2	3	6	AI838857	ectonucleoside triphosphate diphosphohydrolase 2 (Entpd2)	NM_009849	ENSMUSG00000015085	Mm.298775	TC689678
700	2	4	6	AI841296	proteolipid protein 2 (Plp2)	NM_019755	ENSMUSG00000031146	Mm.18565	TC707810
701	2	5	6	AI847787	expressed sequence AI427515 (AI427515)	NM_173016	ENSMUSG00000046844	Mm.334825	TC721543
702	2	6	6	AI842823	regulator of telomere elongation helicase 1 (Rtel1)	NM_001001882	ENSMUSG00000038685	Mm.11333	TC761114
703	2	7	6	AI844487	RIKEN cDNA 0610038F07 gene (0610038F07Rik)	NM_025333	ENSMUSG00000024668		TC682517
704	2	8	6	AI851732	RIKEN cDNA D730048C23 gene				TC755647
705	2	9	6	AI854536	reticulon 3 (Rtn3), transcript variant 2	NM_001003933	ENSMUSG00000024758	Mm.246990	TC769243
706	2	10	6	AI854874	ATPase, Ca++ transporting, plasma membrane 2 (Atp2b2)	NM_009723	ENSMUSG00000030302	Mm.321755	TC676805
707	2	11	6	AA408470	DNA segment, Chr 15, Wayne State University 169, expressed (D15Wsu169e)	NM_198420	ENSMUSG00000033697	Mm.322931	TC649347
708	2	12	6	AW544018					TC791558
709	2	13	6	AW537187
710	2	14	6	C78787					TC763424
711	2	15	6	C86029
712	2	16	6	AU022864					TC784473
713	2	17	6	AU019659	PREDICTED: lectin, mannose-binding 2-like (Lman2l)	XM_129848	ENSMUSG00000001143	Mm.287854
714	2	18	6	AU016592	ESTs, Highly similar to T00366 hypothetical protein KIAA0669 - human [H.sapiens]				TC745938
715	2	19	6	AU043974	synaptojanin 170K - rat			Mm.187079	TC689350
716	2	20	6	AW546384	proteasome (prosome, macropain) subunit, alpha type 3 (Psma3)	NM_011184	ENSMUSG00000060073	Mm.296338	TC786931
717	2	21	6	AW550818	COMM domain containing 3 (Commd3)	NM_147778	ENSMUSG00000051154		TC647655
718	2	22	6	AW553809	ATP-binding cassette, sub-family E (OABP), member 1 (Abce1)	NM_015751		Mm.5831	TC713537
719	2	23	6	AW556612	nuclear receptor coactivator 5 (Ncoa5)	NM_144892	ENSMUSG00000039804	Mm.233080	TC747724
720	2	24	6	AI121676	pyruvate dehydrogenase E1 alpha 1 (Pdha1)	NM_008810	ENSMUSG00000031299	Mm.34775	TC660660
721	2	1	7	X56062	CN_A.t.Cab
722	2	2	7	AI836561	RIKEN cDNA B630002E05 gene				TC782532
723	2	3	7	AI841752	RIKEN cDNA 2610312E17 gene (2610312E17Rik)	NM_027432	ENSMUSG00000000561	Mm.5110	TC681103
724	2	4	7	AI841340	succinate dehydrogenase complex, subunit C, integral membrane protein (Sdhc)	NM_025321	ENSMUSG00000058076		TC667315
725	2	5	7	AI846085	RIKEN cDNA 4932417H02 gene		ENSMUSG00000025583	Mm.209933	TC690143
726	2	6	7	AI847018	EST
727	2	7	7	AI848716
728	2	8	7	AI852408	glucokinase (Gck)	NM_010292	ENSMUSG00000041798	Mm.220358	TC715756
729	2	9	7	AI854571	PREDICTED: expressed sequence AI316882 (AI316882)	XM_355539	ENSMUSG00000014592	Mm.318846	TC750286
730	2	10	7	AI854658	solute carrier family 35, member E3 (Slc35e3)	NM_029875	ENSMUSG00000060181	Mm.320257	TC755685
731	2	11	7	AA408927	natural killer tumor recognition sequence (Nktr)	NM_010918	ENSMUSG00000032525	Mm.32842	TC720908
732	2	12	7	AW544100	EST
733	2	13	7	AW537232	gene model 185, (NCBI) (Gm185)	NM_001006122	ENSMUSG00000042487	Mm.41508	TC775402
734	2	14	7	C78840					TC710928
735	2	15	7	C86098					TC699176
736	2	16	7	AU022916	plexin domain containing 2 (Plxdc2)	NM_026162	ENSMUSG00000026748	Mm.313938	TC788077
737	2	17	7	AU019742	G elongation factor, mitochondrial 2 (Gfm2)	NM_177266	ENSMUSG00000021666	Mm.219675	TC734206
738	2	18	7	AU016670	RIKEN cDNA 2700094L05 gene (2700094L05Rik)	NM_028312	ENSMUSG00000019659	Mm.347624	TC682745
739	2	19	7	AU044066	Mus musculus, clone IMAGE:4507681, mRNA			Mm.17774	TC789945
740	2	20	7	AW546469	cyclin-dependent kinase inhibitor 2C (p18, inhibits CDK4) (Cdkn2c)	NM_007671	ENSMUSG00000028551		TC722000
741	2	21	7	AW550887	translocator of inner mitochondrial membrane 17b (Timm17b)	NM_011591	ENSMUSG00000031158	Mm.27393	TC727818
742	2	22	7	AW553892	ESTs, Weakly similar to I58401 protein-tyrosine kinase (EC 2.7.1.112) JAK3 - mouse				TC741045
743	2	23	7
744	2	24	7	AI115909	uncoupling protein 1, mitochondrial (Ucp1)	NM_009463	ENSMUSG00000031710	Mm.4177	TC775656
745	2	1	8	AF198054	CN_A.t.Nac1
746	2	2	8	AI839842	mel		ENSMUSG00000022454		TC689960
747	2	3	8	AI841806	adenylosuccinate synthetase 2, non muscle (Adss2)	NM_007422	ENSMUSG00000015961	Mm.144157	TC774122
748	2	4	8	AI841373	latexin (Lxn)	NM_016753	ENSMUSG00000047557	Mm.2632	TC721158
749	2	5	8	AI846073	cDNA sequence BC00398 (BC003498)	NM_030263		Mm.358788	TC663229
750	2	6	8	AI848073	inositol 1,4,5-triphosphate receptor 1 (Itpr1)	NM_010585	ENSMUSG00000030102	Mm.227912	TC741260
751	2	7	8	AI844535	RIKEN cDNA C030002O17 gene (C030002O17Rik)	NM_172432	ENSMUSG00000048488	Mm.370820	TC668893
752	2	8	8	AI852478					TC693371
753	2	9	8	AI852851	Mus musculus adult male spinal cord cDNA, RIKEN full-length enriched library, clone:A330043L12 product:unknown EST, full insert sequence.			Mm.363541	TC709581
754	2	10	8	AI854684	O-linked N-acetylglucosamine (GlcNAc) transferase (UDP-N-acetylglucosamine:polypeptide-N-acetylglucosaminyl transferase) (Ogt)	NM_139144	ENSMUSG00000034160	Mm.259191	TC732735
755	2	11	8	AA409038	RIKEN cDNA 1810031K02 gene (1810031K02Rik)	NM_133716	ENSMUSG00000032870	Mm.271819	TC734421
756	2	12	8	AW544164	ESTs, Highly similar to BI3_MOUSE Brain protein I3				TC785691
757	2	13	8	AW537279	myristoylated alanine rich protein kinase C substrate				TC766912
758	2	14	8	C78900
759	2	15	8	C86191	eukaryotic elongation factor-2 kinase (Eef2k)	NM_007908	ENSMUSG00000035064	Mm.25997	TC788552
760	2	16	8	AU022986	RIKEN cDNA 4933427D06 gene (4933427D06Rik)	NM_175017	ENSMUSG00000055403	Mm.281744	TC683674
761	2	17	8	AU019849	RIKEN cDNA 2310079P10 gene			Mm.334678	TC782998
762	2	18	8	AU016749	yes-associated protein 1 (Yap1)	NM_009534		Mm.221992	TC690020
763	2	19	8	AU044211					TC757428
764	2	20	8	AW546539	ubiquitin-activating enzyme E1C (Ube1c)	NM_011666	ENSMUSG00000030061	Mm.277626	TC787533
765	2	21	8	AW550996
766	2	22	8	AW553953	Mus musculus 16 days neonate thymus cDNA, RIKEN full-length enriched library, clone:A130021C03 product:unknown EST, full insert sequence.				TC763653
767	2	23	8
768	2	24	8	BE197281	cyclin-dependent kinase inhibitor 2C (p18, inhibits CDK4) (Cdkn2c)	NM_007671	ENSMUSG00000028551		TC722000
769	2	1	9	AI835214	Sodium/hydrogen exchanger 6 (Na(+)/H(+) exchanger 6) (NHE-6). [Human] {Homo sapiens}				TC754936
770	2	2	9	AI841581				Mm.270529	TC762728
771	2	3	9	AI840405
772	2	4	9	AI842661	PREDICTED: RIKEN cDNA D130005A03 gene (D130005A03Rik)	XM_131400	ENSMUSG00000045973	Mm.260210	TC772544
773	2	5	9	AI834924	RIKEN cDNA 4930504E06 gene (4930504E06Rik)	NM_133858	ENSMUSG00000038712	Mm.218844	TC746391
774	2	6	9	AI848157	solute carrier family 43, member 2 (Slc43a2)	NM_173388	ENSMUSG00000038178	Mm.11186	TC754822
775	2	7	9	AI844285	nervous system polycomb 1 (Nspc1)	NM_197992	ENSMUSG00000034976	Mm.12261	TC703627
776	2	8	9	AI853948	minichromosome maintenance deficient 3 (S. cerevisiae) associated protein (Mcm3ap)	NM_019434	ENSMUSG00000001150	Mm.30098	TC754876
777	2	9	9	AI853583	Mus musculus 16 days neonate cerebellum cDNA, RIKEN full-length enriched library, clone:9630034M03 product:unknown EST, full insert sequence.				TC711052
778	2	10	9	AI851319	RIKEN cDNA 5330440G10 gene			Mm.364421	TC662770
779	2	11	9	AW538416	procollagen C-endopeptidase (EC 3.4.24.19) precursor splice form BMP1 - human				TC662331
780	2	12	9	AW545127	PREDICTED: apical protein, Xenopus laevis-like (Apxl)	XM_486797	ENSMUSG00000045180	Mm.40796	TC755212
781	2	13	9	C76152	leucine zipper domain protein (Lzf)	NM_133185	ENSMUSG00000022540	Mm.27792	TC748129
782	2	14	9	C79777					TC698234
783	2	15	9	C87132	expressed sequence C87132				TC652096
784	2	16	9	AU023759	oocyte specific homeobox 1 (Obox1)	NM_027802	ENSMUSG00000055942	Mm.358932
785	2	17	9	AU021034	expressed sequence AU021034 (AU021034)	NM_177629	ENSMUSG00000045655	Mm.320428	TC722924
786	2	18	9	AU017709					TC657570
787	2	19	9	AU045598	spermine synthase (Sms)	NM_009214	ENSMUSG00000025662	Mm.18652	TC727118
788	2	20	9	AW547625	G1/S-specific cyclin D2. [Mouse]				TC739694
789	2	21	9	AW551965	DEAD (Asp-Glu-Ala-Asp) box polypeptide 42 (Ddx42)	NM_028074	ENSMUSG00000020705	Mm.41367	TC747215
790	2	22	9	AW554716	Mus musculus 0 day neonate cerebellum cDNA, RIKEN full-length enriched library, clone:C230091N07 product:unknown EST, full insert sequence.				TC784288
791	2	23	9	AW557527	RIKEN cDNA 2900042O04 gene				TC769318
792	2	24	9	BE375643	solute carrier family 35 (CMP-sialic acid transporter), member 1 (Slc35a1)	NM_011895	ENSMUSG00000028293	Mm.281885	TC774917
793	2	1	10	AI835290
794	2	2	10	AI841715	cDNA sequence BC037674 (BC037674)	NM_001004436	ENSMUSG00000041408	Mm.27957	TC715056
795	2	3	10	AI839908	Mus musculus 0 day neonate kidney cDNA, RIKEN full-length enriched library, clone:D630048P19 product:hypothetical protein, full insert sequence.			Mm.135660	TC708555
796	2	4	10	AI846433	RIKEN cDNA 4933409K07 gene (4933409K07Rik)	NM_178649	ENSMUSG00000057603	Mm.327214	TC649735
797	2	5	10	AI846501	core promoter element binding protein (Copeb)	NM_011803	ENSMUSG00000000078	Mm.275036	TC713902
798	2	6	10	AI848195	potassium channel tetramerisation domain containing 5 (Kctd5)	NM_027008	ENSMUSG00000016946	Mm.364778	TC648874
799	2	7	10	AI844322	RIKEN cDNA B230104P22 gene (B230104P22Rik)	NM_001004363	ENSMUSG00000020032	Mm.25874	TC789219
800	2	8	10	AI853984	RIKEN cDNA A730056A06 gene			Mm.369535	TC722890
801	2	9	10	AI853616	RIKEN cDNA 2810422B04 gene (2810422B04Rik)	NM_027275	ENSMUSG00000063884		TC701780
802	2	10	10	AI851354	EST
803	2	11	10	AW538488	PREDICTED: RIKEN cDNA 1110054H05 gene (1110054H05Rik)	XM_126489	ENSMUSG00000039275	Mm.209750	TC787924
804	2	12	10	AW545234	Similar to zinc finger protein 91				TC695822
805	2	13	10	C76223					TC670991
806	2	14	10	C79860					TC706439
807	2	15	10	C87216	Mus musculus activated spleen cDNA, RIKEN full-length enriched library, clone:F830036O14 product:unknown EST, full insert sequence.				TC695551
808	2	16	10	AU023815	PREDICTED: pleckstrin homology domain interacting protein (Phip)	XM_358384	ENSMUSG00000032253	Mm.221688	TC721511
809	2	17	10	AU021139
810	2	18	10	AU017788	RIKEN cDNA 5830484A20 gene (5830484A20Rik)	NM_175397		Mm.358769	TC729308
811	2	19	10	AU045726	RIKEN cDNA 3110040N11 gene (3110040N11Rik)	NM_026077	ENSMUSG00000025102	Mm.248391	TC728410
812	2	20	10	AW547811
813	2	21	10	AW552008
814	2	22	10	AW554807	expressed sequence AI848395			Mm.368978	TC650965
815	2	23	10	AW557601	Mus musculus 7 days embryo whole body cDNA, RIKEN full-length enriched library, clone:C430003I17 product:unknown EST, full insert sequence.				TC704598
816	2	24	10	BE375388	nucleolar protein 5 (Nol5)	NM_018868	ENSMUSG00000026020	Mm.220367	TC720588
817	2	1	11	AI836296	ubiquitin-conjugating enzyme E2L 3 (Ube2l3)	NM_009456	ENSMUSG00000038965	Mm.3074	TC765899
818	2	2	11	AI838550	RIKEN cDNA 2410018C17 gene (2410018C17Rik)	NM_178390	ENSMUSG00000037339	Mm.294695	TC688726
819	2	3	11	AI841419	growth associated protein 43 (Gap43)	NM_008083	ENSMUSG00000047261		TC707585
820	2	4	11	AI846570	hippocalcin-like 4 (Hpcal4)	NM_174998	ENSMUSG00000046093	Mm.270641	TC714425
821	2	5	11	AI846542	acyl-Coenzyme A dehydrogenase family, member 9 (Acad9)	NM_172678	ENSMUSG00000027710		TC654538
822	2	6	11	AI849546	Mus musculus 0 day neonate cerebellum cDNA, RIKEN full-length enriched library, clone:C230022P04 product:unknown EST, full insert sequence.			Mm.40875	TC664637
823	2	7	11	AI849735	mitochondrial translation optimization 1 homolog (S. cerevisiae) (Mto1)	NM_026658	ENSMUSG00000032342	Mm.373301	TC721568
824	2	8	11	AI852498	EST
825	2	9	11	AI853643	RIKEN cDNA 1110030E23 gene			Mm.361503	TC755955
826	2	10	11	AI851389	EST
827	2	11	11	AW538541	ribosome binding protein 1 (Rrbp1)	NM_133626	ENSMUSG00000027422		TC727083
828	2	12	11	AW545301	aspartyl aminopeptidase (Dnpep)	NM_016878	ENSMUSG00000026209	Mm.24680	TC687896
829	2	13	11	C76308	Tu translation elongation factor, mitochondrial (Tufm)	NM_172745	ENSMUSG00000057562	Mm.197829	TC740610
830	2	14	11	C79951
831	2	15	11	C87299	casein kinase 1, epsilon (Csnk1e)	NM_013767	ENSMUSG00000022433		TC688351
832	2	16	11	AU023864					TC777800
833	2	17	11	AU021236	cDNA sequence BC002216 (BC002216)	NM_024472	ENSMUSG00000029073	Mm.25556	TC748023
834	2	18	11	AU017867	RIKEN cDNA 1190002L16 gene (1190002L16Rik)	NM_133976	ENSMUSG00000032288		TC674612
835	2	19	11	AU045866	Rab acceptor 1 (prenylated) (Rabac1)	NM_010261	ENSMUSG00000003380	Mm.22473	TC667878
836	2	20	11	AW547899	RNA binding motif protein 10 (Rbm10)	NM_145627	ENSMUSG00000031060	Mm.279194	TC747387
837	2	21	11	AW552060					TC651478
838	2	22	11	AW554879
839	2	23	11	AW557671	succinate dehydrogenase complex, subunit A, flavoprotein (Fp) (Sdha)	NM_023281	ENSMUSG00000021577	Mm.158231	TC772940
840	2	24	11	BE531981	early growth response 1 (Egr1)	NM_007913	ENSMUSG00000038418	Mm.181959	TC695888
841	2	1	12	AI835446	isocitrate dehydrogenase 3 (NAD+) alpha (Idh3a)	NM_029573	ENSMUSG00000032279		TC687840
842	2	2	12	AI838518
843	2	3	12	AI841477	neurochondrin (Ncdn)	NM_011986	ENSMUSG00000028833	Mm.220885	TC766785
844	2	4	12	AI846608	t-complex testis expressed 1 (Tctex1)	NM_009342	ENSMUSG00000000579	Mm.1948	TC752884
845	2	5	12	AI842081	cDNA sequence BC017634 (BC017634)	NM_145621	ENSMUSG00000032936	Mm.274540	TC767662
846	2	6	12	AI849607	cyclin K (Ccnk)	NM_009832		Mm.174155	TC767306
847	2	7	12	AI849782	RIKEN cDNA 3110050N22 gene (3110050N22Rik)	NM_173181	ENSMUSG00000043542	Mm.332366	TC689134
848	2	8	12	AI852534	basic leucine-zipper protein BZAP45 {Homo sapiens}			Mm.368628	TC752586
849	2	9	12	AI853708	cDNA sequence BC043098 (BC043098)	NM_174997	ENSMUSG00000037503	Mm.120151	TC740001
850	2	10	12	AI851534	ATPase, H+ transporting, V1 subunit B, isoform 2 (Atp6v1b2)	NM_007509	ENSMUSG00000006273	Mm.249096	TC765922
851	2	11	12	AW538593	sorcin (Sri)	NM_025618	ENSMUSG00000003161	Mm.96211	TC783613
852	2	12	12	AW545347	coiled-coil-helix-coiled-coil-helix domain containing 4 (Chchd4)	NM_133928	ENSMUSG00000034203	Mm.41622	TC788326
853	2	13	12	C76411					TC671792
854	2	14	12	C80029	RIKEN cDNA 0610039N19 gene (0610039N19Rik)	NM_026159	ENSMUSG00000056666		TC655731
855	2	15	12	C87395	cDNA sequence BC010245		ENSMUSG00000032194	Mm.257371	TC789408
856	2	16	12	AU023917					TC744408
857	2	17	12	AU021368	Mus musculus, clone IMAGE:5290106, mRNA			Mm.367956	TC789440
858	2	18	12	AU017931	mannoside acetylglucosaminyltransferase 2 (Mgat2)	NM_146035	ENSMUSG00000043998	Mm.206642	TC747231
859	2	19	12	AU045970	RIKEN cDNA 5730469M10 gene (5730469M10Rik)	NM_027464	ENSMUSG00000021792	Mm.27227	TC764028
860	2	20	12	AW548011				Mm.182626	TC693132
861	2	21	12	AW552105					TC691976
862	2	22	12	AW554943	Unknown (protein for MGC:8182)		ENSMUSG00000022680		TC727296
863	2	23	12	AW557736	poly(rC) binding protein 4 (Pcbp4)	NM_021567		Mm.286394	TC773492
864	2	24	12	BE532272	PREDICTED: similar to phosphoglycerate mutase (EC 5.4.2.1) B chain - rat (LOC433556)	XM_485206	ENSMUSG00000060577	Mm.333704	TC653557
865	2	1	13	AI835231	Mus musculus, clone IMAGE:4222597, mRNA				TC781154
866	2	2	13	AI841594	RIKEN cDNA 1110038O08 gene			Mm.196727	TC767284
867	2	3	13	AI839874	carbonate dehydratase-related protein - mouse			Mm.119320	TC755478
868	2	4	13	AI846402					TC737682
869	2	5	13	AI834934	RIKEN cDNA B130050I23 gene (B130050I23Rik)	NM_153536	ENSMUSG00000011832	Mm.210436	TC689770
870	2	6	13	AI848164	cDNA sequence BC028975 (BC028975)	NM_146254	ENSMUSG00000035126	Mm.33771	TC722559
871	2	7	13	AI844295	CDP-diacylglycerol synthase 1 (Cds1)	NM_173370	ENSMUSG00000029330	Mm.46764	TC742043
872	2	8	13	AI853957	leucine zipper-EF-hand containing transmembrane protein 1		ENSMUSG00000005299	Mm.260538	TC674350
873	2	9	13	AI853589	expressed sequence AI593442 (AI593442)	NM_178906			TC716402
874	2	10	13	AI851329	COP9 (constitutive photomorphogenic) homolog, subunit 7b (Arabidopsis thaliana) (Cops7b)	NM_172974	ENSMUSG00000026240		TC775086
875	2	11	13	AW538442	RIKEN cDNA 2210402C18 gene (2210402C18Rik)	NM_027309	ENSMUSG00000032184	Mm.367445	TC703378
876	2	12	13	AW545159	Mak3 homolog (S. cerevisiae) (Mak3)	NM_028108	ENSMUSG00000022698	Mm.369589	TC688285
877	2	13	13	C76166					TC687412
878	2	14	13	C79803	CAAX prenyl protease 2 (EC 3.4.22.-) (Prenyl protein-specific endoprotease 2)				TC696637
879	2	15	13	C87164	immediate early response 3 (Ier3)	NM_133662	ENSMUSG00000003541	Mm.25613	TC727518
880	2	16	13	AU023766	AE binding protein 2 (Aebp2), transcript variant 1	NM_001005605		Mm.86453	TC780825
881	2	17	13	AU021072	basic leucine zipper and W2 domains 1 (Bzw1)	NM_025824	ENSMUSG00000033588	Mm.261831	TC752586
882	2	18	13	AU017736	chloride channel 5 (Clcn5)	NM_016691	ENSMUSG00000004317	Mm.254370	TC656896
883	2	19	13	AU045630	RIKEN cDNA 2410003C20 gene (2410003C20Rik)	NM_025884	ENSMUSG00000046010	Mm.29622	TC748155
884	2	20	13	AW547664	PREDICTED: hypothetical gene supported by AK052439 (LOC434408)	XM_489275	ENSMUSG00000032340		TC656176
885	2	21	13	AW551975
886	2	22	13	AW554730	RIKEN cDNA 9130604C24 gene				TC729684
887	2	23	13	AW557541	ubiquitin specific protease 9, X chromosome			Mm.363797	TC773601
888	2	24	13	BE377468	mediator of RNA polymerase II transcription, subunit 25 homolog (yeast) (Med25)	NM_029365	ENSMUSG00000002968	Mm.157778	TC740095
889	2	1	14	AI835308	SWI/SNF related, matrix associated, actin dependent regulator of chromatin, subfamily b, member 1 (Smarcb1)	NM_011418	ENSMUSG00000000902	Mm.279751	TC688339
890	2	2	14	AI834807	data source:SPTR source key:P07338 evidence:ISS~homolog to CHYMOTRYPSINOGEN B PRECURSOR				TC673328
891	2	3	14	AI839920	expressed sequence AI839920 (AI839920)	NM_182996	ENSMUSG00000037243	Mm.41440	TC689417
892	2	4	14	AI846446	chondroitin sulfate proteoglycan 3 (Cspg3)	NM_007789	ENSMUSG00000002341	Mm.268079	TC663398
893	2	5	14	AI846512	H3 histone, family 3A (H3f3a)	NM_008210		Mm.352429	TC779466
894	2	6	14	AI848204	RIKEN cDNA 1810063B05 gene (1810063B05Rik)	NM_174987	ENSMUSG00000051671	Mm.31946	TC715099
895	2	7	14	AI844334	checkpoint supressor 1 (Ches1)	NM_183186	ENSMUSG00000033713	Mm.233734	TC760764
896	2	8	14	AI853993	PTK2 protein tyrosine kinase 2 (Ptk2)	NM_007982	ENSMUSG00000022607		TC747347
897	2	9	14	AI853623	Mus musculus 16 days neonate cerebellum cDNA, RIKEN full-length enriched library, clone:9630025L07 product:unknown EST, full insert sequence.			Mm.249827	TC749297
898	2	10	14	AI851363	transmembrane protein 23 (Tmem23)	NM_144792			TC734199
899	2	11	14	AW538501	RIKEN cDNA 4930572I07 gene (4930572I07Rik)	NM_177027	ENSMUSG00000035649	Mm.331576	TC769096
900	2	12	14	AW545257	proliferin related protein (Plfr)	NM_011120	ENSMUSG00000021348	Mm.3258	TC683505
901	2	13	14	C76256	PREDICTED: v-erb-b2 erythroblastic leukemia viral oncogene homolog 3 (avian) (Erbb3)	XM_125954	ENSMUSG00000018166	Mm.29023	TC734698
902	2	14	14	C79875	N-acetylated alpha-linked acidic dipeptidase 2 (Naalad2)	NM_028279	ENSMUSG00000043943	Mm.7060	TC728922
903	2	15	14	C87243	pyruvate synthase {Porphyromonas gingivalis W83}				TC685396
904	2	16	14	AU023824	Unknown (protein for MGC:6654)				TC656103
905	2	17	14	AU021170	ESTs, Weakly similar to RIKEN cDNA 5730493B19				TC750215
906	2	18	14	AU017803					TC743975
907	2	19	14	AU045757	PREDICTED: expressed sequence C87414 (C87414)	XM_135486	ENSMUSG00000052886	Mm.7786	TC702923
908	2	20	14	AW547832	hydroxysteroid (17-beta) dehydrogenase 4 (Hsd17b4)	NM_008292	ENSMUSG00000024507	Mm.277857	TC701085
909	2	21	14	AW552025	zinc finger protein 85, related sequence 1 (Zfp85-rs1)	NM_001001130	ENSMUSG00000030446	Mm.288396	TC782581
910	2	22	14	AW554825	RIKEN cDNA 1700123O20 gene (1700123O20Rik)	NM_021437	ENSMUSG00000040822		TC688838
911	2	23	14	AW557617	nerve growth factor receptor (TNFRSF16) associated protein 1 (Ngfrap1)	NM_009750	ENSMUSG00000046432	Mm.90787	TC675196
912	2	24	14	BE531489	procollagen, type VI, alpha 2 (Col6a2)	NM_146007	ENSMUSG00000020241	Mm.1949	TC668108
913	2	1	15	AI836308	mitogen activated protein kinase kinase 6 (Map2k6)	NM_011943	ENSMUSG00000020623	Mm.14487	TC708806
914	2	2	15	AI838556	RIKEN cDNA 4933403F05 gene				TC762159
915	2	3	15	AI841433	RIKEN cDNA 6330577E15 gene (6330577E15Rik)	NM_026377	ENSMUSG00000025066	Mm.181610	TC773552
916	2	4	15	AI846580	RIKEN cDNA 3110073H01 gene			Mm.148779	TC663383
917	2	5	15	AI846556	TBP-interacting protein TIP120 - rat				TC662214
918	2	6	15	AI849566	RIKEN cDNA 2410195B05 gene (2410195B05Rik)	NM_030241	ENSMUSG00000049327	Mm.137966	TC727145
919	2	7	15	AI849747	RIKEN cDNA 2310002N04 gene			Mm.41637	TC680780
920	2	8	15	AI852507	EST
921	2	9	15	AI853651	RIKEN cDNA 1500011L16 gene (1500011L16Rik)	NM_026899	ENSMUSG00000029038	Mm.294770	TC655041
922	2	10	15	AI851512					TC664204
923	2	11	15	AW538554	kinesin family member 5B			Mm.21025
924	2	12	15	AW545312	apolipoprotein A-I binding protein (Apoa1bp)	NM_144897	ENSMUSG00000028070	Mm.205996	TC760749
925	2	13	15	C76325	shugoshin-like 2 (S. pombe) (Sgol2)	NM_199007	ENSMUSG00000026039	Mm.32800	TC740719
926	2	14	15	C79965	ESTs, Highly similar to S12207 hypothetical protein (B2 element) - mouse				TC737272
927	2	15	15	C87314	RIKEN cDNA 9530059O14 gene			Mm.186748	TC671596
928	2	16	15	AU023881	PREDICTED: secretory carrier membrane protein 1 (Scamp1)	XM_484305	ENSMUSG00000021687	Mm.201455	TC674522
929	2	17	15	AU021260	RIKEN cDNA 2610206B13 gene (2610206B13Rik)	NM_026047		Mm.291811	TC715516
930	2	18	15	AU017889
931	2	19	15	AU045897	Unknown (protein for MGC:32416)				TC773614
932	2	20	15	AW547927	membrane associated guanylate kinase 2 {Homo sapiens}			Mm.319083	TC704160
933	2	21	15
934	2	22	15	AW554902	ESTs, Weakly similar to RIKEN cDNA 5730493B19				TC717128
935	2	23	15	AW557680	expressed sequence AW742319 (AW742319)	NM_021345	ENSMUSG00000033629	Mm.308180	TC701681
936	2	24	15	BE532437	NSFL1 (p97) cofactor (p47) (Nsfl1c)	NM_198326	ENSMUSG00000027455	Mm.297814	TC648337
937	2	1	16	AI836026	PREDICTED: ring finger protein 166 (Rnf166)	XM_134599	ENSMUSG00000014470	Mm.34356	TC708192
938	2	2	16	AI837906	sema domain, immunoglobulin domain (Ig), transmembrane domain (TM) and short cytoplasmic domain, (semaphorin) 4A (Sema4a)	NM_013658	ENSMUSG00000028064	Mm.22061	TC654277
939	2	3	16	AI841487	Similar to hypothetical protein FLJ20739			Mm.370281	TC741478
940	2	4	16	AI846615	RIKEN cDNA 5730555F13 gene (5730555F13Rik)	NM_025690		Mm.22379	TC655106
941	2	5	16	AI842089	4-aminobutyrate aminotransferase (Abat)	NM_172961	ENSMUSG00000057880	Mm.259315	TC675592
942	2	6	16	AI849620	threonyl-tRNA synthetase (Tars)	NM_033074	ENSMUSG00000022241	Mm.286061	TC739732
943	2	7	16	AI849793	origin recognition complex, subunit 2-like (S. cerevisiae) (Orc2l)	NM_008765	ENSMUSG00000026037	Mm.3411	TC695499
944	2	8	16	AI852541	tumor rejection antigen gp96 (Tra1)	NM_011631	ENSMUSG00000020048	Mm.87773	TC772521
945	2	9	16	AI853714	farnesyl diphosphate farnesyl transferase 1 (Fdft1)	NM_010191	ENSMUSG00000021273	Mm.371560	TC772471
946	2	10	16	AI851540	transcription factor E3 (Tcfe3)	NM_172472	ENSMUSG00000000134	Mm.249142	TC787150
947	2	11	16	AW538605	RIKEN cDNA 6530402N02 gene (6530402N02Rik)	NM_146104	ENSMUSG00000015750	Mm.372797	TC719915
948	2	12	16	AW545358	RIKEN cDNA 2310011J03 gene (2310011J03Rik)	NM_025521	ENSMUSG00000020133	Mm.370233	TC781320
949	2	13	16	C76444	N-ethylmaleimide sensitive fusion protein (Nsf)	NM_008740	ENSMUSG00000034187	Mm.260117	TC694184
950	2	14	16	C80056					TC692951
951	2	15	16	C87416					TC664619
952	2	16	16	AU023933					TC717224
953	2	17	16	AU021396	RIKEN cDNA 2010305A19 gene (2010305A19Rik)	NM_027250	ENSMUSG00000048351	Mm.28354	TC675856
954	2	18	16	AU017951				Mm.372174	TC770727
955	2	19	16	AU045990	T-cell immunoglobulin and mucin domain containing 2 (Timd2)	NM_134249	ENSMUSG00000040413	Mm.17771	TC668990
956	2	20	16	AW548025	adenosine monophosphate deaminase 2 (isoform L) (Ampd2)	NM_028779	ENSMUSG00000027889	Mm.274335	TC675051
957	2	21	16	AW552118	DNA segment, Chr 14, Wayne State University 146, expressed
958	2	22	16	AW554960
959	2	23	16	AW557749	PREDICTED: similar to a disintegrin-like and metalloprotease (reprolysin type) with thrombospondin type 1 motif, 17 preproprotein (LOC233332)	XM_133542		Mm.239904	TC723727
960	2	24	16	BE532020	TANK-binding kinase 1 (Tbk1)	NM_019786	ENSMUSG00000020115	Mm.34580	TC774059
961	2	1	17	AI835606	RIKEN cDNA D730049H07 gene (D730049H07Rik)	NM_175423	ENSMUSG00000049686	Mm.218582	TC735225
962	2	2	17	AI838660	RIKEN cDNA 1810019J16 gene (1810019J16Rik)	NM_133707	ENSMUSG00000037600	Mm.299081	TC656227
963	2	3	17	AI839062
964	2	4	17	AI842931					TC758194
965	2	5	17	AI847260	RIKEN cDNA 4632404H12 gene (4632404H12Rik)	NM_028726	ENSMUSG00000042579	Mm.115158	TC762512
966	2	6	17	AI844849	Ca<2+>dependent activator protein for secretion (Cadps)	NM_012061	ENSMUSG00000054423	Mm.260881	TC755412
967	2	7	17	AI850361	hyaluronan and proteoglycan link protein 2 (Hapln2)	NM_022031	ENSMUSG00000004894	Mm.294467	TC690076
968	2	8	17	AI852208	hydroxysteroid dehydrogenase-6, delta<5>-3-beta (Hsd3b6)	NM_013821	ENSMUSG00000027869	Mm.14435	TC775834
969	2	9	17	AI851022	B-cell CLL/lymphoma 7A (Bcl7a)	NM_029850	ENSMUSG00000029438	Mm.151960	TC707960
970	2	10	17	AA407441	RIKEN cDNA 9430023L20 gene (9430023L20Rik)	NM_026566	ENSMUSG00000037204		TC774420
971	2	11	17	AW539625	TAFII140 protein			Mm.86343	TC708940
972	2	12	17	AW536333	ATPase, Na+/K+ transporting, alpha 1 polypeptide (Atp1a1)	NM_144900	ENSMUSG00000033161	Mm.280103	TC653707
973	2	13	17	C77497	kinesin family member 2C (Kif2c)	NM_134471	ENSMUSG00000028678	Mm.247651	TC695536
974	2	14	17	C81182	RIKEN cDNA E130008O17 gene			Mm.360735	TC710650
975	2	15	17	AU021769	Ank repeat containing protein~data source:Pfam source key:PF00023 evidence:ISS~putative				TC743990
976	2	16	17	AU024690	ESTs, Weakly similar to RIKEN cDNA 5730493B19				TC738282
977	2	17	17	AU015250	casein kinase 1, alpha 1 (Csnk1a1)	NM_146087	ENSMUSG00000024576	Mm.26908	TC727178
978	2	18	17	AU040668	branched chain aminotransferase 1, cytosolic (Bcat1)	NM_007532	ENSMUSG00000030268	Mm.4606	TC720355
979	2	19	17
980	2	20	17	AW549180	EST, Weakly similar to A45964 hemoglobin alpha chain - mouse
981	2	21	17	AW552799	RIKEN cDNA 2310065K24 gene (2310065K24Rik)	NM_028221	ENSMUSG00000031774	Mm.250425	TC654158
982	2	22	17	AW555684	hematological and neurological expressed sequence 1 (Hn1)	NM_008258	ENSMUSG00000020737	Mm.1775	TC746002
983	2	23	17	AW558553					TC718593
984	2	24	17	M86720	CN_A.t.RCA
985	2	1	18	AI835630	DnaJ (Hsp40) homolog subfamily B member 9~data source:MGD source key:MGI:1351618 evidence:ISS~		ENSMUSG00000014905		TC773934
986	2	2	18	AI838700	lymphoid nuclear protein related to AF4-like (Laf4l)	NM_033565		Mm.124313	TC675091
987	2	3	18	AI837685	fragile X mental retardation 2 homolog (Fmr2)	NM_008032	ENSMUSG00000031189	Mm.327840	TC704265
988	2	4	18	AI842966	selenoprotein N, 1 (Sepn1)	NM_029100		Mm.29773	TC733290
989	2	5	18	AI847351	PREDICTED: RIKEN cDNA 2410003A14 gene (2410003A14Rik)	XM_133876	ENSMUSG00000040331		TC788120
990	2	6	18	AI844879				Mm.348608	TC670217
991	2	7	18	AI850403	zinc finger, DHHC domain containing 9 (Zdhhc9)	NM_172465	ENSMUSG00000036985		TC754087
992	2	8	18	AI852240	evidence:NAS~hypothetical protein~putative		ENSMUSG00000062946	Mm.372029	TC722684
993	2	9	18	AI851055	PREDICTED: similar to zinc finger protein 307; SCAN-KRAB-zinc finger gene 1 (LOC432732)	XM_484225	ENSMUSG00000044792	Mm.342404	TC719829
994	2	10	18	AA407562	RIKEN cDNA 4432404J10 gene (4432404J10Rik)	NM_025709	ENSMUSG00000026867	Mm.156452	TC733836
995	2	11	18
996	2	12	18	AW536404	reduced expression 3 (Rex3)	NM_009052	ENSMUSG00000050071	Mm.14768	TC662748
997	2	13	18	C77557					TC698150
998	2	14	18	C81268	Mus musculus 3 days neonate thymus cDNA, RIKEN full-length enriched library, clone:A630052H06 product:unknown EST, full insert sequence.			Mm.309425	TC757468
999	2	15	18	AU021850	semaF cytoplasmic domain associated protein 2 (Semcap2)	NM_016867	ENSMUSG00000039131	Mm.97	TC714993
1000	2	16	18	AU024731	RIKEN cDNA A330103N21 gene				TC767722
1001	2	17	18	AU015352	ESTs, Weakly similar to sphingomyelin phosphodiesterase 3, neutral; neutral sphingomyelinase II (nSMase2 gene); neutral sphingomyelinase II				TC776700
1002	2	18	18	AU040759					TC771596
1003	2	19	18	AU042284	RIKEN cDNA F830031D20 gene (F830031D20Rik)	NM_001002782	ENSMUSG00000053457	Mm.173941	TC749882
1004	2	20	18	AW549289	polymerase (DNA-directed), epsilon 4 (p12 subunit) (Pole4)	NM_025882	ENSMUSG00000030042	Mm.195753	TC647998
1005	2	21	18	AW552859	deoxyribonuclease II alpha (Dnase2a)	NM_010062	ENSMUSG00000003812	Mm.350831	TC768930
1006	2	22	18		CN_blank
1007	2	23	18	AW558443	glutamate oxaloacetate transaminase 2, mitochondrial (Got2)	NM_010325	ENSMUSG00000031672	Mm.230169	TC786537
1008	2	24	18	AF191028	CN_A.t.XCP2
1009	2	1	19	AI835834	ESTs, Moderately similar to S12207 hypothetical protein (B2 element) - mouse			Mm.273418	TC727203
1010	2	2	19	AI839289	PREDICTED: similar to SMT3 suppressor of mif two 3 homolog 2 (LOC236622)	XM_125372	ENSMUSG00000020738	Mm.359169	TC786727
1011	2	3	19	AI837740	acyl-Coenzyme A binding domain containing 5 (Acbd5)	NM_028793	ENSMUSG00000026781	Mm.181973	TC713901
1012	2	4	19	AI843552	K-dependent Na/Ca exchanger NCKX4		ENSMUSG00000041771	Mm.312448	TC690464
1013	2	5	19	AI847432	DEAD (Asp-Glu-Ala-Asp) box polypeptide 28 (Ddx28)	NM_028038	ENSMUSG00000045538	Mm.307515	TC761106
1014	2	6	19	AI849121	Mus musculus adult male epididymis cDNA, RIKEN full-length enriched library, clone:9230102G06 product:hypothetical protein, full insert sequence.		ENSMUSG00000056577	Mm.361527	TC655884
1015	2	7	19	AI850437	vascular actin single-stranded DNA-binding factor 2 p44 component; purine-rich single-stranded			Mm.296150	TC695513
1016	2	8	19	AI853504	RIKEN cDNA 1810026J23 gene (1810026J23Rik)	NM_178619	ENSMUSG00000048429	Mm.39704	TC702006
1017	2	9	19	AI854087	synaptogyrin 1 (Syngr1), transcript variant 1a	NM_207708	ENSMUSG00000022415	Mm.230301	TC648800
1018	2	10	19	AA409240	ephrin A1 (Efna1)	NM_010107	ENSMUSG00000027954	Mm.15675	TC774982
1019	2	11	19	AW539820	aminolevulinate, delta-, dehydratase (Alad)	NM_008525	ENSMUSG00000028393		TC760429
1020	2	12	19	AW536443	wingless-related MMTV integration site 2 (Wnt2)	NM_023653	ENSMUSG00000010797	Mm.33653	TC650390
1021	2	13	19	C77617					TC704949
1022	2	14	19	C81347	RIKEN cDNA C730036B14 gene (C730036B14Rik)	NM_178912	ENSMUSG00000055884	Mm.351754	TC697402
1023	2	15	19	AU021919	PREDICTED: RIKEN cDNA 4930562C15 gene (4930562C15Rik)	XM_358752		Mm.373014	TC753833
1024	2	16	19	AU024798
1025	2	17	19	AU015450	PREDICTED: RIKEN cDNA 1110003E08 gene (1110003E08Rik)	XM_284098	ENSMUSG00000006262		TC768680
1026	2	18	19	AU040819	lectin, mannose-binding 2 (Lman2)	NM_025828	ENSMUSG00000021484	Mm.38868	TC694426
1027	2	19	19	AU042367	RIKEN cDNA 2410015M20 gene (2410015M20Rik)	NM_153152	ENSMUSG00000049760	Mm.34002	TC648512
1028	2	20	19	AW549398	wingless-related MMTV integration site 4 (Wnt4)	NM_009523	ENSMUSG00000036856	Mm.20355	TC775850
1029	2	21	19	AW552922
1030	2	22	19	AW555736	expressed sequence AA407659 (AA407659)	NM_175352		Mm.29241
1031	2	23	19
1032	2	24	19		CN_GenomicDNA
1033	2	1	20	AI835900					TC659112
1034	2	2	20	AI840123
1035	2	3	20	AI840978	component of oligomeric golgi complex 4 (Cog4)	NM_133973	ENSMUSG00000031753	Mm.272930	TC674914
1036	2	4	20	AI843629	ral guanine nucleotide dissociation stimulator (Ralgds)	NM_009058	ENSMUSG00000026821	Mm.5236	TC674068
1037	2	5	20	AI847464	PREDICTED: similar to leucine-rich repeats and calponin homology (CH) domain containing 3; 2210409B11Rik (LOC436410)	XM_489636	ENSMUSG00000022801		TC690461
1038	2	6	20	AI849151	fucosyltransferase 9 (Fut9)	NM_010243	ENSMUSG00000061661	Mm.358596	TC703349
1039	2	7	20	AI850488	UDP-glucuronosyltransferase 8 (Ugt8)	NM_011674	ENSMUSG00000032854	Mm.306021	TC748714
1040	2	8	20	AI853534	RIKEN cDNA 2900002H16 gene (2900002H16Rik)	NM_021430	ENSMUSG00000029392	Mm.41180	TC668999
1041	2	9	20	AI854112	serine carboxypeptidase 1 (Scpep1)	NM_029023	ENSMUSG00000000278	Mm.34126	TC767417
1042	2	10	20	AA409509	ESTs, Moderately similar to transmembrane water channel; aquaporin Z [Escherichia coli K12] [E. coli]				TC725393
1043	2	11	20	AW540988	DnaJ (Hsp40) homolog, subfamily A, member 3 (Dnaja3)	NM_023646	ENSMUSG00000004069	Mm.325524
1044	2	12	20	AW536482	H2-K region expressed gene 2 (H2-Ke2)	NM_010385	ENSMUSG00000024309	Mm.2948	TC655192
1045	2	13	20	C77685	transmembrane protease, serine 2 (Tmprss2)	NM_015775	ENSMUSG00000000385	Mm.276145	TC668647
1046	2	14	20	C81435					TC706167
1047	2	15	20	AU021996					TC651951
1048	2	16	20	AU018338	PREDICTED: RIKEN cDNA 6030443O07 gene (6030443O07Rik)	XM_484809		Mm.212609	TC781941
1049	2	17	20	AU015520				Mm.25919	TC791550
1050	2	18	20	AU040894				Mm.372868	TC763014
1051	2	19	20	AU042446	PIDD		ENSMUSG00000025507	Mm.334321	TC662804
1052	2	20	20	AW549492	ESTs, Weakly similar to RIKEN cDNA 5730493B19			Mm.370494	TC716183
1053	2	21	20	AW553009	heat shock protein 8 (Hspa8)	NM_031165	ENSMUSG00000015656	Mm.336743	TC674716
1054	2	22	20	AW555775	nuclear RNA export factor 2 (Nxf2)	NM_031259	ENSMUSG00000009941	Mm.103155	TC657154
1055	2	23	20	AW558669	Unknown (protein for IMAGE:4838787) {Homo sapiens}			Mm.251199	TC702416
1056	2	24	20		CP_SalmonSperm
1057	2	1	21	AI836200	Unknown (protein for MGC:28783)			Mm.363528	TC682547
1058	2	2	21	AI838668	apolipoprotein E
1059	2	3	21	AI839071	RNA binding motif protein 5 (Rbm5)	NM_148930	ENSMUSG00000032580	Mm.259197	TC767072
1060	2	4	21	AI842939	tryptophan hydroxylase 1 (Tph1)	NM_009414	ENSMUSG00000040046	Mm.248684	TC703318
1061	2	5	21	AI847273	Unknown (protein for MGC:7041)			Mm.366939	TC754915
1062	2	6	21	AI844859	elaC homolog 2 (E. coli) (Elac2)	NM_023479	ENSMUSG00000020549	Mm.157711	TC662136
1063	2	7	21	AI850375	splicing factor 3b, subunit 4 (Sf3b4)	NM_153053	ENSMUSG00000045728	Mm.352859	TC668131
1064	2	8	21	AI852218	pelota homolog (Drosophila) (Pelo)	NM_134058	ENSMUSG00000042275		TC774781
1065	2	9	21	AI851028	PREDICTED: myeloid/lymphoid or mixed-lineage leukemia 3 (Mll3)	XM_355579	ENSMUSG00000038056	Mm.358878	TC734325
1066	2	10	21	AA407512	tripartite motif-containing 36 (Trim36)	NM_178872	ENSMUSG00000033949	Mm.277382	TC657231
1067	2	11	21	AW539640	RIKEN cDNA 4732493F09 gene (4732493F09Rik)	NM_178690	ENSMUSG00000036104	Mm.261037	TC696004
1068	2	12	21		CN_blank
1069	2	13	21	C77519
1070	2	14	21	C81194	heat shock protein 105 (Hsp105)	NM_013559	ENSMUSG00000029657	Mm.270681	TC734576
1071	2	15	21	AU021789					TC777835
1072	2	16	21	AU024702					TC725144
1073	2	17	21	AU015271	glucosamine-phosphate N-acetyltransferase 1 (Gnpnat1)	NM_019425	ENSMUSG00000037722	Mm.233534	TC787873
1074	2	18	21	AU040703	basic helix-loop-helix domain containing, class B9 (Bhlhb9)	NM_198161	ENSMUSG00000055275	Mm.18574	TC781741
1075	2	19	21	AU042226	RIKEN cDNA A830059A17 gene			Mm.364940	TC669959
1076	2	20	21	AW549204	EST, Weakly similar to T00329 hypothetical protein KIAA0553 - human (fragment) [H.sapiens]
1077	2	21	21	AW552819	ankyrin repeat domain 10 (Ankrd10)	NM_133971	ENSMUSG00000031508	Mm.12459	TC696038
1078	2	22	21	AW555698	dentatorubral pallidoluysian atrophy (Drpla)	NM_007881	ENSMUSG00000004263	Mm.333380	TC703346
1079	2	23	21	AW558573	adenosine deaminase		ENSMUSG00000020262	Mm.276815	TC782304
1080	2	24	21		CP_MouseCot-1
1081	2	1	22	AI835778	capping protein (actin filament) muscle Z-line, alpha 1 (Capza1)	NM_009797	ENSMUSG00000047647	Mm.371550	TC746127
1082	2	2	22	AI841815	cleavage and polyadenylation specific factor 2 (Cpsf2)	NM_016856	ENSMUSG00000041781	Mm.716	TC667594
1083	2	3	22	AI837696	erythrocyte protein band 4.1-like 2 (Epb4.1l2)	NM_013511	ENSMUSG00000019978	Mm.306026	TC732990
1084	2	4	22	AI842979	fibronectin type III domain containing 4 (Fndc4)	NM_022424	ENSMUSG00000038552	Mm.292544	TC683381
1085	2	5	22	AI847398	RIKEN cDNA 4932442K08 gene		ENSMUSG00000014763	Mm.35039	TC657086
1086	2	6	22	AI844811	data source:SPTR source key:Q9JMG4 evidence:ISS~putative~similar to MRNA COMPLETE CDS CLONE:			Mm.46513	TC714998
1087	2	7	22	AI850411	RIKEN cDNA 2810411G20 gene				TC740715
1088	2	8	22	AI853483	thrombospondin 3 (Thbs3)	NM_013691	ENSMUSG00000028047	Mm.2114	TC788587
1089	2	9	22	AI851061	retinoid X receptor beta (Rxrb)	NM_011306	ENSMUSG00000039656	Mm.1243	TC708579
1090	2	10	22	AA407619	PREDICTED: RIKEN cDNA B230333C21 gene (B230333C21Rik)	XM_111900		Mm.116704	TC676926
1091	2	11	22	AW539780	H3 histone, family 3B (H3f3b)	NM_008211	ENSMUSG00000016559	Mm.371563	TC738935
1092	2	12	22	AW536416	PREDICTED: antigen identified by monoclonal antibody Ki 67 (Mki67)	XM_133912	ENSMUSG00000031004	Mm.4078	TC675259
1093	2	13	22	C77575	ESTs, Moderately similar to Y133_HUMAN Hypothetical protein KIAA0133 [H.sapiens]			Mm.360443
1094	2	14	22	C81284	Janus kinase 2 (Jak2)	NM_008413	ENSMUSG00000024789	Mm.275839	TC696783
1095	2	15	22	AU021863
1096	2	16	22	AU024749	retinoid X receptor interacting protein 110 (Rxrip110)	NM_011307	ENSMUSG00000025878	Mm.259301	TC761458
1097	2	17	22	AU015399	serine (or cysteine) proteinase inhibitor, clade B (ovalbumin), member 11 (Serpinb11)	NM_025867	ENSMUSG00000026327	Mm.12638	TC749066
1098	2	18	22	AU040773	nuclear receptor subfamily 2, group F, member 1 (Nr2f1)	NM_010151			TC683242
1099	2	19	22	AU042301					TC764922
1100	2	20	22	AW549309					TC651800
1101	2	21	22	AW552870	Unknown (protein for MGC:32342)		ENSMUSG00000041594	Mm.271988	TC760810
1102	2	22	22		CN_blank
1103	2	23	22	AW558457
1104	2	24	22		CP_SalmonSperm
1105	2	1	23	AI835858	tropomyosin 4 (Tpm4)	NM_001001491	ENSMUSG00000031799	Mm.295124	TC688477
1106	2	2	23	AI841835	matrilin 2 (Matn2)	NM_016762	ENSMUSG00000022324	Mm.3511	TC780967
1107	2	3	23	AI840935	PREDICTED: RAB26, member RAS oncogene family (Rab26)	XM_283428	ENSMUSG00000052752	Mm.266033	TC735526
1108	2	4	23	AI843564	translocated promoter region (Tpr)	NM_133780	ENSMUSG00000006005	Mm.174256	TC708117
1109	2	5	23	AI847440	RIKEN cDNA 2310003F16 gene (2310003F16Rik)	NM_026318	ENSMUSG00000027245	Mm.330525	TC774430
1110	2	6	23	AI849129	annexin A7 (Anxa7)	NM_009674	ENSMUSG00000021814	Mm.280231	TC753274
1111	2	7	23	AI850453	RIKEN cDNA 6330406P08 gene (6330406P08Rik)	NM_028710	ENSMUSG00000020604	Mm.211850	TC656290
1112	2	8	23	AI853513	PREDICTED: zinc finger protein 262 (Zfp262)	XM_355521	ENSMUSG00000042446		TC767930
1113	2	9	23	AI854093	solute carrier family 39 (zinc transporter), member 10 (Slc39a10)	NM_172653	ENSMUSG00000025986	Mm.233889	TC695918
1114	2	10	23	AA409279	erythroblast membrane-associated protein (Ermap)	NM_013848	ENSMUSG00000028644	Mm.290753	TC683196
1115	2	11	23	AW540941	ubiquinol-cytochrome c reductase hinge protein (Uqcrh)	NM_025641	ENSMUSG00000063882	Mm.181721	TC720003
1116	2	12	23
1117	2	13	23	C77631
1118	2	14	23	C81364	ESTs, Weakly similar to I58401 protein-tyrosine kinase (EC 2.7.1.112) JAK3 - mouse				TC684968
1119	2	15	23	AU021938	probable pol polyprotein-related protein 4 - rat				TC671886
1120	2	16	23	AU018267	RIKEN cDNA 1110004P21 gene
1121	2	17	23	AU015470	ESTs, Weakly similar to RIKEN cDNA 5730493B19				TC790407
1122	2	18	23	AU040829	expressed sequence AU040829 (AU040829)	NM_175003	ENSMUSG00000033389	Mm.134338	TC782833
1123	2	19	23	AU042389					TC750685
1124	2	20	23	AW549430	suppressor of cytokine signaling 6 (Socs6)	NM_018821	ENSMUSG00000056153	Mm.369363	TC767895
1125	2	21	23	AW552948	RIKEN cDNA B130017I01 gene (B130017I01Rik)	NM_172525	ENSMUSG00000039831	Mm.229287	TC747789
1126	2	22	23	AW555748					TC658066
1127	2	23	23	AW558614	sialyltransferase 6 (N-acetyllacosaminide alpha 2,3-sialyltransferase) (Siat6)	NM_009176	ENSMUSG00000028538		TC676328
1128	2	24	23		CP_MouseCot-1
1129	2	1	24	AI835645	formin binding protein 4 (Fnbp4)	NM_018828	ENSMUSG00000008200		TC681834
1130	2	2	24	AI840132	phosphomannomutase 1 (Pmm1)	NM_013872	ENSMUSG00000022474	Mm.18939	TC721879
1131	2	3	24	AI841037	PREDICTED: RIKEN cDNA 2010305K11 gene (2010305K11Rik)	XM_356065	ENSMUSG00000061313	Mm.246875	TC709798
1132	2	4	24	AI843644	bifunctional apoptosis regulator (Bfar)	NM_025976	ENSMUSG00000022684	Mm.223689	TC734733
1133	2	5	24	AI847477	PREDICTED: myeloid/lymphoid or mixed lineage-leukemia translocation to 4 homolog (Drosophila) (Mllt4)	XM_139743	ENSMUSG00000061503	Mm.59167	TC716004
1134	2	6	24	AI849159	FERMRhoGEF (Arhgef) and pleckstrin domain protein 1 (chondrocyte-derived)				TC740243
1135	2	7	24	AI850505	RIKEN cDNA 4931428D14 gene (4931428D14Rik)	NM_025740	ENSMUSG00000020462		TC689324
1136	2	8	24	AI853542	YTH domain family 1 (Ythdf1)	NM_173761	ENSMUSG00000038848	Mm.30205
1137	2	9	24	AI854118	RIKEN cDNA 2810417M16 gene				TC733513
1138	2	10	24	AA409448	PREDICTED: glutamyl-prolyl-tRNA synthetase (Eprs)	XM_129647	ENSMUSG00000026615	Mm.154511	TC739713
1139	2	11	24	AW541013	HESB like domain containing 2 (Hbld2)	NM_026921	ENSMUSG00000044792	Mm.342404	TC719829
1140	2	12	24
1141	2	13	24	C77701					TC791603
1142	2	14	24	C81458	expressed sequence C81458				TC677687
1143	2	15	24	AU022036	RIKEN cDNA 5730583K22 gene				TC735512
1144	2	16	24	AU018365	myeloblastosis oncogene-like 2 (Mybl2)	NM_008652	ENSMUSG00000017861	Mm.4594	TC747614
1145	2	17	24	AU015537	vacuolar protein sorting 26 (yeast) (Vps26)	NM_133672	ENSMUSG00000020078	Mm.260703	TC773555
1146	2	18	24	AU040917					TC714961
1147	2	19	24	AU042475	ESTs, Weakly similar to RIKEN cDNA 5730493B19				TC723585
1148	2	20	24	AW549521	Similar to CHMP1.5 protein				TC708340
1149	2	21	24	AW553043	voltage-dependent anion channel 3 (Vdac3)	NM_011696	ENSMUSG00000008892	Mm.313975	TC654069
1150	2	22	24	AW555785	ESTs, Weakly similar to RIKEN cDNA 5730493B19				TC704884
1151	2	23	24	AW558692	keratinocyte associated protein 2 (Krtcap2)	NM_025327	ENSMUSG00000042747		TC781608
1152	2	24	24		CN_DMSOBuffer
1153	3	1	1	AF159801	CN_A.t.LTP4
1154	3	2	1	AI836638	RIKEN cDNA 2500002L14 gene (2500002L14Rik)	NM_025607	ENSMUSG00000055850	Mm.333157	TC694737
1155	3	3	1	AI839691	RIKEN cDNA 1700030E05 gene (1700030E05Rik)	NM_023790	ENSMUSG00000030032	Mm.130665	TC741816
1156	3	4	1	AI845707	Unknown (protein for IMAGE:3990036)		ENSMUSG00000034501	Mm.11233	TC663557
1157	3	5	1	AI846289	casein kinase 1, delta (Csnk1d), transcript variant 1	NM_139059	ENSMUSG00000025162		TC700796
1158	3	6	1	AI847670	Mus musculus adult male thymus cDNA, RIKEN full-length enriched library, clone:5830457H01 product:hypothetical protein, full insert sequence.			Mm.40655	TC690214
1159	3	7	1	AI844606	polymerase (RNA) II (DNA directed) polypeptide D (Polr2d)	NM_027101	ENSMUSG00000024258		TC734530
1160	3	8	1	AI853363				Mm.41836	TC671242
1161	3	9	1	AI854023	RAB33A, member of RAS oncogene family (Rab33a)	NM_011228	ENSMUSG00000031104	Mm.2015	TC722396
1162	3	10	1	AI850981	RIKEN cDNA 2810405F17 gene			Mm.31786	TC776628
1163	3	11	1	AW537951	RIKEN cDNA C920006C10 gene (C920006C10Rik)	NM_133766	ENSMUSG00000015002	Mm.371541	TC739612
1164	3	12	1	AW544444	ribosomal protein S15 (Rps15)	NM_009091	ENSMUSG00000063457	Mm.359659	TC752677
1165	3	13	1
1166	3	14	1	C79169					TC692153
1167	3	15	1	C86497	insulin induced gene 1 (Insig1)	NM_153526	ENSMUSG00000045294	Mm.362465	TC655345
1168	3	16	1	AU023262	KIAA1765 protein {Homo sapiens}				TC683733
1169	3	17	1	AU020237	thyroid specific PTB domain protein {Homo sapiens}			Mm.359170	TC663173
1170	3	18	1	AU017070	RIKEN cDNA 3110002H16 gene (3110002H16Rik)	NM_029623	ENSMUSG00000024410	Mm.196596	TC662357
1171	3	19	1	AU044662					TC738152
1172	3	20	1	AW546889
1173	3	21	1	AW551444	IL-1Rrp2			Mm.155583	TC715800
1174	3	22	1	AW554223	tubulin, gamma complex associated protein 2 (Tubgcp2)	NM_133755	ENSMUSG00000025474	Mm.40888	TC739875
1175	3	23	1	AW556985	transcription factor E3 (Tcfe3)	NM_172472	ENSMUSG00000000134	Mm.249142	TC777254
1176	3	24	1	AW741846	peroxisome proliferator activated receptor binding protein (Pparbp)	NM_013634	ENSMUSG00000018160	Mm.12926	TC655807
1177	3	1	2	AF159803	CN_A.t.LTP6
1178	3	2	2	AI836680	Guanine nucleotide-binding protein-like 1 (GTP-binding protein HSR1). [Human] {Homo sapiens}			Mm.360000	TC780980
1179	3	3	2	AI839811	protein kinase, cAMP dependent regulatory, type I, alpha (Prkar1a)	NM_021880	ENSMUSG00000020612	Mm.30039	TC779608
1180	3	4	2	AI843376	neurotrophic tyrosine kinase, receptor, type 2 (Ntrk2)	NM_008745		Mm.368806	TC767633
1181	3	5	2	AI846340	megakaryocyte-associated tyrosine kinase (Matk)	NM_010768	ENSMUSG00000004933	Mm.2918	TC741175
1182	3	6	2	AI847702	Bcl-2-related ovarian killer protein (Bok)	NM_016778	ENSMUSG00000026278	Mm.3295	TC727697
1183	3	7	2	AI848945					TC790797
1184	3	8	2	AI853396	replication protein A3 (Rpa3)	NM_026632	ENSMUSG00000012483	Mm.29073	TC761334
1185	3	9	2	AI854047	MAD homolog 7 (Drosophila) (Smad7)	NM_008543	ENSMUSG00000025880	Mm.34407	TC728685
1186	3	10	2	AI854599	polyhomeotic-like 2 (Drosophila) (Phc2)	NM_018774	ENSMUSG00000028796	Mm.259103	TC726581
1187	3	11	2	AW538008	RIKEN cDNA 2010315L10 gene (2010315L10Rik)	NM_025917	ENSMUSG00000002395	Mm.41890	TC661698
1188	3	12	2	AW544529	data source:SPTR source key:Q9Y4Q6 evidence:ISS~homolog to HYPOTHETICAL 83.1 KDA PROTEIN			Mm.366738	TC782293
1189	3	13	2	AW537584	keratin complex 2, basic, gene 8 (Krt2-8)	NM_031170	ENSMUSG00000049382	Mm.358618	TC739172
1190	3	14	2	C79226	PREDICTED: similar to Probable cation-transporting ATPase 3 (ATPase family homolog up-regulated in senescence cells 1) (LOC224087)	XM_148700	ENSMUSG00000022533	Mm.8924	TC674567
1191	3	15	2	C86562					TC737253
1192	3	16	2	AU023327	Mus musculus 16 days embryo head cDNA, RIKEN full-length enriched library, clone:C130099H20 product:unknown EST, full insert sequence.			Mm.242728	TC652094
1193	3	17	2	AU020355					TC730785
1194	3	18	2	AU017163					TC657629
1195	3	19	2	AU044767					TC710511
1196	3	20	2	AW546993	carbonic anhydrase 8 (Car8)	NM_007592	ENSMUSG00000041261	Mm.119320	TC698036
1197	3	21	2	AW551537	cytidine monophospho-N-acetylneuraminic acid synthetase (Cmas)	NM_009908	ENSMUSG00000030282	Mm.255025	TC681480
1198	3	22	2	AW554292	D4, zinc and double PHD fingers family 2 (Dpf2)	NM_011262	ENSMUSG00000024826	Mm.2651	TC720654
1199	3	23	2	AW557032	mitogen-activated protein kinase 8 interacting protein 3 (Mapk8ip3)	NM_013931	ENSMUSG00000024163	Mm.43081	TC748066
1200	3	24	2	AW911167	protein tyrosine phosphatase, non-receptor type 1 (Ptpn1)	NM_011201	ENSMUSG00000027540		TC766630
1201	3	1	3	X58149	CN_A.t.PRK
1202	3	2	3	AI836387	preproenkephalin 1 (Penk1)	NM_001002927	ENSMUSG00000045573		TC682776
1203	3	3	3	AI839790	RIKEN cDNA 0610039D01 gene (0610039D01Rik)	NM_026307	ENSMUSG00000024194	Mm.261050	TC774559
1204	3	4	3	AI842501	EST, Moderately similar to S12207 hypothetical protein (B2 element) - mouse
1205	3	5	3	AI842831	RIKEN cDNA 2810012G08 gene				TC722658
1206	3	6	3	AI847067	neural precursor cell expressed, developmentally down-regulted gene 4 (Nedd4)	NM_010890	ENSMUSG00000032216	Mm.279923	TC673481
1207	3	7	3	AI844041	scribbled homolog (Drosophila) (Scrib)	NM_134089	ENSMUSG00000022568	Mm.25568	TC728072
1208	3	8	3	AI851828	expressed sequence AI839562 (AI839562)	NM_019914	ENSMUSG00000053192	Mm.331208
1209	3	9	3	AI854076					TC791562
1210	3	10	3	AI854625	Similar to hypothetical protein FLJ10618			Mm.228067	TC708188
1211	3	11	3	AW538052	RIKEN cDNA 1110056G13 gene			Mm.328621	TC728839
1212	3	12	3	AW544599	ESTs, Weakly similar to RIKEN cDNA 5730493B19			Mm.23125	TC683704
1213	3	13	3	AW537640	tissue inhibitor of metalloproteinase 3 (Timp3)	NM_011595	ENSMUSG00000020044	Mm.4871	TC695117
1214	3	14	3	C79305	ESTs, Moderately similar to phosphatidylinositol glycan, class N				TC750218
1215	3	15	3	C86617	RNA (guanine-9-) methyltransferase domain containing 1 (Rg9mtd1)	NM_029092	ENSMUSG00000044763	Mm.288742	TC682844
1216	3	16	3	AU023376
1217	3	17	3	AU020427	DNA segment, Chr 3, ERATO Doi 789, expressed (D3Ertd789e)	NM_026222	ENSMUSG00000027676		TC721867
1218	3	18	3	AU017221					TC791513
1219	3	19	3	AU044877	topoisomerase (DNA) III alpha (Top3a)	NM_009410	ENSMUSG00000002814	Mm.10708	TC729242
1220	3	20	3		CN_blank
1221	3	21	3	AW551714
1222	3	22	3	AW554378
1223	3	23	3	AW557091	PDLIM1 interacting kinase 1 like (Pdik1l)	NM_146156	ENSMUSG00000050890	Mm.22778	TC788876
1224	3	24	3	BE457675	macrophage migration inhibitory factor (Mif)	NM_010798	ENSMUSG00000033307	Mm.2326	TC732889
1225	3	1	4	U91966	CN_A.t.rbcL
1226	3	2	4	AI837036	Rab acceptor 1 (prenylated) (Rabac1)	NM_010261	ENSMUSG00000003380	Mm.22473	TC667878
1227	3	3	4	AI839601	F-box and WD-40 domain protein 11 (Fbxw11)	NM_134015	ENSMUSG00000020271	Mm.28017	TC647803
1228	3	4	4	AI842539	5-oxoprolinase (ATP-hydrolysing) (Oplah)	NM_153122	ENSMUSG00000022562	Mm.352450	TC668725
1229	3	5	4	AI842878	RIKEN cDNA 5730507C05 gene			Mm.370872	TC759591
1230	3	6	4	AI847104	RIKEN cDNA B130052G07 gene (B130052G07Rik)	NM_144879	ENSMUSG00000037568	Mm.22856	TC648740
1231	3	7	4	AI844086	actin-binding LIM protein 2 (Ablim2)	NM_177678	ENSMUSG00000029095	Mm.254446	TC649743
1232	3	8	4	AI851862	RIKEN cDNA 2510002A14 gene (2510002A14Rik)	NM_028194	ENSMUSG00000029218	Mm.260594
1233	3	9	4	AI853012	cystatin B (Cstb)	NM_007793	ENSMUSG00000005054	Mm.6095	TC688697
1234	3	10	4	AI854654	SERTA domain containing 4 (Sertad4)	NM_198247	ENSMUSG00000016262	Mm.362701	TC741584
1235	3	11	4	AW538091	DEAH (Asp-Glu-Ala-His) box polypeptide 8 (Dhx8)	NM_144831	ENSMUSG00000034931	Mm.28186	TC702412
1236	3	12	4
1237	3	13	4	AW537679	cofactor required for Sp1 transcriptional activation, subunit 6 (Crsp6)	NM_144933	ENSMUSG00000031935	Mm.44151	TC741110
1238	3	14	4	C79392	ESTs, Weakly similar to RIKEN cDNA 5730493B19				TC737283
1239	3	15	4	C86711	RIKEN cDNA 5530600P05 gene			Mm.143877	TC702453
1240	3	16	4	AU023425
1241	3	17	4	AU020569	TAR (HIV) RNA binding protein 2 (Tarbp2)	NM_009319	ENSMUSG00000023051	Mm.291485	TC675341
1242	3	18	4	AU017306					TC671646
1243	3	19	4	AU044967				Mm.174027	TC778686
1244	3	20	4	AW547152	thyroid hormone receptor associated protein 4 (Thrap4)	NM_011869	ENSMUSG00000017210	Mm.246493	TC741265
1245	3	21	4
1246	3	22	4	AW554424
1247	3	23	4	AW557152	splicing factor 3b, subunit 1 (Sf3b1)	NM_031179	ENSMUSG00000025982	Mm.279736	TC753173
1248	3	24	4	BE289699	glucose-6-phosphate dehydrogenase X-linked (G6pdx)	NM_008062	ENSMUSG00000031400	Mm.27210	TC688614
1249	3	1	5	AF168390	CN_A.t.RCP1
1250	3	2	5	AI836648	myosin 1H (Myo1h)	NM_146163	ENSMUSG00000001098	Mm.238285	TC740065
1251	3	3	5	AI840046	PREDICTED: RIKEN cDNA 2310047D13 gene (2310047D13Rik)	XM_282971	ENSMUSG00000061620	Mm.41862	TC649446
1252	3	4	5	AI843340	PREDICTED: copine IV (Cpne4)	XM_135115	ENSMUSG00000032564	Mm.326240	TC790106
1253	3	5	5	AI846301	Similar to KIAA0663 gene product			Mm.368086	TC732803
1254	3	6	5	AI847678	pyrroline-5-carboxylate reductase family, member 2 (Pycr2)	NM_133705	ENSMUSG00000026520	Mm.274180	TC726890
1255	3	7	5	AI848921					TC686063
1256	3	8	5	AI853374	RIKEN cDNA 9330179D12 gene			Mm.365367	TC750346
1257	3	9	5	AI854029	PERP, TP53 apoptosis effector (Perp)	NM_022032	ENSMUSG00000019851	Mm.28209	TC780837
1258	3	10	5	AI854579	CCR4-NOT transcription complex, subunit 10 (Cnot10)	NM_153585	ENSMUSG00000056167	Mm.335501	TC754204
1259	3	11	5	AW537964	lipoprotein lipase (Lpl)	NM_008509	ENSMUSG00000015568	Mm.1514	TC759355
1260	3	12	5	AW544455	thioredoxin domain containing 9 (Txndc9)	NM_172054	ENSMUSG00000058407	Mm.28438	TC707464
1261	3	13	5	AW537526	RIKEN cDNA 5730454B08 gene (5730454B08Rik)	NM_144530	ENSMUSG00000026464		TC732801
1262	3	14	5	C79179	PREDICTED: solute carrier organic anion transporter family, member 6c1 (Slco6c1)	XM_129976	ENSMUSG00000026331	Mm.60362
1263	3	15	5	C86509	PREDICTED: similar to Colorectal mutant cancer protein (MCC protein) (LOC328949)	XM_140309	ENSMUSG00000060659	Mm.312511	TC670866
1264	3	16	5	AU023284	potassium channel modulatory factor 1 (Kcmf1)	NM_019715		Mm.29194	TC788030
1265	3	17	5	AU020256	ELOVL family member 6, elongation of long chain fatty acids (yeast) (Elovl6)	NM_130450	ENSMUSG00000041220	Mm.314113
1266	3	18	5	AU017091
1267	3	19	5	AU044693					TC724254
1268	3	20	5	AW546919	arrestin domain containing 1 (Arrdc1)	NM_178408	ENSMUSG00000026972	Mm.45275	TC740847
1269	3	21	5	AW551461					TC658010
1270	3	22	5	AW554240	PREDICTED: RIKEN cDNA 1300006C19 gene (1300006C19Rik)	XM_358385	ENSMUSG00000032437	Mm.296158	TC681326
1271	3	23	5	AW556999	PREDICTED: RIKEN cDNA 1500001L15 gene (1500001L15Rik)	XM_127738	ENSMUSG00000022204	Mm.21214	TC767302
1272	3	24	5	AW744595	macrophage scavenger receptor 1 (Msr1)	NM_031195	ENSMUSG00000025044	Mm.239291	TC747772
1273	3	1	6	AF247559	CN_A.t.TIM
1274	3	2	6	AI836687	TBC1 domain family, member 17 (Tbc1d17)	NM_144924	ENSMUSG00000038520	Mm.27567	TC775770
1275	3	3	6	AI839826	programmed cell death 6 (Pdcd6)	NM_011051	ENSMUSG00000021576		TC753632
1276	3	4	6	AI843384	thymidine kinase 2, mitochondrial (Tk2)	NM_021028	ENSMUSG00000035824	Mm.183110	TC727205
1277	3	5	6	AI846351	high density lipoprotein (HDL) binding protein (Hdlbp)	NM_133808	ENSMUSG00000034088	Mm.30012	TC759524
1278	3	6	6	AI847713	cDNA sequence BC005662 (BC005662)	NM_145376	ENSMUSG00000021608	Mm.284649	TC773824
1279	3	7	6	AI844011	eukaryotic translation initiation factor 3, subunit 6 interacting protein (Eif3s6ip)	NM_145139	ENSMUSG00000033047	Mm.206404	TC766449
1280	3	8	6	AI851795	Mus musculus, clone IMAGE:5355681, mRNA			Mm.366379	TC649449
1281	3	9	6	AI854055					TC771479
1282	3	10	6	AI854605	cytochrome P450, family 2, subfamily j, polypeptide 6 (Cyp2j6)	NM_010008	ENSMUSG00000052914	Mm.98200	TC728472
1283	3	11	6	AW538019	acid phosphatase 5, tartrate resistant (Acp5)	NM_007388	ENSMUSG00000001348	Mm.46354	TC740350
1284	3	12	6	AW544543	macrophage migration inhibitory factor (Mif)	NM_010798	ENSMUSG00000033307	Mm.2326	TC732889
1285	3	13	6	AW537596	RIKEN cDNA 8430406I07 gene (8430406I07Rik)	NM_028984	ENSMUSG00000027424	Mm.362304	TC715219
1286	3	14	6	C79246					TC692151
1287	3	15	6	C86579	PREDICTED: zinc finger protein 511 (Zfp511)	XM_489210	ENSMUSG00000025470	Mm.200818	TC739877
1288	3	16	6	AU023342	ESTs, Weakly similar to RIKEN cDNA 5730493B19
1289	3	17	6	AU020377	rhophilin, Rho GTPase binding protein 2 (Rhpn2)	NM_027897	ENSMUSG00000030494	Mm.286600	TC697153
1290	3	18	6	AU017172	spermatogenesis associated glutamate (E)-rich protein 7, pseudogene 1 (Speer7-ps1) on chromosome 5	NR_001585		Mm.373342
1291	3	19	6	AU044799	icos ligand (Icosl)	NM_015790	ENSMUSG00000000732	Mm.17819	TC782788
1292	3	20	6	AW547027	Dynamin-like 120 kDa protein mitochondrial precursor (Large GTP binding protein) (LargeG). [Mouse]			Mm.274285	TC688925
1293	3	21	6	AW551588	mitochondrial ribosomal protein L4 (Mrpl4)	NM_023167	ENSMUSG00000003299	Mm.155033	TC747621
1294	3	22	6	AW554317	Oxysterol-binding protein 1. [Human] {Homo sapiens}		ENSMUSG00000040665		TC648840
1295	3	23	6	AW557042	expressed sequence AI836570			Mm.40303	TC742065
1296	3	24	6	BE292575	acyl-CoA synthetase long-chain family member 4 (Acsl4), transcript variant 2	NM_019477	ENSMUSG00000031278	Mm.143689	TC753704
1297	3	1	7	X56062	CN_A.t.Cab
1298	3	2	7	AI836405	PTK2 protein tyrosine kinase 2 (Ptk2)	NM_007982	ENSMUSG00000022607		TC747347
1299	3	3	7	AI839561	RIKEN cDNA 1700025B18 gene		ENSMUSG00000022295	Mm.276618	TC766732
1300	3	4	7	AI842511
1301	3	5	7	AI842846	expressed sequence AI413174			Mm.360457	TC741972
1302	3	6	7	AI847074	EST
1303	3	7	7	AI844050	DEAH (Asp-Glu-Ala-His) box polypeptide 29 (Dhx29)	NM_172594	ENSMUSG00000042426	Mm.35094	TC734518
1304	3	8	7	AI851837	PREDICTED: similar to NHP2-like protein 1 (High mobility group-like nuclear protein 2 homolog 1) ([U4/U6.U5] tri-snRNP 15.5 kDa protein) (Sperm specific antigen 1) (Fertilization antigen 1) (FA-1) (LOC434401)	XM_486217	ENSMUSG00000060259	Mm.325528	TC732865
1305	3	9	7	AI852986	EST
1306	3	10	7	AI854631	G-protein coupled receptor 3 (Gpr3)	NM_008154		Mm.4721	TC769624
1307	3	11	7	AW538060	RIKEN cDNA 4432409D24 gene			Mm.372808	TC748102
1308	3	12	7	AW544622	SRY-box containing gene 8 (Sox8)	NM_011447	ENSMUSG00000024176	Mm.258220	TC735030
1309	3	13	7	AW537649	melanocyte proliferating gene 1 (Myg1)	NM_021713	ENSMUSG00000001285	Mm.251638	TC761093
1310	3	14	7	C79329	ESTs, Moderately similar to S12207 hypothetical protein (B2 element) - mouse				TC723784
1311	3	15	7	C86632	TRAF family member-associated Nf-kappa B activator (Tank)	NM_011529	ENSMUSG00000064289		TC702446
1312	3	16	7	AU023392					TC651395
1313	3	17	7	AU020447					TC705205
1314	3	18	7	AU017234	ubiquitin-conjugating enzyme E2D 2 (Ube2d2)	NM_019912	ENSMUSG00000036029	Mm.180052	TC780715
1315	3	19	7	AU044892	Unknown (protein for MGC:36149)				TC663042
1316	3	20	7	AW547093	Unknown (protein for IMAGE:3500264)			Mm.310023	TC789102
1317	3	21	7	AW551591	catenin alpha 3 (Catna3)	NM_177612	ENSMUSG00000060843	Mm.18962	TC670810
1318	3	22	7	AW554387	sphingosine phosphate lyase 1 (Sgpl1)	NM_009163	ENSMUSG00000020097	Mm.200373	TC746489
1319	3	23	7	AW557102	kelch-like 7 (Drosophila) (Klhl7)	NM_026448		Mm.368376	TC727491
1320	3	24	7	BE331956	myocyte enhancer factor 2A (Mef2a), transcript variant 1	NM_013597	ENSMUSG00000030557		TC668454
1321	3	1	8	AF198054	CN_A.t.Nac1
1322	3	2	8	AI837042	apolipoprotein D (Apod)	NM_007470	ENSMUSG00000022548		TC739950
1323	3	3	8	AI839615	potassium voltage-gated channel, Shal-related family, member 2 (Kcnd2)	NM_019697		Mm.320691	TC735285
1324	3	4	8	AI842550	trinucleotide repeat containing 5 (Tnrc5)	NM_028065	ENSMUSG00000023973	Mm.240325	TC734647
1325	3	5	8	AI842894	cDNA sequence BC066107 (BC066107)	NM_207245	ENSMUSG00000057254	Mm.26636	TC776387
1326	3	6	8	AI847113	EST
1327	3	7	8	AI844098	proprotein convertase subtilisin/kexin type 2 (Pcsk2)	NM_008792	ENSMUSG00000027419	Mm.294493	TC683157
1328	3	8	8	AI854405	colony stimulating factor 1 receptor (Csf1r)	NM_007779	ENSMUSG00000024621	Mm.22574	TC772565
1329	3	9	8	AI853020	neural variant mena+ protein (Mena)		ENSMUSG00000022995	Mm.87759	TC682634
1330	3	10	8	AI851236	potassium voltage gated channel, Shaw-related subfamily, member 3 (Kcnc3)	NM_008422	ENSMUSG00000062785		TC669730
1331	3	11	8	AW538113	solute carrier family 25 (mitochondrial deoxynucleotide carrier), member 19 (Slc25a19)	NM_026071	ENSMUSG00000020744	Mm.24594	TC668329
1332	3	12	8	AW544696					TC790230
1333	3	13	8	AW537736	coiled-coil domain containing 2 (Ccdc2)	NM_026319	ENSMUSG00000028576		TC649907
1334	3	14	8	C79420	DNA segment, Chr 1, ERATO Doi 251, expressed (D1Ertd251e)	NM_030245	ENSMUSG00000026563		TC674933
1335	3	15	8	C86748	transforming growth factor, beta 2 (Tgfb2)	NM_009367	ENSMUSG00000039239	Mm.18213	TC681466
1336	3	16	8	AU023434					TC684127
1337	3	17	8	AU020598
1338	3	18	8	AU017327	bromodomain, testis-specific (Brdt)	NM_054054	ENSMUSG00000029279	Mm.182836	TC782636
1339	3	19	8	AU044992	ESTs, Highly similar to LMA3_MOUSE Laminin alpha-3 chain precursor (Nicein alpha subunit)				TC730735
1340	3	20	8	AW547187	PREDICTED: cyclin-dependent kinase inhibitor 3 (Cdkn3)	XM_484366	ENSMUSG00000037628	Mm.272394
1341	3	21	8
1342	3	22	8	AW554432
1343	3	23	8	AW557171	TDP-glucose 4,6-dehydratase (Tgds)	NM_029578	ENSMUSG00000022130	Mm.362299	TC775482
1344	3	24	8	BE286545	translocase of outer mitochondrial membrane 20 homolog (yeast) (Tomm20)	NM_024214	ENSMUSG00000058779	Mm.6932	TC732752
1345	3	1	9	AI835482	RIKEN cDNA 2210412D01 gene (2210412D01Rik)	NM_133722	ENSMUSG00000038459		TC728068
1346	3	2	9	AI839479	ubiquilin 2 (Ubqln2)	NM_018798	ENSMUSG00000050148	Mm.92529	TC727315
1347	3	3	9	AI840843	hippocampus abundant gene transcript 1 (Hiat1)	NM_008246	ENSMUSG00000027958	Mm.280077	TC780808
1348	3	4	9	AI843537	ADAMTS-5 precursor (EC 3.4.24.-) (A disintegrin and metalloproteinase with thrombospondin motifs 5)			Mm.112933	TC747752
1349	3	5	9	AI846687	Williams Beuren syndrome chromosome region 27 (human) (Wbscr27)	NM_024479	ENSMUSG00000040557	Mm.34235	TC789433
1350	3	6	9	AI849530	histone cell cycle regulation defective homolog A (S. cerevisiae) (Hira), transcript variant 1	NM_010435	ENSMUSG00000022702	Mm.15694	TC741852
1351	3	7	9	AI850013	protein tyrosine phosphatase 4a2 (Ptp4a2)	NM_008974	ENSMUSG00000028788	Mm.193688	TC700713
1352	3	8	9	AI852773	Mus musculus 3 days neonate thymus cDNA, RIKEN full-length enriched library, clone:A630041A16 product:unclassifiable, full insert sequence.		ENSMUSG00000034035	Mm.370512	TC732297
1353	3	9	9	AI854251	expressed sequence AI413582 (AI413582)	NM_001002895	ENSMUSG00000045209	Mm.61488	TC775428
1354	3	10	9		CN_blank
1355	3	11	9	AW538863	acyl-Coenzyme A thioesterase 2, mitochondrial (Acate2)	NM_019736	ENSMUSG00000025287	Mm.352763	TC695924
1356	3	12	9	AW545788	hypothetical protein DKFZp434K233.1 - human (fragment)		ENSMUSG00000035247	Mm.275852	TC781754
1357	3	13	9	C76826	tumor necrosis factor, alpha-induced protein 2 (Tnfaip2)	NM_009396	ENSMUSG00000021281	Mm.255332	TC733047
1358	3	14	9	C80375	RIKEN cDNA C530046L02 gene (C530046L02Rik)	NM_173186	ENSMUSG00000036473	Mm.301585	TC709801
1359	3	15	9	C87716					TC705400
1360	3	16	9		CN_blank
1361	3	17	9	AU014626					TC691241
1362	3	18	9	AU018221					TC770378
1363	3	19	9	AU041544	membrane-bound transcription factor protease, site 2 (Mbtps2)	NM_178266	ENSMUSG00000046873	Mm.37577	TC656548
1364	3	20	9	AW548431	cytochrome c oxidase subunit VIIb (Cox7b)	NM_025379	ENSMUSG00000031231	Mm.218676	TC687915
1365	3	21	9	AW552396	ubiquitous alpha-2 3-sialyltransferase VI		ENSMUSG00000022747	Mm.212742	TC682143
1366	3	22	9	AW555202	Mus musculus 16 days neonate thymus cDNA, RIKEN full-length enriched library, clone:A130073N12 product:unknown EST, full insert sequence.				TC695482
1367	3	23	9	AW557979	Mus musculus adult male hypothalamus cDNA, RIKEN full-length enriched library, clone:A230087C09 product:unknown EST, full insert sequence.			Mm.103267	TC658716
1368	3	24	9		CN_blank
1369	3	1	10	AI835322	PREDICTED: RIKEN cDNA 5031434O11 gene (5031434O11Rik)	XM_488998		Mm.34571	TC652086
1370	3	2	10	AI838066	growth hormone inducible transmembrane protein (Ghitm)	NM_078478	ENSMUSG00000041028	Mm.182912	TC766010
1371	3	3	10	AI837100	CD83 antigen (Cd83)	NM_009856	ENSMUSG00000015396	Mm.57175	TC701058
1372	3	4	10	AI843605	RIKEN cDNA 0610010E21 gene			Mm.6844	TC709186
1373	3	5	10	AI846080	UDP-Gal:betaGlcNAc beta 1,4- galactosyltransferase, polypeptide 2 (B4galt2)	NM_017377	ENSMUSG00000028541	Mm.26693	TC782283
1374	3	6	10	AI848250	Unknown (protein for IMAGE:5345342)				TC708169
1375	3	7	10	AI854351	multiple PDZ domain protein				TC761867
1376	3	8	10	AI852803	carbohydrate kinase-like (Carkl)	NM_029031	ENSMUSG00000005951	Mm.200905	TC748405
1377	3	9	10	AI854278	pleckstrin homology domain containing, family J member 1 (Plekhj1)	NM_023900	ENSMUSG00000035278	Mm.362948	TC721072
1378	3	10	10		CN_blank
1379	3	11	10	AW539102	DNA segment, Chr 3, ERATO Doi 194, expressed (D3Ertd194e)	NM_001005509	ENSMUSG00000027810	Mm.21617	TC675313
1380	3	12	10	AW536151	heat shock protein 1 (chaperonin) (Hspd1)	NM_010477	ENSMUSG00000025980	Mm.371564	TC719410
1381	3	13	10	C76908	Chic1		ENSMUSG00000031327	Mm.42223	TC683868
1382	3	14	10	C80444	PREDICTED: RIKEN cDNA 1600027N09 gene (1600027N09Rik)	XM_130743	ENSMUSG00000027569	Mm.330870	TC775217
1383	3	15	10	C87807					TC659622
1384	3	16	10	AU024269	RIKEN cDNA 1700003M02 gene (1700003M02Rik)	NM_027041	ENSMUSG00000028294		TC769416
1385	3	17	10	AU014705	kinesin family member 23 (Kif23)	NM_024245	ENSMUSG00000032254	Mm.259374	TC728015
1386	3	18	10	AU040124	EST
1387	3	19	10	AU041625	evidence:NAS~hypothetical protein~putative		ENSMUSG00000040573	Mm.371257	TC762516
1388	3	20	10	AW548526	von Hippel-Lindau syndrome homolog (Vhlh)	NM_009507	ENSMUSG00000033933	Mm.29407	TC781890
1389	3	21	10	AW552447	RIKEN cDNA 1700022L09 gene (1700022L09Rik)	NM_025853	ENSMUSG00000027635	Mm.25410	TC728175
1390	3	22	10	AW555292	cAMP-regulated phosphoprotein 19 (Arpp19)	NM_021548	ENSMUSG00000007656	Mm.247837	TC766623
1391	3	23	10
1392	3	24	10		CN_blank
1393	3	1	11	AI836133	RAS protein-specific guanine nucleotide-releasing factor 1 (Rasgrf1)	NM_011245	ENSMUSG00000032356		TC709383
1394	3	2	11	AI838136
1395	3	3	11	AI837161	PREDICTED: RIKEN cDNA E130113K22 gene (E130113K22Rik)	XM_484476	ENSMUSG00000036933	Mm.267473	TC662740
1396	3	4	11	AI843285	DEAD (Asp-Glu-Ala-Asp) box polypeptide 3, Y-linked (Ddx3y)	NM_012008	ENSMUSG00000032345	Mm.302938	TC696001
1397	3	5	11	AI846145	EST
1398	3	6	11	AI848277	kelch domain containing 3 (Klhdc3)	NM_027910		Mm.254784	TC673868
1399	3	7	11	AI854391	hydroxyacyl-Coenzyme A dehydrogenase/3-ketoacyl-Coenzyme A thiolase/enoyl-Coenzyme A hydratase (trifunctional protein), alpha subunit (Hadha)	NM_178878	ENSMUSG00000025745	Mm.200497	TC661077
1400	3	8	11	AI852916	RIKEN cDNA 8430408H12 gene (8430408H12Rik)	NM_026236	ENSMUSG00000032512	Mm.104789	TC727443
1401	3	9	11	AI854304	Similar to hypothetical protein FLJ10998		ENSMUSG00000025200	Mm.276109	TC669204
1402	3	10	11		CN_blank
1403	3	11	11	AW539228	tumor necrosis factor (ligand) superfamily, member 6 (Tnfsf6)	NM_010177	ENSMUSG00000000817	Mm.3355	TC715813
1404	3	12	11	AW536095	S-phase kinase-associated protein 1A (Skp1a)	NM_011543	ENSMUSG00000036309	Mm.42944	TC772951
1405	3	13	11	C76978	PREDICTED: RIKEN cDNA 2310067L16 gene (2310067L16Rik)	XM_193814	ENSMUSG00000045567	Mm.322500	TC789873
1406	3	14	11	C80567
1407	3	15	11	C87890					TC712830
1408	3	16	11	AU024332					TC730598
1409	3	17	11	AU014774	prostate tumor over expressed gene 1 (Ptov1)	NM_133949	ENSMUSG00000038502	Mm.42855	TC753468
1410	3	18	11	AU040196	RIKEN cDNA 4632413C10 gene			Mm.296221	TC670173
1411	3	19	11	AU041706	RIKEN cDNA 5031436O03 gene			Mm.361397	TC720250
1412	3	20	11	AW548633	paraneoplastic antigen {Homo sapiens}				TC657596
1413	3	21	11	AW552319	EST, Weakly similar to cuticle collagen [Caenorhabditis elegans] [C.elegans]
1414	3	22	11	AW555355	Mus musculus B6-derived CD11 +ve dendritic cells cDNA, RIKEN full-length enriched library, clone:F730002I23 product:unknown EST, full insert sequence.				TC776547
1415	3	23	11	AW558100	zinc finger protein 198 (Zfp198)	NM_029498	ENSMUSG00000021945	Mm.31417	TC714557
1416	3	24	11		CN_blank
1417	3	1	12	AI835580	succinate-Coenzyme A ligase, ADP-forming, beta subunit (Sucla2)	NM_011506	ENSMUSG00000022110		TC720026
1418	3	2	12	AI838192	dickkopf homolog 3 (Xenopus laevis) (Dkk3)	NM_015814	ENSMUSG00000030772	Mm.55143	TC661156
1419	3	3	12	AI837222	ubiquitin fusion degradation 1 like (Ufd1l)	NM_011672	ENSMUSG00000005262		TC668138
1420	3	4	12	AI845392	serine palmitoyltransferase, long chain base subunit 1 (Sptlc1)	NM_009269	ENSMUSG00000021468	Mm.240336	TC780130
1421	3	5	12	AI846826	eukaryotic translation initiation factor 2, subunit 1 alpha (Eif2s1)	NM_026114	ENSMUSG00000021116	Mm.196220	TC773639
1422	3	6	12	AI848305	RIKEN cDNA 6720456B07 gene (6720456B07Rik)	NM_133937	ENSMUSG00000033940	Mm.28077	TC766762
1423	3	7	12	AI850153	basic leucine zipper and W2 domains 2 (Bzw2)	NM_025840	ENSMUSG00000020547	Mm.288669	TC787033
1424	3	8	12	AI852962	RAB8A, member RAS oncogene family (Rab8a)	NM_023126		Mm.162811	TC701166
1425	3	9	12	AI850855	proline dehydrogenase (Prodh)	NM_011172	ENSMUSG00000003526	Mm.28456	TC655997
1426	3	10	12		CN_blank
1427	3	11	12	AW539290
1428	3	12	12	AW536140	heat shock protein 1, alpha (Hspca)	NM_010480	ENSMUSG00000021270	Mm.371565	TC738886
1429	3	13	12	C77056	Msx-interacting-zinc finger (Miz1)	NM_008602	ENSMUSG00000025423	Mm.6370	TC650447
1430	3	14	12	C80654					TC671768
1431	3	15	12	C87987					TC665092
1432	3	16	12	AU024419	ankyrin repeat domain 17 (Ankrd17), transcript variant 2	NM_198010	ENSMUSG00000055204	Mm.245522	TC701556
1433	3	17	12	AU014846	Unknown (protein for MGC:18906)				TC662845
1434	3	18	12	AU040277	phosphoserine aminotransferase 1 (Psat1)	NM_177420	ENSMUSG00000024640	Mm.289936	TC745829
1435	3	19	12	AU041770				Mm.22373	TC745406
1436	3	20	12	AW548722	vimentin (Vim)	NM_011701	ENSMUSG00000026728	Mm.291498	TC779486
1437	3	21	12	AW552368	RIKEN cDNA 0610007P06 gene (0610007P06Rik)	NM_026304	ENSMUSG00000062797		TC754535
1438	3	22	12	AW555479	UDP-Gal:betaGlcNAc beta 1,4-galactosyltransferase, polypeptide 3 (B4galt3)	NM_020579	ENSMUSG00000052423	Mm.274011	TC648400
1439	3	23	12	AW558158	RIKEN cDNA 0610039K22 gene (0610039K22Rik)	NM_025346	ENSMUSG00000001054	Mm.288183	TC714987
1440	3	24	12		CN_blank
1441	3	1	13	AI836338	inositol 1,4,5-trisphosphate 3-kinase C (Itpkc)	NM_181593	ENSMUSG00000003752	Mm.30963	TC715231
1442	3	2	13	AI838826	ribosomal protein S16 (Rps16)	NM_013647	ENSMUSG00000037563	Mm.324137	TC772539
1443	3	3	13	AI840862	signal peptidase complex (Spc18)	NM_019951	ENSMUSG00000025724		TC688460
1444	3	4	13	AI843545	heterogeneous nuclear ribonucleoprotein A2/B1 (Hnrpa2b1), transcript variant 1	NM_016806	ENSMUSG00000004980	Mm.327139	TC707215
1445	3	5	13	AI846695	QUAKING isoform 6 {Homo sapiens}		ENSMUSG00000062078		TC774047
1446	3	6	13	AI848227	mesoderm specific transcript (Mest)	NM_008590		Mm.1089	TC752566
1447	3	7	13	AI850023	EST
1448	3	8	13	AI852780	fibromodulin (Fmod)	NM_021355	ENSMUSG00000041559	Mm.287146	TC739635
1449	3	9	13	AI854257	mitochondrial ribosomal protein S24 (Mrps24)	NM_026080	ENSMUSG00000020477	Mm.7328	TC708252
1450	3	10	13		CN_blank
1451	3	11	13	AW538967	DnaJ (Hsp40) homolog, subfamily A, member 2 (Dnaja2)	NM_019794	ENSMUSG00000031701	Mm.279692	TC780174
1452	3	12	13	AW545809	solute carrier family 3 (activators of dibasic and neutral amino acid transport), member 2 (Slc3a2)	NM_008577	ENSMUSG00000010095	Mm.4114	TC773004
1453	3	13	13	C76840					TC705395
1454	3	14	13	C80392	signal sequence receptor, delta (Ssr4)	NM_009279	ENSMUSG00000002014	Mm.831	TC681186
1455	3	15	13	C87743	Mus musculus 0 day neonate lung cDNA, RIKEN full-length enriched library, clone:E030043F12 product:hypothetical S-adenosyl-L-methionine-dependent methyltransferases structure containing protein, full insert sequence.				TC751507
1456	3	16	13	AU024219					TC705317
1457	3	17	13	AU014639	hypothetical protein FLJ10849			Mm.236587	TC766917
1458	3	18	13	AU018237	hippocampus abundant gene transcript 1 (Hiat1)	NM_008246	ENSMUSG00000027958	Mm.280077	TC780808
1459	3	19	13	AU041566
1460	3	20	13	AW548470	Mus musculus 12 days embryo spinal ganglion cDNA, RIKEN full-length enriched library, clone:D130027H11 product:unknown EST, full insert sequence.				TC652675
1461	3	21	13	AW552411	enoyl coenzyme A hydratase 1, peroxisomal (Ech1)	NM_016772	ENSMUSG00000053898	Mm.291776	TC720713
1462	3	22	13	AW555213					TC665149
1463	3	23	13	AW557989				Mm.332389	TC712343
1464	3	24	13		CN_blank
1465	3	1	14	AI835978	RIKEN cDNA 6330509G02 gene (6330509G02Rik)	NM_172946	ENSMUSG00000035849	Mm.133193
1466	3	2	14	AI838085	ras homolog gene family, member B (Rhob)	NM_007483	ENSMUSG00000054364	Mm.687	TC740438
1467	3	3	14	AI837116	hypothetical protein {Homo sapiens}			Mm.266156	TC682530
1468	3	4	14	AI843249	signal sequence receptor, alpha (Ssr1)	NM_025965	ENSMUSG00000021427	Mm.138725	TC680796
1469	3	5	14	AI842140	data source:SPTR source key:Q9VZK1 evidence:ISS~putative~related to CG14985 PROTEIN				TC742001
1470	3	6	14	AI848257	solute carrier family 29 (nucleoside transporters), member 1 (Slc29a1)	NM_022880	ENSMUSG00000023942	Mm.29744	TC766570
1471	3	7	14	AI854361	putative senescence-associated protein {Pisum sativum}			Mm.368353	TC673268
1472	3	8	14	AI852810	phosphatase and tensin homolog (Pten)	NM_008960	ENSMUSG00000013663		TC695026
1473	3	9	14	AI854284	myelin transcription factor 1 (Myt1)	NM_008665	ENSMUSG00000010505	Mm.130005	TC669947
1474	3	10	14		CN_blank
1475	3	11	14	AW539113
1476	3	12	14	AW536067	peroxiredoxin 6 (Prdx6)	NM_007453	ENSMUSG00000026701	Mm.60992	TC746130
1477	3	13	14	C76923					TC723614
1478	3	14	14	C80485	zinc finger RNA binding protein (Zfr)	NM_011767	ENSMUSG00000022201	Mm.273496	TC762592
1479	3	15	14	C87834
1480	3	16	14	AU024283	PREDICTED: RIKEN cDNA 5033403J15 gene (5033403J15Rik)	XM_484707	ENSMUSG00000033382	Mm.273769	TC656998
1481	3	17	14	AU014719	defensin related cryptdin peptide 1 (Defcr1)	NM_010031	ENSMUSG00000056479	Mm.290583	TC695729
1482	3	18	14	AU040139	channel-interacting PDZ domain protein (Cipp), transcript variant 3	NM_007704	ENSMUSG00000028562	Mm.90218	TC676750
1483	3	19	14	AU041655				Mm.27911	TC783737
1484	3	20	14		CN_blank
1485	3	21	14	AW552458	ubiquitin protein ligase E3B (Ube3b)	NM_054093	ENSMUSG00000029577	Mm.28792	TC713663
1486	3	22	14
1487	3	23	14	AW558049	gasdermin domain containing 1 (Gsdmdc1)	NM_026960	ENSMUSG00000022575	Mm.27385	TC688313
1488	3	24	14		CN_blank
1489	3	1	15	AI835562	RIKEN cDNA 4432406C05 gene (4432406C05Rik)	NM_025708	ENSMUSG00000043140		TC754580
1490	3	2	15	AI838151	myelin basic protein (Mbp)	NM_010777	ENSMUSG00000041607		TC695665
1491	3	3	15	AI837185	RIKEN cDNA A930029B02 gene		ENSMUSG00000052731
1492	3	4	15	AI843292					TC790986
1493	3	5	15	AI842165	glutathione S-transferase, mu 5 (Gstm5)	NM_010360	ENSMUSG00000004032	Mm.282351	TC674542
1494	3	6	15	AI848283	PREDICTED: RIKEN cDNA C630002N23 gene (C630002N23Rik)	XM_358544	ENSMUSG00000014602	Mm.276408	TC714586
1495	3	7	15	AI850111	PREDICTED: RIKEN cDNA D130023A07 gene (D130023A07Rik)	XM_486002		Mm.102305	TC760660
1496	3	8	15	AI852927	KIAA1513 protein {Homo sapiens}				TC662823
1497	3	9	15	AI854310	cocaine and amphetamine regulated transcript (Cart)	NM_013732	ENSMUSG00000021647	Mm.75498	TC709685
1498	3	10	15		CN_blank
1499	3	11	15	AW539241					TC731822
1500	3	12	15	AW536107	gastric cancer antigen Ga19 {Homo sapiens}			Mm.361871	TC787751
1501	3	13	15	C76992					TC743552
1502	3	14	15	C80583					TC720589
1503	3	15	15	C87910	ESTs, Weakly similar to RIKEN cDNA 5730493B19				TC651506
1504	3	16	15	AU024342				Mm.321498	TC704543
1505	3	17	15	AU014786	PREDICTED: serologically defined colon cancer antigen 33 like (Sdccag33l)	XM_130644	ENSMUSG00000047907	Mm.315789	TC722225
1506	3	18	15	AU040216
1507	3	19	15		CN_blank
1508	3	20	15	AW548663	GTPase activating RANGAP domain-like 1 (Garnl1), transcript variant 3	NM_001003719	ENSMUSG00000021027	Mm.292180	TC683031
1509	3	21	15	AW552339	v-rel reticuloendotheliosis viral oncogene homolog A (avian) (Rela)	NM_009045	ENSMUSG00000024927	Mm.249966	TC694518
1510	3	22	15	AW555262	F-box and WD-40 domain protein 7, archipelago homolog (Drosophila) (Fbxw7)	NM_080428	ENSMUSG00000028086	Mm.196475	TC682436
1511	3	23	15	AW558115	hypothetical protein H_GS368F15.1 - human (fragment)				TC762640
1512	3	24	15		CN_blank
1513	3	1	16	AI835585	golgi reassembly stacking protein 2 (Gorasp2)	NM_027352	ENSMUSG00000014959	Mm.271950	TC752848
1514	3	2	16	AI838207	Similar to CUG triplet repeat RNA binding protein 2 {Homo sapiens}				TC726174
1515	3	3	16	AI837233	RIKEN cDNA 1110049F12 gene (1110049F12Rik)	NM_025411	ENSMUSG00000028669	Mm.29131	TC655494
1516	3	4	16	AI845410	carnitine deficiency-associated gene expressed in ventricle 3 (Cdv3)	NM_175565	ENSMUSG00000032803	Mm.261025	TC782830
1517	3	5	16	AI846838	sirtuin 5 (silent mating type information regulation 2 homolog) 5 (S. cerevisiae) (Sirt5)	NM_178848	ENSMUSG00000054021	Mm.35325	TC775744
1518	3	6	16	AI848667	expressed sequence AL024349				TC669793
1519	3	7	16	AI850160	neurofilament, heavy polypeptide (Nefh)	NM_010904	ENSMUSG00000020396	Mm.298283	TC650290
1520	3	8	16	AI852970	PREDICTED: RIKEN cDNA 2900042B11 gene (2900042B11Rik)	XM_204090	ENSMUSG00000063172		TC690431
1521	3	9	16	AI850863	thymopoietin beta		ENSMUSG00000019961		TC661051
1522	3	10	16		CN_blank
1523	3	11	16	AW539304	RIKEN cDNA 3830421F13 gene (3830421F13Rik)	NM_027226	ENSMUSG00000022800	Mm.12831	TC753243
1524	3	12	16	AW536154	cytidine 5'-triphosphate synthase (Ctps)	NM_016748	ENSMUSG00000028633	Mm.1815	TC668677
1525	3	13	16	C77080	PREDICTED: expressed sequence C77080 (C77080)	XM_110498	ENSMUSG00000050390	Mm.331907	TC719838
1526	3	14	16	C80672	RIKEN cDNA 4930506D01 gene
1527	3	15	16	C87999
1528	3	16	16	AU024431
1529	3	17	16	AU014862	PREDICTED: similar to hypothetical protein A430060F13 (LOC432590)	XM_484065	ENSMUSG00000063695	Mm.358164	TC709126
1530	3	18	16	AU040308	vitelliform macular dystrophy 2 homolog (human) (Vmd2)	NM_011913	ENSMUSG00000037418	Mm.31577	TC710116
1531	3	19	16	AU041791	pleckstrin homology domain-containing, family A (phosphoinositide binding specific) member 2 (Plekha2)	NM_031257	ENSMUSG00000031557	Mm.261122	TC688831
1532	3	20	16	AW548741
1533	3	21	16	AW552491	data source:SPTR source key:O00534 evidence:ISS~homolog to BREAST CANCER SUPPRESSOR CANDIDATE 1~				TC655011
1534	3	22	16	AW555490					TC710694
1535	3	23	16	AW558170	PREDICTED: RIKEN cDNA 4921506J03 gene (4921506J03Rik)	XM_356498		Mm.289627	TC700749
1536	3	24	16		CN_blank
1537	3	1	17	AI836746	suppressor of initiator codon mutations, related sequence 1 (S. cerevisiae) (Sui1-rs1)	NM_011508	ENSMUSG00000035530	Mm.347888	TC786714
1538	3	2	17	AI838957	S-phase kinase-associated protein 1A (Skp1a)	NM_011543	ENSMUSG00000036309	Mm.42944	TC772951
1539	3	3	17	AI841062	PREDICTED: similar to Piwi/Argonaute family protain meIF2C1 (LOC433829)	XM_485538		Mm.359356	TC649341
1540	3	4	17	AI843063	Von Willebrand factor homolog (Vwf)	NM_011708	ENSMUSG00000001930	Mm.22339	TC728883
1541	3	5	17	AI847576
1542	3	6	17	AI849301	ubiquitin-conjugating enzyme E2D 2 (Ube2d2)	NM_019912	ENSMUSG00000036029	Mm.180052	TC655183
1543	3	7	17	AI850603	RIKEN cDNA 2810457I06 gene (2810457I06Rik)	NM_176860	ENSMUSG00000032020	Mm.133615	TC781790
1544	3	8	17	AI853118	RIKEN cDNA 2010004M13 gene			Mm.35291	TC716120
1545	3	9	17	AI853417
1546	3	10	17	AA410048	PREDICTED: RIKEN cDNA 4432406C08 gene (4432406C08Rik)	XM_149937		Mm.240566	TC742388
1547	3	11	17	AW542450	1-acylglycerol-3-phosphate O-acyltransferase 1 (lysophosphatidic acid acyltransferase, alpha) (Agpat1)	NM_018862	ENSMUSG00000034254	Mm.8684	TC782101
1548	3	12	17	AW536731	RIKEN cDNA 1110001C20 gene (1110001C20Rik)	NM_177730	ENSMUSG00000064271	Mm.358913	TC720679
1549	3	13	17	C78041				Mm.30575
1550	3	14	17	C85250
1551	3	15	17	AU022315	RIKEN cDNA C230066G23 gene (C230066G23Rik)	NM_175288		Mm.371668	TC716667
1552	3	16	17	AU018727	PWWP domain containing protein~data source:Pfam source key:PF00855 evidence:ISS~putative			Mm.220168	TC708130
1553	3	17	17	AU015879	Williams-Beuren syndrome chromosome region 1 homolog (human) (Wbscr1)	NM_033561		Mm.27955	TC647152
1554	3	18	17	AU041246	proteasome (prosome, macropain) 26S subunit, ATPase, 6 (Psmc6)	NM_025959	ENSMUSG00000021832	Mm.18472	TC740261
1555	3	19	17	AU042834					TC719094
1556	3	20	17	AW549905	hemoglobin alpha, adult chain 1 (Hba-a1)	NM_008218	ENSMUSG00000061047	Mm.196110	TC706891
1557	3	21	17	AW553290	ESTs, Weakly similar to RIKEN cDNA 5730493B19
1558	3	22	17	AW556089	RIKEN cDNA 2700084L06 gene		ENSMUSG00000038481	Mm.200924	TC781715
1559	3	23	17	AW558992	chemokine (C-C motif) ligand 27 (Ccl27)	NM_011336	ENSMUSG00000057154	Mm.6660	TC767258
1560	3	24	17	M86720	CN_A.t.RCA
1561	3	1	18	AI836981	RIKEN cDNA C330006K01 gene (C330006K01Rik)	NM_172725	ENSMUSG00000039623	Mm.78250	TC714452
1562	3	2	18	AI838715	ornithine aminotransferase (Oat)	NM_016978	ENSMUSG00000030934	Mm.13694	TC707135
1563	3	3	18	AI840531	EST
1564	3	4	18	AI843695	solute carrier family 37 (glycerol-3-phosphate transporter), member 3 (Slc37a3)	NM_028123	ENSMUSG00000029924	Mm.277527	TC762268
1565	3	5	18	AI834969	expressed sequence AW060990				TC789783
1566	3	6	18	AI849335	neighbor of Punc E11 (Nope)	NM_020043	ENSMUSG00000032816	Mm.209041	TC682551
1567	3	7	18	AI850654	core promoter element binding protein				TC746976
1568	3	8	18	AI853152	thymopoietin beta		ENSMUSG00000019961		TC661051
1569	3	9	18	AI853446	NADH dehydrogenase (ubiquinone) Fe-S protein 2 (Ndufs2)	NM_153064	ENSMUSG00000013593		TC780044
1570	3	10	18	AA407057	RIKEN cDNA 1110032D12 gene (1110032D12Rik)	NM_019770	ENSMUSG00000029390	Mm.325307	TC773103
1571	3	11	18	AW542927	B-cell receptor-associated protein 31 (Bcap31)	NM_012060	ENSMUSG00000002015		TC688316
1572	3	12	18	AW536773	nucleolar protein family A, member 2 (Nola2)	NM_026631	ENSMUSG00000001056	Mm.28203	TC773710
1573	3	13	18	C78109	ESTs, Weakly similar to RIKEN cDNA 5730493B19				TC717706
1574	3	14	18	C85327	cysteine and glycine-rich protein 2 binding protein (Csrp2bp)	NM_181417	ENSMUSG00000027425	Mm.227925	TC768058
1575	3	15	18	AU022373					TC692303
1576	3	16	18	AU018831	polymerase (DNA directed), delta 1, catalytic subunit (Pold1)	NM_011131	ENSMUSG00000038644	Mm.16549	TC780276
1577	3	17	18	AU015947	achalasia, adrenocortical insufficiency, alacrimia (Aaas)	NM_153416	ENSMUSG00000036678		TC695003
1578	3	18	18
1579	3	19	18	AU042892
1580	3	20	18	AW549976	DNA segment, human D4S114 (D0H4S114)	NM_053078	ENSMUSG00000042834		TC647262
1581	3	21	18	AW553340	KIAA0622 protein - human (fragment)		ENSMUSG00000064302	Mm.138740	TC754950
1582	3	22	18	AW556148				Mm.103167	TC691266
1583	3	23	18	AW559036	Mid1 interacting protein 1 (gastrulation specific G12-like (zebrafish)) (Mid1ip1)	NM_026524	ENSMUSG00000008035		TC707742
1584	3	24	18	AF191028	CN_A.t.XCP2
1585	3	1	19	AI838444	guanine nucleotide binding protein, alpha 13 (Gna13)	NM_010303	ENSMUSG00000020611	Mm.193925	TC722685
1586	3	2	19	AI838755	thyroid specific PTB domain protein {Homo sapiens}			Mm.359170	TC663173
1587	3	3	19	AI840584	RIKEN cDNA 6230401I02 gene				TC781389
1588	3	4	19	AI843741	transmembrane 4 superfamily member 8 (Tm4sf8)	NM_019793	ENSMUSG00000032324		TC667225
1589	3	5	19	AI835003	glutamate oxaloacetate transaminase 2, mitochondrial (Got2)	NM_010325	ENSMUSG00000031672	Mm.230169	TC786537
1590	3	6	19	AI849371	DNA segment, Chr 19, ERATO Doi 144, expressed (D19Ertd144e)	NM_026373	ENSMUSG00000024856	Mm.29609	TC675231
1591	3	7	19	AI850693				Mm.211886	TC790729
1592	3	8	19	AI853760	SM-11044 binding protein (Smbp)	NM_133352	ENSMUSG00000025016	Mm.246440	TC674247
1593	3	9	19	AI853474	PREDICTED: RIKEN cDNA 2410008K03 gene (2410008K03Rik)	XM_125970	ENSMUSG00000020424	Mm.7852	TC722253
1594	3	10	19	AA407197	cut-like 1 (Drosophila) (Cutl1), transcript variant 2	NM_198602		Mm.372300	TC788224
1595	3	11	19	AW543089	golgi phosphoprotein 2 (Golph2)	NM_027307	ENSMUSG00000021556	Mm.171335	TC734046
1596	3	12	19	AW536811	H2A histone family, member Z (H2afz)	NM_016750	ENSMUSG00000037894	Mm.372513	TC779559
1597	3	13	19	C78197					TC769740
1598	3	14	19	C85409	PREDICTED: RIKEN cDNA 2310075M15 gene (2310075M15Rik)	XM_283052
1599	3	15	19	AU022430
1600	3	16	19	AU018928	sorting nexin 6 (Snx6)	NM_026998		Mm.28240	TC774778
1601	3	17	19	AU016022	annexin A4 (Anxa4)	NM_013471	ENSMUSG00000029994	Mm.259702	TC668337
1602	3	18	19	AU043166	EST
1603	3	19	19	AU042964	coenzyme Q4 homolog (yeast) (Coq4)	NM_178693	ENSMUSG00000026798	Mm.245948	TC722118
1604	3	20	19	AW550056	RIKEN cDNA 1700013H19 gene (1700013H19Rik)	NM_027954	ENSMUSG00000003824		TC689846
1605	3	21	19	AW553387	PREDICTED: LIM domain only 7 (Lmo7)	XM_354836	ENSMUSG00000033060	Mm.218981	TC683434
1606	3	22	19	AW556201	disabled homolog 2 (Drosophila) interacting protein (Dab2ip)	NM_001001602	ENSMUSG00000026883	Mm.29629	TC740623
1607	3	23	19	AW559097	sal-like 2 (Drosophila) (Sall2)	NM_015772	ENSMUSG00000049532	Mm.39487	TC662290
1608	3	24	19		CN_GenomicDNA
1609	3	1	20	AI836002	no similarities to reported gene products {Homo sapiens}			Mm.234944	TC773767
1610	3	2	20	AI841625	phosphorylated adaptor for RNA export (Phax)	NM_019996	ENSMUSG00000008301	Mm.214569	TC734265
1611	3	3	20	AI840637	PREDICTED: RIKEN cDNA B230217C12 gene (B230217C12Rik)	XM_484073	ENSMUSG00000050538	Mm.110270	TC656269
1612	3	4	20	AI843113	fibroblast growth factor receptor-like 1 (Fgfrl1)	NM_054071	ENSMUSG00000008090	Mm.35691	TC742179
1613	3	5	20	AI842431	PREDICTED: GTPase activating RANGAP domain-like 4 (Garnl4)	XM_484050		Mm.26548	TC703174
1614	3	6	20	AI848838	solute carrier family 25 (mitochondrial carrier, glutamate), member 22 (Slc25a22)	NM_026646	ENSMUSG00000019082	Mm.33729	TC674511
1615	3	7	20	AI850738	F-box-WD40 repeat protein 6			Mm.196475	TC682436
1616	3	8	20	AI853794	endonuclease G-like 1 (Endogl1)	NM_172456	ENSMUSG00000042787	Mm.101578	TC649257
1617	3	9	20	AI854184	cadherin EGF LAG seven-pass G-type receptor 3 (Celsr3)	NM_080437		Mm.39945	TC782969
1618	3	10	20	AA407782					TC736496
1619	3	11	20	AW543402	ubiquitin-conjugating enzyme E2A, RAD6 homolog (S. cerevisiae) (Ube2a)	NM_019668	ENSMUSG00000016308	Mm.172835	TC668342
1620	3	12	20	AW536847	LSM2 homolog, U6 small nuclear RNA associated (S. cerevisiae) (Lsm2)	NM_030597	ENSMUSG00000007050	Mm.165735	TC682743
1621	3	13	20	C78297					TC732122
1622	3	14	20	C85486					TC670264
1623	3	15	20	AU022484	EH domain binding protein 1 (Ehbp1)	NM_153078	ENSMUSG00000042302	Mm.281732	TC789442
1624	3	16	20	AU019004	Cd63 antigen (Cd63)	NM_007653	ENSMUSG00000025351
1625	3	17	20	AU016078	nuclear receptor subfamily 5, group A, member 2 (Nr5a2)	NM_030676	ENSMUSG00000026398	Mm.16794	TC769131
1626	3	18	20	AU043226
1627	3	19	20	AU043030	RIKEN cDNA 1110031I02 gene (1110031I02Rik)	NM_025402	ENSMUSG00000025169	Mm.220890	TC721601
1628	3	20	20	AW550178	tubulin, alpha 2 (Tuba2)	NM_011654	ENSMUSG00000023004	Mm.339945
1629	3	21	20	AW553445	myeloid ecotropic viral integration site-related gene 1 (Mrg1)	NM_010825	ENSMUSG00000027210		TC747310
1630	3	22	20	AW556234					TC652900
1631	3	23	20	AW559147	splicing factor, arginine/serine-rich 6 (Sfrs6)	NM_026499	ENSMUSG00000016921	Mm.24042	TC667700
1632	3	24	20		CP_SalmonSperm
1633	3	1	21	AI836950	EST
1634	3	2	21	AI838969	EST
1635	3	3	21	AI841002	transient receptor potential cation channel, subfamily V, member 2 (Trpv2)	NM_011706	ENSMUSG00000018507	Mm.288064	TC734231
1636	3	4	21	AI843665	Sec23 homolog A (S. cerevisiae)		ENSMUSG00000020986	Mm.209207	TC654894
1637	3	5	21	AI834946	importin 13 (Ipo13)	NM_146152	ENSMUSG00000033365	Mm.287810	TC760147
1638	3	6	21	AI849311	cleavage and polyadenylation specificity factor 3 (Cpsf3)	NM_018813	ENSMUSG00000054309	Mm.356778	TC733544
1639	3	7	21	AI850620	matrin 3 (Matr3)	NM_010771	ENSMUSG00000037236	Mm.215034	TC666779
1640	3	8	21	AI853129	PREDICTED: RIKEN cDNA 2310057G13 gene (2310057G13Rik)	XM_125542	ENSMUSG00000000295		TC649783
1641	3	9	21	AI853423	low density lipoprotein-related protein 12 (Lrp12)	NM_172814	ENSMUSG00000022305	Mm.39874	TC761784
1642	3	10	21	AA410074	heterogeneous nuclear ribonucleoprotein A3 (Hnrpa3), transcript variant a	NM_198090	ENSMUSG00000059005	Mm.331491	TC700673
1643	3	11	21	AW542466	UDP-N-acetyl-alpha-D-galactosamine:polypeptide N-acetylgalactosaminyltransferase 2 (Galnt2)	NM_139272	ENSMUSG00000031977	Mm.33808	TC700889
1644	3	12	21	AW536743	eukaryotic translation initiation factor 4, gamma 2 (Eif4g2)	NM_013507	ENSMUSG00000005610	Mm.348959	TC660394
1645	3	13	21	C78061
1646	3	14	21	C85275	poly(A) binding protein, nuclear 1 (Pabpn1)	NM_019402	ENSMUSG00000022198	Mm.7723	TC760251
1647	3	15	21	AU022323	ESTs, Weakly similar to RIKEN cDNA 5730493B19			Mm.360031	TC777635
1648	3	16	21	AU018760	expressed sequence AU018760			Mm.26135	TC716686
1649	3	17	21	AU015901
1650	3	18	21	AU041266	ESTs, Weakly similar to RIKEN cDNA 5730493B19				TC712293
1651	3	19	21	AU042850	chromobox homolog 5 (Drosophila HP1a) (Cbx5)	NM_007626		Mm.262059	TC707309
1652	3	20	21	AW549913	Mus musculus activated spleen cDNA, RIKEN full-length enriched library, clone:F830028F22 product:unknown EST, full insert sequence.				TC744890
1653	3	21	21	AW553309					TC738822
1654	3	22	21	AW556102	casein kinase 1 delta {Rattus norvegicus}		ENSMUSG00000025162		TC700796
1655	3	23	21	AW559005	RIKEN cDNA 6530411B15 gene (6530411B15Rik)	NM_029537	ENSMUSG00000035413	Mm.27682	TC689198
1656	3	24	21		CP_MouseCot-1
1657	3	1	22	AI836991	syntaxin 7 (Stx7)	NM_016797	ENSMUSG00000019998		TC695223
1658	3	2	22	AI838724	EST
1659	3	3	22	AI840549	ubiquitin C (Ubc)	NM_019639	ENSMUSG00000008348	Mm.331	TC786357
1660	3	4	22	AI843709	interleukin 6 signal transducer (Il6st)	NM_010560	ENSMUSG00000021756	Mm.4364	TC662082
1661	3	5	22	AI834976	UDP-glucuronic acid/UDP-N-acetylgalactosamine transporter (UDP- GlcA/UDP-GalNAc transporter).		ENSMUSG00000028521	Mm.366197	TC702688
1662	3	6	22	AI849344	RIKEN cDNA 2610110L04 gene			Mm.370155	TC648417
1663	3	7	22	AI850666	RIKEN cDNA 2210415M20 gene (2210415M20Rik)	NM_027338	ENSMUSG00000031479		TC668849
1664	3	8	22	AI853690	spastic paraplegia 4 homolog (human)		ENSMUSG00000024068	Mm.19804	TC653559
1665	3	9	22	AI853452	gene model 996, (NCBI) (Gm996)	NM_001005424		Mm.29600	TC784953
1666	3	10	22	AA407149	PREDICTED: RIKEN cDNA A730019I05 gene (A730019I05Rik)	XM_149413	ENSMUSG00000045383	Mm.138792	TC775542
1667	3	11	22	AW542940	DNA segment, Chr 7, ERATO Doi 462, expressed (D7Ertd462e)	NM_028771	ENSMUSG00000002608	Mm.278798	TC773772
1668	3	12	22
1669	3	13	22	C78128					TC692117
1670	3	14	22	C85341	phospholipase D2 (Pld2)	NM_008876	ENSMUSG00000020828	Mm.260177	TC721524
1671	3	15	22	AU022383	ESTs, Weakly similar to RIKEN cDNA 5730493B19			Mm.336241	TC653029
1672	3	16	22	AU018845					TC671586
1673	3	17	22	AU015967	galactosidase, beta 1 (Glb1)	NM_009752	ENSMUSG00000042315	Mm.290516	TC674685
1674	3	18	22	AU041336	CoREST protein {Homo sapiens}			Mm.23808	TC754343
1675	3	19	22	AU042918	poly (ADP-ribose) polymerase family, member 1 (Parp1)	NM_007415	ENSMUSG00000026496	Mm.277779	TC694208
1676	3	20	22	AW549995
1677	3	21	22	AW553353	ESTs, Weakly similar to RIKEN cDNA 5730493B19				TC698518
1678	3	22	22	AW556161	teashirt 2			Mm.315789	TC722225
1679	3	23	22	AW559047	ESTs, Weakly similar to RIKEN cDNA 5730493B19				TC792502
1680	3	24	22		CP_SalmonSperm
1681	3	1	23	AI838462					TC730385
1682	3	2	23	AI838763	data source:SPTR source key:P97584 evidence:ISS~homolog to NADP-DEPENDENT LEUKOTRIENE B4				TC702020
1683	3	3	23	AI840594	PREDICTED: trypsin domain containing 1 (Tysnd1)	XM_125636	ENSMUSG00000020087	Mm.71514	TC761470
1684	3	4	23	AI843072	PREDICTED: RIKEN cDNA 1300001I01 gene (1300001I01Rik)	XM_181333	ENSMUSG00000020741	Mm.214574	TC726801
1685	3	5	23	AI835009	RIKEN cDNA 4933403G14 gene (4933403G14Rik)	NM_028908	ENSMUSG00000050930	Mm.41709	TC782918
1686	3	6	23	AI848815	aldo-keto reductase family 1, member C13 (Akr1c13)	NM_013778	ENSMUSG00000021213	Mm.27447	TC715628
1687	3	7	23	AI850707	checkpoint with forkhead and ring finger domains (Chfr)	NM_172717	ENSMUSG00000014668	Mm.30264	TC773803
1688	3	8	23	AI853768	EST
1689	3	9	23	AI854163	hypothetical protein MGC37385		ENSMUSG00000040943	Mm.99850	TC755945
1690	3	10	23	AA407173	cell division cycle 45 homolog (S. cerevisiae)-like (Cdc45l)	NM_009862	ENSMUSG00000000028	Mm.1248	TC689201
1691	3	11	23	AW543114	Mus musculus 10 days neonate skin cDNA, RIKEN full-length enriched library, clone:4732440C03 product:HYPOTHETICAL 28.8 KDA PROTEIN homolog [Homo sapiens], full insert sequence.				TC701064
1692	3	12	23	AW536817	enolase 1, alpha non-neuron (Eno1)	NM_023119	ENSMUSG00000063524	Mm.70666	TC687001
1693	3	13	23	C78231	isocitrate dehydrogenase 3 (NAD+) beta (Idh3b)	NM_130884	ENSMUSG00000027406		TC667705
1694	3	14	23	C85429	RIKEN cDNA 4933403F05 gene (4933403F05Rik)	NM_153794	ENSMUSG00000038121	Mm.347379	TC668787
1695	3	15	23	AU022445
1696	3	16	23	AU018954	ESTs, Moderately similar to S12207 hypothetical protein (B2 element) - mouse				TC771837
1697	3	17	23	AU016031	RIKEN cDNA 5830484A20 gene (5830484A20Rik)	NM_175397	ENSMUSG00000007324	Mm.347851
1698	3	18	23	AU043179	mitochondrial ribosomal protein S15 (Mrps15)	NM_025544	ENSMUSG00000028861		TC774665
1699	3	19	23	AU042986	RAB5A, member RAS oncogene family (Rab5a)	NM_025887	ENSMUSG00000017831	Mm.329123	TC661471
1700	3	20	23
1701	3	21	23	AW553405	ubiquitin-activating enzyme E1, Chr X (Ube1x)	NM_009457	ENSMUSG00000001924	Mm.1104	TC772769
1702	3	22	23	AW556208	pleckstrin homology domain interacting protein				TC721510
1703	3	23	23	AW559118	ESTs, Weakly similar to I58401 protein-tyrosine kinase (EC 2.7.1.112) JAK3 - mouse				TC776990
1704	3	24	23		CP_MouseCot-1
1705	3	1	24	AI836010	RIKEN cDNA 1110013B16 gene
1706	3	2	24	AI841642	retinoic acid receptor, gamma (Rarg)	NM_011244	ENSMUSG00000001288	Mm.1273	TC748649
1707	3	3	24	AI840653	cDNA sequence BC006705 (BC006705)	NM_145404	ENSMUSG00000060098	Mm.251804	TC668347
1708	3	4	24	AI843123	expressed sequence AI448216
1709	3	5	24	AI842439	queuine tRNA-ribosyltransferase 1 (Qtrt1)	NM_021888	ENSMUSG00000002825		TC662074
1710	3	6	24	AI848850	growth arrest and DNA-damage-inducible 45 beta (Gadd45b)	NM_008655	ENSMUSG00000015312	Mm.1360	TC761813
1711	3	7	24	AI850749	PREDICTED: RIKEN cDNA 1190002N15 gene (1190002N15Rik)	XM_147036		Mm.258746	TC648985
1712	3	8	24	AI853800	guanine nucleotide binding protein (G protein), beta polypeptide 1-like (Gnb1l)	NM_023120	ENSMUSG00000000884	Mm.236139	TC663675
1713	3	9	24	AI854191					TC731710
1714	3	10	24	AA407812	excision repair cross-complementing rodent repair deficiency, complementation group 2 (Ercc2)	NM_007949	ENSMUSG00000030400	Mm.36524	TC754175
1715	3	11	24	AW543415	secretory carrier membrane protein 4 (Scamp4)	NM_019575	ENSMUSG00000035370	Mm.273170	TC740488
1716	3	12	24	AW536856	carnitine deficiency-associated gene expressed in ventricle 3 (Cdv3)	NM_175565	ENSMUSG00000032803	Mm.261025	TC733280
1717	3	13	24	C78321	protein phosphatase 1, regulatory (inhibitor) subunit 7 (Ppp1r7)	NM_023200	ENSMUSG00000026275		TC648636
1718	3	14	24	C85499	guanosine monophosphate reductase (Gmpr)	NM_025508	ENSMUSG00000000253	Mm.290802
1719	3	15	24	AU022493					TC664675
1720	3	16	24	AU019021	Similar to CG4452 gene product			Mm.367572	TC767676
1721	3	17	24	AU016102	PREDICTED: hypothetical LOC385178 (LOC385178)	XM_358746		Mm.309128	TC724190
1722	3	18	24	AU043240	serine/threonine kinase TAO1 {Homo sapiens}			Mm.340436	TC754971
1723	3	19	24	AU043047	evidence:NAS~hypothetical protein~putative		ENSMUSG00000028474	Mm.18796	TC683782
1724	3	20	24	AW550203	Unknown (protein for IMAGE:5368666)				TC657177
1725	3	21	24	AW553454	protoporphyrinogen oxidase (Ppox)	NM_008911	ENSMUSG00000062729	Mm.266888	TC675413
1726	3	22	24	AW556243	U7 snRNP-specific Sm-like protein LSM10 (Lsm10)	NM_138721	ENSMUSG00000050188	Mm.41865	TC741573
1727	3	23	24	AW559159	tripartite motif-containing 62 (Trim62)	NM_178110	ENSMUSG00000041000	Mm.30653	TC733643
1728	3	24	24		CN_DMSOBuffer
1729	4	1	1	AF159801	CN_A.t.LTP4
1730	4	2	1	AI836843	polymerase (RNA) mitochondrial (DNA directed) (Polrmt)	NM_172551	ENSMUSG00000020329	Mm.39001	TC654784
1731	4	3	1	AI839327	PREDICTED: hypothetical gene supported by NM_175182 (LOC432422)	XM_488528	ENSMUSG00000053935	Mm.322018	TC748101
1732	4	4	1	AI841218	phosphodiesterase 6D, cGMP-specific, rod, delta (Pde6d)	NM_008801	ENSMUSG00000026239		TC727866
1733	4	5	1	AI843902					TC691014
1734	4	6	1	AI843998	calcineurin		ENSMUSG00000028161		TC713447
1735	4	7	1	AI849006	Mus musculus adult male corpora quadrigemina cDNA, RIKEN full-length enriched library, clone:B230307E21 product:unknown EST, full insert sequence.			Mm.341316	TC776624
1736	4	8	1	AI851673	RIKEN cDNA 2210012G02 gene (2210012G02Rik)	NM_025617	ENSMUSG00000028619	Mm.347940	TC656364
1737	4	9	1	AI852731	DEAD/H (Asp-Glu-Ala-Asp/His) box polypeptide 26				TC727077
1738	4	10	1	AI854817	Mus musculus, Similar to PHD finger protein 2, clone IMAGE:5363519, mRNA		ENSMUSG00000041229	Mm.17156	TC788619
1739	4	11	1	AA408562	coiled-coil domain containing 2 (Ccdc2)	NM_026319	ENSMUSG00000028576	Mm.240619	TC649907
1740	4	12	1	AW543827	expressed sequence AI839920 (AI839920)	NM_182996	ENSMUSG00000037243	Mm.41440	TC689417
1741	4	13	1	AW537075	RNA-binding region (RNP1, RRM) containing 2 (Rnpc2)	NM_133242	ENSMUSG00000027620		TC694264
1742	4	14	1	C78663					TC677960
1743	4	15	1	C85887	tumor necrosis factor (ligand) superfamily, member 13b (Tnfsf13b)	NM_033622		Mm.28835	TC716164
1744	4	16	1	AU022767	exportin 4 (Xpo4)	NM_020506	ENSMUSG00000021952	Mm.202747	TC696889
1745	4	17	1	AU019491	DNA segment, Chr 2, ERATO Doi 750, expressed (D2Ertd750e)	NM_026412	ENSMUSG00000027331	Mm.252695	TC703050
1746	4	18	1	AU016463	Mus musculus, clone IMAGE:5149237, mRNA, partial cds			Mm.28357	TC777655
1747	4	19	1	AU043785	lectin, mannose-binding, 1 (Lman1)	NM_027400	ENSMUSG00000041891	Mm.290857	TC726869
1748	4	20	1	AW546245
1749	4	21	1	AW550633	olfactomedin-like 3 (Olfml3)	NM_133859	ENSMUSG00000027848	Mm.211535	TC695933
1750	4	22	1	AW553714	tousled-like kinase 2 (Arabidopsis) (Tlk2)	NM_011903	ENSMUSG00000020694	Mm.126976	TC668913
1751	4	23	1	AW556514	cyclin D3 (Ccnd3)	NM_007632	ENSMUSG00000034165		TC667177
1752	4	24	1	AA546675				Mm.247282	TC749484
1753	4	1	2	AF159803	CN_A.t.LTP6
1754	4	2	2	AI839726	Bcl6 interacting corepressor (Bcor), transcript variant d	NM_175046	ENSMUSG00000040363	Mm.196328	TC761674
1755	4	3	2	AI839363	eukaryotic translation initiation factor 3, subunit 6 (Eif3s6)	NM_008388	ENSMUSG00000022336	Mm.339594	TC680755
1756	4	4	2	AI841269	PREDICTED: tumor protein p53 inducible protein 11 (Tp53i11)	XM_203859	ENSMUSG00000062839	Mm.358948	TC661513
1757	4	5	2	AI847760	ZW10 interactor (Zwint)	NM_025635	ENSMUSG00000019923		TC720195
1758	4	6	2	AI842787	B-cell CLL/lymphoma 7A (Bcl7a)	NM_029850	ENSMUSG00000029438	Mm.151960	TC707960
1759	4	7	2	AI844455	metabotropic glutamate receptor 4b {Rattus norvegicus}			Mm.358940	TC776377
1760	4	8	2	AI851705	protein phosphatase 2 (formerly 2A), regulatory subunit A (PR 65), alpha isoform (Ppp2r1a)	NM_016891	ENSMUSG00000007564	Mm.294138	TC786622
1761	4	9	2	AI854509	minichromosome maintenance deficient 6 (MIS5 homolog, S. pombe) (S. cerevisiae) (Mcm6)	NM_008567	ENSMUSG00000026355	Mm.4933	TC680690
1762	4	10	2	AI854847	serine (or cysteine) proteinase inhibitor, clade E, member 2 (Serpine2)	NM_009255	ENSMUSG00000026249		TC661886
1763	4	11	2	AA408554	RAP2B, member of RAS oncogene family (Rap2b)	NM_028712	ENSMUSG00000036894	Mm.273288	TC767669
1764	4	12	2	AW543973	thyroid hormone receptor-associated protein complex component TRAP150 {Homo sapiens}		ENSMUSG00000052460	Mm.236211	TC713488
1765	4	13	2	AW537130	Mus musculus 16 days neonate thymus cDNA, RIKEN full-length enriched library, clone:A130028J07 product:unknown EST, full insert sequence.				TC735867
1766	4	14	2	C78728					TC792517
1767	4	15	2	C85966	integrin alpha 9 (Itga9)	NM_133721	ENSMUSG00000039115	Mm.335520	TC682438
1768	4	16	2	AU022824	EST, Weakly similar to RIKEN cDNA 9030605E16
1769	4	17	2	AU019600	solute carrier family 6 (neurotransmitter transporter, creatine), member 8 (Slc6a8)	NM_133987	ENSMUSG00000019558	Mm.274553	TC775289
1770	4	18	2	AU016527	ESTs, Weakly similar to I58401 protein-tyrosine kinase (EC 2.7.1.112) JAK3 - mouse				TC756611
1771	4	19	2	AU043910					TC723510
1772	4	20	2	AW546331	myosin Vb (Myo5b), transcript variant 1	NM_201600	ENSMUSG00000025885	Mm.260098	TC742094
1773	4	21	2	AW550741	hepatoma-derived growth factor, related protein 2 (Hdgfrp2)	NM_008233	ENSMUSG00000002833	Mm.279188	TC707566
1774	4	22	2	AW553766					TC691156
1775	4	23	2	AW556570	M-phase phosphoprotein 10 (U3 small nucleolar ribonucleoprotein) (Mphosph10)	NM_026483	ENSMUSG00000030521		TC715857
1776	4	24	2	AA864059	unnamed protein product {Homo sapiens}				TC715084
1777	4	1	3	X58149	CN_A.t.PRK
1778	4	2	3	AI836554	high density lipoprotein (HDL) binding protein (Hdlbp)	NM_133808	ENSMUSG00000034088	Mm.30012	TC759524
1779	4	3	3	AI838871	SNAP-25 protein - chicken		ENSMUSG00000027273		TC707153
1780	4	4	3	AI841308	ATPase, Na+/K+ transporting, beta 1 polypeptide (Atp1b1)	NM_009721	ENSMUSG00000026576	Mm.4550	TC759542
1781	4	5	3	AI847799	RIKEN cDNA 2600009P04 gene				TC767591
1782	4	6	3	AI846980	solute carrier family 30 (zinc transporter), member 4 (Slc30a4)	NM_011774	ENSMUSG00000005802	Mm.27801	TC768553
1783	4	7	3	AI844496	DNA segment, Chr 7, Roswell Park 2 complex, expressed (D7Rp2e)	NM_033080	ENSMUSG00000034875	Mm.358820	TC767962
1784	4	8	3	AI852383	protein kinase related to Raf protein kinases; Method: conceptual translation supplied by author				TC676427
1785	4	9	3	AI854545	ring finger protein 44 (Rnf44)	NM_134064	ENSMUSG00000034928	Mm.25366	TC687955
1786	4	10	3	AI854881	PREDICTED: RIKEN cDNA 2700008N14 gene (2700008N14Rik)	XM_109880	ENSMUSG00000036644	Mm.290975	TC747982
1787	4	11	3	AA408837	expressed sequence AA408380			Mm.211595	TC677459
1788	4	12	3	AW544040	zinc finger, DHHC domain containing 5 (Zdhhc5)	NM_144887	ENSMUSG00000034075	Mm.288508	TC773436
1789	4	13	3	AW537199	secretory carrier membrane protein 2 (Scamp2)	NM_022813	ENSMUSG00000040188	Mm.286069	TC753673
1790	4	14	3	C78802					TC750675
1791	4	15	3	C86043	squamous cell carcinoma antigen recognized by T cells 2 (Sart2)	NM_172508	ENSMUSG00000039497	Mm.34557
1792	4	16	3	AU022876	oogenesin 1 (Oog1)	NM_178657	ENSMUSG00000043214	Mm.208554	TC654675
1793	4	17	3	AU019677	PREDICTED: similar to X-linked lymphocyte-regulated 5 (LOC385383)	XM_486709	ENSMUSG00000058328	Mm.255790	TC755869
1794	4	18	3	AU016608	PREDICTED: polymerase (RNA) II (DNA directed) polypeptide I (Polr2i)	XM_133304	ENSMUSG00000019738		TC721732
1795	4	19	3	AU044007	RIKEN cDNA 3010021M21 gene (3010021M21Rik)	NM_180600	ENSMUSG00000032307		TC728061
1796	4	20	3	AW546409	CDC23 (cell division cycle 23, yeast, homolog) (Cdc23)	NM_178347	ENSMUSG00000024370	Mm.196638	TC787062
1797	4	21	3	AW550836	brain acyl-CoA hydrolase (Bach)	NM_133348	ENSMUSG00000028937	Mm.296191	TC788176
1798	4	22	3	AW553824
1799	4	23	3	AW556630	RIKEN cDNA 1190004I24 gene			Mm.32002	TC708129
1800	4	24	3	AI035368	signal recognition particle 54 (Srp54)	NM_011899		Mm.360524	TC787075
1801	4	1	4	U91966	CN_A.t.rbcL
1802	4	2	4	AI836564	Unknown (protein for MGC:36643)				TC682043
1803	4	3	4	AI841766	RIKEN cDNA E030034P13 gene (E030034P13Rik)	NM_153791	ENSMUSG00000040097		TC655463
1804	4	4	4	AI841350	Ngfi-A binding protein 2 (Nab2)	NM_008668	ENSMUSG00000025402	Mm.336898	TC689067
1805	4	5	4	AI846106				Mm.40477	TC784151
1806	4	6	4	AI847030	deformed epidermal autoregulatory factor 1 (Drosophila) (Deaf1)	NM_016874	ENSMUSG00000058886	Mm.28392	TC734317
1807	4	7	4	AI848720
1808	4	8	4	AI852414	RIKEN cDNA 2410018G20 gene (2410018G20Rik)	NM_029354	ENSMUSG00000022671	Mm.22351	TC748976
1809	4	9	4	AI852822	surfeit gene 4 (Surf4)	NM_011512	ENSMUSG00000014867	Mm.300594	TC687254
1810	4	10	4	AI854664	PREDICTED: RIKEN cDNA 2210011C24 gene (2210011C24Rik)	XM_356097	ENSMUSG00000044865	Mm.41017	TC783263
1811	4	11	4	AA408946	glycerol phosphate dehydrogenase 2, mitochondrial (Gpd2)	NM_010274	ENSMUSG00000026827	Mm.3711	TC681110
1812	4	12	4	AW544120
1813	4	13	4	AW537248	cDNA sequence BC030335 (BC030335)	NM_173408	ENSMUSG00000048787	Mm.31539	TC782595
1814	4	14	4	C78858	RIKEN cDNA 2610020H08 gene (2610020H08Rik)	NM_028129	ENSMUSG00000030924		TC649752
1815	4	15	4	C86115	PREDICTED: similar to PRP2 (LOC380863)	XM_354769	ENSMUSG00000052485	Mm.28264	TC762700
1816	4	16	4	AU022928	ESTs, Weakly similar to RIKEN cDNA 5730493B19
1817	4	17	4	AU019780	RIKEN cDNA 2310051D06 gene (2310051D06Rik)	NM_028009	ENSMUSG00000041199	Mm.24603	TC728221
1818	4	18	4	AU016692	RIKEN cDNA 9930012K11 gene (9930012K11Rik)	NM_001004155	ENSMUSG00000044551	Mm.12148	TC683149
1819	4	19	4		CN_blank
1820	4	20	4	AW546486	KIAA1228 protein {Homo sapiens}				TC734285
1821	4	21	4
1822	4	22	4	AW553910					TC784046
1823	4	23	4	AW556705					TC784708
1824	4	24	4	AW989899	leptin (Lep)	NM_008493	ENSMUSG00000059201	Mm.277072	TC755618
1825	4	1	5	AF168390	CN_A.t.RCP1
1826	4	2	5	AI836852	PREDICTED: cDNA sequence BC067047 (BC067047)	XM_485102	ENSMUSG00000039621	Mm.34420	TC649209
1827	4	3	5	AI839337	DNA segment, Chr 14, ERATO Doi 449, expressed (D14Ertd449e)	NM_025311	ENSMUSG00000021867		TC674561
1828	4	4	5	AI841238	contactin 1 (Cntn1)	NM_007727	ENSMUSG00000055022	Mm.4911	TC696182
1829	4	5	5	AI843909	T-box brain gene 1 (Tbr1)	NM_009322	ENSMUSG00000035033	Mm.308525	TC768495
1830	4	6	5	AI842756	calcium/calmodulin-dependent protein kinase II, beta (Camk2b)	NM_007595	ENSMUSG00000057897		TC661957
1831	4	7	5	AI849017	anaphase promoting complex subunit 7 (Anapc7)	NM_019805	ENSMUSG00000029466	Mm.37341	TC702773
1832	4	8	5	AI851680	RIKEN cDNA A830021K08 gene		ENSMUSG00000056633		TC729744
1833	4	9	5	AI852739	Rho-related BTB domain containing 2 (Rhobtb2)	NM_153514	ENSMUSG00000022075		TC741464
1834	4	10	5	AI854826	coiled-coil-helix-coiled-coil-helix domain containing 7 (Chchd7)	NM_181391	ENSMUSG00000042198	Mm.27406	TC648710
1835	4	11	5	AA408617
1836	4	12	5	AW543839	A kinase (PRKA) anchor protein (yotiao) 9 (Akap9)	NM_194462	ENSMUSG00000040407	Mm.46044	TC773368
1837	4	13	5	AW537086	zinc finger, matrin-like (Zfml)	NM_008717	ENSMUSG00000030016	Mm.132392	TC662610
1838	4	14	5	C78681	cleavage and polyadenylation specific factor 2 (Cpsf2)	NM_016856	ENSMUSG00000041781	Mm.716	TC667594
1839	4	15	5	C85907	spinocerebellar ataxia 1 homolog (human) (Sca1)	NM_009124		Mm.342686	TC762244
1840	4	16	5	AU022787	NACHT, LRR and PYD containing protein 9a (Nalp9a)	NM_194056	ENSMUSG00000054102	Mm.11889	TC704037
1841	4	17	5	AU019533	ESTs, Moderately similar to hypothetical protein FLJ11267 [Homo sapiens] [H.sapiens]				TC670695
1842	4	18	5	AU016473	DNA segment, Human S2298E (D0H8S2298E)	NM_178648	ENSMUSG00000052906	Mm.29301	TC649025
1843	4	19	5	AU043825	erythroid differentiation regulator 1 (Erdr1)	NM_133362	ENSMUSG00000055736	Mm.360495	TC662997
1844	4	20	5	AW546268	Mus musculus 10 days neonate cerebellum cDNA, RIKEN full-length enriched library, clone:B930048L16 product:unknown EST, full insert sequence.			Mm.350655	TC698180
1845	4	21	5	AW550653	serine (or cysteine) proteinase inhibitor, clade H, member 1 (Serpinh1)	NM_009825		Mm.22708	TC719345
1846	4	22	5	AW553730	RIKEN cDNA 1110061O04 gene (1110061O04Rik)	NM_026849	ENSMUSG00000030269	Mm.368695
1847	4	23	5
1848	4	24	5	AA615319	DNA segment, Chr 8, Wayne State University 151, expressed (D8Wsu151e)	NM_146216	ENSMUSG00000010936	Mm.274894	TC760733
1849	4	1	6	AF247559	CN_A.t.TIM
1850	4	2	6	AI836538	EST
1851	4	3	6	AI839374				Mm.270401	TC730329
1852	4	4	6	AI841281	inosine triphosphatase (nucleoside triphosphate pyrophosphatase) (Itpa)	NM_025922	ENSMUSG00000037677		TC701464
1853	4	5	6	AI847770					TC652452
1854	4	6	6	AI842800	ADAM 22 precursor (A disintegrin and metalloproteinase domain 22). [Mouse]		ENSMUSG00000040537	Mm.31755	TC783078
1855	4	7	6	AI844467	SRY-box containing gene 9 (Sox9)	NM_011448	ENSMUSG00000000567	Mm.286407
1856	4	8	6	AI851712				Mm.40213	TC736042
1857	4	9	6	AI854518	ESTs, Highly similar to S27224 N-methyl-D-aspartate receptor epsilon-4 chain - mouse			Mm.322594	TC749565
1858	4	10	6	AI854857	PREDICTED: RIKEN cDNA A830016G23 gene (A830016G23Rik)	XM_283264	ENSMUSG00000022321		TC735986
1859	4	11	6	AA408753	ubiquitin-associated protein 2 (Ubap2)	NM_026872	ENSMUSG00000028433	Mm.41864	TC747747
1860	4	12	6	AW543989	pyruvate dehydrogenase complex, component X (Pdhx)	NM_175094	ENSMUSG00000010914	Mm.315011	TC662772
1861	4	13	6	AW537152	ESTs, Moderately similar to RIKEN cDNA 2610510D14				TC693084
1862	4	14	6	C78750
1863	4	15	6	C85992	PREDICTED: PHD finger protein 3 (Phf3)	XM_129836	ENSMUSG00000048874	Mm.194486	TC655829
1864	4	16	6	AU022834					TC791387
1865	4	17	6	AU019618					TC651575
1866	4	18	6	AU016561	ESTs, Highly similar to S12207 hypothetical protein (B2 element) - mouse				TC698794
1867	4	19	6	AU043924					TC784402
1868	4	20	6	AW546352	transmembrane protein 32 (Tmem32)	NM_146234	ENSMUSG00000061273	Mm.291824	TC648268
1869	4	21	6	AW550770
1870	4	22	6	AW553787	RIKEN cDNA 2310005O14 gene (2310005O14Rik)	NM_026452	ENSMUSG00000031782		TC733428
1871	4	23	6	AW556580	Mus musculus 12 days embryo female mullerian duct includes surrounding region cDNA, RIKEN full-length enriched library, clone:6820436J05 product:unknown EST, full insert sequence.			Mm.103187	TC729985
1872	4	24	6	AI006696	PREDICTED: RIKEN cDNA 4631424J17 gene (4631424J17Rik)	XM_282969	ENSMUSG00000044950	Mm.200947	TC708131
1873	4	1	7	X56062	CN_A.t.Cab
1874	4	2	7	AI836556	PREDICTED: RIKEN cDNA 3010027A04 gene (3010027A04Rik)	XM_134514	ENSMUSG00000064015	Mm.31567	TC701903
1875	4	3	7	AI838890	RIKEN cDNA 2810484M10 gene (2810484M10Rik)	NM_133684	ENSMUSG00000026621	Mm.177724	TC648624
1876	4	4	7	AI841325	RIKEN cDNA C130074G19 gene (C130074G19Rik)	NM_178692	ENSMUSG00000039349	Mm.169542	TC656696
1877	4	5	7	AI847810	RIKEN cDNA 1200015N20 gene (1200015N20Rik)	NM_024244	ENSMUSG00000043259	Mm.368788	TC703317
1878	4	6	7	AI846990	RIKEN cDNA 1200006O19 gene (1200006O19Rik)	NM_026164	ENSMUSG00000036257	Mm.54126	TC774154
1879	4	7	7	AI844512	open reading frame 61 (ORF61)	NM_001003949	ENSMUSG00000013858
1880	4	8	7	AI852390	chaperone, ABC1 activity of bc1 complex like (S. pombe) (Cabc1)	NM_023341	ENSMUSG00000026489	Mm.38330	TC695285
1881	4	9	7	AI854552	interferon-induced protein with tetratricopeptide repeats 3 (Ifit3)	NM_010501		Mm.271850	TC690210
1882	4	10	7	AI854888	reticulon 3 (Rtn3), transcript variant 4	NM_053076	ENSMUSG00000024758	Mm.246990	TC745867
1883	4	11	7	AA408865				Mm.365149	TC663828
1884	4	12	7	AW544067	Mus musculus adult male hypothalamus cDNA, RIKEN full-length enriched library, clone:A230107M19 product:unknown EST, full insert sequence.			Mm.368993	TC775099
1885	4	13	7	AW537210	CCCTC-binding factor (Ctcf)	NM_181322	ENSMUSG00000005698	Mm.269474	TC727672
1886	4	14	7	C78815	DNA segment, Chr 5, Wayne State University 46, expressed (D5Wsu46e)	NM_144913	ENSMUSG00000029726	Mm.61193	TC728144
1887	4	15	7	C86063	amyotrophic lateral sclerosis 2 (juvenile) chromosome region, candidate 2 homolog (human) (Als2cr2), transcript variant A	NM_172656	ENSMUSG00000026027	Mm.286006	TC689009
1888	4	16	7	AU022893	UDP-glucose dehydrogenase (Ugdh)	NM_009466	ENSMUSG00000029201		TC760223
1889	4	17	7	AU019706	DNA segment, Chr 10, ERATO Doi 755, expressed				TC790375
1890	4	18	7	AU016622	RIKEN cDNA 2700094L05 gene
1891	4	19	7	AU044024	tight junction protein 2 (Tjp2)	NM_011597	ENSMUSG00000024812	Mm.104744	TC661555
1892	4	20	7	AW546427	related RAS viral (r-ras) oncogene homolog 2 (Rras2)	NM_025846		Mm.276572	TC747653
1893	4	21	7	AW550853
1894	4	22	7	AW553859	interleukin 10 receptor, alpha (Il10ra)	NM_008348	ENSMUSG00000032089	Mm.26658	TC689217
1895	4	23	7	AW556660					TC659340
1896	4	24	7	AI158649	fibroblast growth factor 2 (Fgf2)	NM_008006	ENSMUSG00000037225		TC723258
1897	4	1	8	AF198054	CN_A.t.Nac1
1898	4	2	8	AI839838	armadillo repeat containing, X-linked 1 (Armcx1)	NM_030066	ENSMUSG00000033460	Mm.289674	TC655609
1899	4	3	8	AI841783	data source:SPTR source key:O43257 evidence:ISS~homolog to PUTATIVE CYCLIN G1 INTERACTING PROTEIN~			Mm.273147	TC695802
1900	4	4	8	AI841358	heat shock protein 8 (Hspa8)	NM_031165	ENSMUSG00000015656	Mm.336743	TC713055
1901	4	5	8	AI846119	PREDICTED: pleckstrin homology domain containing, family H (with MyTH4 domain) member 1 (Plekhh1)	XM_126961	ENSMUSG00000060716	Mm.268317	TC741868
1902	4	6	8	AI847039	EST			Mm.321227
1903	4	7	8	AI848726	PREDICTED: RIKEN cDNA 9530003A05 gene (9530003A05Rik)	XM_129375	ENSMUSG00000026933	Mm.36834	TC788241
1904	4	8	8	AI852461	expressed sequence AW125753 (AW125753)	NM_029007	ENSMUSG00000020607	Mm.330393	TC734469
1905	4	9	8	AI852829	BSAC		ENSMUSG00000042292	Mm.24862	TC701962
1906	4	10	8	AI854670	RNA splicing-related protein {Rattus norvegicus}		ENSMUSG00000035851	Mm.196325	TC747607
1907	4	11	8	AA408964	RIKEN cDNA 3230402J05 gene			Mm.361607	TC656190
1908	4	12	8	AW544134	Unknown (protein for IMAGE:1265114)				TC660777
1909	4	13	8
1910	4	14	8	C78876					TC743851
1911	4	15	8	C86141	PREDICTED: similar to Aurkc protein (LOC434610)	XM_486455	ENSMUSG00000046579	Mm.304100	TC697645
1912	4	16	8	AU022934				Mm.370587	TC659566
1913	4	17	8	AU019809	envoplakin (Evpl)	NM_025276	ENSMUSG00000034282	Mm.293683	TC650344
1914	4	18	8	AU016718	PREDICTED: RIKEN cDNA A630082K20 gene (A630082K20Rik)	XM_145254	ENSMUSG00000042599	Mm.293175	TC715793
1915	4	19	8	AU044114	RIKEN cDNA 5730420B22 gene (5730420B22Rik)	NM_172597	ENSMUSG00000021830	Mm.28129	TC683226
1916	4	20	8	AW546508	phospholipase C, gamma 2 (Plcg2)	NM_172285	ENSMUSG00000034330	Mm.192699	TC747984
1917	4	21	8	AW550913	RIKEN cDNA D430028G21 gene (D430028G21Rik)	NM_144888	ENSMUSG00000037523	Mm.287226	TC740525
1918	4	22	8	AW553926	exotoses (multiple)-like 2 (Extl2)	NM_021388	ENSMUSG00000027963	Mm.41739	TC747672
1919	4	23	8	AW556711
1920	4	24	8	AW988069	interleukin 4 (Il4)	NM_021283	ENSMUSG00000000869	Mm.276360	TC762586
1921	4	1	9	AI835180	EST
1922	4	2	9	AI841553	COP9 (constitutive photomorphogenic) homolog, subunit 7a (Arabidopsis thaliana) (Cops7a)	NM_012003	ENSMUSG00000030127	Mm.1444	TC788735
1923	4	3	9	AI840370				Mm.39285	TC756459
1924	4	4	9	AI842636	phenylalanine-tRNA synthetase 1 (mitochondrial) (Fars1)	NM_024274	ENSMUSG00000021420		TC721528
1925	4	5	9	AI834908				Mm.337246	TC705572
1926	4	6	9	AI848060	nephronophthisis 1 (juvenile) homolog (human) (Nphp1)	NM_016902	ENSMUSG00000027378		TC721650
1927	4	7	9	AI849697	RIKEN cDNA C030004A17 gene (C030004A17Rik), transcript variant 2	NM_175411	ENSMUSG00000050471	Mm.284688	TC779929
1928	4	8	9	AI852642
1929	4	9	9	AI853571					TC756940
1930	4	10	9	AI851176	nuclear RNA export factor 1 homolog (S. cerevisiae) (Nxf1)	NM_016813	ENSMUSG00000010097	Mm.7271	TC694248
1931	4	11	9	AW538380	RIKEN cDNA 2610031L17 gene (2610031L17Rik)	NM_133701	ENSMUSG00000002455	Mm.292001	TC760472
1932	4	12	9	AW545006	proteasome (prosome, macropain) subunit, beta type 1 (Psmb1)	NM_011185	ENSMUSG00000014769	Mm.32912	TC739778
1933	4	13	9	C76110					TC792450
1934	4	14	9	C79741	ESTs, Weakly similar to 1614337A formin				TC658477
1935	4	15	9	C87101					TC792194
1936	4	16	9	AU023733	NACHT, LRR and PYD containing protein 9b (Nalp9b)	NM_194058		Mm.361868	TC716652
1937	4	17	9	AU021001					TC692056
1938	4	18	9	AU017677
1939	4	19	9	AU045525	RIKEN cDNA 5230400C17 gene				TC755880
1940	4	20	9	AW547599	RIKEN cDNA E130115E03 gene (E130115E03Rik)	NM_177139	ENSMUSG00000050447	Mm.130607	TC755792
1941	4	21	9	AW551942	aldehyde dehydrogenase family 1, subfamily A1 (Aldh1a1)	NM_013467	ENSMUSG00000024747	Mm.250866	TC688493
1942	4	22	9	AW554686	phosphoribosylglycinamide formyltransferase (Gart)	NM_010256	ENSMUSG00000022962	Mm.4505	TC767798
1943	4	23	9	AW557486	PREDICTED: RIKEN cDNA 4930441E05 gene (4930441E05Rik)	XM_127120	ENSMUSG00000054003	Mm.60648	TC783470
1944	4	24	9	BE368900	hypothetical protein MGC25655
1945	4	1	10	AI835269	RIKEN cDNA 6230403H02 gene				TC695159
1946	4	2	10	AI841607	visinin-like 1 (Vsnl1)	NM_012038	ENSMUSG00000054459	Mm.27005	TC689064
1947	4	3	10	AI839888	neighbor of Brca1 gene 1 (Nbr1)	NM_008676	ENSMUSG00000017119	Mm.784	TC713308
1948	4	4	10	AI846411	PREDICTED: expressed sequence AW124722 (AW124722)	XM_139515	ENSMUSG00000035944	Mm.151748	TC663141
1949	4	5	10	AI846482	APG9 autophagy 9-like 1 (S. cerevisiae) (Apg9l1)	NM_001003917	ENSMUSG00000033124	Mm.358931	TC775763
1950	4	6	10	AI848173	RIKEN cDNA 1700012G19 gene (1700012G19Rik)	NM_025954	ENSMUSG00000043445	Mm.28541	TC674970
1951	4	7	10	AI844305	PREDICTED: RIKEN cDNA 6030457N17 gene (6030457N17Rik)	XM_133378	ENSMUSG00000002635	Mm.38173	TC708368
1952	4	8	10	AI853966	ADP-ribosylation factor-like membrane-associated protein			Mm.359866	TC656662
1953	4	9	10	AI853600	ESTs, Weakly similar to RIKEN cDNA 5730493B19			Mm.23125	TC683704
1954	4	10	10	AI851337	platelet-activating factor acetylhydrolase, isoform 1b, alpha1 subunit (Pafah1b3)	NM_008776	ENSMUSG00000005447	Mm.597	TC760686
1955	4	11	10	AW538456	RIKEN cDNA 5830434P21 gene (5830434P21Rik)	NM_172661	ENSMUSG00000039262	Mm.25504	TC746923
1956	4	12	10	AW545189	glutamate receptor, ionotropic, N-methyl D-aspartate-like 1A (Grinl1a)	NM_178602	ENSMUSG00000032199	Mm.21094	TC660946
1957	4	13	10	C76179	transducin (beta)-like 2 (Tbl2)	NM_013763	ENSMUSG00000005374	Mm.36746	TC661098
1958	4	14	10	C79821	thioesterase, adipose associated (Thea)	NM_025590	ENSMUSG00000034853	Mm.274924	TC775224
1959	4	15	10	C87178	interferon-related developmental regulator 1 (Ifrd1)	NM_013562	ENSMUSG00000001627	Mm.168	TC760168
1960	4	16	10	AU023778					TC751774
1961	4	17	10	AU021098	tumor protein D52-like 2 (Tpd52l2)	NM_025482	ENSMUSG00000000827	Mm.136648	TC682325
1962	4	18	10	AU017745	DNA segment, Chr 2, ERATO Doi 485, expressed (D2Ertd485e)	NM_212450	ENSMUSG00000033411	Mm.249405	TC682118
1963	4	19	10	AU045672					TC729991
1964	4	20	10	AW547688	PREDICTED: similar to hypothetical protein FLJ14345 (LOC380850)	XM_486434	ENSMUSG00000055454	Mm.273244	TC650008
1965	4	21	10	AW551989	eukaryotic translation elongation factor 2 (Eef2)	NM_007907	ENSMUSG00000034994	Mm.289431	TC725725
1966	4	22	10	AW554760					TC750323
1967	4	23	10	AW557554	Similar to RIKEN cDNA 5830482G23 gene				TC754916
1968	4	24	10	BE377196	Rab acceptor 1 (prenylated) (Rabac1)	NM_010261	ENSMUSG00000003380	Mm.22473	TC667878
1969	4	1	11	AI836263	mediator of RNA polymerase II transcription, subunit 8 homolog (yeast) (Med8)	NM_020000	ENSMUSG00000006392	Mm.259567	TC715377
1970	4	2	11	AI838528	hypothetical protein {Homo sapiens}			Mm.360870	TC715884
1971	4	3	11	AI839936	RING finger protein 13. [Mouse]		ENSMUSG00000036503	Mm.274360	TC753330
1972	4	4	11	AI846462	RIKEN cDNA A930017K11 gene		ENSMUSG00000025727	Mm.328878	TC670670
1973	4	5	11	AI846525	proline-rich nuclear receptor coactivator 2 (Pnrc2)	NM_026383	ENSMUSG00000028675	Mm.29159	TC654526
1974	4	6	11	AI848208	sorting nexin 19 (Snx19)	NM_028874	ENSMUSG00000031993	Mm.353212	TC662864
1975	4	7	11	AI849712	junctophilin 3		ENSMUSG00000025318		TC737502
1976	4	8	11	AI854001	pantothenate kinase 1 (Pank1)	NM_023792	ENSMUSG00000033610	Mm.24742	TC689547
1977	4	9	11	AI853630	bleomycin hydrolase (Blmh)	NM_178645	ENSMUSG00000020840		TC660902
1978	4	10	11	AI851373	cyclin A2 (Ccna2)	NM_009828	ENSMUSG00000027715	Mm.4189	TC707542
1979	4	11	11	AW538516	ESTs, Weakly similar to PS0135 H-2 class I histocompatibility antigen T7 - mouse (fragment)				TC743421
1980	4	12	11	AW545275	PREDICTED: RIKEN cDNA 4921506J03 gene (4921506J03Rik)	XM_356498		Mm.289627	TC700749
1981	4	13	11	C76272					TC666241
1982	4	14	11	C79905					TC706482
1983	4	15	11	C87258	protein kinase, AMP-activated, gamma 1 non-catalytic subunit (Prkag1)	NM_016781		Mm.6670	TC681270
1984	4	16	11	AU023835	RIKEN cDNA B930090D16 gene (B930090D16Rik)	NM_177602	ENSMUSG00000040877	Mm.36588	TC729482
1985	4	17	11	AU021190	CDC14 cell division cycle 14 homolog B (S. cerevisiae) (Cdc14b)	NM_172587	ENSMUSG00000033102		TC656243
1986	4	18	11	AU017822	reticulon 4 (Rtn4), transcript variant 4	NM_024226	ENSMUSG00000020458	Mm.192580	TC700931
1987	4	19	11	AU045797	RIKEN cDNA 2610020N02 gene (2610020N02Rik)	NM_181470	ENSMUSG00000019814	Mm.117581	TC668885
1988	4	20	11
1989	4	21	11	AW552037	RIKEN cDNA 2610111M03 gene (2610111M03Rik)	NM_029738	ENSMUSG00000014232	Mm.325435	TC789168
1990	4	22	11	AW554840	Unknown (protein for IMAGE:4309957) {Homo sapiens}				TC742407
1991	4	23	11	AW557641					TC672807
1992	4	24	11	BE533424	asparaginyl-tRNA synthetase (Nars)	NM_027350	ENSMUSG00000024587	Mm.29192	TC787137
1993	4	1	12	AI836316	data source:SPTR source key:O94981 evidence:ISS~homolog to KIAA0907 PROTEIN Proline rich			Mm.369610	TC709939
1994	4	2	12	AI838489	upstream transcription factor 2 (Usf2)	NM_011680	ENSMUSG00000058239	Mm.322453	TC649185
1995	4	3	12	AI841448	RIKEN cDNA G430041M01 gene (G430041M01Rik)	NM_198102	ENSMUSG00000029817	Mm.196598	TC760957
1996	4	4	12	AI846592	Mus musculus adult male spinal cord cDNA, RIKEN full-length enriched library, clone:A330066I15 product:hypothetical protein, full insert sequence.			Mm.369582	TC748544
1997	4	5	12	AI842061	exosome component 5 (Exosc5)	NM_138586	ENSMUSG00000061286	Mm.27853	TC662365
1998	4	6	12	AI849579	Glutamate receptor ionotropic kainate 2 precursor (Glutamate receptor 6) (GluR-6) (GluR6)				TC749136
1999	4	7	12	AI849761	praja1, RING-H2 motif containing (Pja1)	NM_008853	ENSMUSG00000034403	Mm.8211	TC650356
[truncated: 25,649 more rows]
