# Supplementary material for: Molecular processes during fat cell development revealed by gene expression profiling and functional annotation
Source: Genome Biol. 2005 Dec 19;6(13):R108. doi: 10.1186/gb-2005-6-13-r108 (PMC1414107; doi:10.1186/gb-2005-6-13-r108)
Supplement: Additional data file 2 — A fasta file containing the EST sequences used for the array [file gb-2005-6-13-r108-S2.zip]

Archive with 1 entries (1 files):
- file2.fa
