# Supplementary material for: Molecular processes during fat cell development revealed by gene expression profiling and functional annotation
Source: Genome Biol. 2005 Dec 19;6(13):R108. doi: 10.1186/gb-2005-6-13-r108 (PMC1414107; doi:10.1186/gb-2005-6-13-r108)
Supplement: Additional data file 2 — A fasta file containing the EST sequences used for the array [file gb-2005-6-13-r108-S2.zip › file2.fa]

>gi|1447048|gb|AA003555.1|AA003555 mg61d11.r1 Soares mouse embryo NbME13.5 14.5 Mus musculus cDNA clone IMAGE:437493 5' similar to PIR:A55114 A55114 protein-tyrosine-phosphatase ;, mRNA sequence
CAAAAAGACGCGGTGTGGAGCTGGGCATCACCATTAGCTCGGCCAGCAGAAAGCGAGGGGAACCCCTGAT
CATCTCCGACATCAAGAAAGGCAGCGTGGCCACAGGACTGGCACCCTCGAGCCAGGCGACAAGCTGCTGG
CCATTGACAATATCCGCCTGGACCACTGTCCCATGGAGGATGCCGTGCAGATCCTGCGTCAATGTGAGGA
CCTGGTGAAGCTGAAGATCCGGAAAGATGAGGACAACTCAGATGAGCAGGAGAGCTCTGGCGCAGTCAGC
TACACAGTGGAACTGAAGCGCTATGGCGGACCACTGGGCATCACCATCTCTGGTACAGAGGAACCTTTTG
ACCCCATCATTATCTCTGGCCTCACCAAGCGGGGTCTAGCCGAAAGGACTGGTGCCATCCATGTCGGGGA
CCGGATACTGGCCATCAACAGCGTGAGCTTCAAGGGC

>gi|1464699|gb|AA008713.1|AA008713 mg82b11.r1 Soares mouse embryo NbME13.5 14.5 Mus musculus cDNA clone IMAGE:439485 5' similar to gb:U20658 Mus musculus (MOUSE);, mRNA sequence
AATTCGGCACGATGGCTGGGCGCTGGGAGAATGCTGCTCCGCCGAGGGGGCTGAACCCGACAGTTTCCCC
ACGGTTTAAGCCCCAAGAGCCGGGCCCGAGTGACTCAACCGCGAGCCTTGTGGATCCTGCACCTGAACCG
CTGGAGGGCTGACTGACTCGCCCACCGGAGCCTCCGGGCTTCGACATGCTGGAGGAGCCCCGGTCTCGGC
CTCCGCCCTTAGGCCTCGCGGGTCTCCTGTTCTTGGCTTTGTTCAGTCGGTTTCCGTGAGAGTGCTTTCT
CCTTCTCCATGCTGGCTGCTGGGGTCATGCATGCTGTTGCCACAGCCTGCAGCCTGGGCAAGCTGGTGAG
CTGCGGCTGCGGATGGAAGGGTAGTGGTGAGCAAGACCGGCTTAGAGCCAAGCTGCTGCAGCTTCAGGCA
CTGTCTCGGGGCAAGACTTTCCCCATCTCCAAGCCAGCCTGTTCCTGGCTCAGTTCCAGCCCGGCCCCAG
GAAAGTGGGAATGGGTGGCTGTACCA

>gi|1474618|gb|AA013571.1|AA013571 mh25a11.r1 Soares mouse placenta 4NbMP13.5 14.5 Mus musculus cDNA clone IMAGE:443516 5', mRNA sequence
AATTCGGCAAGAGGGGCCTTTCACCCTATGGGGCACGTATGTAGTTATACTGCCTTTCTGGGCTCAAGTC
CAATCACATGCAACTCTGCTATTAACCGAGGCTTGAAGCTTCTTGTCAGCTGCAGCCTAGTCAAATGCAG
CTCCTCCCCCAAGGCTGGCCGGACAGAACTCACAGACACTGCTTAGAGCAGGCTCCGCCCCTACGGTGAC
GCAGAGCTGAAGGCCACTCCCCTCTGTCACAGGCACTTTGGTAGTCTGACACTATGGCCCAGCTGTTTTG
ATTCACACTTCAGCTGTTTGCCCAGCAGAGCCTTCACCCTTCTGGGTACTTGTATGGCCGCACTGCTGTT
CTGGTCACAAGTGGTATCACAGGCAGGACTTTTATATTTTATGCCATTCAGGATTCATCCTCTTTC

>gi|1475266|gb|AA014405.1|AA014405 mi66d09.r1 Soares mouse embryo NbME13.5 14.5 Mus musculus cDNA clone IMAGE:468497 5', mRNA sequence
AGAGTAGCAGAGATTCTAGGGCAGGACTGAGTTGGGCCATGGTCGGGGTAGACAGGGATAATTTATACCA
CAGCATTAGGAATAAGCGGGCTGCTGGGTGAGGGCCATGCCTAGGGCTTAGAAGACTCATTCAGCAGGAA
ACAGGAGGGGCAGGAGGACTCTTGCAGGGTTTTGTAAGCAGCGATCTAGTTTCATTAAAAAAAAAAGCTA
CACAGTAAAAAAAAAAAAAAAAAAAAAAAAAAAAAAAAAAAAAAAAAAAAAAAAAA

>gi|1478888|gb|AA016470.1|AA016470 mg90a01.r1 Soares mouse embryo NbME13.5 14.5 Mus musculus cDNA clone IMAGE:440232 5', mRNA sequence
AGTCCCATGTCCCTGGCTCCACATGGTGGTCCACCCTGTCCAGAGGCTCCCTCCCCTCCTCTTACAGGAT
CCCTAGAGCAGCTCAGCCCTGTCGGTGTCGTGATTGTGATTAAGTCTTCAGGTCTCATCTCATAGTGCCC
CCATAAGCCGCCCCTCTCTGTGTGGCTCCTGCCCAGGTGTTTCTGGCCAGGAAGGTATAGACAACTATGG
GCCTTGGCAACCCGCCTTCAGTAAGACCTTCCCTAGGGAACAGACAGCTGGGTACCTGGGTGCCAGGCAA
GACAAGACTCTTACAAGGAGAGGACTAAAGGTCTCATCTGCCCAGGGTGTCACTGGAGAGTCGTTCCTGT
AAATGGCTTAACCTTGGCTTCCTGAACCAGTCCCTCCCTAGTCTATCTTCTAT

>gi|1478518|gb|AA016913.1|AA016913 mh34c03.r1 Soares mouse placenta 4NbMP13.5 14.5 Mus musculus cDNA clone IMAGE:444388 5' similar to gb:D13003 Mus musculus reticulocalbin mRNA, complete cds (MOUSE);, mRNA sequence
GTCAGGTCTTCCCCGTAGTTGGTAGCTTGGCTTCCCACAAACATGTTCCAGTTGTCCAGAATCTCCTCCT
TGGTCAGCATCTCGTCCTTGTTTTTGTCTGACTCGTACACCAGATGCCGGGCCTCGGCTGCGCATGGTCG
TAGTCCTGAGGGAGGATCCAGTGGCGAATCTCATCCTTGTCCAGCTTCCCATCCTTGTTCAGATCTCGGA
AGTCGTTGAACTGCTCCCGTTCAGACAAAACCCAGTCTGGCTCAGGGCCATTGTCCTCGTGGGAAAACAT
GTCCGCGATGTACTCATCCTGGTCCACAAAACCATCCCCGTTCTTGTCGATGTCCTCCAGGGTTTCCAGG
ACTACAATCTCCTTCATATGTTCAAACTCCTCTGGGTGCAGAAAGGCAGTGAACTCCTCCCGAGTAGCTG
TCAGGTCGCCGTCAAGGTCTGAAGCCTTAAACCTCCTCTCATCTCGTGGCAGCATCTTTTTAAAGGTGTG
GTGATCAGACTATCATGGAATTCACGGGGTTTCCAGGTAGTAGCATAGGTGGCATGTTGTATCTTCGAGG
AGATCTTT

>gi|1481077|gb|AA017810.1|AA017810 mh47d04.r1 Soares mouse placenta 4NbMP13.5 14.5 Mus musculus cDNA clone IMAGE:445639 5', mRNA sequence
GCGGCGTAGGAATCGTTTCTCGAGGATACAGGAATGGGTACAAGGTCCTTCATTGGAATAGAGACCATAG
GTGCCCAGGTACGGCGACACCACCTTCTGAATCAGTGTCTCGAGGCGCAGATAGTCTTCAGTCACACCCC
TGGACTCATGTACCCCCTGCAGTACCAGCAGCATCTGTGCGATGGCAGGGGGAACACGCGCGTGAGAGCG
GGCCAGCGCGTCCTCCAGCTTCACGCTGAGGGTGATGGTGTTCCGGAAATGCAGCAGGGCGAGCTGGCGC
ACCGACGGCTCCTTGCCCTGCACAGGATAGAAGATGGCCTGCAGGGTTGGCAGCACATCACTGAAGAAGA
AATCCCAGGTCTCCGCCAATGAGTCCAGCAGCTTCTGTCCTTCGTAGAAGCGAATCTTGTCACGAAGAAT
CACCATGCCCTTCGTGAGCAGCTGGTTCTGCAGGTACTCAGTGAAGAAGGACCCAGCTCCGTCTTCAGCA
G

>gi|1485547|gb|AA021792.1|AA021792 mh83b11.r1 Soares mouse placenta 4NbMP13.5 14.5 Mus musculus cDNA clone IMAGE:457533 5', mRNA sequence
CAGACAGTGCAGGGTTCAAGGCTATGCTTCCTGTGGATTCCAGTATGGAGCTCATTACGCTGTCCAGGAA
ATTAACTGCAGAGGTCCGCATCCCTGAACCGATGCCCAACCCTGGAAACTGCACCTGGATGGCCGCACGG
AGCCCGTCTGTGCCTCGGCCCTTGATTCTGACTGAGGAGCAGCCGTGTGCTCGAAAGCCTTGGCTTCTTC
AGCTGTCGGTGAAGTGAAGTTCTCTCAGCAGACACTTCTCAGAAGAAAGAAAAAAGCCACTGTGAGGTGG
AAAGCGAGATGTGTTAAAGCAATAACTGGGCATTGGGTGGCATCTGCTTACAAATGCCTAGCCTTGAGCC
ATCCCTCCAGCCAGGCTGTACTAAAGGACCTCTGCTGCCTGCTGTGGGGAAACCAGGACAGTTTCCTCTG
ACTAGGTCTGGTGAGGTGGGCAGGCAGGGCAAGGACACAGGATTGTGACTTGACTCCAGCCCAGCTGAGG
AAGAGG

>gi|1487285|gb|AA023362.1|AA023362 mh71f06.r1 Soares mouse placenta 4NbMP13.5 14.5 Mus musculus cDNA clone IMAGE:456419 5', mRNA sequence
ACCGGTTGCAGGGGGCTTGAGCAGCGCGCCGGCTGCCCCAGCTCTCCCGGCAGCGGGCGGTCCAGCCAGG
TGGGATGCTGAGGCTGCTGCTGCTGTGGCTCTGGGGGCCGCTCGGTGCCCTGGCCCAGGCGCCCCCGCGG
GAC

>gi|1487558|gb|AA023641.1|AA023641 mh76b11.r1 Soares mouse placenta 4NbMP13.5 14.5 Mus musculus cDNA clone IMAGE:456861 5' similar to SW:MAD_DROME P42003 MOTHERS AGAINST DPP PROTEIN. ;, mRNA sequence
GGATCTCGGTGTGGCGTGGCACCAACACTGGAGGTAGAACTGGCGTCTCTACTCTCTGATAGTGGTAAGG
ATTTACACACACTTCATCCTTCTTCATGTTGAAGGCAAACTCACAGAGCTCCATGGCCCGTAATTCATGG
TGGCTGTGCAGGTCGGGCCATCGCCACAGGCTGCAGTAGATAACGTGAGGGAGCCCCTTCCGATGGGACA
CCTGCAGCCGACCATCCAGTGACCTGGGGATGGTAATGCACTTGGTGTTCACGTTCTGCGTGGTGATGGC
CTTCTCCAGCTCGTCCAACTGCCCCGTCTTCTTGAGCTTCTTCACCAAGCTCTTGACCGCCTTCTCGCAC
CACTTCTCCTCCTGCCCGTTCTGCTCGCCCTTCTTCCAACCCAGCAGGCGCTTCACGATCGGGGGGGTGA
AGGGCAGGATGGACGACATGGCTGGCACCGAAGG

>gi|1497339|gb|AA030139.1|AA030139 mh87b08.r1 Soares mouse placenta 4NbMP13.5 14.5 Mus musculus cDNA clone IMAGE:457911 5', mRNA sequence
GCCTCTGCTTCAGCTCCTGCCTCCAGGCTTCTGCCTTGAGCTCCTGATCTGGCTTTTCTCAGTGATGGAC
TGTAACCGTGATCTGAGGCGACCCCTGAGGAAGAATTGTTTGACCATCCCAAAGGGATCAAGGCTCACAG
GTTGAGAACCGCTGCTCCAGCCCCTTCGGCTGTTTTTATTGCAGGCATTGAATGAGCTTCGGCTTGGATG
TCAGACTCCCGTTCCACTTCATATGTCAGCATGTCAGTCATTCGAGGAGTGTCTACAAGCAAGTGACAGA
AGGAGGTTCAGCCCTAACTTATCTAACCCTCTTCAGGCTGAAGACAAAAAGATAAGACTAAGACGAAGAT
CCACCCTTCATCCAGCTCTCCAGGAATAACAGTAATTGGAGGTAGAATAAAGCATTAGTCACAGACAGCT
CCTGCTTAGGCTCTGAAACCTGT

>gi|1504462|gb|AA033085.1|AA033085 mi24d05.r1 Soares mouse embryo NbME13.5 14.5 Mus musculus cDNA clone IMAGE:464457 5', mRNA sequence
GGCTGTGAGCACGTTTTACAGCAGCTGGGGAGCAGGGCTGTTTTTTATATTCTTGTGAATGAGACTGCTC
TTGCTGAATGATTTTTTTAAGGGGTGGGGTACACTTTCATTTTCAATTGACTTTATTAAATGAAAATCCA
AACCTTCCATTCCTTCCCTTCCATTGCCTCCCCCAGCCCACATACCTCCCTTCTTTTCCTTGTGTTAAGA
AAGGAATCGTGAAGGACAAGTTCTTACCCTTGTCCATATATATCCCACACTCTGTCTTCCAGGTCTGAGA
AATACCCATTTTTATGGTCAGTCTTAGCATGTTTTCTTAATGTGAAACTCTCACCCCAGGCCCAGGAAGG
AGTCTATGACATATATTACAGAGAGAATTCTATATAAATATATATAAGTATTATAGATTATATACACATG
GGCATGGGCTTGGAAGCCCCTGCTAATCCTCCTACCTAGGCCTCAATGTCTTAGCCTTGGTTGGTGGAAG
GAG

>gi|1755327|gb|AA049330.1|AA049330 mj46d12.r1 Soares mouse embryo NbME13.5 14.5 Mus musculus cDNA clone IMAGE:479159 5', mRNA sequence
AATTCCTGCCAGAGCGGATCGATGTCGTGGCCGAAGCCCTTCTTCGGATGACCGTATTCCAGAATCCGCT
CGAGCGATGCGTCCTTCGCCAGGCATGCCTTCAAGAGCATCTCGACGGCGTGGTGCAGGATATTTGCGCT
GACGGGCGTGAAGTGATGCGCCGTCGCGAACCGCCCGGAGACGTAGTACTCAAGCCCGTAGCGGATGGCG
TGATCCCAATAGCCCTCTCGAACAAACGCGTCCTTCTGAGCCTGCGTCAGAGTAACTCCGGTCGGATTGC
GCGCGCTGACAGCCACATTCATCTTCAAGCTCCTTGATCTCGATTTCCTCTGCGCCGCCCCGGCTGCAGC
AGTTGGCGTGCTCGAATCCCGTCGAAACCGTTCGGTCGGTCGCCTTGATGCGATGTAACCGGTCGGCAAG
GTCGGCGGGCGTCACGCGATCATGATTGGGGGCGGCCACTCGATGCCCCCGGACAGATTGTTA

>gi|1554426|gb|AA059494.1|AA059494 mj61b09.r1 Soares mouse embryo NbME13.5 14.5 Mus musculus cDNA clone IMAGE:480569 5', mRNA sequence
AATTCGGCACGTGGGAGCACTGTCCCGTCCCTTGCTCCTTATGGCTGGTCCTCCTTCTTGCTCACTGACC
CCTCTCCAGGACACTGTCCCTGAAGCCTTCGCATCTCAGCTCTTCACCCCTGGGAGGCAGCTGATCGCCC
TGCGTGCTGTGTCGCGCTGCTTTGTCCCAGACACAAACCAGCACGTCAAGGGCCTAGCTCCTCCCCACCC
CGGCATTTCAGCGTCAAGTGCACTTAGCGGGGTACCCAGCCCCCCCAGTCCCAACACCTGTCCTGTGTCT
CAGGGTGGTCCTAGCTTCTCCTTAGGCAGCCAGGAATTGGAACCCCCATGCCCGCAGCACGTTTTTCTTA
TGATCAGGGAGTGTGCCTAAGGTGCCCCCTAGTTTGGGCAAGGCCTGGTTCCCTCACGGTGCCTTGGGGA
ATGGGGGCAGCATATTGGCTTGGGGGCAAGCACTAGAACCGACACAAAAGGGTTGATGA

>gi|1553838|gb|AA060150.1|AA060150 mj72c02.r1 Soares mouse p3NMF19.5 Mus musculus cDNA clone IMAGE:481634 5', mRNA sequence
CTTCAGACCAGGAGACAACCAGTTCAGTCCTGCTCTATCTCAGAGCTCCGCCTGTCAGATGAAGGCCTCA
CAGCTCACTCCTTTTCCTTATTAATTTTGTCTATGTGTGTATGTATGCACATGAAAGTCAGAGGACGACT
CTGGGGAGCCGGATCTCTCCTTCTACCATGTGGGTTCCAAGGCATGGGCTCAGGGCATCAGGTCTGGCAG
CAAGGGCTCTCACCCACTGAGTCATATCACCCATCCAGCAGCTCTCTTTCAATAAATGACTCGTCACCTA
GAAAAAAAAAAAAAAAAAAAAAAGAAAAA

>gi|1554334|gb|AA060605.1|AA060605 mj71e05.r1 Soares mouse p3NMF19.5 Mus musculus cDNA clone IMAGE:481568 5', mRNA sequence
CACTCAGTATTGCAACAACTACCCCAACTCAGTGGCAGCCCTCACAGAGTGCATGCAAGACAAGCAACAA
GCTAAGTTCTTCAGAGATCGGCAGGATGACTGACTTTCCTTAGGTCCAGATGAGCTACTTACCTTCTCTG
TAAATACTTCTCTGATAAGAAGCCAACTGTTTTATCCTGCCCAGGGAGGGCGAGCACTGCCCTGGCTTTC
CTTACTGGCTGGCCACTGCCTGGCTGAGAACCCAAGGGAGAGACCTAGGAAGCAGCCCGGGCAGGCTTTG
CCGTTTAACTGCCTTGTCATAGGACCCAGGCAGGAATGAGGCCAATAATTTATTGCTTTATATCCTGTGG
GTGTTGTGTGTGGGGTGTGTGGTGTGTGTGTGTGTGTGTGTGTGTGTGTGTGTGTGTGTGT

>gi|1555305|gb|AA061508.1|AA061508 mj94h12.r1 Soares mouse p3NMF19.5 Mus musculus cDNA clone IMAGE:483815 5', mRNA sequence
GGAAAAGAAGGTGTACAGCCATGAAAGAACTTGTATAAAAATATTTAAACAAGTTCATTCTTAATATCCC
AGAACTGGAAATGGTCTCTGTACTGGCTGGTTTTGTGTGAACTTGACATAAGCTGGAGTTATCACAGAGA
AAGGAGCCTCTCTTGAGGAAATGCCTCCATGAGATCCAAC

>gi|1594703|gb|AA072973.1|AA072973 mm80e04.r1 Stratagene mouse embryonic carcinomaRA (#937318) Mus musculus cDNA clone IMAGE:534750 5' similar to SW:ID3_MOUSE P41133 DNA-BINDING PROTEIN INHIBITOR ID-3 ;, mRNA sequence
ATCACAATCACATCATCTTAACCATTTACAAATCCTNCAACTTATCATATACTACATCCTCTACCTTCAA
ATCTTCCTTTCA

>gi|1650417|gb|AA104143.1|AA104143 mo50e02.r1 Life Tech mouse embryo 10 5dpc 10665016 Mus musculus cDNA clone IMAGE:557018 5' similar to TR:E214673 E214673 HUMAN TETRACYCLINE TRANSPORTER-LIKE PROTEIN MRNA. [1] ;, mRNA sequence
ACACTCAGCTTCCTGGCACATCAGCGCTTCCAGTTCAGCAGGTAGGTCTCCATATTAGTGGCTTCGAGGT
TCTCAGACCCCAGGTCCAGGAAGCCTTTGTGGTACCCCTCCCAGCACTCTGGCTGGTGGCCTTGCCCATC
CCCCAGGCAGTTGGTGGCCTAGGGGGCTGGGCGCTCACCCTCCACCTCCTAGCCTGCAGCAGGGCATCAT
GTTTTTCTTCATCGGCCTCACCATGGCCACCATACAGGGCACCTACGCCCGGCGGAGTCAGCCCTGGCAA
GGAAGCTGCAGCTGTGACGAGGGCAATGCTGCTGCTAGTACCAGCCTTCCTCTTAATTGGCTGGGCACAC
TCGCTGCCTACGTTGGGCTTGGGACTGATGCTCTACTCCTTTGCTGCTGCTGTTGTGGTGCCTGGTCTGT
CCACCATGGTCTCCAGTTATGGTTCCTCCAGGGGCAAAAAGGCACAATCATGGGCATACTGC

>gi|1684479|gb|AA125302.1|AA125302 mp77h02.r1 Soares_thymus_2NbMT Mus musculus cDNA clone IMAGE:575283 5', mRNA sequence
TCAGAACAGGGTGCTATATCCACGACTCCCAGCTTGTATGCCAGCATGTCTCTCTGAAGCACTATGGAGC
TCCATAGCTGAAGTCCACAGGGCCTTGCTGTTTATTCCCTTTGCATTGTTAACTGTGGAGAACTTTGCTT
TGGGGTTGGATGGTTTCCTGCTTAGTATTTAACCCGAGTTTTAATTATGACAGTACCAGACATTGTCAGA
TTAGCACTTTCCCTTTTTTTTCTGCCTAATACATGGAGTTGGTCATTAACTAAAGAGAATTAATTAGCTG
TGTTGTATGGCGGGCTGAAACATTTCCTGGATTGATTGTAAGGGTTCTTGACTCCCATGGGCTGTGTAAT
TCAGTTTGCCGAGTTCTCTGTGTTGCTGGTGGTGTGGGTGT

>gi|1701100|gb|AA138835.1|AA138835 mr09f10.r1 Soares mouse 3NbMS Mus musculus cDNA clone IMAGE:596971 5', mRNA sequence
GTTAATGACCACACAAGGCCAGTGCAGTCTTCACACAGGCCCCTCTCTTCCGGCGCTACCTGAAGCAGGC
CATGTTGAAGTTATGGCATAGCTCCAGTCTTGTCTGTATGACCCTCTTAACCCATCCCGAATTCCTGTAA
TTGTCTATGTGTTTCCGTCATGGTACAGAGGCACAAGAACTTGAAAACTTTCAGTATCTGCCTTCTAGAA
CCACATCCGCACCTGTGATAACTCCCTCTAAAGATTCCATGTCGAGGCTTAATCTTCTTGTCGATGGTAA
TGCTGAGTACAGGCCTCCAAGATCTGGAGTCTTCATGTAGACCCAAGTGACCCTATGTGACCCTGCCCAC
AAATCATTTCTAATTTGTAAAGATACCAACAGCCAATACCTGGACATAGGTGAGGTTTGGGATGCTTGGG
CTTGAGTCAGAGGAGAAGGACAAGGGGAAAAAGAAG

>gi|1715963|gb|AA146556.1|AA146556 mr07c05.r1 Soares mouse 3NbMS Mus musculus cDNA clone IMAGE:596744 5', mRNA sequence
GTTTTCTGTTGACAAGTTTTCAAGGAATATGGAGGTGGGAAAACTACTCCTTTTTCATTATTCTGAAACT
TATTTTTAAATAACTGGTACTTAGCAATTTAGTTTTTAAAACACTATTCCGAATTAAATTGCTGAGGTAA
CTAAATTCTAGACCTAACCTTGTTTTATCATACAGCCATCTAGTTAGAAAGTGTTTGTGGTGAAGACTTG
TATCTTGTGGCACTAGTTCTTCATGTTTCTTCTCCATGTGTCGGCTAAAACAGATCATTTCCAGAAGAGT
GGAAAGTTACTGTTGTTGGGGGTCTGTGTAGGGCGGGCACACCCAGTTAGAGCATGGGCTGTACTGTCAC
GGTAGCTGGGTGTGCTCTGCACTCTGCTGTTGTAGATTTATTTTGTTTACAGTAGACTGATGTCAGTTTT
GTAAATGTTTTTCTTAGCACTTTAACTGTGAGTGTAAAAACTGATTTTAAATGTAGTGGTTGTATATTTT
GGTTATAAATTGGAA

>gi|1725313|gb|AA153597.1|AA153597 mq58d05.r1 Soares_thymus_2NbMT Mus musculus cDNA clone IMAGE:582921 5', mRNA sequence
AGATTTATTTATTTATTATATGTGAGTACATTGTAGCTGTCTTCAGATGCACCAGAAGAGGGCATCAGAT
CTTATGGGTGGTTGCAAGCCACCATGTGGTTGCTGGGATTTGAACTCAGGACCTTTGGAAGAGCAGTCAG
TGCTCTTATCCACTGAGCCATCTCACCAGCCCTGACTTTTTCTCAGAAAGGTTCTCTCTATATAGCTCAG
GCCTGACTCGTCTCCATTTCTCAGGGCTAGGATTACAAGCCTGTGCCATCATATCTGGCCCCTTCTTCGA
TTCTCTTCCCTATACACACATATGTATTTCTTAAAAGATCTGTCGTTTTATGTGTATGAGTGTTTGCCTA
TATGTATGCATGTGTACCAGA

>gi|1726302|gb|AA154683.1|AA154683 mt65g09.r1 Soares mouse lymph node NbMLN Mus musculus cDNA clone IMAGE:634816 5', mRNA sequence
CTGGACACTCTCAGGCTGGCGTCCACTACATCGCTCACTTAAGGCAGATCCTGGCCAACGACAAGTACGA
GAACGGTTACATTCACCCAGTCAACCTGACGTGGCCCTTTATGGTGGCCGGCAAACCAGAGAATGACCTG
AAGGAAGTGGTGACCGCCAACCGCTTGTGTGGAACTACAGCATCCTGACCTTGGAGGTGCGAGTCTGGGA
ACCGTGAGCTCTGGGGGCAGTGGGCCGGCAAGGGTGACGACCCCTGCCCTTCCCTCCCTGCCTCTGCTGG
TGCCTTGCATCGCTCCTCTCCCTATCCCACCCCGCAAGAACACTTAACTGCGACGAGGAGATTCGTTTCC
AAACCAAAGGAGACCAACTGTACTTACCGATTCTCATCTATTTAACTTGATTAACTTCTGCCATGAATGA
CTGCAAGCCTGGCTGGTCCAAGTGCAATATGTAATTATATATATATATTATATATAAATAGATAAGAAGA
GCCTATCAATGTGTAT

>gi|1726492|gb|AA154808.1|AA154808 mq61e03.r1 Soares_thymus_2NbMT Mus musculus cDNA clone IMAGE:583228 5', mRNA sequence
AACAGCAGCAAGCAAGCACACTACAACGAATGACTGCTGGGATGTGTTACAGGACCTACTCTACGGTCAG
GGTCAAATGTGGGTAACAGTCACAGTCTCATGAGGTGCTGGGAGTTATCAGTGAAGGGAAGCATCCAAAA
CATGGCATACACAATGGTTTCCTAGTACTGTCCCCACTGACCACCTAGCACTGTCTGCTCGCAGCATATG
TGACTGTCCCCATGAAGGAGGTTGTCATGAGCTCTTCACAGGACAGTGGTGAGCATCCTGAGGTCACAGG
CTGAGGAAGGATCTGAACATTGGAAAGAGCGCCTCCTCTTCACCACATAGTCTGCCGCCTTAGAATTTAC
TTCCCACCGATCGTAACTGGAAATAAATCTCTAGGAGGAAAGGACTGCCACATACAACTTGTGTATTTGT
CTTCAGACTGAAAATATCTCAGAGGGACTCTGTGTAGTGCATCGTTACACA

>gi|1752625|gb|AA171309.1|AA171309 ms57e11.r1 Life Tech mouse embryo 13 5dpc 10666014 Mus musculus cDNA clone IMAGE:615692 5' similar to gb:U15981 ADRENAL SPECIFIC 30 KD PROTEIN (HUMAN); gb:L12721 Mus musculus adipocyte differentiation-associated protein (MOUSE);, mRNA sequence
CACTTAGCAGCGTGCGCCCCGGTGCAACCCTGGCTTTCTTCCCGCTGGACGCCCGTGCCCCCTTCGTGGT
CCGCAACCAGAAGCCCAGCGCACCCCCGGAGCAGACCCTGCACCGCCTCCGCTCCCCGGACCGCGACCCA
GGCCGCCCCGAGATGATCGCGACCGGAGCCCTCCTGCGCGTCCTCTTGCTCCTGCTGGCTTTCGGCCACA
GCACCTATGGGGCTGAATGCGACCCACCCTGTGACCCCCAGTATGGATTCTGCGAGGCTGACAATGTCTG
CAGGTGCCATGTTGGCTGGGAGGGTCCCCTCTGTGACAAGTGTGTAACTGCCCCTGGCATGTGTCAATGG
AGTCTGCAAGGAACCATGGCAGTGCATCTGCAAGGATGGCTGGGACGGGAAATTCTGCGAAATAGACGTT
CGGGCTTGCACCTCAACCCCCTGCGCCAACAATGGAACTTGCGTGGACCTGGAGAAAGGCCAGTACGAAT
GCTCCTGCACACCTGGGTTCTCTGGAAAGGACTGCCAAAACAAGGCTTGGCCTGCGTGATTAATGGTTCT
CCCTGCCAGCACGGAGGCGCCTGCGTTGGATGATTAGGGCAAGGCTCGAATGCTTCCTGGCCTGTGCCCC
CTGGCTTCTCAGGCAACTTCTGTGAGATTGTAGCCGCAACCAACAGCTGTACCCTTAACCCATGCGAGAA
CGATTGCGTCTGCACCGAAATCGGGGGTGAATTCCTTGCCGCGCCCAGCTGGATTCGTGAAAGACTTCAG
CCGCCGGTTACAACTG

>gi|1755828|gb|AA174705.1|AA174705 ms76c05.r1 Soares mouse 3NbMS Mus musculus cDNA clone IMAGE:617480 5' similar to gb:S46950 ADENOSINE A2A RECEPTOR (HUMAN);, mRNA sequence
GGGAGTGCTCCCACTCTGGACGGCGGCCCAATGGCTACACCCTGGGGCCGGGATGTGGAGGGAGCACCCA
AGGGTCTCCTGGGGATGTAGAGCTTCTTACCCAGGAGCACCAGGAAGGGCAAGAGAGTGTCTGGCCTAGG
GGATCATCTGGCCCAGGGTAGGGTAGGAACAGCCTCATGGTCTTCAGAGTTTGCCCCTTCCTGAGGGAAA
GACATTTTAATATTTTTGGGTTGGCTGGACCAATCTCATTAAGAGAAGAGAAGAAACGCCCACGCCAGGA
AACCCACTGGGTGCCCGGCTCCCACTCTGCGGGAGCATCAAGCTGGAGCAGCATGAAGCCCAGTAAGAAA
GGCCTGGGGCGGAGGAGGCGATGCTTCGGTCTATAGGGCCCCGAGTTAGGTCAGGGCTACAGCAGCATCT
TCGAAGGCAGGGCCAGTTCCCCTGCTCCAGAAGCGTCCACAAGAGCTGCCTTGCCTTGTAGAGCAGCTGT
GGCTTAGAGGCCTG

>gi|1756565|gb|AA175426.1|AA175426 ms84b04.r1 Soares mouse 3NbMS Mus musculus cDNA clone IMAGE:618223 5' similar to gb:V01527 Mouse gene coding for major histocompatibility antigen. This is a (MOUSE);, mRNA sequence
CGGCAATGAAAATGCGTAGGCCTTCCTGTGTCAGTTTCATCCACTTGGGGGGCACTACTTAGGGTCTTAG
TGAATACAGTTGGTGAGAGAACAATTCCAGCTAAGCTGCAGGACTTGTTGCCCCTTGGGCTGTGTGAGAG
GGCCCTTATTTTTTATAACAACACCTTTCTCTATCTGACTTCTCTTTGCAGGACCTCGAGGCCCTCCTCC
AGCAGGGCTCCTGCAGTGACTCAGAGTGTTTTGACTCAGTTGACTGTCTCAGACTGTAAGACCTGAATGT
CTCTGCTCCGAATTCCTGACTGCCAGTCCACCTGCCACTCCGACTCAGAGTCTAGCATGGTACTATTGTA
TCCACCACCTCAGCTCTTGTGATCTGGAGTCCCCCAGTCTCTGTCTGTAGCTCTGCTCCTTGGTGATTCC
AGAGACTCCATCTGTGTACAGCCGCACACCAGGCTTTCTGTCTTCGATCTGTAGTAAACCAATGTATGCT
TATCCCCACCTAGATTACAAATAAA

>gi|1759666|gb|AA177218.1|AA177218 mt10d08.r1 Soares mouse 3NbMS Mus musculus cDNA clone IMAGE:620655 5' similar to gb:S71043_rna1 IG ALPHA-2 CHAIN C REGION (HUMAN);, mRNA sequence
CTCTGTCAAGTGACCCAGTGATAATCGGATGCCTGATTCACGATTACTTCCCTTCCGGCACGATGAATGT
GACCTGGGGAAAGAGTGGGAAGGATATAACCACCGTAAACTTCCCACCTGCCCTGGCCTCTGGGGGAGGG
TACACCATGAGCAGCCAGTTGACCCTGCCAGCTGTCGAGTGCCCAGAAGGAGAATCCGTGAAATGTTCCG
TGCAACATGACTCTAACGCCGTCCAAGAATTGGATGTGAAGTGCTCTGGTCCTCCTCCTCCTTGTCCTCC
TTGTCCTCCTTCCTGCCATCCCAGCCTGTCACTGCAGCGGCCAGCTCTTGAGGACCTGCTCCTGGGTTCA
GATGCCAGCCTCACATGTACTCTGAATGGCCTGAGAAATCCTGAGGGAGCTGTCTTCACCTGGGAGCCCT
CCACTGGGAAGGATGCA

>gi|1759026|gb|AA177581.1|AA177581 mt21d12.r1 Soares mouse 3NbMS Mus musculus cDNA clone IMAGE:621719 5', mRNA sequence
CACACAAATTGAATTCCAGCATTCTCTTGAATAATGTGGCTTTTATATACCAAACTTGGAACAGTTTAGG
AATTTCAGTTGTCGATAGTCTTGAAAATGGCTTAAATGCTAACTTTCCTTTTAGTTCAAAGAAAGGCAGA
AGTTGTGGTCTGGGCTGATCACAGTGCAGTGGAAGCTATTAGGATAACCCTACAAACTCAGGTCAGAGAT
CAGTGGGAGCCATTAGTCTAACCTACACACTCAGGTCAGATTGCCCAGAGCAGAAAAGAATACCAACCTC
CATGAATCTAATTCATTTCTACTGAATCAGCCAAGACTTCTGGCAGACAGGGAAGTATGCAGGGGAGGGA
GACTTTCTGGTTATACAAATACTTCACAGTGAGGATAGGATTTTTTCTCCCTGAAACACAGATCAATTGC
CATGTCTGTATGATGTTAATATAGCATAGGCTTTATTGC

>gi|1759408|gb|AA177885.1|AA177885 mt07g08.r1 Soares mouse 3NbMS Mus musculus cDNA clone IMAGE:620414 5', mRNA sequence
CTAAAACCGTGTTTCAGAAGTAAGAACAAACACTCAACATAAAAACCTGAGAATTTCATCAAATAAGATA
TTCAAGTGTTTTTCTTAAAAGATTAATTTCCATGAGTTGTAAAATACAAATAATACCAAGATTGCACATA
TAATTAAACACTCAATTTGAGTTGTTCATAACTGTTTGATAGCACAAGTGTAGGCATTTTTAGTCTATTG
AAATGTTACTGCTTGCTGTAGCTTGCAGACTTTGAGGCCAGTTTCTTTGTCTGGTTGATTTAACAGCTGT
TTACCTAGGTGCCTTTAATAACTGACAGGTAAAGCAAGTCATGGTGTGGCTTGGCATTACAGATCTAATC
AAATGCAATTTTGAATATGTGGGCATCAAATGTATTTGTTACTTTTAAGCTTTTTGGTATCTTTGTTTAT
GTAGATGTCTACTTAGACATTTGAGTCTATAATATGGAATTGGATTATTGGAAATGGGTTGTACTG

>gi|1807546|gb|AA210248.1|AA210248 mo84c09.r1 Beddington mouse embryonic region Mus musculus cDNA clone IMAGE:560272 5' similar to TR:G987948 G987948 PHOSPHATIDYLINOSITOL 3-KINASE. ;, mRNA sequence
TCTAAAGCAAAGGAAGTTTCCGATGGGGAAAATCTCGAGCAAGATCTATGTACGTTCTTGATATCAAGAG
CCTGTAAGAACTCAACACTGGCTAATTATTTATACTGGTATGTGATAGTGGAGTGTGAAGATCAGGACAC
CCAGCAGCGGGACCCAAAGACTCACGAGATGTACCTGAACGTGATGAGGCGCTTCAGCCAAGCCTTGCTC
AAGGGTGACAAGTCTGTGAGAGTCATGCGCTCCCTGCTGGCGGCTCAGCAGACCTTTGTAGATCGCCTGG
TCCATCTGATGAAGGCGGTGCAGAGAGAAAGTGGGAACCGCCAGAAGAAGAATGAGAGACTTCAGGCCTT
GCTTGGAGATAATGAGAAAATGAACTTATCAGATGTGGAACTGATCCCATTGCCGCTGGAGCCACAGGTG
AAAATAAGGGGCATCATCCCGGAAACAGCTACCCTGTTCAAGAGTGCTCTTATGCCTGCCCAGCTGTTCT
TCCAGACTGAAGATGGAGGCAAATACCCAGTTATTTTCCAGCATGGAGACGACTTGCGTCAAGATCAGCT
TATTCTTCAGATCATCTCCCTCATGGACAAGCTGTTA

>gi|1841210|gb|AA221956.1|AA221956 mw16f04.r1 Soares mouse 3NME12 5 Mus musculus cDNA clone IMAGE:670879 5' similar to TR:G1184157 G1184157 MAX-INTERACTING TRANSCRIPTIONAL REPRESSOR. ;, mRNA sequence
GGCTGACAGGGCTAGCATCCCTAGCCCGCTGGTCGTCGGCTGTCGCCGACATGGAACCCGTGGCTAGCAA
CATCCAGGTCCTGCTGCAGGCAGCGGAGTTCCTGGAGAGGCGCGAGAGAGAGGCAGAGCACGGTTATGCG
TCCCTGTGTCCACACCACAGCCCCGGGACCGTCTGCAGGAGGAGGAAGCCACCCCTGCAAGCTCCTGGCG
CGCTGAACAGTGGGCGGTCTGTGCACAACGAGCTGGAGAAGCGCAGGAGAGCCCAGCTGAAGCGGTGCTT
AGAGCAACTGAGGCAGCAGATGCCCCTGGGAGTTGACTGTACCCGATACACTACACTAAGCCTCCTGCGC
CGGGCCAGGGTGCATATCCAGAAGCTGGAGGAGCAGGAGCAGCAAGCCCGGCGGCTCAAGGAAAAGCTTC
GCAGCAAACAGCAGAGCCTGCAGCAGCAGCTGGAGCAGCTCCAGGGGCTGCCAGGAGCTAGGGAGCGAGA
GGGCNTGAGGGCAGACAGCTTGGACTCTTCAGGCCTGTCCTCTGAGCGCTCAGACTCAGATCAAGAGGAT
CTGGAGGTTGATGTCGAGAGC

>gi|1853818|gb|AA231471.1|AA231471 mw38g02.r1 Soares mouse 3NME12 5 Mus musculus cDNA clone IMAGE:673010 5', mRNA sequence
CATCTACTGCCAGAAAGACACAGCAAGTGCTTGAAAGAGCACAGTCACAATAGGTGTCATGTTGTTCAAA
ACATATGCAGTTTTCTAGGCACCTCACAGAGCCCTAGAACTGGACACCTGGAAGACTGTGACAAATCTAA
CCCTGGGTCTCTGCAGTCACTCCCTGTTTGCTTTCTGCATCCTGCACTCTGGAGTCGCCTGCCGTGTCAA
TGTCACCTTGTCACTTTCCCATCTTGACAGTCATACCTGCCCACACCAAGCTCTTCTGGGAGAGGTTCCA
GTGTCTACCCTACTACATTCCTGCCCACCCTCACCCCCCTACCCCATCAACCATTGCAGAGTGTTTGCAA
AAGCCTTCCCCACTCTGTTAGGCCTCCCACTTAAGATTTGTTTTTCTTGTAAAAAAGCCCAAAGCCAAAC
ACAGTTCCAAACACTGGACATAATCTCCGGGGGAAATCTGGGC

>gi|1864206|gb|AA240093.1|AA240093 my17h07.r1 Barstead mouse heart MPLRB3 Mus musculus cDNA clone IMAGE:696157 5', mRNA sequence
ATTGGATTCAAGGTTTGAGTGAGCTTCAGTGTCTCCATGTCTCTGCTCTGCTATAACAAAGGCTGTGGGC
AACACTTTGACCCCAATACCAATCTCCCTGATTCCTGTCGCTATCACCCTGGGGTGCCAATCTTTCATGA
TGCACTTAAGGGTTGGTCCTGCTGCCGAAAGCGAACTGTAGATTTCTCTGAGTTCTTAAACATCAAGGGC
TGTACTGTGGGACTACACTGTGCAGAGAAGCTGCCTGAGGTCCCTCCTCAGCCTGAGGGCCCTGCCACAA
TGTTCACTTCAGGAGCAAAAACCTCTAAATACAATTCCAAAGTCAGCAGAGACCTTGTTCCGAGAAAGGC
CTAAGTCTGAGATGCCTCCCAAACTGCTACCACTTCTTATATCTCAAGCCCTGGGAGTGGCTTTGGAACA
GAAGGAACTAGACCAGGAACCGGGAGCAGGACTTGACAATAGTCTGATCTGGACTGGTT

>gi|1875748|gb|AA245030.1|AA245030 my31a03.r1 Barstead mouse pooled organs MPLRB4 Mus musculus cDNA clone IMAGE:697420 5', mRNA sequence
ATTCGGATCCAACCTTCGCGGAATTCCTGAGATGGGCAGGTCGTGCAGTCCCACCCCCTGCCCTAGGCTC
TGCTGAAAGTTTCCGGCCATCCAGACTGGTCACCGCCATGGAGTTTGACTTGGCCGCAGCCCTGGGCCCT
GGTTCTAAGAAGCCAGAGGGGGCAGGCCATGTGGGAGACCCCAAACACTGTCCTCTTAAAGCGCCGGGGG
GCCAGAGGAGGCGCTGCTCACAAGCCGAGGCGTGTCTCTGGCAGCTCCTCCGACTCCAGCAGCAGTAGCA
GCTCCAGCGACTCAGAGGCAGAGGGGAAGGAGTATGCCGCTGGTGCAAGAAGCATGAACGCTCCTCAGAC
AAGGCCAAGAAACCCAAGGTGAAGAAGGAGAAGAAGGAGAAGAAGGAGAAGAAGGAGAAGGAGAAGAAGG
AGAAGAAGAAGGCCCCCCATTGACTTATTAAACTTGCAGCCCTTTCCGCTCC

>gi|1876329|gb|AA245525.1|AA245525 my52c03.r1 Barstead mouse pooled organs MPLRB4 Mus musculus cDNA clone IMAGE:699460 5' similar to TR:G443944 G443944 INDIAN HEDGEHOG ;, mRNA sequence
ATTCGGATCCAACGGCGCTCACGCTGCCCACCTGCTCTTCATTGCGGACAATCATACAGAACCAGCAGCC
CACTTCCGGGCCACATTTGCCAGCCATGTGCAACCAGGCCAATATGTGCTGGTATCAGGGGTACCAGGCC
TCCAGCCTGCTCGGGTGGCAGCTGTCTCCACCCACGTGGCCCTTGGGTCCTATGCTCCTCTCACAAGGCA
TGGGACACTTGTGGTGGAGGATGTGGTGGCCTCCTGCTTTGCAGCTGTGGCTGACCACCATCTGGCTCAG
TTGGCCTTCTGCCCTGCGACTGTTTCCCAGTTTGGCATGGGGCAGCTGGACCCCAAGTGAGGGTGTTCAC
TGGTACCCTCAGATGCTCTACCGCCTGGGGTNNCTCTTGCTAGAAGAGAGCACCTTCCATCCACTGGGCA
TGTCTGGGGCAGGAAGCTGAAGGGACTCTAACCACTGCCCTCCTGGAACTGCTGTGCTGGATCCAAAGGC
CTCCTCACCAGGAAGGCTCTGG

>gi|1882071|gb|AA249928.1|AA249928 mz58a10.r1 Soares mouse lymph node NbMLN Mus musculus cDNA clone IMAGE:717594 5', mRNA sequence
CGGCACGAGGGCACAGTGTGAATAATGGCCTCTTCTAGGCTGGGTTCATTTTGTATTTGTAGCTTTTCCC
AGCAGACTTCCCATGTTCCTGGCATGTCCAGTGTTTTGGAGTCTCCACAAAGCTGTGGGCTTTGCTTACA
GCTCCACGCGTTGGTCTCAGTAGTCCTATCTGTGTTCCGGGGATGCGGGTGTCTTCCTTCCTTGCTACAA
CACACTGCCAAGGACCAGTGGCTTTTCTCTGAACCCTGGTACAAGCCTCTATAAGCTCATAACTCTGGAG
TTCTGCACATGATTAAAGCAACGAATCCAAGTTATGTATCCCTGGGCAAATTGCCTACTGGCTGACGAAG
CCACCTAGTTAACTAATCAGCAGGTGTGCAATAGC

>gi|1888257|gb|AA253909.1|AA253909 my31f10.r1 Barstead mouse pooled organs MPLRB4 Mus musculus cDNA clone IMAGE:697483 5', mRNA sequence
AATTCGGATCCAACCTCGCGCTGTCCCCACTGCTCCTCCTCGGCTGCTGCACTGAGCTATGGCGTTCGTG
ACCAGG

>gi|1889149|gb|AA254565.1|AA254565 va13c09.r1 Soares mouse lymph node NbMLN Mus musculus cDNA clone IMAGE:722800 5', mRNA sequence
GTGGGAAGCCTGAGATAGCCCCTCTGACAGCAACCCTTGCGCCTCCAGGAGCACAGAGCAGCCTGGGCGT
CCCAGCTGCCTCCCTGCTGCCTCCTGAAGGTCTTGTGCTGGGACCCAGTAGCAGGAAGAACAGTTGTTAG
AAAGGCCTCGGCACAATGGCACTCCCCAGGCACCTCGGAACAAAAAAAACGATTTAGTTCCTTTGTGAAC
TGGAAACAGGACAACTGTTATCAACTTATTAAGTTGGAGCACTGTAATAGCTCTTGCTGATTTTTAGCAA
CAGTTAAGTGTGTGTTAAACACATGTTACGATTTATGAAGAAACAGATTCTAGAGAGAGTACTATCACAC
ACGACGACTTTGTTTTTTACTAGGTGGATATTGATGTCTGCTGCTGTCCAGAGCCCCTCTAGGCGTTTGT
CCTTTCTTTGTCACATGCTGGGCTACTGGTCCCTGTACATCGCTCGGTGTGTATGGCCTGACTC

>gi|1895516|gb|AA261175.1|AA261175 mz62c09.r1 Soares mouse lymph node NbMLN Mus musculus cDNA clone IMAGE:718000 5' similar to gb:M10988 TUMOR NECROSIS FACTOR PRECURSOR (HUMAN); gb:X02611 Mouse mRNA for tumour necrosis factor (MOUSE);, mRNA sequence
CGGGCAGGTCTACTTTGGAGTCATTGCTCTGTGAAGGGAATGGGTGTTCATCCATTCTCTACCCAGCCCC
CACTCTGACCCCTTTACTCTGACCCCTTTATTGTCTACTCCTCAGAGCCCCCAGTCTGTATCCTTCTAAC
TTAGAAAGGGGATTATGGCTCAGGGTCCATACTCTGTGCTCAGAGCTTTCAACAACTACTCAGAAACACA
AGATGCTGGGACAGTGACCTGGACTGTGGGCCTCTCATGCACCACCATCAAGGACTCAAATGGGCTTTCC
GAATTCACTGGAGCCTCGAATGTCCATTCCTGAGTTCTGCAAAGGGAGAGTGGTCAGGTTGCCTCTGTCT
CAGAATGAGGCTGGATAAGATCTCAGGGCTTTCCTACCTTCAGACCTTTCAAGATTCCTCCCTTGAGTTG
CAATGCACAGCTTTCCTCACAGAGCCAGGCCCCCTCTATTTATAATTGCAACTAATAGTTATTATTTATT
TAATAATTAATTATTTGGCTATGAATGTATTTATTTGGAAAGGCCGGGGTGTCCTGAAGACCCAGTGTTG
GAAGCTGTCTTCAGACAGACATGTTTCCTGTGAAAACGGAGCTGGGCTGTC

>gi|1902318|gb|AA266229.1|AA266229 mz53c07.r1 Barstead mouse pooled organs MPLRB4 Mus musculus cDNA clone IMAGE:717132 5', mRNA sequence
ACCAAGACAGGCTCTCCATGGAGTGTTAGTGGGTCACAGGGCCACTGAGGGCTTTAGGTCTGGCCTTTGC
TTTCCATATTGAGGGCTCTTAGTGACCAGCACATTGTTAACCACATGGACAGATAGAGGGGGCAGAGCTG
GAACTCTCAAGTGTAGTCCTCAGCCAGAGTCGGACCTTAGTTGAAAGGACACAAATGAAAGAAGAAAAAA
AAGGAAAAGAAAAGAGTCAGCGATTTGTAAGTAAGACCTACCTGCACTGATTTTAGGCCCACCCCAAAAG
AACAAGGCTTCCATTCAGAGGCCATGGTCCTCATATTTTCTTCTAGCTCAGATGAGCCACACAGCTCTTA
GAACTGTCTTCCCCGAGTCCTTCTCTGGCAATGATGCTCTTTCTTCCCACGTCTGTGCCATGCTGCTTTC
TCCCACAGGCTATAATGGAACTTTCCTTCCCTGGGGAAAAAAT

>gi|1903830|gb|AA267085.1|AA267085 mz95b09.r1 Soares mouse lymph node NbMLN Mus musculus cDNA clone IMAGE:721145 5' similar to gb:L11706_cds1 HORMONE SENSITIVE LIPASE (HUMAN);, mRNA sequence
CACAAAGGTCCAAACCATGCCTCTTGCCAGTAACTAAAATGGCATTCTGCTTGGTCTTAGGAATTTCGTA
CCTCACCTGAGAGCCTGCTCGTGCCAGGCTATGACTGGGCTCTTCTCCCCACAACTAGGTTCAACTGGAG
AGCGGATATGCCTTGCAGGGGACAGTGCAGGTGGGAATCTCTGCATACTGTGTCCCTTCGGCAGCAGCTA
TGGAGTGAGGGTGCCAGATGGATCATGGCAGCCTACCCAGTTACCACCCTGCAGTCCTCTGCTTCTCCCT
CTCGTCTGCTGAGCCTCATGGACCCTCTTCTACCACTGAGCGTACTCTCTAAGTGTGTCAGTGCCTATTC
AGGGACAGAGGCAGAGGACCATTTTGACTCAGACCAGAAGGCACTAGGCGTGATGGGGCTGGTGCAGAGA
GACACTTCGCTGTTCCTCAGAGACCTCCGACTGGGGTGCTCCTCATGGCTCAACTCCTTCCTGGAACTAA
GTGGACGCAAGCCCCA

>gi|1908242|gb|AA269839.1|AA269839 va60c11.r1 Soares mouse 3NME12 5 Mus musculus cDNA clone IMAGE:735764 5' similar to gb:M20480_rna2 Mouse brain neurofilament-L mRNA, complete cds (MOUSE);, mRNA sequence
CCATGAGTTCGTTCGGCTACGATCCGTACTTTTCGACCTCCTACAAGCGGCGCTATGTGGAGACGCCCCG
GGTGCACATCTCCAGCGTGCGCACGGCATACAGCACGGCGCGCTCCCGTACTCCAGCTACTCCGCGCCGG
TCTCCTCCTCGCTGTCCGTGCGCCGCAGCTACTCGTCCAGCTCTGGCTCTTTGATGCCCAGCCTGGAGAA
TCTCGATCTGAGCCAGGTAGCCGCCATCAGCAACGACCTCAAGTCTATCCGCACACAAGAGAAGGCACAG
CTGCAGGACCTCAACGATCGCTTCGCCAGCTTCATCGAGCGCGTGCACGAGCTGGAGCAGCAGAACAAGG
TCCTGGAAGCCGAGCTGTTGGTGCTGCGCCAGAAACACTCTGAGCCTTCGCGGTTCCGCGAGCTGTACGA
GCAGGAGATCCGCGATCTGCGACTGGCATCGGAAGACGCCACTAACGAGAAGCAGGCGCTGAAGGGCGAG
CGCGAGGGGCTGTACGAGACT

>gi|1908600|gb|AA270270.1|AA270270 va63c08.r1 Soares mouse 3NME12 5 Mus musculus cDNA clone IMAGE:736046 5', mRNA sequence
CGGCACGAGGCTTACTTGGTTCTTGAAGTTGTGGAATGCATGGTTGACAGTGTATTTTTATTTTTCAAGT
AATACCAGAACTGTTTAACTCTGGTCAGCACTGGCTAAAATTCTTTCTATTTTCAGAGCTCAAGCTGGTG
AATACATTCACCAGTTAAGAGTCAGACCCTGAGAGAGACTGAATCCACTTTGAAATGAGTCTGCAATCAG
TACAGCAAAGCTTTGCTGGTAGTTTTAATGATCGTATTTGATTAGACTTTTCCAGAACTACTAAGTAAGG
GATTTTAACAGGTTTTTATTAATGAACAGATGAGTAGAAGTACCGTGAAGTCTGCAGCTATTTTATTGAA
ATAGCTGAAAACTTTGTAATAAAAAATGAGTATTTGTAATTAATGTTAGTTAAGAACCCACCAAGCTCAT
TTGCTAGACTTACAGAATTATTTTCAGTGCATTGTGTCTTTTGGCATTATTCATTAGGATATATAAGCTA
GCTAATC

>gi|1909283|gb|AA270904.1|AA270904 va85h04.r1 Soares mouse NML Mus musculus cDNA clone IMAGE:738199 5' similar to gb:U09416 Mus musculus retinoid X receptor interacting protein (MOUSE);, mRNA sequence
AAGGAAGACTGGGCTCCGAATCCTCTTAGAGCCTTGGACATCTCTGGCCCAAAGCAATCCAAGGATCTTA
TTTGAGGACCACCATCCCAGAAGTACTTTCTCAAGTTGAAAAGTTGGAGTGGTAGCCAAGATGAATCTGA
TTGGGCACTCCCATTTACAGGCTACGGACGAGTTTTCTCTTTCTGAAAGCTTATTTGGTATGCTAACAGA
ACACGCGGCAGGCCCTCTGGCGAGAATCTGGATTTGGAATCGTACTCCCCATACAACAATGTCCCGTTTC
CTCAAGTTCAGCCACAGATTTCCTCCTCGTCTTACTATTCCAACCTGGGCTTCTACCCCCAACAACCGGA
AGACTGGTATTCTCCTGGCATCTATGAACTCAGGCGAATCCTGCTGAGACTGGGTACCAGGGAGAGACTG
AGGTATCAGAGATGCCTGTGACAAAGAAGCCGCGAATGGCCGCGANTCGGCAGGCAGAATAAAAGGGGAT
GAGCTGTGTGTTGTCTGTGGAGACAGGGCCTCTGGGTACTACTACAACGCGCTCACCTGTGAGGGCTGCA
AAGGT

>gi|1910110|gb|AA271781.1|AA271781 va72b03.r1 Soares mouse 3NME12 5 Mus musculus cDNA clone IMAGE:736877 5' similar to TR:E221245 E221245 CYCLIC NUCLEOTIDE PHOSPHODIESTERASE ;, mRNA sequence
GTTCTAGAGAATCATCATGCTGCATCAGCTTGGAATCTGTATCTTTCTCGCCCAGAGTACAACTTCCTCC
TTAACCTTGATCACATGGAATTCAAGCGGTTTCGATTTTTAGTTATAGAAGCAATCCTTGCTACAGATCT
CAAAAAACATTTTGATTTCCTTGCAGAATTCAATGCCAAGGCCAATGATGTAAATAGTAACGGTATAGAA
TGGAGCAGTGAAAACGATCGCCTCTTGGTCTGCCAGGTGTGCATCAAATTAGCAGATATCAATGGCCCAG
CAAAAGATCGGGACCTACATTTGAGATGGACAGAAGGCATTGTGAATGAATTTTATGAGCAGGGAGATGA
AGAAGCAACCCTGGGTCTACCTATTAGTCCCTTCATGGATCGTTCTTCTCCTTAACTAGCAAAACTCCAA
GAATCTTTTATCACCCACATTGTGGACCCCCTGTGCAACTCCTATGATGCTGCTGGCTTGCTGCCGGGTC
AGTGGATAGAAACAGAAGAGGGTGATGATACAGAA

>gi|1910272|gb|AA271795.1|AA271795 vb75h02.r1 Soares mouse 3NME12 5 Mus musculus cDNA clone IMAGE:762867 5' similar to gb:M83218 Mus musculus intracellular calcium-binding protein (MOUSE);, mRNA sequence
CGTCTTCAAGACATCGTTTGAAAGGAAATCTTTCGTGACAATGCCGTCTGAACTGGAGAAGGCCTTGAGC
AACCTCATTGATGTCTACCACAATTATTCCAATATACAAGGAAATCACCATGCCCTCTACAAGAATGACT
TCAAGAAAATGGTCACTACTGAGTGTCCTCAGTTTGTGCAGAATATAAATATCGAAAACTTGTTCAGAGA
ATTGGACATCAATAGTGACAATGCAATTAACTTCGAGGAGTTCCTTGCGATGGTGATAAAAGTGGGTGTG
GCATCTCACAAAGACAGCCACAAGGAGTAGCAGAGCATCTGGCCTAGGGCTGGGTCCCTGGATATGTCTA
CAGAATAAAGTCATCA

>gi|1910788|gb|AA272458.1|AA272458 vb80g05.r1 Soares mouse 3NME12 5 Mus musculus cDNA clone IMAGE:763352 5' similar to TR:G202366 G202366 VILLIN. ;, mRNA sequence
GGACTAGCGAGGTGTGTCCCCTAAGGATGAGAAGGAAGAGGGTGTGTCCGGGACCCTGTGAGATGGGTGA
GGAGTGATTCGGCCGGGTGGTCCTGAAGAACATCACTGACTCTCCGCTCCACATGCAGGTGTGGTACATC
CAGGACTTACAAAGACAGCCTGTACATCCCAAGTACTATGGCCAGTTGTGCTCAGGAAACTGCTACCTTG
TCCTCTACATATACCAGAAACTGGGCTGTGTCCAGTACCTCCTGTACCTATGGCAGGGCACCAAAGCACT
GTAGAAGACACCAAGGCCCTGAACTGCAGTGCTGAAGAGTTGGACCTCATGCACCAGGGTGACATGGCGC
AGGGGCATGTGACCATGGGCAGTGAGCCTCCCCACTTCCTAGCCATCTTCCAGGGGCGGCTGGTGGTCTT
CCAGGGGAATGCAGGCAACAAAGGGGAAAGACCACCAGTATCCGACACCAGGCTTTTCCACGTGCAAGGG
ACCGAGAGCCACAACACCAGAACTATGGAGGTGCCGGCCC

>gi|1918778|gb|AA276132.1|AA276132 vc28e02.r1 Barstead MPLRB1 Mus musculus cDNA clone IMAGE:775898 5', mRNA sequence
ATTCGATCCATGGCGGCGCTTCTGCCCGTGCGCCTGCTTCTGCTCCCAGAACCTGTACGTGGCGCGCTAC
GGGCTGCACCTGCGCTTCCGGGACGAGCATCAGCTGCGCCGTGACTACGGCAGCTCCTGCGCACGCGTGG
TTGTGTCACCTCCAAGGACTTCCAGCAACTCTTGGAGGAGGTAACGTACCCCGTCAGCCCTTTCTCTGGA
GTCCTCGACCCTGAAAGACTTCTTAGTCCTTTCTTTTCCTGTTCCTGCTTCCACACACTCCCACTCCGAG
ATCCTGGCCCAGGATCGAGAAAGACTAAATTGCCTACAGCATCCCTCTCTCAACAGCTGAGTGGGACAGA
CGGGGCCATCACCCCTATTTCAGCTGTCAGGTCGCCTTGACACCTGCAGTGGGCAGTGTCAGGTTTAAGA
AGTATAGGGAGACTTGCCCTCCAGCCTAGGTTACACTTCACTTTGGTCTTCCTGGGCCTCGTGTCTTCAC
ATGAACAATGGCCTTGGAGGTGACAGGCTCTGGTTTGTGACTAACTGCCTTTGCGGGCCCAGCTTGAGCA
GGAGGTCGGGCGCCGC

>gi|1931809|gb|AA285694.1|AA285694 vb89d12.r1 Soares mouse 3NbMS Mus musculus cDNA clone IMAGE:764183 5', mRNA sequence
GTACTGATGTTCCTGATGTTAGGCACATGAAGGAACACAGAGTGTGAGCAGTTTATTGCATGTTTCTGGT
TCCACTCCATGTGTTGGGGGCGCCCCTTGCCCTGCACACACCTCCGCTCTCTCGGCTCTGAGCTGACTGC
TGAGGAGCTGCGTGCAAACACTTGAGCAGCTGCGTGAGTGCAGAGAAGGTTCCTGGTCCCCACACTGTCC
CCAAGTCCGCAGAGAGCAGCACTGCTGGGCTTAAGAGGTTACACATCTTTAAAGTTGAGTTTTACTATAA
TTTTTCAAGTTTTA

>gi|1932644|gb|AA286515.1|AA286515 vc48g10.r1 Soares mouse 3NbMS Mus musculus cDNA clone IMAGE:777858 5', mRNA sequence
CTTAGCCCAAAGTTCATCCTTGAGTAGTTTTCTGTTACGATTTTAGCAGATCTCCAAGGTGAATATTAAA
ATTCCCCCAATCCTCCCTCCTTACTCACCCCAAAAAGAAAAAAATTACAAGCACACAATGAAAGGCCCTT
AGCTGTGGCCTGAGCTGCCTCCTCCTCTCTTACCAAGACTGTCTGCTTCAGTTCGCCTCCCTCTTCCTGC
TGTGTTAATCTTAAAAAATGATTCTAATAAATCATTGTGATAAGAAAATTAGAGATGGGAGGGAGCTAAG
AATCTGGGGCTCCTGGATGGCGCTGTCGTCTTCCCAGAGTTCTGTGCAGCTGACTGACTGTGTCCTGGCT
TTAGTTTATGTGCCAACGAGCTGGCTGCCATTGTTGCTATTTTCCTGTGG

>gi|2039871|gb|AA386906.1|AA386906 vc20h11.r1 Ko mouse embryo 11 5dpc Mus musculus cDNA clone IMAGE:775173 5', mRNA sequence
ATCCAGCACATGTAGCATCCTCCGAGCTGCCCCAGTACCGCATGATTTCAATTCTGGGTGATGCCAGGAA
AAAGCAATTCCGATATCTACTGGAAAGCAAAGGTAAAAAGTCTGGCATCATCTGTGAGGAGACCAGTGAC
AGCAAGAGGTTCTTGGGGGAAAACACGAACCGCGCTACCCTGAATTACACCACCCGAGAATTCTACCACG
AGAAGCTGGAAGAAATAAAGGACAAGAAGAAGTTCTGCAGGTTGTATGTAGAAGACCTGGTGAAGGAAGC
CACAGCCATCAACATGAAAAACGAGGCTCTGCAGAAGCTGTGGCCACAGATGTTCATCGAGCTTGTGAGA
GACGCTGTCATAGAGATCCGCAGCAAGGATTCCTACATGAAACTCTGCCTGCAGCAGATCACTGACCAGA
AATAGGGATGGCTGCTACTTCAGACTTGGGCAATTGGAGCTTTTTCGAAGTTTGGTAAGATGCAGGTTAG
ACATGATGAGACACCACCACTACCGCACAGTCTAGAAAGAGTGGCAT

>gi|2050006|gb|AA396982.1|AA396982 mx86a06.r1 Soares mouse NML Mus musculus cDNA clone IMAGE:693202 5' similar to TR:G458542 G458542 ORPHAN NUCLEAR HORMONE RECEPTOR. ;, mRNA sequence
TTCTGTCTTCAAACAGAGAATTTCTTCTGTGGGCCTCTTTGCTACAAGATGGAGGACGCAGTCATGGGTT
CCAGTACGAGTTTTTGGAGTCGATCCTCCACTTCCATAAAAACCTGAAAGGACTGCATCTCCAGGAGCCT
GAGTATGTGCTCATGGCTGCCACGGCCCTCTTCTCCCCTGACAGACCCGGAGTTACCCAAAGAGAAGAGA
TAGATCAGCTACAAGAGGAGATGGCGCTGATTCTGAACAACCACATTATGGAACAACAGTCTCGGCTCCA
AAGTCGGTTTCTGTATGCAAAGCTGATGGGCCTGCTGGCTGACCTCCGGAGTATAAACAATGCATACTCC
TATGAACTTCAGCGCTTGGAGGAACTGTCTGCTATGACGCCGCTGCTCGGGGAGATTTGCAGTTGAGGCC
CAGGCTTGCATCCTTTCCCCAGACCCCCAGGGATACACTGGCCTGGAA

>gi|2057395|gb|AA403424.1|AA403424 mz56f07.r1 Barstead mouse pooled organs MPLRB4 Mus musculus cDNA clone IMAGE:717445 5', mRNA sequence
GCAGCGGGAGAACTCCAGACGTTCTCATGTGTCCAGGCGCTGGATCTCAGGGCGGCTGTCCACATCTCTC
GACTCGGTGCGAGCTCGGATGTAGTCATTAGTGCTCTGCTGGCGGACCTGACTCTCCATTTCTGCATGGC
CAGGAATGTGCTCACTGCATAGGCTGCTGTTGCCAAGAAGCCAAATATCACGGCAGCAATTTCCGCTCCG
GTTTTATGGTTTAGAGCAGCCAACACGATTGAGGCGATAAAGAAAAAGAAAGTGCTGAGTCCAGTGTTGA
CCAAATCTGTTAGATTCCAGTTGATCTGGGGGATCCTCATATGAAGGTTGAGGCTGAAGAGAATCAGCAG
GACCCCAGTCACCACAAATGCACTGCAGCTTACGAACTCAAAGAAGTAGAGGCCTTCGCACGGGGAGCAC
TCCATGATAGTCTCGATGCAGATAAATGCAATCAAGGCCAGAATCACTTGGGCGACCTTGAGGCGGCCGA
GCGCG

>gi|2057619|gb|AA403649.1|AA403649 vd79d03.r1 Soares mouse NbMH Mus musculus cDNA clone IMAGE:806789 5', mRNA sequence
GTCAGCAGCAGTCTTAGAGCGCTTGAGTCCAGGCTTCCTGTTTGTGTACGTCCGGGGGAGCTCAGGCCTA
GGAAAGAGGGTGCCTGTCCATGTGGGTCACGGAGCAGAGCCACTGCAGGGCCAACGACACACTCCGAGCC
CTCTCTCCAGACTGCAGGCACGCTCCACCACAGGGACAGGTGTGTAAGGCACCCAGTGGCCTTTCTCCTA
TGAAAGTGGACACTCGCTCTTGGCCAGGTAGCCTCAACCACCTTCCCCAACCACTTCCCAAGTGAGAAAA
ATTACTCCAGATGAACACTCCTGAACACTCCAATAAAGTTTTATATTTTGTAAAAAAGAAAA

>gi|2057364|gb|AA404189.1|AA404189 mz56a06.r1 Barstead mouse pooled organs MPLRB4 Mus musculus cDNA clone IMAGE:717394 5' similar to gb:D45859 Mouse mRNA for magnesium dependent protein phosphatase (MOUSE);, mRNA sequence
TTCGGATCCAACCAACCTTCAATTGCATACAGTGACAATGTTTTCCTATTATGAGTAAGTAGATGCAATT
TTTCCTTTATGACTGCTGTCCTTCTTAGTAAAGACAGGCTCAGACATTTAACTCAGCTGCATGTAAGGAT
CAGAATAGAATACGGCATCTTCCTATAACTCTTCCTGCATCCCCTGGTTCCAGCCGTTGGAGAAGCCAGC
CTTGTCCCTTTGTATATATTGACTGTTGCTTTGGTTGTGTTTTAGTCATTCCATGTCACTCTACTGTAAT
GGTATCATGTCATCTTGAGTATCAGCTTTAGTATACTCTTGTCTGTGCCCCTCGTTTGACTATTACCCCA
AGAAAAAGTAGAGTGTGCGTCCTCCTCAGGGTGAGCTGTGGGTAGTGTGGGCAGTAGTTCCCTGGTTGGT
GTGGTTTTCAATGCGTAGAATGCATAGGGATGAGCTCCCTCCCTCTCAGGGAGATAGCT

>gi|2066918|gb|AA406997.1|AA406997 EST02003 Mouse 7.5 dpc embryo ectoplacental cone cDNA library Mus musculus cDNA clone C0016E06 3' similar to Mouse myosin I mRNA, complete cds., score = 1780, mRNA sequence
GCACCAAATTAGAACAATTTTATTATTAACATAATCCCAATGTATTTACATTATCCTCCCAAATAAGAAA
CAATTTAATTCCAGAGTTTAAAATGTGGTTTCCAAAATGAATCCTTATTGTTAATTTTGAAGAAAAAAAA
TCAAAAAGCCCTGAAAACGAATTCTAACTTAATTTTGATCTGACTAAAATACACACCTTGTACCAATCAG
CTCTCTCATACAAAAAAAATGCATATTATAAATAAAACTTTCAAAAGTGATCTTGGATGTTTTATTGCAC
ATCAAAGAGAAGATCTGCCAGTCTGAACGGCTCTCAGCCTCTTCTTATCATGCAGTTNCAAAAGCTAATG
ACCCTGGGGGGGATACNCTGGGGCACATCCAGGGGCCTATCTCANGCTTCTCTGGAACNGGACCAAGCAT
TCTAAAGCCNGCTTCNGGGGCTTTNTCCTAANGGNNAACGGGTCTGGANCCCATAAANGGGGATGTTTA

>gi|2067153|gb|AA406999.1|AA406999 EST02238 Mouse 7.5 dpc embryo ectoplacental cone cDNA library Mus musculus cDNA clone C0019B02 3', mRNA sequence
GGTTTTTCGAGACAGGGTTTCTCTGTATAGCTCTGGCTGTCCTGGAACTCACTTTGTAGACCAGGCTGGC
CTCGAACTCAGAAATCCACCTGCCTCTACCTCCCAAGTGCTGGGATTAAAGGCGTGCGCCACCAAGCCCG
GCTCATACCATGAATTCTTTTGCTTGATTTAAATCCAGTTTCTTCTTATCTAGGGACACCTTTGAACATG
TAAACAAATGGCCAAAGTTCTACCCCACA

>gi|2066950|gb|AA407010.1|AA407010 EST02035 Mouse 7.5 dpc embryo ectoplacental cone cDNA library Mus musculus cDNA clone C0016H05 3', mRNA sequence
GAATGATACAACTTTTATTTTCCATGGATTTTACAGATACTTTTGCTACATAGTTTATGTATTCTTATGA
GATTATACTTTTTCACTTGTATGAAGTTCAACCTTATACAATTTTAAGGTGGTATGTTTGGTAGTGTATC
TATAATCTTTAAAAAGTTGAGTTTTTGGAATGTACAGTATATGAGGTAAAATCAAGATTACATTAAAAAT
TGTTTTCTCCTCTGCACTAACATTGCAGTGAGGCTCAAATGGCAAGTACACTATTAAATGACATTTACTA
TCAAAAATAGGAGTTCATTTGAATTACTATGAAAAACATAAGCCACTGTGTGGCAACATTTTACCATTTT
AGACATTCAACTATATAGAAATCTCTGGGGCTCTTACACTCAGACTC

>gi|2066959|gb|AA407019.1|AA407019 EST02044 Mouse 7.5 dpc embryo ectoplacental cone cDNA library Mus musculus cDNA clone C0016H10 3', mRNA sequence
AAGTTTGTGGCTCTTGGTGTGTCAACTACATTCAGGAGGACAGTCCTACTCCCAGGAATATATATAAGTA
GCACAAATTAGAGTTGGTGGGCAATTTATTTTAAAATAAAATTTTGAGCTGGGAATGGATCTGAGGTGAT
AAGGGGAAAAGTGTGGGTTGATATGATCAAAATACATTCATAGTTATCAAAAATTAATAAAATATTTTTA
AAAATAAGCCAGACAGCAAGTTGTTACTTACTGAATAATTCTATTTATACAAAGTTCAAGAGCAAGCAAA
CGAGTGCTGTGGACTAGCGCTTAACGTGTGTGTGTGTGTGTGTGTGTGTGTGTGTGTGTGTGTGTGTGTG
AAGCTGAGGGACCTTATCTCAAACTAAAGCAACAACAACACAAAAGAAACTAAGAACATAA

>gi|2066922|gb|AA407023.1|AA407023 EST02007 Mouse 7.5 dpc embryo ectoplacental cone cDNA library Mus musculus cDNA clone C0016E10 3', mRNA sequence
GAACACTTAAAAACCGATTTATTGAAACACAGCCATGCCCGATGGTTTATACACATAGCTGGTTAATACA
CATAAACGTGACAGTTACATCAGTGGTTCCCAACCTTACTAGTGCTGCAACCTTTTAGTACAGTTCTTCA
TGTGGTGACCCCCAAACATAAATTTATTTTTGTTGCTACTTCACAACTGTAATTTTGCTACTGCTCTGAA
CCATACTGTAAAAATATCTATGTTTTTCAGTGGACCATCAGGTTAAGAACTGCTGGGCTAGACCATCCAC
AAAGCCGAAAATTTAGTGAGAGTTAGAGTTTAAACATTGGCCAGATACACTCTTGGTGAAAATGCAGACA
AACATTTTAAAATGAGATTCACTGTATTTTTTAACTCTTTATTAAGAAG

>gi|2066925|gb|AA407026.1|AA407026 EST02010 Mouse 7.5 dpc embryo ectoplacental cone cDNA library Mus musculus cDNA clone C0016F05 3', mRNA sequence
GAAACTCGGAAAGACTTTATTAGCTCACGAGGACCGGCGAACAGGAGAGGACGAACCACACGGGGACATT
CGTAAAGGGCCGAGACCCACCAGGCCCGGAGATGGTAAAGGTGGACCAGGCAAAAGAAAAGCTGTGGTAG
GAATGGAGAGCTGGAGAGGTAGGCTTTAGTCCGCGAGGGAGACACATGGACCTTTCCGTCTCTAGACTAC
TGCTGTGGGCTGTCCCTGAGGTCTCTAGAATCTTAAGATGCTATGAAGACCTTTCGTCCTAATCCCCTGG
CCAGTGGTTCTCAACCTTCTTAACATTAACGCATTCAAGTTGTAAAATTATTTTCTTTGCTACTTCGTAA
CTGCCTTTACTACTGT

>gi|2066932|gb|AA407033.1|AA407033 EST02017 Mouse 7.5 dpc embryo ectoplacental cone cDNA library Mus musculus cDNA clone C0016F11 3', mRNA sequence
GACAAACTTCTTAACCTTTATTGGAGGAGGGACAGGAGGAGGAGGTTCCTGTGTCGAACAGATTATATTA
TGAAGCTCCGAAGCCTGGGGATGCTGGGACTGGAGAGTGAAGGGCACTTTGAAAAGGGACGCTGGACAGG
AACATCTATGCCCTTGGGTGGAGAGCAAGGGCACCCCGTCTCAGAAGCGACCATGCCGGTGGGTCTGGGG
AACGACGTCGGTTCCTTTCTCGGGGACGGTGACCTGNTGTGGGACCTTGGAGGGTGACCTATGCCTGGGG
TCCTCGCCCATAGAGCTGCCGGGCGCA

>gi|2066934|gb|AA407035.1|AA407035 EST02019 Mouse 7.5 dpc embryo ectoplacental cone cDNA library Mus musculus cDNA clone C0016F12 3', mRNA sequence
GACTCTTTAATGGGTCATTGTGACACCGATCGTCAGCAGCGTGATATATCTCTCTTCACATGGGAATGTC
AACAGCAAATCAATCATGGAACATCATAGAGCTGGAAGGTCACATGGGGTCGGTAAGAGTACTCTACATG
CTAAAGTGACAGTTGTCCTCAAAGGAAGCCAGAATGTCTGTAGACCACTGTCACCTCTGAGGAAGGCTCA
GCTTGTGCCCAGCTACCCAGTTAGATGTCTCTTCACCTTACCCAGGAACAGCTGGGGAAGCACTGACTGC
TCCCAGGATGCACACTCTCCACTGCAAGGCACTAAGCCCTCCACAGCTGCAGGGACAAGCCCATGATGTG
TAGTGACAAACTGAGGCATACATTG

>gi|2066943|gb|AA407044.1|AA407044 EST02028 Mouse 7.5 dpc embryo ectoplacental cone cDNA library Mus musculus cDNA clone C0016G12 3' similar to yj93d02.s1 Homo sapiens cDNA clone 156291 3'., score = 977, mRNA sequence
CAGAGTTTCAAAATATTCTCATCTGTTAAATTAAGAGTGTCTCCCATAGAAAAGCAGTGGAGGCCCCACA
GGGCAAGTACAAAACAGAATGAAAACTCCCAAGGGTCTTGTCTTTACAAAAAAAAAGGCAGGAGGCAGCC
CCTGGACAGCTGGTCATGCTGGCCGCTCCGGCTGGACCACGCTGCATAACCCCCAGTGGCATCGTCACAC
CGTCTCTGAGCGCTTGATGGGGAGAAGGGCCAGTGTAGTGTGTATGGAGGAGAGATCCAAAGTCCTCTTG
GCCCCCTTTCCATATCCCAGAGGAAAGCAGAGGGAACCTGGCTACGCTTTGAAATGAGGCTATGTGTTTC
GGTCCTGGGGACAGGGATAAGAGGGGATCTGTG

>gi|2066945|gb|AA407046.1|AA407046 EST02030 Mouse 7.5 dpc embryo ectoplacental cone cDNA library Mus musculus cDNA clone C0016H02 3' similar to Mouse integrin beta 4 subunit mRNA., score = 1308, mRNA sequence
AAGCAGTAGCAAAACCTTTTATTAAGTGCAGAACAAAAGGCTGGGGACTTGTGCCAGCTCCAGTTTTTTG
TTTTTTGGTTTTTTTTTTTTTTTTTTTGGTTACATGTGGGATTGGACCCAGGGTGGGATGCAGTCAGAAA
GACCTTGTATCACCTCTACCCACTTTATGGTTCCTGGACAGCACCTACCCCTGCTCTCTGACTACAGGGG
CTGGCTCTGTGGTCAGCAAGCTCGTGGGTAGAGCAGCAGAGGAAGAAGGCGCTAGGAGAGGAGGCAAGGA
GGGGCCCAGGTGGCTGGGGCGCGGGGGAGGTTCAGGTTTGGAAGAACTGTTGGTCCATATGANTGCTGAG
AGAGCCACTG

>gi|2066985|gb|AA407055.1|AA407055 EST02070 Mouse 7.5 dpc embryo ectoplacental cone cDNA library Mus musculus cDNA clone C0017B11 3', mRNA sequence
ACATGAACCACTAAGAGTGATTTTTATTTTCCCTGAGCTGTCTGACCACTGCCAGTCACACAACCTGGAG
GAAAAAGCCAGCCTCACTAGCTCTGTTCTGGGAAAGCTTTTGCTACTTGTCCATGTAACCAACTCCGTAA
AAAATAAAATAACCTAATGTTCCAAGGCTAATTCCTTTAGTCTTTGAGGNGGGCAGGTCCAGCTAACAAT
ATAATTAAGAACCCCAAACTCCAACAGTGATAGGNATGTGTCGAGTATACCTCCCACAGAACGAGACATT
TCTGATGGTGAGGAT

>gi|2066987|gb|AA407057.1|AA407057 EST02072 Mouse 7.5 dpc embryo ectoplacental cone cDNA library Mus musculus cDNA clone C0017B12 3', mRNA sequence
AAAAAGAATTGTTTATTTACTGAACCTGGGCATATTAGATACACAACCAATTTTAAATTTACATCTTTTA
ATTCAATTCTGAAGTGTTTTCACACACACACACAAAAAAAAAAAATTGGCATGCAACAGCTGCCCTAGGT
GAAAGTCACCNTACCAACAAACTGCTGCAAGGATATCATCGAAGGTTGAAAAATTATTTGTCCTGAACAT
GAAAACCTGNAACAATTTAAATTAAATTTATAAAACTTGGNACTTGTAGTTTTCCCCTTGNAAGATCCAA
AAAGAAAAATAAAATATCCAGGNAACTAACAGA

>gi|2066966|gb|AA407066.1|AA407066 EST02051 Mouse 7.5 dpc embryo ectoplacental cone cDNA library Mus musculus cDNA clone C0017A08 3', mRNA sequence
CATCAGAGCATTTTATCATAGCAACGGGAAAAGAAACTAAGACAGTGTGGATTTCAACACATTTGCTCAC
AGTATCCATTTCTTTACAATAGCTGGGGCAATTCAATGAAGAGAAGGGCCCTGGGCCTGTGACACCTTCC
CCCAGTGGTCACAGATGAGGGGTGGGGGGCACTCACCTCCACACCAGGCGTCTGGACCCTCTACCTGTTC
TACTTTCATTTTGCCCTCTGTCCCTGGCCCCCTGTGACCCCTTAATCTGTTTGCCACTGTTATTCAGAAA
TGTTTGAAGTCACATCTGCCTCCAGGGAGGCCTGGGAAGACTTCTCAGAGTTTCCATGCCCCAAGAGCCG
GCCATGC

>gi|2067338|gb|AA407087.1|AA407087 EST02423 Mouse 7.5 dpc embryo ectoplacental cone cDNA library Mus musculus cDNA clone C0021F08 3', mRNA sequence
AAGTTATCAAGACTTGATTTTATTGGGGGAAAAATAGCTTTAGCAAATGTGAAAACGTTTTCTTTGTTGA
TTCTCCTTTGGGGGAGGGGAGATGTGCTCTTCTACAAGGAGCAAAAAAAAAAATTATACAAAATTGAAGT
TTTGAGAAAAGTTCTGGTACTTTTCAGTCACGCTAGTGAGAATAAGAATGAATGACCCCCAACGTGGTCT
CTGACCAGACTGCTCAGTAACTCCAACTGATTTTCAAATTGGGAGGTAAATTACTAGCAACGAGTTCATC
AAATTTAGATTTGTCTTGAACAGGAACATTATAGAAATCAAGAACATCTCTGACCCTGCACATTTGGTGA
AGCCTGGAGTTAGGGACCGCATGGCCTAAGCCATCAGCTAAGCCTGCNAAGAGTCTGAACTTCATATGTC
CATCA

>gi|2067339|gb|AA407088.1|AA407088 EST02424 Mouse 7.5 dpc embryo ectoplacental cone cDNA library Mus musculus cDNA clone C0021F09 3', mRNA sequence
CTGTGCACCCAGCCTAATCAGTTCAACATCTGTTTGCAGGTGTGGCAGGGTGTGCGGGAGGCACTGAGCA
AAATCTTTCCAGACAGCTTCCTGGTATAAGAGAGAGACAGGAAGACAGTGCTGCTGGAAACTCTTACTCA
AAGAGACCTGCTAATGAATCAACCCTAGCTCAAGGCAGGTAGGTCTAAAAGGGTGAATCGGAGGTCTCTG
ACCTACTACTCTTGTCGACAAACCAGAAAGGCTAAGGACAAGCTTACCAAATTAGGCTGAAGTCTTATGT
GCGTGGTACTATGTTTCAGGGCAGAATCCAATGGTTATCCCATCCAGCTAAGAACTTGGGAGAAACTCTA
TTCAGGATTTTTAAATATACATATGTAAATATTCCACCCAATAGGC

>gi|2067072|gb|AA407096.1|AA407096 EST02157 Mouse 7.5 dpc embryo ectoplacental cone cDNA library Mus musculus cDNA clone C0018A10 3', mRNA sequence
GCGGCCGCGAGTGTCGCGTGCTCTCGGGGTCGGGGGTNCGTGGCGGGGGCCCGGCCCCCGCCTCCCCTCC
GCGCGCCGGGTTTCNCCCCCGNGGCGTCGGGTCCCCGCGGACGNTANGCCGCGNCGAGTAGGAGGGCCGN
TGCGGTGAGC

>gi|2067002|gb|AA407103.1|AA407103 EST02087 Mouse 7.5 dpc embryo ectoplacental cone cDNA library Mus musculus cDNA clone C0017C12 3', mRNA sequence
AAAAAAGACAGATTTAGGATTTGGTAAGAAATTACTGAGTTACACTTTTTTGAATCTGTGAAATGCTACA
ATAATGGAGTAAATAAATAAGATTTTTAAGTTCAATGTTTACAGAAGACATATTATAAAAAAATGACTGA
ATTAGAAGACATTAAGTAATGTTGATACACACCAGGAAGGGATTTGGGCAAGGAAAGGCACATCATTTCA
CCACAAGAAATAAAGACCCATAAATGGAGGTTAGTAGGTGGCAGCTACAGCTTTAGATCTTGTGGTGGTA
GTACCCCCAGTTCTGGGGGGTCGATATTGGTAGGACCTCCCATATAGTACTCAGCTAGAACAAAGAAG

>gi|2067005|gb|AA407106.1|AA407106 EST02090 Mouse 7.5 dpc embryo ectoplacental cone cDNA library Mus musculus cDNA clone C0017D03 3', mRNA sequence
CTGTTTTTGTTTGTTTTTTTGGTATCTTAGCCATCACTTCTGAGTGATAAACTCAGGANGGTAAAAGAAA
GCCATCTTACTACCTACTTCAAGTTTTAAAGTTTCAGGGTAAGAGAACATGAGCACCATGCCGGGCTACT
CTAAGCAGCCAGGTCTGAGCTGTGCACACGGANGGAGCACCGGGGCTCCCCTGCAAGGCCAGGAGGCTCT
GCTCCCACTGAGCAGGAGAAAGCTGAGGTACAGTGATGTGAGGCCCCACACAGGTGAGCTAAAAAGGGGA
CAGGTGAGGTGCCTTCAGG

>gi|2067010|gb|AA407111.1|AA407111 EST02095 Mouse 7.5 dpc embryo ectoplacental cone cDNA library Mus musculus cDNA clone C0017E04 3', mRNA sequence
CCTTCTGTAGTGNCTGGGCCTCATACATGCTAGGCATGCAGTAAACTGCTGAAGCCTAACAGCCCTTAAA
AGACTATTCTGTTATGGAAGTATATAACCTAAAATTGTGGCTAGTCCTTCCTAAAAAACTCACAGCAAAC
ATAAAAGCAACAGAGATTATTGGCCAGCCATTGTCTGATGCAGGCTCAGGGCCATTGAAGAGTAAAGTGA
TTTTCTTTGCTTTCTTACCTTTCATTTTCTTCTGGGGAGGTTTGAAATTACTTGNCAAATCTGCCAAATG
CTGAGGTTTATGAACGAATGAGACA

>gi|2067031|gb|AA407132.1|AA407132 EST02116 Mouse 7.5 dpc embryo ectoplacental cone cDNA library Mus musculus cDNA clone C0017G01 3', mRNA sequence
GGATAATGTAGTCGTTAAAGAGGTAGCTGGCTGCTTTAGGAGGGGAAGGTTTGACACTTTGTCTGATGCT
GCTTCACGTGGTCTCGGGTCCCTAACGCTCCCTGCTTTTTTTTTTTTAGCATGAACACCGTATCATGTGA
ACAGGTTAAGGATGTAAAAGTCCTGATTCCATCACTGGGATCCATGGTCCATCTAAGCTGTGTCTCTCCA
ATGGCCACCTAAGAAATAATGGTAATATCCTGTCCATAAAAGCATAAAAACACCTAGATTATACTTGTGG
AGTCTTCCTCAACCCTTAGAACTATTATAGAAACATATTTAAGGAAGTGTAGCCATGGTAAAATGAACCC
CTCACTTGCNAATTTATCTGCTTGTACACAATTGCTCATTTT

>gi|2067033|gb|AA407134.1|AA407134 EST02118 Mouse 7.5 dpc embryo ectoplacental cone cDNA library Mus musculus cDNA clone C0017G02 3', mRNA sequence
CGAGGTGGGCGTACTAATCGCAATCTTGGTGGCACTGCGGGGTTTGGAGGGACACCCACTGTTCTTGGAG
ACCTCTTGCTCCTCTTCTGCCTCCTCAGGTTCGGCCACCTCGACAGGCTCCTGCTCCAGGCCAACATTCT
GAGGCACTTCAACATTCAGGAGCCTCTCCAGGTAACTGTGACAAATGATTCGAGCAGAGGCCTCTGGCTC
TTTGCCAGCCTTCTTGGCAATCCTTCTGCTTGATCTGCGACTGCCATTTTCTTGTTTGGCCACCAAATTA
TACTTCGAGGCTAGTGGCACTTGGGAATCCTGGGAAATCAGGCTTCGCCGCACTGACCGAATATTCCCAA
GAGGGCTCTTGGCTGTTGTGGGCAAGATGTTATTCAGCAGGATAGGAGAAAGCACCCGCTCTTGCCATGG
TGAGTC

>gi|2067048|gb|AA407149.1|AA407149 EST02133 Mouse 7.5 dpc embryo ectoplacental cone cDNA library Mus musculus cDNA clone C0017H03 3', mRNA sequence
CCTGGGACACATCCAGTGAGTTCCTGCGCAGTTCTTGGTTTTCAACCCCACCAGGGAAGTCATCTTTACC
AAAACCTTTACTGGAATCCCCTGCAGCAATGTGGTTGTTTTTCTTTTTCTTCTTCTTCTGCTGTGGCTGC
TGCTCTATCGACGGCAGGTAATCGTCGCTCTTCACTAGCTGAGCGTTCTGTGCGCTGACCTGGGTCATAT
CCGGCACTGGCTTCTNTAGAAAGGGCTCCGATGGAGAATGCTGATGCACAGGCACTTTCTGTGGGGTATT
CTGGGGTGACGGGTGGAGTTGTGCCCAAGGCTGGTGATGGGGATGTGGAGGTGAAGACTGGTGCAGGCCT
GGGTGGGGCTGTAGTGGAGGACAGGTTGGCAACTGCTGGAAAGATGGCTGCTGA

>gi|2067050|gb|AA407151.1|AA407151 EST02135 Mouse 7.5 dpc embryo ectoplacental cone cDNA library Mus musculus cDNA clone C0017H04 3', mRNA sequence
CAATCCAACACACTTTATTTTTTTTTCAACTTATTTTTCTTAATTTTCAATGATCAAGTATTCATGATGT
TGTAAACCCAGGTTTATTAGTCCTTTGGCAATCAGTTTCATTAAACATAAAGAAATAAGTCATACGGCCC
TCCATACCATACCAGGTCTCCAAATAAATGTTTGGTCTAAAAACCACAAAAATCAAACTCTACATTATAA
CTCAAAGCAGCCTTTCATCACAAACATGCCTCTACAGAGAAGTACATAGACACACAGGACAGGCAGAAAG
ACACACACACACACACACACACACTTCACAGATATCCTAATACCAGTTTGACACAGTTTCACATTTCCTT
ACACTACAAAGTTAAAGGCTGGCCTTGGGCNTCANGCTC

>gi|2067083|gb|AA407162.1|AA407162 EST02168 Mouse 7.5 dpc embryo ectoplacental cone cDNA library Mus musculus cDNA clone C0018C02 3', mRNA sequence
CTTCCTTCTTCTTCTTTCTTCTTCTTCTTCTTCTTCTTCTTCTTCTTCTTCTTCTTCTTCTTCTTCTTCT
TCTTCTTCTTCTTCTTCTTCTNCCNTCTTCTTCTTCTTCTTCTTCTTCTTCCTTCTTCTTCTTCTTCTTC
TTCTTCTTCTTCTTCTTCCTTCTTCCTCCTTCTTCCTCCTCCTTCTTCTTCTNCTNNCNTCTTC

>gi|2067164|gb|AA407168.1|AA407168 EST02249 Mouse 7.5 dpc embryo ectoplacental cone cDNA library Mus musculus cDNA clone C0019C02 3', mRNA sequence
AGTGAGTCGAATTATGAAGCTCAGCTTGGGATCTTTGTGAAGGAACCTACTTCTGTGGTGTGACATAATT
GGGACAAACTACCTGACAGAGATTAAAGCTCTAAGGTAAATATGAAAATTTTGAAGTGTATNAATGTGTT
AAACTAGCGCATAGCTTGCGCTTGAGCATTTTGNCTNACGNGTNNGNTTTAGGAAAATATATACACNGGN
GCCGTGNATCCAATGTTTGTGTATTTAGATCACNTCCCAGGCTCATTCGGCCCCTCNTCCTCACNTCGTT
CAGNTCATATCAGCCATACCACATTGTAGNGTTTTACTGCTTAAAAAACCTCCCACACTCCCCCGGAACC
GGAACNTAAATGATGCATGTGTGTACTGTTATGGCGCTATAGGTTACATAGCATGGC

>gi|2067169|gb|AA407173.1|AA407173 EST02254 Mouse 7.5 dpc embryo ectoplacental cone cDNA library Mus musculus cDNA clone C0019C07 3', mRNA sequence
AAAACATCAAACATTTTATTAAAAACCATATAGTCTCACATTTCAAATGTTATCTTACAACTGAATAGTG
GCCAGGAAATATAAATAAGGAAAAGGGGGTCACTTCTGGAGAAGTTGAATTCCTCAGGACAGCAGTGACA
CAAGAGCGTCCAGGAACTTGCTCCGGTCCTCAGCGTTCAGCTCAATTACTGAGAGGTCAAAGTAATTGTG
TAGAGTCCGAGAGCTGGTGCTTTCTGCTGCCTTCTCAAAAGCCCGACCAAAAAAGTTCTTTCTATCCGAG
CTATCA

>gi|2067171|gb|AA407175.1|AA407175 EST02256 Mouse 7.5 dpc embryo ectoplacental cone cDNA library Mus musculus cDNA clone C0019C08 3', mRNA sequence
AATTCTAGGTTTTGTTTGGAGATTGGGTGTTACATAGAGGCTTGACCTCTAACTTGGCTATAGCCAAGAT
GACCTTGAACCTCTTGATTTCCTACCATCACCTACCAAGCCCATTTAATTCCAGAGGCTAGGAAAGAGAT
CTGCCGTTATAAGTCATTCTGAGAGTTTCTGAGATGCCTCAGTGGGTAAAGGTGTCTGCTGCCACACCTA
ACAGCTGAGTTTGATCTCTGAGATCTACGTGGTAGAAGCAGAAAACAGGCTCCTGCAAGTTGTCCTCTCA
CTCCACATGGGCGTTGTGGCATGTGTGGATTTTCATGCATAAACACAAATAAAACGTAATAAAGCATTTT
AAATGACTTTAGGAGGCCAGGGTAACTGATATCAAATTTTAATACAGTTGCTGT

>gi|2067090|gb|AA407180.1|AA407180 EST02175 Mouse 7.5 dpc embryo ectoplacental cone cDNA library Mus musculus cDNA clone C0018C12 3', mRNA sequence
CAGATACTACCCTACCAGCAGTGCTGCTAGTCTTTTTGGATGGGAGAGATGTTTCATCAACTTTACTGCT
CTTTTTCTCTGGAGACTTGGTTCTGGTTTTTCCTGGCTGACTCTGCTTCAGATCTTTCCTGCTGACCCCT
GACTTTTCTCTCCCATCTGGGAGCTGTTCAGTGCTGTCTCTAGGGTGGCCTGCTGCTCTTCGGCTCCCAG
CCTCTGATAATTTGCCTTCAGTGTTTGACAGGCTGTTGCCTCNTATCTTTTGCTGCTTCTTGGGGCTAGA
AGACCGTCCTCTGTCTTTTCTATTGGGATCT

>gi|2067092|gb|AA407182.1|AA407182 EST02177 Mouse 7.5 dpc embryo ectoplacental cone cDNA library Mus musculus cDNA clone C0018D02 3', mRNA sequence
CGATGCCCGGCCCCCGTGTCCAGCTTGTCCATGCAGCTGATGCGGACCGTGCCGTACAGCACCTTGAGCA
TACCGTGCATGCCCGGGTGGTCGTGCAGCGGGATGCACGTGCCGCTCTTGAGCAGGAACACGCCCAGGCT
GAAGCCCTCCGTCTCGTAGATGTGCATGTAGGTGACCGGCGGGAGGTTGCGGGGCAGCGGCTGCGGCAGC
GCCTTGCGCGGCGCGATGTTGAGGTCCTCGGCGCGCACCTGGGTCAGCAGGCTCTTGAGCAGGCTCAGGT
TCTCCGGGAAGCCCGGCCGGACGCGTGG

>gi|2067093|gb|AA407183.1|AA407183 EST02178 Mouse 7.5 dpc embryo ectoplacental cone cDNA library Mus musculus cDNA clone C0018D08 3' similar to Human deoxyhypusine synthase mRNA, complete cds., score = 1390, mRNA sequence
GAGCACATGGAAGGGACCCCGCCAGGGCGGCGCCCTCCTCGGCGCTGGCCGCCGTGCTCAAGCACAGCTC
AGCGTTGCCGCCCGAGAGCGCCCAGGTCCAAGGCTACGACTTCAACCGCGGCGTAGATTACCATGCGCTT
CTGGACGCCTACCGCACCACCGGCTTCCAGGCTACCAACTTCGGGCGCGCGGTGCAGCAAGTCAACGCCA
TGATTGAGAAAAAACTGGAGCCACTGGCTGTAGATGAAGATCATCACGCAGACCTGACTCAGAGCCGCCG
CCCACTTACAGGCTGCACCATTTTCTTGGGCTATACTTCCAACCTCATCAGTTCAGGCATCCGGGAGACC
ATTCGATACCTCGTGCAGCACAACATGGTGGATGTATTGGTGGACCACTGGCTGGAGGTGTGGGAAGAAG
ATCTTCATTCAAATGGCCTGGCGCCCACATACCTTGGGCGAGTTTCAGCCTTCA

>gi|2067094|gb|AA407184.1|AA407184 EST02179 Mouse 7.5 dpc embryo ectoplacental cone cDNA library Mus musculus cDNA clone C0018D10 3', mRNA sequence
GTAAACCGTAACATTTTTGTCAAAACAGCCAAATGAAATCTCTTCTTTATACAGCTGTTAGCTTACTTCC
AAGTCACTCCCCAACCCCCAAAATCAGTCTGACACTCGCTGACATGGTTAATTCGAACCTGTATTTGTAG
TTTCTAAATTGCGGCTCTGCAGACCCAGTCTGGGAACAAGGTACACCATGAAGACGCAGGCTGTCTCCGC
CATCCGAGGAGAGGAGGCACGGCTAACATTCTCTAAAATACTCATCTGACTGCCCTCGGACTTCCACGAA
GGCAGCGATACCATAAACACACTGGTGGCTGTGTCACTGACCACGGGTGAGTGTCCACTCACTACCTGTT
GTAAGCCCTCTCTTTCTTGGACTTCTCCAGGGGCTTTGTCCATGGTCTTCTCGCTC

>gi|2067097|gb|AA407187.1|AA407187 EST02182 Mouse 7.5 dpc embryo ectoplacental cone cDNA library Mus musculus cDNA clone C0018D12 3' similar to Mouse mRNA for ubiquitin, score = 1418, mRNA sequence
GCTTACCATGCAACAAAACCTTTATTAACATTTTTTAACAGAGGTTCAGCTATTATTGAAACTTGNAATT
TCTAAACTTAAATTGGGGCAAGTGGCTAGAGTGCAGAGTAATGCCATCACTGCCCACTGGGAATGCAGAC
CGAATAATTAATAGCCACCCCTCAGACGGAGGACCAGGTGCAGGGTCGACTCTTTCTGGATGTTGTAATC
AGAGAGAGTGCGGCCATCTTCTAGCTGCTTGCCGGCAAAGATCAGCCTCTGCTGGTCAGGGGGGATGCCC
TCTTT

>gi|2067127|gb|AA407196.1|AA407196 EST02212 Mouse 7.5 dpc embryo ectoplacental cone cDNA library Mus musculus cDNA clone C0018G12 3' similar to Mus musculus prolyl 4-hydroxylase alpha(II)-subunit mRNA,, score = 1579, mRNA sequence
CTGGCAGGAACATTTTTATTTTTTGGTTAAAGCCACAACAAATAGAAATGTGATAAAAACACACATGTAA
ACAGCATCAGAACTTTGGTTTCACTGAGACATCTTCTACCTGAAATATCTGAGGTACAAAGGCACCGTGC
CGGGTGCTATAGTCTGGCTCTACCGCAGCCATGCCAAGACACCCCCAGAGCCAGGGCAGGTGTAAGCTGG
TCAGAGTCTGGGGCCCAGGTCACCCAGGACTAGGCTCAGGATATACTCTCTCAATTCAGTCAAACACTGG
CTCCTCCAATGACCTGCCTGACAGGAGCTGGGACATAAAAAGGAAGCTGTCATGTTGAACTTGAAGATGA
TTTGGACTATGGGCCAGGGAGGAGCGGAG

>gi|2067128|gb|AA407197.1|AA407197 EST02213 Mouse 7.5 dpc embryo ectoplacental cone cDNA library Mus musculus cDNA clone C0018H01 3' similar to Mus musculus Cut alternatively spliced product (CASP) mRNA,, score = 1788, mRNA sequence
GTGGCTGCAATGATTCTTTATTTCTTGCGAACTGTAAGAAGATTAAACCCAGCAGAGGAGGGTCTGCCTG
AGGTCCTGAGAGTTGGCCTTGCTATTGTGGCCCAGGATCGGTTTTGCTGGGGCCTCAGACCGTGTGGNCT
GTGGTGCCTGAGGCACAGGGGCCTTGTTGGACAGACTTCCTCTTCTAGAAACCAGAATATTTTGCTAAAG
AAGCAAGCAGAACTCAAATCATGGACTGGGTGCAGGGAAGGGGTAGTGGAAACCATCCCGCCCTCTATGG
GCTCCCTGTCTTCGGGATTACAGTTAAGGTTTTATCAAAGCCGCTTCCCGCCCTGCCAGGNAATAGGGCA
GATGAAAAGCCTGGGGCCTAGAC

>gi|2067104|gb|AA407204.1|AA407204 EST02189 Mouse 7.5 dpc embryo ectoplacental cone cDNA library Mus musculus cDNA clone C0018E07 3', mRNA sequence
CAGCGAAATGGATTCTTTTAATTACTGAAGACAGTACAAACTGATATAACTTATAAAAATTTAGAAATAT
GTTTCTAGACCATGAAAATGTATATATCCTTTGGCCTGATGAACCCATTAATGGAATTTTATATAAAAAA
GACCAAGAACAGAATAAAGCTCAGCAGATACAAGTATGTTGTAGTCACAGCAACAAATTGAAACCATCCA
ACTGCCCACAGGGAAGTGGTTAGGCAAGTGCTCCCGCCGCACACGCGTGAGTCAAGGCAGCACATGAAGA
GAGCGGTCAGCACTGGCCCTGGGGTGGGGGCGGACTTTCACAGTGGTAAAATGAAGGTGGGCTCCTCACA
TTTGTCATGCTTCCACGCACA

>gi|2067106|gb|AA407206.1|AA407206 EST02191 Mouse 7.5 dpc embryo ectoplacental cone cDNA library Mus musculus cDNA clone C0018E11 3', mRNA sequence
AAACAATACTGCAGTTTATAAAAAAACACATAAGAAATTTCAACTCTTATTCTTTGAGTTACAAAAATCA
AGGTTTGGCTAAGTTATAAACATGTTTTCCATGTAATTATTTGCATAACTCTAGTAATGCTCAGTGGCAT
AAGATCAGAACTGGTTCTTAAAAAAACACTAGAAACATAAAAAGCCCCTGTATTTACCTGTAGAATATAT
TCATTTACGTGTATATTCCAGGATTTGCTCTATCAGTN

>gi|2067115|gb|AA407215.1|AA407215 EST02200 Mouse 7.5 dpc embryo ectoplacental cone cDNA library Mus musculus cDNA clone C0018F09 3', mRNA sequence
CTGTCTTTTTAGTTAAGTAGATTTTTAGGTAGTCCAGGCTACATATCCGTTTCAAATATACCTGATGAGA
CTAGATACCTAAAGCTAATCTTAGTTCCAGGAAAGAGTATCTTCCATCTCCATTCGAATCAAATGCTCTC
AAGCTCTCTGGTCTTGGCATGGCAGAACCTAGGGAGTTCCAGAGTTCCTGGTAGGTCAGCATCCCATCCA
CATCTTGACCAGTCTTGTGGAATAAATCCTGAAGATCTTTGATGCTAGAAATCCCAGGCAGGGAGAGAGG
TTTTACTTGGGTCTCAATTTGGTTTCTAAGAAGCTGTGAAAATTCTGGCAATGCTGAAGGATCTGATGTG
AAGTTCTGTACTTGCTCTTCATCTGTGGTCTCCGGAGGCCTGTTGCTTTCAGGTTT

>gi|2067118|gb|AA407218.1|AA407218 EST02203 Mouse 7.5 dpc embryo ectoplacental cone cDNA library Mus musculus cDNA clone C0018F12 3' similar to Mus musculus lymphoid-specific transcription factor NFATc3, score = 1488, mRNA sequence
ATCAAAAAGTTCTATTTTAAAAATATCATCAAAACTAAAGGGCTCTTCAAATGACCAGAAAGCAGTACAA
ATTACTAATCCTAGCTATGCAACCAGGTCACCTGCAAGAGCAGCACCTCTGAGATAGAGCCTGCTGCATT
CACACTCAAAGCACCCATCATATAAAAGTATCCTATTTAAATATATATATATATATATATATATATATAT
AAANGCAAAGCTCGTTTCCCACAGCTGAAACAGCCGCTGCTGTTCCTGTTTTACACAATCTGCCTGTGGC
NTAGGGNGAGGGANCGCTGCTTTTC

>gi|2067131|gb|AA407221.1|AA407221 EST02216 Mouse 7.5 dpc embryo ectoplacental cone cDNA library Mus musculus cDNA clone C0018H04 3', mRNA sequence
GCACTTGGGAAGGGGGTCTTTATTAAGCTTGAGTCTCAAGTCTGCCAGAATTGGAAATGTGGTAACCCCA
ACTGTTCCCTGGTTTTCCCAGACCTTCTTTCTTAGTGGAAGGCTGGAAGCCAGCTCCTCTTAAGCACAGC
CAAAGCAGCTAGGCCAGTTGGGGCAAGGAGGGGGAAGCAGAAAAGAACCCAGCCCCAGCTATGCTCTGCT
TCCAGCCTGAGGGGTAGAACTGGGGTCGTCCTGGCCAGAGCCTCTCCTATAGCTCTGCTCTCAGGGTGCT
ACTCTGCCCCTGAGTATTCATGATCTCTGCTCCTGTGTCATTTGACACTCCAAAACCAGCCTGTGCTCAG
CCTACCA

>gi|2067133|gb|AA407223.1|AA407223 EST02218 Mouse 7.5 dpc embryo ectoplacental cone cDNA library Mus musculus cDNA clone C0018H05 3', mRNA sequence
GCGGNCCGCTCCCGGGGAGCCCGGCGGGTGCCGTCGACGGGTCCCCTCCCCGCGGGGNCCTCGCTCCACC
CCCCCCCATCGCCTCTCCCGAGGTGCGTGGCGGGGGCNGGNGGGCGTCCCGGCGTGTGGGGGGAACCTCC
GCGTCGGTGTTCCCCCGCCGGGTCCGCCCNCCGGGCNGCGGTTTTCCGCGCGGCGCCTCGCNTCGG

>gi|2067144|gb|AA407234.1|AA407234 EST02229 Mouse 7.5 dpc embryo ectoplacental cone cDNA library Mus musculus cDNA clone C0019A02 3', mRNA sequence
GGTGTTTATAAAGTTTTTATTTTCCATTTTCTTAAAAATAACATTTGCTTTCCTTTATGCGTGTGTAGAG
TGAACTTGTTTCCTTAGGCTGAGTAATAGGCAGATAAAGACCACAGCAAGGTGAGGGTCCCGGGTGGAGG
CAGGTGGGGATGGGCGGGGCAGGAGGGGGCGTGGCGCAGAGGAAGGGGAAAGAATGGGGTCACCCACGGG
ATGCTTGAGTGCCCACCAACGCACACACGGGTCTAACACTTGTTCAGATTTTTTAAAAGACATCTAAAAT
TACTGAGAGATACAACGTCAGCACTTAAATCTACAGACGGAACCCAAGCACTTGACCACAATGTTTAACT
CTAAGCTCAGTGATTACACATCGGACGGTTTTAAGTGGGACACGGGGCTGAGAAGCGGGTAGCTCTGCCT
GACTTGGT

>gi|2067178|gb|AA407246.1|AA407246 EST02263 Mouse 7.5 dpc embryo ectoplacental cone cDNA library Mus musculus cDNA clone C0019D01 3', mRNA sequence
CAGGTTTTAAAAAATAACTATATTTGNTAATATCTCCATATTTTTACAGAAGCCGGTGTTCTCTAATCCT
GTAGCTTCGTCTATCCACAGCTTTTACAGATTCATAATCTACTGAATACATTTCCAGTATCCTTTAAAAA
TAAAACTTCATAAAAGGTATTCTCATTTATCATGCTAAAACTTATCAAGTTATAGTACAACTGTTCAGCC
CTCCAGGTACCACTGGATACTTTTTAGACAAATGTTGGAGGATTAATTCTCCGTATTTACTCTTATTAAA
AAGAGGTTTTTGGTAGTGAGAACAAATAAT

>gi|2067184|gb|AA407252.1|AA407252 EST02269 Mouse 7.5 dpc embryo ectoplacental cone cDNA library Mus musculus cDNA clone C0019D07 3', mRNA sequence
ACAGTGAGCATTAAATTATTATTCCAAACAGCCCTGGGCCCGCTCTTCTTGAGGGAGTGGGGGCTTGTGG
GTTACACCCAGCAGGGTCCTGTCCATGTCTGTCCCCACCAGAAGGCAGAAGTCCGACAGCTTCAGAGTCA
TCCACTCCTCCCTAGACAAATGGCACCAAGTCCAGGGCCTCGTGAAGCATTGAGTCCTACCCTGCTGATG
GCAAAGTGGATGCTTGGCCAGCCCTCCATATCCTTCACATGATAATACGAGGTTCTGGTACTGACTCCCC
GATAGACTTGTGGGGCAGCACGCTGGCTCCATTGAGGTACAGTTCATCATTAACTATGACCGGACGCGTG
GGTCGACC

>gi|2067328|gb|AA407260.1|AA407260 EST02413 Mouse 7.5 dpc embryo ectoplacental cone cDNA library Mus musculus cDNA clone C0021E07 3' similar to Rat mRNA for ribosomal protein S27, score = 1160, mRNA sequence
GTCCATAATTAAAACTTTATTGAAAAACTGACACCAAAATAGGAGATCATTGTTGTAGACTTTATAAAAT
CAAACAATAATTACATTGTCTTGGTAAAGTAACTGAAGTTGGTAAGGCTTTCTGTGAAAAACACAAATTC
CGGAACTTCATAGCTCATTAGTGTTGCTTTCTTCTAAATGAACAGCCTTCTGTGAGCCTGGCTTTTCCTC
CTGTGGGCTGGCACAACACAGTTGAACAACCCACACAAAGAACCACAGTCTGTGCATGGCTGAAAACTGT
AGTAATCTTGTAGCAACCTGGACATTTCACATCCATGAAGTAAGAATTTGGGCTCTGAACCAGCCGTTTC
TTCTTATGTTTTTTCTTCTCCTCCTCCAAGGAAGGGTGTAACAGATCTC

>gi|2067234|gb|AA407270.1|AA407270 EST02319 Mouse 7.5 dpc embryo ectoplacental cone cDNA library Mus musculus cDNA clone C0020A03 3', mRNA sequence
AGAACAAAATAGATAGAATTTATTAAATATATGTTATGTGGGTTTTAATATCAAAGTAGAGCGTGCGTGA
ATGGACTCCTCGTCCATTTAACAAAAATATCATTTGTTACTGAACATGAAATGATTAAATGCCACAACAT
ACAAAATTCTTTTTTGAGTGAGAAAGAAAACAATCACAGCTTGAATAAATATAGNGATCTCAGCTGGNCC
ATTCAAGGCATAAGGCACACATTAAAATGAGGGATTAGTGAATCAGAATGCAGCTACTCTGGCACACACA
CACAAATCTCTGAACATGGCTCCCATAGCCCAGCACACATTCTCCTCCCTGGAGGAGAGAGCACTGCATG
CTGGGGAATCT

>gi|2067186|gb|AA407274.1|AA407274 EST02271 Mouse 7.5 dpc embryo ectoplacental cone cDNA library Mus musculus cDNA clone C0019D10 3', mRNA sequence
CGAGACAGGGTTTCTCTGTGTAGCTCTGGCTGTACTGGAACTCACTCTGTAGACCAGGCTAGCCTCAACT
CAGAAATCCGCCTGCTTCTGCCTCCCAAGTGCTGGGATTAAAGGTGTGCACCACCACTGCCCGGCAGCTT
GTTTGTTTTTAACATACATTTATGTATGTATATATGTGTGTACGGATGTATGTATGTATGTGCATGCCAC
AGCATGTCTGTGGAAGTTAGAGGACAACTTGCAAGAGTCAGTTCTCTCCTTCCAGCGCAGGTGGATCTCG
GAGAATGAACTCAGGTTTGCCAGCAAGTGTCTATACCTATTGAACCATTTGGCCCAGCCAGCTTCCTCTT
CTAAGAAC

>gi|2067205|gb|AA407293.1|AA407293 EST02290 Mouse 7.5 dpc embryo ectoplacental cone cDNA library Mus musculus cDNA clone C0019F09 3', mRNA sequence
ATATATACAACAAATTTTTAATTATGTACTGAAAATAAATTACAGGAAATAACTTTAAAATGCAACAGAG
GACAAGTCACAATAAAACATTCCCATTGAATTCTCTTGGGGGTGAGACTGCAGTGCTCAGGGAAGATAAA
TATCACAAATATATCAAAACTTCACACTGTCTATGCGTTCACACAGTGACACGAGCCACAAACACTCCTG
TCACAGGACTGGACTCAGTAGCCTACCACAGAACCAGGTTTTGCCATAAACTACAAAACTTTTAATACAA
AATTGNATTTATATATTT

>gi|2067210|gb|AA407298.1|AA407298 EST02295 Mouse 7.5 dpc embryo ectoplacental cone cDNA library Mus musculus cDNA clone C0019G03 3' similar to Neoceratodus forsteri 28S ribosomal RNA gene, partial, score = 866, mRNA sequence
GNGTGACGCGTCTCTCGGGGTCGGGGGTGCGTGGCGGGGGCCCGTCCCCCGCCTGCCCCTCCGCGCGCCG
GGTTTCGCCCCCGCGGCGTCGGGCCCCGCGGACGCTACGCCGCGACGAGTAGGAGGGCCGCTGCGGTGAG
CCTTGAAGCCTAGGGCGCGGGCCCGGGTGGAGCCGCCGCAGTGCAGATCTTGGTGGTAGTAGCAAATATT
CAAACGAGAACTTTGAAGGCCGAAGTGGAGAAGGGTTCCATGTGAACAGCAGTTGAACATGGGTCAGTCG
GTCCTGAGAGATGGGCGAGTGCCGTTCCGAAGGACGGGCGATGGCCTCCGTTGCCCTCGGCCGATTCGAA
AGGGAGTCGGGTTCAGA

>gi|2067211|gb|AA407299.1|AA407299 EST02296 Mouse 7.5 dpc embryo ectoplacental cone cDNA library Mus musculus cDNA clone C0019G05 3' similar to Mouse ribonucleotide reductase M2 subunit mRNA, complete, score = 1489, mRNA sequence
GGGTTGTTTTTGCTGGTTTCTTTTAATGGCAAGGGGACAAAAATCAGCGAAGAACACACGATCAGTTACT
TAGAAGTCAGCATCCAAGGNAAAAGAGTTCTCTGTCGAATTCGACATGACTCCCATCCTCTGANACTCGC
CTACTCGCTTCTCAAAGAAGTTTGTCTTTCCTTCTAGTGAGANATTTTCCATGAAGTCAAACGGATTTTC
NACTCTGAAAATCTTGTTAAAACCCAGCTCCAGCATAAGCCTGNCGGCCACAAACTCAATGTACTGCTTC
ATCAAAGNGCAGTTCATCCCGATGAGCTT

>gi|2067212|gb|AA407300.1|AA407300 EST02297 Mouse 7.5 dpc embryo ectoplacental cone cDNA library Mus musculus cDNA clone C0019G07 3', mRNA sequence
GGAAATTATAGCATTTTTAATTGAGCCCAATAGCACCTGCCCCCAAGTCCGGAGGACATTCCAAGCACCA
TGGAACCATCCTCGCTGCCACCCTAGCTTCCCCTGCATGACAACCCCAAATCACCCTTTCCCCACATTCC
ACGGGCCCAACCTGTACCCGGATTCACACCCACCCACTGGGGCTTTATCTCAATAAATACGACCTCAGAA
CCTAAACTGGGGCAGAGGATCTCACAAAGGCTGAGACTCAGGCCTTAGGTGGACAACCACGTCCCCGGTC
CTGGCTTCATCTACAGCTGGACACTCTGTTTCTGGTCACAGAGCCTCAGCTTCCTGCCCAAAATTTCCAC
CAGAACCCTTAGTTTTCATCTTGG

>gi|2067238|gb|AA407316.1|AA407316 EST02323 Mouse 7.5 dpc embryo ectoplacental cone cDNA library Mus musculus cDNA clone C0020A06 3', mRNA sequence
AAATTAAAGCAGAGACAGCAAGATGGCTCAGCTGGCAAAGGCACCTGCCCCCAACTCTGACACCTGAGGT
CATTCCACAGGACTCACAGCGTGAAGGAGAGAGACAACTCCAGTAAGCTGTCCTCTGACCTACAGTACGT
ACACCTTCCTCTCAATAAACACATACCCCCCCCCCCAAGGACTGAACCCAGAGTCTTAGGCGTTCCAAGT
ACTAGCTCCACCACTGAGCTACACCGTCAGTCCAGCGAGTGCGGGGTTACAGGNGCCCAACATGCTTAGC
GTCCATCTGGGCTCTTTCCACGTGGAGAAGGGCTTTGCTCTCCCACACCTGCAGCAACTGCTTGC

>gi|2067242|gb|AA407320.1|AA407320 EST02327 Mouse 7.5 dpc embryo ectoplacental cone cDNA library Mus musculus cDNA clone C0020A12 3' similar to Murine GLUD mRNA for glutamate dehydrogenase, score = 1771, mRNA sequence
ACAGCAGCATGTACTGGTTTATTCTGAGAGAATAAAATACATGAGACATAGCTTTTATTTTTGTTTGCAA
CTTAGAAAACTGAGTTATTTTTTTTTGATGTAAAACCACAATAACTCATTTGAGGACCATGCCACCTTTG
GAAAACGCCACACACCTACTTCTTATATGTGTCGGAGTTCCCAGACATGTCAAGAAGTGACTGACTGCTC
CTGACTCCTTCCCTGGCAACAGCACTGACTCTGCTGGGAAGGGCCCAGAGCAAGACAGCACAGGAGCAAG
ACTTTACCTAAAAGCAAACCACCTAACTGGCTTGGATACACGTGATTCCTACTTTTATACCATCAGCTTG
TACATGG

>gi|2065566|gb|AA407331.1|AA407331 EST00651 Mouse 7.5 dpc embryo ectoplacental cone cDNA library Mus musculus cDNA clone C0001A09 3', mRNA sequence
AAGATTTATTTATTTATTCCATGTATAGGAATACACTGTAGCTGTCTTCAGACACACCAGAAGAGGGCAT
CAGATCTCATTGCAGATGGCTGTGAGCCACCATGTGGTTGCTGGGATTTGAACTCAGGACCTCTGGAAGA
GCAGTCGGTGCTCTTAACCGCTGAGCCATCTCTCCAGCACCATCATTTTCAATTCTTAACAGTAACGCAA
AATAATGCAAGCACATGACATAAAAAAGATTCTCATATCAGTCAATAGGGAGAAGGGTACCTTAAACCCT
AGCTTTGGAAAGCAGAGGCAGGAAGGTCTCTGTAAGTGTGAGGCTAGCCTGATCTACATAGTCAGAACCT
GTCTGAAAAACA

>gi|2065569|gb|AA407355.1|AA407355 EST00654 Mouse 7.5 dpc embryo ectoplacental cone cDNA library Mus musculus cDNA clone C0001B02 3' similar to M.musculus mRNA for secretin, score = 1950, mRNA sequence
CAGGGTCTAAATTCCTTTTTTATTGATGCCAAGGACAACCAATCCCTACTCCAGCCAGGGTCCTAGAGAC
TCTTCCTCCCTCATCTGGGTGGCCTGGTTGTTTCAGTCCACTCTGAACGATCAACAGCAGACCTTGGTCC
AGGAGGCAGCCAGAGAGACAGGGACCCATCCAGGGACAGCCTGGGCAGAAGCCAGTCCTGTAGGGTCTGA
GTGTTCGACCACAGCAAGCAGAGCTGGTCCTCTAAGGGCTTGGACCGGGCCAGGCTGTTCTCTGGGATAT
TTTCTGTGTCCTGCTCGCTGCGCTTCCCCACCAGACCCTGCAGCAGGCGCTGCAGCCTGGCACTGTCCTG
CAAGCGGCTGAGCTCGCTGGTGAACATTCCGTCTGAGTGT

>gi|2065576|gb|AA407362.1|AA407362 EST00661 Mouse 7.5 dpc embryo ectoplacental cone cDNA library Mus musculus cDNA clone C0001C01 3', mRNA sequence
CTGTGTGCAATTTTAAAAACAAATCATTAAGTTGAAATATCCAATCTGCACAGTGCTGTCCCTTCACAGA
AGGCAAGAAACTGCCGGAGGAGCATCATGTCGGCGGCCGGCCTCGGTGCTGTAGGCTATGAAAGTGAGCC
TCCTTCAGGGTCTGGTTGATGTGGAAGTAAGGGCCTTGGCATAGTGCAGACTGCTCAGGCATCGGCTGGG
GGGTGCTGGGGCAGGATCCGGGGATGGTGTGGCTCAGGCTGCTCTCTGGCCCACTGGCCCTGTCTGGGGG
GNTGATGCTGCTGCTGCTGCTGCTCCCACCACTGTCGCTGCTTGAAGACTCTGTGTCCCAGGAGTCCTGG
AAGATGGGGTTCCTACTGCTCCTTTTGGTCTGGGGAGGAGGGTGGTTGTCATCATCACTGCCATTTCTTC
T

>gi|2065579|gb|AA407365.1|AA407365 EST00664 Mouse 7.5 dpc embryo ectoplacental cone cDNA library Mus musculus cDNA clone C0001C05 3', mRNA sequence
ATTGGAGTCAGATTTATTGTCCATCATCATGTTATACAAAAATCTACAAATAATAAATTTGTACAGAGAA
AAAAAGCCCAAAGGAATAGCGAATGGAGGNGTAACAGCAGTAATTTAAACTTGCTTCCCCCCGATATATT
AGGATGACAGCCATTTTTGAAGCATAATTCTGATGCCAAGGGAGCTTTTGTTCACTGGCCAAANCTNGGG
GGGGAAATTAAGGCCCGCAGTCNCTGAGTTCTACTGGTTCTTGACAAAGCTTTTGAGGNCCNCAAGAAAG
GNGANANATTCCNGGNGCNCCAGGGCTGTGCTGAGCTCCACCAACTCAT

>gi|2065592|gb|AA407367.1|AA407367 EST00677 Mouse 7.5 dpc embryo ectoplacental cone cDNA library Mus musculus cDNA clone C0001D10 3', mRNA sequence
AGCAAAAGATTGTNCTAGGACTTTCCTTCTTTAATGTTCCTTGTTGTCCTACTCAAAGCACTGCTCTGCC
TCGGTTCTGTGACATGGCCTACAGCTCGCTGGTACTGAGCCTTAGTCATCAAAAGAAAACTGAACAAGGA
TGTGTACAGTTCAGAAAACCGAATCGTTATTCATTTCAACCACAAAGGCTTTTAAAACCGAAACCCAAGG
AGAGCAGGCAGGACAGCAGTTATGATTTTCCAGTAAATTAAATGGGTCATGAATACCACAATTTTGTNCT
GTCATAGCATATTTTNGGNTACCTGCANACCACCCTAGTTTTAAGAAGCGNTGNGATTTAAGCAGTTTAA
GGAAGNTAATCTGTTTAAAGNGNGTGCTTTTGNGGAAATTTTGCCATNT

>gi|2065594|gb|AA407369.1|AA407369 EST00679 Mouse 7.5 dpc embryo ectoplacental cone cDNA library Mus musculus cDNA clone C0001D11 3', mRNA sequence
TNAGATGAGCCTTCTAAATTTCACATCCTTAATANTTAATGAAGGAGCTCTCCTTAAATATTCTCTCCAG
GGGNAAAACAGAGNATGACAGCGGTCTCCAGCTGCCCCGCTCAGGGCCTGGGCTCCTCCCTGTCCGAATG
GTGAGGTGGAGGGGTGTATTNGCCCTCTTTCATTAGCTTCTCCCGCTGTTTCTTGATATCATGCATTCGC
CTCATCGTTTCGTACCGAAGCAAGCACTCTTCGAAGTCATCGAACTCTATCTTGCACTCCTTTTTCGCCC
GGGTCCCACCGATCCCGTGTGCACACTCTATCCACTCTTTTTCAAATGCGTGGCACCGAGCGGCGNTACT
CATAGGGNTGTTCTGNGCTTAGGAACATAAAGTGCCGGTCCAGGCTGATGCCCAGTTTNTTCTGTATGTC
AAGGAAAAGGCATGGCTCTGCAGNGCCCTTGTCAAGGTCCCTGGNTGNCGGACGCGTGGGTTCGGNCCCG
GNAAATTCCCGGACCGGTAACCTGCAGGCGGTNNCAAGTTTTCCCCATAGNGAGTTCGCTTTTAGAGCTT
GGCGTNATCNATGGGCAAAGTTGTTCCTNTTAANTTC

>gi|2065600|gb|AA407375.1|AA407375 EST00685 Mouse 7.5 dpc embryo ectoplacental cone cDNA library Mus musculus cDNA clone C0001E03 3', mRNA sequence
CTTTATCAGAACTTTTTTTTTTTCTTTTTAAGTACAAAAATCAAAAGAAAATCCCCAGNGAACTTTTTCA
TTGACTGATAGTGGTACAAAAAGATCAGTGGAAATCTGTTAACACAGGGNCCNTATAATATCTGAATGGA
AATCCTTTCTGTGACACATCACTTTGNCACTAACGTATGAAAATAGCTTGAGATACAAAAATACAGTTGT
ANTCCNGCAA

>gi|2065602|gb|AA407377.1|AA407377 EST00687 Mouse 7.5 dpc embryo ectoplacental cone cDNA library Mus musculus cDNA clone C0001E04 3', mRNA sequence
AGAGTTCATTGACTTGTATTACAAACATCCTTGTATCATGGGAGAGAAACTATCCCATGCAATGTTCAGG
GGACATGTACTCAAAGTCCATCCGCGAGATTAAAACACAAAGAGACTGTAGGTGGAAACCCACGCCGAAG
GAAAGGACCAGTCTGGGAACTTCTTCTTCAGAGCATCCAGCTGAGAGGATCTTTTGTTCTCCCCTGATAG
ATAGTGGGCAGCAATGGCCACAGTCACCATTCCTTCTGCCTGTNCTTCTGNGACCTGCACTTCTATCCAG
NACCGNCATGCAGAAGCCTGGGAGTCCATGGGAATANANCACAAAGTAGTCTNCTTCTCTGCTTGTGACT
GGGGATGCCGTTGCCAAGAGACCACTGGNGAAAGTGTTGGNTCCNTTTGTGGGGTTC

>gi|2065603|gb|AA407378.1|AA407378 EST00688 Mouse 7.5 dpc embryo ectoplacental cone cDNA library Mus musculus cDNA clone C0001E05 3', mRNA sequence
AACACACACAAAAAAGTATTTTATTATACATGAGTCTACTGGCTTCAAATGGAAATAGTTTTGGTTCGTA
TGTAAAAATAAAACAAAAGGTGATTCCTTAGGCATTCGACAGNTTCCCGGACTTCAGACACCAGAGGNTA
AGAAAAANNCTCT

>gi|2065583|gb|AA407381.1|AA407381 EST00668 Mouse 7.5 dpc embryo ectoplacental cone cDNA library Mus musculus cDNA clone C0001C07 3', mRNA sequence
CACCGCCGACCGGAGAAGGGAACGAGGAAGAGGTGGTGGTGGCAGCGGCGGCCCGGGCCTCGGGGCTGGT
CCGCCGGAGGAGTGCCTCCTCGGTGGACGAGGAGGAGGAAGCGGCGGCGTCGGAGANGACGTGGTCGCAG
GCGGTGGCTGCAAGGAGCAGGAGCTGACCTACGAGCTGCAGCAGGGCTACCGCATCCTGGGCGAGTTCCT
GCAGGAGAAGCACCGCGGCCTCACCGCCCCTTTCCTGCAGCCCTTGGGGGGCGTTGCCGCCGGGGAAGAA
GAGGTGGCCGAAGGCGGCGCACGGGGGCCGGGGCAGTCGCGTCCCCCCGCAGCAGCCCAGCCAGGGCATG
TGTCTGTTGAAGATGGAGGAGAAGTTCTCCAGCGGCCAGTACAGGGGCATCACGGAGTTT

>gi|2066781|gb|AA407393.1|AA407393 EST01866 Mouse 7.5 dpc embryo ectoplacental cone cDNA library Mus musculus cDNA clone C0015A03 3', mRNA sequence
ACGTTTTAGAACATTTTAATATCCTTCTTTTCAGTGGATGCAATTTGAAATTCTTAGAATTAACAATTTA
AAAAGAGCAGAGCAAAGGAAAACATGGAAATACAAACAATTGGTTCTTACTAATATAATTTCAGGTTCTA
GGCATGATGCGATTTTCAAAACAACCAGCCCCCCCCCCAAAAAAAATGCTTACCTTGAAAATCAAGAAAT
TCAAATGCAGACTTATCTTTGGATACTACAAGTGACTGCAGCCCAGGTGATGGTCGCACACTGCCTTTGG
CTTCGCTGTGTCATGTGCAAATGTGCAGGTGCATCCCGGNGTGAAGTTAGGGCAGAGGGAGCCATGC

>gi|2066786|gb|AA407398.1|AA407398 EST01871 Mouse 7.5 dpc embryo ectoplacental cone cDNA library Mus musculus cDNA clone C0015A10 3', mRNA sequence
CTTTTTCTTTTTCTTTTTCGAGACAGGGTTTCTCTGTGTAGCCCTGGCTGTCCTGAAACTCACTTTGTAG
ACCAGGCTGGCCTTGAACTCAGAGATCCACCTGCCTCTGCCTCCCAAGTGCTGGGATTAAAGGCGTGCGC
CACCACTGCCCAGAGGGATTTTTTTCTTAATTAAATCATTTGAAGTGGGAAGATGCACTTTTAGCCCAGA
TCTCTGATGTGGGTAGAATCCACCTTTACCCTGGGCCCTCTGCCTGCAGCCTAGGTGAAGGACATGAGAG
AAG

>gi|2065632|gb|AA407409.1|AA407409 EST00717 Mouse 7.5 dpc embryo ectoplacental cone cDNA library Mus musculus cDNA clone C0001H10 3', mRNA sequence
AAATAATGATCAAGGATTTTTTTTTTATTCATTAAGTTTCATTATCATTACAGAAAATGTTATGGTACAG
AGTTGTTTAACATTATTTTGTTTTTGCTCTTGATTTCCACATGAATGCTGGTAACACTAATATCTGTACA
AGATCAGTCTTTGATTTTATTTTTGTTCTGTACAATTTTAAATGTGTTGGTTAAAAAGGCTGTCAGCACT
TAAGGAAGCATTTCCCCCAGTTTGTTTGTTCAAATAAAAGGNATCCAGTTACTGCCTGCCAGTACTGTGC
CTGAGGCTGCNAGGGTGAGTCCTTCCCTGGGNGCNCAGCAGGGAAGGTTCTAGTGGCAGGATGGGGCCTC
CGCGCAGGCTCCNCTTTTGGCATGGTGCACATAAACACGAGATA

>gi|2065636|gb|AA407413.1|AA407413 EST00721 Mouse 7.5 dpc embryo ectoplacental cone cDNA library Mus musculus cDNA clone C0002A05 3', mRNA sequence
AAAAAAGNGAGATGTGTTTATNCCATGATCAGTACAGACCAAATGCATATTTACCACATGAAAGTCAAAC
CAGTCAGTGACTCCAGAGTTTGGCCAACACTGNGGCACCAGCACTATGGTGTAGNGTGGGTTCTCATGGC
ACATGTAACCTCACCAGGGGNTCCAATTTAAAAACAAAACGGAACAAAAATACTAATAGGAAGGAAGGCG
CAGACNACTGGTCTCACCAGGTACTGGGTGGGGGCCTCCGCCTCGNTTCGGAGCCCACCAAAGCCTGCAG
ACCTCCTNAGGTTNTCCCTTTCTTGGGTAAAAACAAACAGNTTTTGACATTTAAAAAACAANG

>gi|2066649|gb|AA407431.1|AA407431 EST01734 Mouse 7.5 dpc embryo ectoplacental cone cDNA library Mus musculus cDNA clone C0013E01 3', mRNA sequence
AACAATCACATAAGGAAGCATTTATTTGAGGTTTAACATGAAACCACACAAATAAAAATTTGTATGAACA
CAAATCCACATTGAGTCATCATAACACAGGTAGCAAAGGACAAAGTAAAACAGAGGAACTAATTGGCAGC
TATATACAGTTGGACACAATTGTGTCATGTACACTACAAAGTCTTTTACAAAATAATCATCTTAGGTCAA
CAGAAGATCAAGCAATCTTCAATGTCGTCCTGTAAGATGGTTTCTTTACACCTCCTGCTCTCC

>gi|2066652|gb|AA407434.1|AA407434 EST01737 Mouse 7.5 dpc embryo ectoplacental cone cDNA library Mus musculus cDNA clone C0013E03 3' similar to Rat 18S rRNA gene., score = 1022, mRNA sequence
CAAAGTAAACGNTTCGGGCCCCGCGGGACACTCAGCTAAGAGCATCGAGGGGGCGCCGAGAGGCAAGGGG
CGGGGACGGGCGGTGACTCGCCTCGCGGCGGNACCGCCCGCCCGTTCCCAAGATCCAACTACGAGCTTTT
TAACTGCAGCAACTTTAATATACGCTATTGGAGCTGGAATTACCGCGGCTGCTGGCACCAGACTTGCCCT
CCAATGGATCCTCGTTAAAGGATTTAAAGTGGACTTCATTCCAATTACAGGGCCTTCGAAAGA

>gi|2065653|gb|AA407441.1|AA407441 EST00738 Mouse 7.5 dpc embryo ectoplacental cone cDNA library Mus musculus cDNA clone C0002C05 3', mRNA sequence
TTTNNGTNTCCCTTCAAANGTNNATTCNCCACCAAACAGTACAGTACAGTGTAGAACTTGAACCCCACCA
GAGCAGGTGGAAAGGCTGCATCCAGGACCAGACCACTGCAAAGGTGACAGGGTCACCAGAGGCTGGCAAC
CACAAAACAAGGACACCACGAGCTTCTCTTCAAGTCTCACCAAGGATCTAGTGCAGGTTCCAGAGCCCCG
AGATCCCANTNTNACGCTCCCAGAACCATTATGGAGCTGCCATTANGGCTCCAGCAAGACCTACAGGGCA
AGGTGTCTTTGNTGANNCTG

>gi|2065655|gb|AA407443.1|AA407443 EST00740 Mouse 7.5 dpc embryo ectoplacental cone cDNA library Mus musculus cDNA clone C0002C06 3', mRNA sequence
CATATTAAAAAGTAATTTTACATGACACAATCATTGAAGCAACATTAATATGTACTTTTTACATTCAACC
AAAAAAGTAAGAGGGTCAGANTATAAAAAAATAACCCACTTTCTCATACTCCAAATATGTGGGCTATCTG
TAATGAAGTCGCATTAACAGAGAAAATCAGGTTCTCACTTGNGTGCTGAGANGGANTCANGTAATCCTGA
GACAAAATCTAACGGGCAGTGAAGGCAGNCAGACAGAGATCCGAGTCTGCAGGTCTACAGCTCAGACTTC
CCTGACGGCTGGCGGCAGCAACCTAGGAGAGGCCTACAGGTGCACACTGNGTTTTTTATNCCCAATCCAN
TTNANCCTNNNTTTTG

>gi|2065664|gb|AA407452.1|AA407452 EST00749 Mouse 7.5 dpc embryo ectoplacental cone cDNA library Mus musculus cDNA clone C0002D03 3', mRNA sequence
GTGTACTTTTCGAATGTGACGACGAACACCTCGTCTAGAATTGAATTCTTTTCTACAAAGACAACATATC
AACTGGTGACCAAGGTCAGAACTGTCAGACGTCTCCAAGTCAGCCTGTGATTCCTGAGGTTGCTCCTCAG
TGGGAGCTGCAGCTTCATCTACAACAGTCTCTATAGAAGGAGGCTCTATGGCCTCCTCCACCTCTGTATC
TGCGTCGGGGACTGCTTTCAGCTGTTCTGAGCTTGTCTCCTGTATTTGAACTTCAGTTTGTTCAGGTGTA
CTGCTTGACTCGGTCACTTCAGCAGGGTTATCAGTCCTTGAAATATATTGAAACACTGCATTTTGGTTGG
TTTCTATGGGTTCTAGCTTAATAATATATNCNCTCTTGTCCACTCTTGGATATATGGCTTCTAGGAGATC
ACTT

>gi|2065666|gb|AA407454.1|AA407454 EST00751 Mouse 7.5 dpc embryo ectoplacental cone cDNA library Mus musculus cDNA clone C0002D05 3', mRNA sequence
AATTTTGTTCACGTTTATTAATACAAAACATCCTAACAGAATAACTTTTAATATAATTAAGGTTACAAAT
AAACTCTGTCACTATCCAATAAATAACATCCACTTGACAATCAATTCGATTATCCTCTATTAGAACAGTT
ATCTNCTCCAGTTTATCTTAAACTGCCTTATGNTTTCAATGAAACAACTTAGCTTTTGCTTACTATTCAG
TTGGAAAATTTCTTGTGCCAAAATACTTGCAAATGATTACATTTTNCTAAGCCTTCTNCTTAGTCACCTN
ATGNCATCAAATTTCCTTAAATATGGNTGTCCCATATNCTNCCTATTTACAACAGGGGTTGGNTTCAAAT
GGCAGGNACCNGNGGAGGGNCAGGGGGCCTTCATTGNCCTTGTANAATNGGTCCAGGTTTNNG

>gi|2065725|gb|AA407459.1|AA407459 EST00810 Mouse 7.5 dpc embryo ectoplacental cone cDNA library Mus musculus cDNA clone C0002H09 3', mRNA sequence
AAGGATGAAATGAGTTTAATACAGGTAGTGCTTAGNTCAGGAGTGTTTGTAGATGCTAAGGGACAGAGCT
CTCCAGCAGGAGTGCCTTCCTCCCCAGGCTCCTGATGTGACGGCCCAGATCCAGCGACCTCATCCTGATC
CTGTCCACCTTTGTTTCTAGTTAGTCATCAAAAACCACACACACATAAGAATATAGAATTTTATCTCATT
TTAGTTAAAAAAAATAATCGTACCACCGAATGAAGANGTAGTTTTTTTCTTTTTTTCTNTTTTTTGGGAG
GTACTGAGAGGGGGAACCAAAANTAAANTGCAAACAGCCANANGTAAAGNGAATT

>gi|2065733|gb|AA407467.1|AA407467 EST00818 Mouse 7.5 dpc embryo ectoplacental cone cDNA library Mus musculus cDNA clone C0003A08 3', mRNA sequence
CCNTTTAAAGTTTTTTATTTTTNATTTTTTTTGCATTATTTTAAAAAATTCCATCAATACCCTGGAAGCC
TTTAGAACAGTTTTATCTTGAAACACAGGACACTTTTCTCCCAGTGNACAGAATTCAAGTTTACGTGGTT
CAGCTTAAGAAGTGTATGTTTCATGTTTAAGAGGNCAACAGNCTCAACTTATCACTATAAGNGAACAGCT
GTCCCAGNATCAATGGGNTANCACACCACTANCAACTTCCTTGTACA

>gi|2065669|gb|AA407468.1|AA407468 EST00754 Mouse 7.5 dpc embryo ectoplacental cone cDNA library Mus musculus cDNA clone C0002D08 3', mRNA sequence
AGAATCAATGGGTTTATTAGGGAGAGGAGTTACTTATAAGGAGTGTGGGTAATCCCAAACACGCATCAAC
TAAACGCCTCACCTCAGGGATTCTGGATCATGGAGTCCTGGCTTCAGCTAACTTGTCACAGTCCAGCATC
TCCCAAGTCCCTAACAGTTACTGAGCAGGAGGGAGAGGTAGCTGGAATCCAGGTGAAGATACAGTGACCT
CTAAACTAGGAAGCATTAGCAGCCCCATGGCCATTTCCAAAACATGGCTGTCACCATGGGGTTCTG

>gi|2065747|gb|AA407482.1|AA407482 EST00832 Mouse 7.5 dpc embryo ectoplacental cone cDNA library Mus musculus cDNA clone C0003B10 3', mRNA sequence
ATTTCTTAACTTTTTATTGACATTGGCAAATTAAAATAGAATAAATTAACAAGTATTTTCTCAAAAAAAT
GTTTTGTACAAAAATACTGTCAAAATTTCCTAAAAAGCTTTCAACACAGTAGTATCTTTTCATGTACTGA
ATATAACTATTAGCACAGNGTCAAAAATGTTGAAGACAGANACAAAATAAAAATCTGTGAAATGTTTGCC
ACTGACGACATTCCACACCCTATTATNGTCTGTACATATGGGGGAGGGGAGACAGCCAACTTGAAAGTGA
ACGGTATGACTTTTCCTGATCCAGAACGGTTTGGCCCACANGTTTAATCTTCCAGTTTAGCATA

>gi|2065752|gb|AA407487.1|AA407487 EST00837 Mouse 7.5 dpc embryo ectoplacental cone cDNA library Mus musculus cDNA clone C0003C05 3', mRNA sequence
GAGGATCACACTCCCATCTTCAATAGCAAATATACATGATAATAAATTTGTTATTAACAGCAGGACCAAA
TGATGAATAAGGCAAAGACATTTAAGTTAGGGGTTGTGTCATCAACACAATCCGTTAACTGGAGGAGCAA
ACTCACTCATGTAGATCTAAATTCAAGCCTTTTTTTGGTGGTGGTTCCACCAGGCAAAGACAACGAAAAT
ATATCATCAATACCCACGCGGCACAGTCTGATTCTGGGGTTTAGAAAGGGTGGCAGGTCAAGTCGAGGAT
GGTACCATCAGCCCAAGCAAAAAGCCCGGGTTTGGGCTTTTGTGAGGTAGGATGTNTGTGTGTGTATACC
AATTNTTNTTATGTNGTGTGTGTTTNTACCANTNTATATTTNATTC

>gi|2065696|gb|AA407507.1|AA407507 EST00781 Mouse 7.5 dpc embryo ectoplacental cone cDNA library Mus musculus cDNA clone C0002F06 3', mRNA sequence
AAATATTAAAACATTTAATCACTGAAAATACAGATACATTAGCAAATTGTATTTTAGGATACTTATACAA
AATTTAACACAAAATTATACACTCTGATGATAAGCAATACGGATACTACTCTTTCTCCTTTGCTAACTTT
TCTATCCTTGGAACTAATGATGTGACTGCCAGTCTTAGGGTGGGACCGCAAGTCCGAAGGTCTCTCTGTT
TGGATGCAGTCAAGGCTGAAAAGGTGGCATCGCACAGACAGGTGCTTGAGAAGGGCAGCAGCAGCTTCAA
TGCCTTTTCATGGTGCTTGGGATANCTTGTCTTTGCATTGACCCAAAACTGTGTGACAGACATTGACTTN
GTGAACTTGNCTGGAAATCCCGTTT

>gi|2065701|gb|AA407512.1|AA407512 EST00786 Mouse 7.5 dpc embryo ectoplacental cone cDNA library Mus musculus cDNA clone C0002F10 3', mRNA sequence
GGTGGCACACACCTTTAATCCCAGCACTTGGGAGGCAGAGGCAGGCAGATTTCTGAGTTCAAGGCCAGCC
TGGTCTACAGAGTGAGTTCCAGGACAGCCAGGACTACACAGAGAAACCCTGCCTCGAAAAAATAAATAAA
ATAAACAGCTTTGGTTATTCTACTAAAATGTTAACATTCCATACATGATCAGTGCTGAAAACATGTCTTA
GTGTCTGGACATTTTAACTTTTAAAAAGGCAATTCAAATAATCAGAAGGTAATTTTGCAGAAATTAACAT
TCAATGTAGAAAAGATATAAAAACTGACTAGACACATCCTTGTGATTTTCCATATNATTTCCTAGGAATT
TTGTACTTTACNGATTCACACTACAAGTGCTTATGACCACACAA

>gi|2065703|gb|AA407514.1|AA407514 EST00788 Mouse 7.5 dpc embryo ectoplacental cone cDNA library Mus musculus cDNA clone C0002F11 3' similar to Mouse lyn A protein tyrosine kinase (lynA) mRNA, complete, score = 1031, mRNA sequence
AAGATGTTATTGGGTGTATTAAAATAAAATCAAAAATCAAAATATTAAGTATGTACACAGTAGCATAAGT
GAAAGGGGCAGACACAGCAGTTTCCAATCAGCGTTGACAGTGGGCAACTCAGGTAACAAAACTGCTCTGG
TCACCAGAGGCTTTTCCATGACTCCTGATTCCTACATGTAAATAGTCTCTCATACACTTTACACATTTTA
GAAAAGTTTACCGAGTCACAAGAATAACCCGAAATATGCCATTTTAACTTTTTTAGAGTATAACTAAAAT
ATATGGTTTATAAAATGTTCAAGTCATTT

>gi|2065715|gb|AA407526.1|AA407526 EST00800 Mouse 7.5 dpc embryo ectoplacental cone cDNA library Mus musculus cDNA clone C0002G10 3', mRNA sequence
GCCCTTGAGTCATTTATTAGGCTGGGTTTTCAGGACTTTTATGAAAGCGTCTTTTGGAATCTCAATGTTG
CCAATCTTCCTCAGCTTCTTTTTCCCTTCGGACTGTCTCTTCAGAAGTTTCATTTTCCGGGTAATATCAC
CACCATAACATTTTGCCAAAACATTTTTTCTGTAGGCTTTCACTGTTTCTCTNGCAATAACTTTGCTCCC
AACAGCAGCTTGAATNGCTATCTCATACAGTTGTCTGGGAAGAGACTCCTTCAGGCGTTCACATATGCTT
TNGCCAACAGTGTAGGTTTTTCTCTCTATGGA

>gi|2065819|gb|AA407540.1|AA407540 EST00904 Mouse 7.5 dpc embryo ectoplacental cone cDNA library Mus musculus cDNA clone C0003G10 3', mRNA sequence
AGTACAAAACTTCATAAATCAGGTCTTCTGTGGATCATATACAATNATAAAGGCTAAATTCAAATTCTAC
ATTTTACAAACAAGTCTGAAAAAAGAGGGAGTAAANNCTGGAAGAACGGTCTCTGATGTTACTACTGGCC
TCANAAAACNGGGCNNTGGATTNCTGTGCAAACAGCACACTGCTCACACATCTTCCTATTTCAAGGCATG
ACCAAACACATTGGAGAGAAGAACANGAAAATTACTTGTAACAAATTAAAAGGTGTAAACACANCAGNCC
CTGTCTAGCAGTATATAAANTACATGGGCTCAGAATTTGTCNGTTGCTAGCACCTGG

>gi|2065822|gb|AA407543.1|AA407543 EST00907 Mouse 7.5 dpc embryo ectoplacental cone cDNA library Mus musculus cDNA clone C0003H01 3', mRNA sequence
GAGTCCTGACCCCACAGAGCCACCACTAAGGTGGCTACTTATTTATTTATTTTTTCTATCCTTTCCCATC
CTTCTGAGTGGAGCTGCCCTGGATGGGGTTAGAAAGTGGTCCTGGGATGGGGACACTCATCTGTGGCTCA
GAGGGGAAACCACACCACATCTTGACTTCAGGAAAGCCAGGAAGTCCTTCCATCCCACCCCCGCACATGC
CCTGCATCTTCCCTGGCAAAACAGGTGACCGGGCTCAGAGAGTTCTGCGGAGTGACACAGTGTGACCTGT
GCAGGGCAGGGCAGCTCCTATGGGAACCAGTGCCCTAGACAAGTAGTCCCGGTCAGTGTGCCTGAGGAAC
GTGGACATGAAGGCCCTTGACAGGCGAGGGTCACAGCTCCGAGCGTGCCGCCTTGGCTACGATCACCAGC
TTGGAGAGCTCAGCTT

>gi|2065735|gb|AA407545.1|AA407545 EST00820 Mouse 7.5 dpc embryo ectoplacental cone cDNA library Mus musculus cDNA clone C0003A10 3', mRNA sequence
ACACACACACACACACACACCCCCAGCCCCGCCGCCGCTCGGGCCGCGGCCCGTTNCCGGGTGCCCCTGC
CCCAGCCCGCCGCCCTCGCAGACGTCGCCATCCCCCTCCCTGCCTAGCTCACCGGCTCCTGCCCCAGCCC
GGGGGTGCGCTGGCAGTGGCCGGAGCGAGACTCGAGAATCAACCGCCGGCGCCGCCGCACAATATGGCGA
GTCTCGGCTTTCCGCAATGGAGCTTCGGGAAATTACAACAGGGGCCGCTCAATATTTCATTGAGAGACTG
GGGAGGGGGGAGCCG

>gi|2065835|gb|AA407555.1|AA407555 EST00920 Mouse 7.5 dpc embryo ectoplacental cone cDNA library Mus musculus cDNA clone C0004A02 3', mRNA sequence
GGAATTTTTCAGTGGTTGATGAACTATCAGTAAACCATTCAATAACCAAATGTTGTGACCATTCTGTCCA
TCTGTCCTCACAGTTCAATAGGTACCTCTTTTAGGGGAGGGGTGAGTGGTTTGGGGATGGGGATTATAGG
CAAGTGAGCTATTTCCTCAGTGCAGGAAGGCTACAACTTCCTAGTCACAGTCTATAGGTATCAGTTTCAC
TGTAATACCTTTCCTTCCATGGCTAAGTCTGGGAAGGACTTTGCCTTCAAACAAATCCAATCCATCACTA
TAAAGGGTGCCCTTATGACCACAGGGTGGCTGGCAATGACTGAGTATAAGATTCTCCATGCCTTG

>gi|2065842|gb|AA407562.1|AA407562 EST00927 Mouse 7.5 dpc embryo ectoplacental cone cDNA library Mus musculus cDNA clone C0004A06 3', mRNA sequence
CTAAATGGTATAGGAGCTTTAGGCATAGCTGAAACAAAGCGCTTCCTCCACCAAGGCCTGCTCCTGTCTG
ACCTCTCATCGTCACTGTCCTTGCGTTCCTCAGTCTCTCCTCTAGAAGAGTCCTTACTCGGGGACGAAGA
TGACGAGTGAGGTGCAGCCACCAAAGAAGTAGCACCAGTGGCTGCAGCTGGAGGAAGTTCTTCATTCCCT
GGACGTCGGTTCCAGCTGGGGTCACTCATGGGCCGCCGCACAGAAGACACTATATCAGAGCTTCTGCTGC
GAACCAATCTCTCAGGGTATGAGTGTCTCTGCTTGAACGCCTCCATTTCAGCTGCAGTTAAAACGTGAGA
GCCAAAGTTTGGCAACCTGGCCTCATTTCCTCCCACTGCACCTTCCAGGATTGGAGGATCCGGAGGTGGA
TGCGAGGGTCGGGCATAGTGAGGACAGTGGATCAAACATGGCAAGCAGAGACTCTGACTGAGAGGGAGGA
GAGGTCAGC

>gi|2065845|gb|AA407565.1|AA407565 EST00930 Mouse 7.5 dpc embryo ectoplacental cone cDNA library Mus musculus cDNA clone C0004A08 3', mRNA sequence
CCAGAAAAAAAAAATCTCTTATTTTTTCAGTGCAATAGTTAAGTTCCTTCATATTATAGAGACATATACA
CAATGTTAACAACCATGAAAAACAATACAAAACGCCCTCCATTTAACAAGTAGAAAAATATAACTACTAT
ATATGGCAACTGTGAATCTAATACTGTACAGAAGTCATTTGTGGGTTTTACAAATAAATTATAGCTTAAA
TGCCTTTTTAAAATTATTTTCCTCCCCCCTTCAGATGTACACCAGAAGTTAACAACAGGAAAAGTCCCGA
GCCTAGGAGACGGCAAATCAGTGCCAGTCGAATGTTCTGCCCACGAGCTTGAAAAATTTCTTATTTGGCT
CATGAAAGTATTCGTGCAGTTTATCAAGTAGTTTGGGATCCACCTGGGGGTGCGCCCGGCCTTTGGACTC
GTGTAAGCAGCGGTCC

>gi|2065762|gb|AA407572.1|AA407572 EST00847 Mouse 7.5 dpc embryo ectoplacental cone cDNA library Mus musculus cDNA clone C0003D01 3', mRNA sequence
GGTGGTACAACCTTTAATCCCAGCACTTGGGAGGCAGAGGCAGGCAGATTTCTGAGTTCGAGGCCAGCCT
GGTNTACAGAGTGAGTTCCAGGACAGCCAGGGCTACACAGAGAAACCCTNTNTCCAAAAACCAAAAAAAA
AAAAAANAAAAACCCAATCAATTGG

>gi|2065766|gb|AA407576.1|AA407576 EST00851 Mouse 7.5 dpc embryo ectoplacental cone cDNA library Mus musculus cDNA clone C0003D06 3', mRNA sequence
AAGAGTCAAAATTCATATTAGACAGTGGGTAGAGAAAAATTAAATTAAGTCAAGTAGAGGAGTTGGGGAG
AGCCCACCTTTAAACACCAANTCAAGAAATCTGGGGGAAAGCAAAGGNTTGGTAGAACTGGACACCTGTC
TGTCTGTCCGTCCTCCAGGCTGACAGTGTCTNTGCTACTGGGCCAGCAGTACACAGCAGCAGGCACTCCC
ATCTTAAGCAGACTGGTCACTCCTCGNCATGCCCTCCCAAGAGAGAGGCCTCAGCAGACAGAGATGGGTC
ATGGNAGTAAGGGGGTGGTCCNAAAGCAAGGNAAGGCCAGCACAGGACTTNCCCATNACTTGNTTCTCCT
NTTAGG

>gi|2065768|gb|AA407578.1|AA407578 EST00853 Mouse 7.5 dpc embryo ectoplacental cone cDNA library Mus musculus cDNA clone C0003D07 3', mRNA sequence
CTGCAACACAACGGATTGCCTTTATTTCGGTATGCATCCACATTTCAACATTTAGTGGTCCTGAACAGAG
TGNGGAGCGTGGCAGTGAGCCAGGAGGCCAGGCCCACGGATCTGCAGATGATCTGCAAACATGGGGACAC
AGAGCTCCTCCTGGTCCCTGCAGAGGGTCTGAGGAGCAACACTGAAACCTGAGTCTGCAGGGTCAGGGCC
TCGTGCTCCAGCTGTCAGGCTCCACATCAGACCCGATGGGTGGNCAGGGTGACGAGAGCCCTGTTCAAA

>gi|2065778|gb|AA407588.1|AA407588 EST00863 Mouse 7.5 dpc embryo ectoplacental cone cDNA library Mus musculus cDNA clone C0003E02 3', mRNA sequence
CGCGTTGGGCTATTTATTAACAACATGAGCAAGGGGCTTCAAGGACTGGTGGATCCAGGCCGCTTCTTTT
TCTTCCTTCTTTGGAGAGCACCTTGTGTCTGGTCCAAATCTGGGAGCTTCCGCTTGGCAGCTGCCTCCAA
AGAGGCCCAAAGTTCATCTGTCTCTGTGTCTTCTGAGGGTACTTGGTTGGGCTCTTGAGGTTCTTGGGGC
TCATCCTCCCAGTTATCCCGGCCTGACAGGAGAAGGCAGTTCAGTTGAGACTTGAGATAAACCTTATGCT
CTAGCCCACGTGGATTGCGGATCCTGTGTATCC

>gi|2065780|gb|AA407590.1|AA407590 EST00865 Mouse 7.5 dpc embryo ectoplacental cone cDNA library Mus musculus cDNA clone C0003E03 3', mRNA sequence
AGNGNGAACCAGGCCCNGGTGTAGGNTTTTAANAAGTGACTTTTAGTAAGGTTTCTTAAATGCTTTAACC
TTTCTTCTATTCAGTTCACCACCCAGCAGAAAGAATGGGAACGGTTATTAGGTTACGGGGGAGGTGGACT
TGCTTAGAAATAGTTCTTTGGNGCAAATCCATCATCAGTTCACTTCACAAGAATCAGCAACAGCAGGTCC
ATCCAGNGGAAACTNNGAGGCTCTGCTGTATGTGGTTTGGAAGAAGTTCCTTGGGGAGA

>gi|2065789|gb|AA407599.1|AA407599 EST00874 Mouse 7.5 dpc embryo ectoplacental cone cDNA library Mus musculus cDNA clone C0003E09 3', mRNA sequence
GATTTGAAGAAGGCTTTTAATATTGTAGTGTGAGGAGCGGGTGTGGCAGCAGTCCCAAGATGGAGCTCGA
GACTGTAGCCAAGTCTTATGACTTGCACCTGACTTCCTCATACACCTGAAAATAAGCCATGACCATCGTG
AGAACTGCGCAGGTTCACCATGATGCAAGATCGGACCATATGACGAGTGATGATTCTGGACTGCTGTTAC
GTNGACTGGACTNNTGGGNCGTGGTTGAGAGGNTATATAAGGGNTTGCGNTTGGGGGTTGTTGTGGTTTT
TTCTT

>gi|2065797|gb|AA407607.1|AA407607 EST00882 Mouse 7.5 dpc embryo ectoplacental cone cDNA library Mus musculus cDNA clone C0003F04 3', mRNA sequence
NACACACACACACACACACACCCCCAGCCCCGCCGCCGCTCGGGCCGCGGCCCTNTNCCGGGTGACCCCT
GCCCCAGCCCGCCGCCCTCGCAGACGTCGCCATCCCCCTCCCTGCCTAGCTCACCGGCTCCTGCCCCAGC
CCGGGGGTGCGCTGGCAGTGGCCGGAGCGAGACTCGAGAATCAACCGCCGGCGCCGCGCACAATATGGCG
AGTCTCGGCTTCCGCAATGGAGCTCGGGAAATACAACAGGGGCCGCTCAATATTCATGAGAGACTGGGGA
GGGGGGAGCCGGCTCGGCCGCGNACGCGTGG

>gi|2065859|gb|AA407614.1|AA407614 EST00944 Mouse 7.5 dpc embryo ectoplacental cone cDNA library Mus musculus cDNA clone C0004B07 3' similar to Moloney murine leukemia virus, complete genome., score = 1554, mRNA sequence
ACCTCCGAGGCCACTAGNCCCTAAATATAGAAGATGAGTATCGGCTACATGAGACCTCAAAAGAGCCAGA
TGTTTCTCTAGGGTCCACATGGCTGTCTGATTTTCCTCAGGCCTGGGCGGAAACCGGGGGCATGGGACTG
GCAGTTCGCCAAGCTCCTCTGATCATACTTCTGAAAGCAACCTCTACCCCCGTGTCCATAAAACAATACC
CCATGTCACAAGAAGCCAGACTGGGGATCAAGCCCCACATACAGAGACTGTTGGACCAGGGAATACTGGT
ACCCTGCCAGTCCCCCTGGAACACGGCCCTGCTACCCGTCAAGAAACCAGGGACTTAATGATTACAGGCC
TT

>gi|2065860|gb|AA407615.1|AA407615 EST00945 Mouse 7.5 dpc embryo ectoplacental cone cDNA library Mus musculus cDNA clone C0004B09 3', mRNA sequence
CGAGACAGGGTTTCTCTGTGCAGTCCTGGAACTCACTCTGTAGACCAGGCTGGCCTTGAACTCAGAAATC
CACCTGCCTCTGCCTCCCAAGTGCTGGGATTGCAGGCATGCGCCACCACTGCCTGGCTGCCTGGTTTTTT
AATTACTGGCTTTAGCCTAAATGGCAAATTCTATAACTAGGTTATAAGAATAGTTTTAAAAGAAAGAGCC
TCAGGAGAGTGGGAACAGGAACATGGAGAAGTAAGAGGACACCTGGGCTTTAGTCAAGATCCTGTCTAAA
ACAAAACAGAGGGGNCGGNAGAGCTNGNGCAATGGCTCAGTTGGTTAGAGC

>gi|2065864|gb|AA407619.1|AA407619 EST00949 Mouse 7.5 dpc embryo ectoplacental cone cDNA library Mus musculus cDNA clone C0004C06 3', mRNA sequence
CACTATTGACAATTTTATTTTTAAATGTATGAAAATTAAATTATGCATCATTTCTCTAACAATGCAAATA
AGCCAAAAAGAGCAACATTAGTGTAACATACCCTACTACAGATAGAGACATCCTCCCAAAGTGGAATCAA
TGAGCATTTATTTTAAAATTCACACATTGAACAGTTTTGCAACAAAAACACATTGATTTGGTTGTGGTTT
CAAAATGCCTAGGTTACATGGCCTTCTACCTGAGAAATTCAAACAAATGGAACAAAGCACTTAGCAGACT
TTCCCTTTACAGGGATTAGCAGCACATACAAGGGGAAGCGGCACGGGAA

>gi|2065849|gb|AA407648.1|AA407648 EST00934 Mouse 7.5 dpc embryo ectoplacental cone cDNA library Mus musculus cDNA clone C0004A10 3', mRNA sequence
CTCTTGAAAGTGACCATTTAATGCACGTGTCTTGGATGGTGGGCTCAGATTGGAGGGAGACCATTGACAT
AACTGAGCACCAGGTAGGGCGTCCTAGCCAGCCGGGCATGAGAACAGCAGGAGACCCCCGACAAGGGCAG
CAACAGCGTGGCACCCACCAGAAGGAGGAAGAGAAGGAGAAAGAAGAGGGTCAGGGGCCGCTTGGATGCA
GGAGCTGGGACCCCGCGATCCACTTCCAGCATTGCATCAGGCAGACTGGGGGATACTTGCCTCTTCCTGT
CCTGAGGCTTCCGGAGCCGCCTTCGATGGTGAGCCG

>gi|2065852|gb|AA407651.1|AA407651 EST00937 Mouse 7.5 dpc embryo ectoplacental cone cDNA library Mus musculus cDNA clone C0004A12 3' similar to Mouse replication-dependent histone H2A.1 gene., score = 1125, mRNA sequence
CTTTTCGGGTGAGTGAACGGACTGGTCTTATTTTCCCTTGGCCTTGTGGTGGCTCTCGGTCTTCTTGGGC
AGCAGCACGGCCTGGATGTTGGGCAGGACGCCGCCCTGCGCGATGGTCACGCGGCCCAGCAGCTTGTTGA
GCTCCTCGTCGTTGCGGATGGCCAGCTGCAGGTGGCGCGGGATGATGCGCGTCTTCTTGTTGTCGCGGGC
CGCGTTGCCCGCCAGCTCCAGGATCTCGGCCGTCAGTACTCCAGCACGGCCGCCAGGTAGACCGGGGCGC
CGGCGCCCACGCGCTCCGAGTAGTTGCCCTTGCGGANAGCCGGTGCACGCGGCCCACGGGGAACTGCAGG
CCGGCCCGGGAGGAGCGGGTCTTGGCCTTGGCGCGAGCTTGCCACCCTGCTTGCCGCGTCCAGAN

>gi|2066653|gb|AA407657.1|AA407657 EST01738 Mouse 7.5 dpc embryo ectoplacental cone cDNA library Mus musculus cDNA clone C0013E05 3', mRNA sequence
ACCTTAAATAAACTGTTTATTCAGGAGTAACAATGAAAGAATGTGATTATGATGTGGATTACAAAAACAA
AGACAAGATGGTCCTGCTGCCACAGGTATTGCCAGCTCCAGGCTGAGTATGTGAGTGGGCTAGTGTGTAC
ACACACACACACACACACACACACACACAGNGTCTACAACGGGGTGTGGACTGCAATGAATGACCATGTG
TGTCTGCAGCTTGGCCCCTTCCCTGCCCCCCA

>gi|2066655|gb|AA407659.1|AA407659 EST01740 Mouse 7.5 dpc embryo ectoplacental cone cDNA library Mus musculus cDNA clone C0013E06 3', mRNA sequence
ATTGTGAAAAATCTTTATTACTGTCTCTTGTGGTAAAATAATCTTATACAAATAGAATCACCTGATTTGT
TTTGGACTGAGGATTTTAAGGACAGAGATGTTTCCTATTTCTGTGAAAAATAGATTTACAGGGAAAATGG
ACTTTCACAACTTGAGTGACAGCATCGTAAAGGCCATGATCCCTCACGGAACAAGAATGCGCCCACCTCG
TCCAGACTCCCTGTGGCTATGGTGCTCTGGACATGGAATGTGGAT

>gi|2066659|gb|AA407663.1|AA407663 EST01744 Mouse 7.5 dpc embryo ectoplacental cone cDNA library Mus musculus cDNA clone C0013E09 3', mRNA sequence
ACTTGAGGCAACAACTGAAGTATGATTTAATTCAACTAGGAAGGTTGCACTTGGAGGGGAAGAAAGCAAA
CTGAAAACTCCTCCTAGTAAAGCCAGACACTNTTTCCAAAGCCCAGAGCTGACATTTTCAGATTGACAGC
AGAAATGTTTGTTTCCAGGNAACAAAGTCACAAGTGCAGTCAGTCTGCTTTAGAGGTCATTTCCACTCCG
TCTCCACTTCTGAGGCTCAGGGGACAATGCTTGTGGCCTTCCTCAGGGCCAGGTA

>gi|2066749|gb|AA407673.1|AA407673 EST01834 Mouse 7.5 dpc embryo ectoplacental cone cDNA library Mus musculus cDNA clone C0014F02 3', mRNA sequence
CTTTTTTTTTCTTTTCTTTTTTTTTTTTTTTTTTCTTTTTTACAAACTGTAGTTCAACCAAAGTTCTCCA
TCTCCTCATGCAGATGCAGTCAATTCTCTCCTGTGAGTGTGGAACAGAAAGATAACTTGGGAGCAGATCC
GGCAGGGTATGGCTCGCTCCATGCTGCATATTCTGTTTAGGATACCACACTAACTTTGAGGCCACCTCAG
ACCTGATGCCTTGGTCTTTTTCTTTCCTTAGGTTTGTTGTCATTCATCCTCATCATCCTCATCTTCCTCT
CCATCAGACAGGGATGTACAAGGCCG

>gi|2065870|gb|AA407681.1|AA407681 EST00955 Mouse 7.5 dpc embryo ectoplacental cone cDNA library Mus musculus cDNA clone C0004C11 3', mRNA sequence
CGAGACAGGGTTTCTCTGTGTAGCCCTGGCTGTCCTGGAACTCACTCTATAGACCAGACTGTCCTCGACC
TCAGAAATCTGCCTTCTTCTGCCTCTGCCTCCTGAGTGCTGGGATTAAAGGCGTGGGNCACCANCCANGC
CCCCTACAAATNCTCTAATTCATAGTCCAGTCCAATGTATGAAAGAAATTCCACTGGCAGGNAATNATGC
TAATATACAAATGATTCCATTTACCTGTTTTAGTATTGGGGCTTGAACCTAAAACAACATGGATGCTAGG
CANCTAGTCTANCCACTNGAGCTACATCCAGTCTTTAGTTTNGGCNTTTGGATACTTGAATTTNTTTCAT
AGTCACTGATTGTCCTTTANGNNGTAAGTTNTTGGNA

>gi|2065875|gb|AA407686.1|AA407686 EST00960 Mouse 7.5 dpc embryo ectoplacental cone cDNA library Mus musculus cDNA clone C0004D06 3', mRNA sequence
GCAGGGNCTANAAATAACTTTTATTGAAATTGAACAAATAACACAACAGCCTTCCTGNGCNGGGGATCAC
TCGTCCCAAGCCATTTCCCANACTCTAGAAGCACAGAGCTTCCANAAGGAAGTATTTTTTTAAAGCCATC
NCTGTANAGAAATCAGACTCTGCCCCAACATTATCATAGTCTAGACTATTTACAAACCTTCACATTTTAA
TTA

>gi|2066889|gb|AA407691.1|AA407691 EST01974 Mouse 7.5 dpc embryo ectoplacental cone cDNA library Mus musculus cDNA clone C0016C03 3' similar to Mouse ctla-2-alpha mRNA, homolog. to cysteine protease, score = 1768, mRNA sequence
GACTGCCAAAACTAGTAGTTTTATTGCATGAATGTGCCTCAGAGTTTACACCACAGTGTTAATCTTACAT
GAATTCAATGTTACACTACACAAAGCAGGTGCTGGAAGCTGTGATGGGATGCCTCCTGCTGTTGAGCCTC
TCCAGCATCATTCCTCTCATACCAGGAGACAGAAGACTTCCAAGGCAATGGCAGAGTGCTTGCTTCACTT
CTAGCCTATGCTATTGTTACCAGTCAAGCCACAGCTGTTACTCTGGCTGAGCCCTTCCAGGTGTCAGATA
GCTGTTCTTTCCCAAATCTTCATATTCAGGCAAATCAGGAGCCATTTCTCCTCTATTCAGTGAGTTTCCA
TAGGCAATTTGTCTTGAATTCTC

>gi|2066897|gb|AA407699.1|AA407699 EST01982 Mouse 7.5 dpc embryo ectoplacental cone cDNA library Mus musculus cDNA clone C0016C08 3' similar to Mus musculus fat facets homolog (Fam) mRNA, complete cds, score = 1465, mRNA sequence
CTTAAATCAAATTCTATTTGCAAATTCAGCAAAATAATTTCTATAAAATAAAACAGCAAAATATTTAAAT
AGGGTAGGTTTTATCTGTTTGCAGGGGTATTTGGTTTTAGACAGGTTCCAAAAAAATTACACATATTCAA
ATCACCAATTTTCTTTGAAACACAGCTTTAACTGATTCCTTTATCTTTATTCAAATTGTTTATTCTAAAA
TTTAATTCCTTAATTGTATTAACTACCAGTAATTTCTTAAATTAGACCCTGCTTTGAATGTTAAAATTTT
TGGAATGGAAAAGGAGCTTGGACAATTTTTGCTTTCAAGTAAAATTATGACTGAGCAGAGAATCAGCCAG
AGACCTTGGTGCAGAGGTACTCCAAAGACTGTGGGGATTCTGAGGACTTCCACAGCAC

>gi|2065897|gb|AA407708.1|AA407708 EST00982 Mouse 7.5 dpc embryo ectoplacental cone cDNA library Mus musculus cDNA clone C0004F03 3', mRNA sequence
CTGCCTTGGTTAAACAGCCTACAGATGAGAAACCTCTCCACAGGCCTGGAGCCAGCAAGAGAACCAAGAG
CCAGTAACACCGTCCTCACCTTTGTGCACAGCTCCCAAGAGTCTCATTAGAGGGAGGCTGGAAGTTGTAA
GCGTCAGGGGTTCCAGACTCCTGCTATCAGCCGAACTTCGTCCCCACCAAGGAACTACGGTTCCAAACAG
AAGTCACTGTGACAGTTGATCTAGAACCATCCCTCCCCCCAGCAGGCAGTGGCACATNCTTCAGACTGGG
CCTCAGGAAAAGCACGTCCTACAGGTAGATCAATGAGCANCTCAATGGGCTGTAGTTAAACTACANCAGG
GAGTCAAGTCTGCCTCAGGCCAAAGNTCTTACTGACAGAGGNCTTTNACGG

>gi|2065899|gb|AA407720.1|AA407720 EST00984 Mouse 7.5 dpc embryo ectoplacental cone cDNA library Mus musculus cDNA clone C0004F04 3', mRNA sequence
ACANCACATGACAAGTTATTTTATTCAAATTATGTTTTCCAAAAGAGGGGGTTCTGTGCTAGTCGTCTTT
GAAAGTTTTCATACCATTTCAGAACCACATTTGCTGGGATGAACATTTCTGATGGATTTGGTGTCATCTG
GGCCTGAGAGAGAGCAAATGATGAAGCAAAATTNTAGAAGTTGTCCAACATCTTCTGTGTGAACTGCGTA
AAGGNGTCAACGGNGGNCACGGCAGCACTGCCTACAGGAGTCTNCTGAGCCAGACTGTCCAACAATTCCA
CCGNGGNTGCCAATCTGGGCAACAGNTNGGGTTCG

>gi|2065905|gb|AA407726.1|AA407726 EST00990 Mouse 7.5 dpc embryo ectoplacental cone cDNA library Mus musculus cDNA clone C0004F10 3', mRNA sequence
CTAAAATTTGATTTTATAAAATGTGGAGGCTTTTGAAATCCATCAGCACGAATAGTCTTCACCTTTGAAA
AACTGGGAGACTGATGATTCCTCTCTGTAGGACTAGCCATGTGAAAAATATTCTCATCTTCATTCTGTAA
TCGCTCTTTTCTCCTTCTCTCAATGTCATGTCGTAGATCATTTGGTTCTATTACTTTGACCAGAGTCTTA
TCTGGTTCATATACCATCGTATATTTATTCTGAAAATCATCCAAAGACATATCTATTCGCCTGTGAAATT
CTGGATCTGAATTTGATTTCGNTTGGATTGAAATCTGCATCCNGTCTGTTTTTTATTCTTGAGGAACGNT
CATTTAGNGTAATATCCAGGNGTTACAAAAC

>gi|2065908|gb|AA407729.1|AA407729 EST00993 Mouse 7.5 dpc embryo ectoplacental cone cDNA library Mus musculus cDNA clone C0004F12 3', mRNA sequence
GGTTTTTCGAGACAAGGTTTCTCTGTGTAGCCCTGGCTGTCTTGGAACTCACTTTGTAGACCAGGCTGGC
CTCGAACTCAGAAATCCGCCTGCCTCTGCCTCCCAAGTGCTGGGATTAAAGGTGTGCGCCACCACACCCG
GTCTTCCTGTCACTTTTATAGATCCTTAAAATATACTTGATTGAGCTTAATTATTTGAAAAATAAGTGCC
AAAAATAGGTACACACTTAGTTCTAATTTAAAAATTATTCACTATGGCCAACANTATTTTTTTGAGANTT
ACTAGTGACTTGCAAACAGTTTACTATTNTCTAACTAAACAANTTATAGTGTATGNNTTTAGTNTTACCA
GGTGAAAACCACCTTNTAGGATTTCAGNGC

>gi|2067250|gb|AA407733.1|AA407733 EST02335 Mouse 7.5 dpc embryo ectoplacental cone cDNA library Mus musculus cDNA clone C0020B08 3' similar to M.musculus mRNA for calmodulin, score = 1187, mRNA sequence
AATGGTCTTTTTATTGGAAAAAAAAAAAAATAAAAGACTAGCATTTACAACTTGGAATGGACGTAAATTA
TCATTTCCTGAACAGCAATGTTGATGGTGTGCTCAAGTCCACAGACACAGCCTACTCTGCTGGCTCCGAG
TCATGGTTCACTAGGTTTTAAAACACAGTCCAAAAATGCTCCCTTAGGAAACATTTCTTAATAAAATGTG
TGGGATTTGGTGACAGCCTTGTTGTTCAGTCACTCCAATGCAATGCGCACAGCAATGAACCATCACACTC
GGGCTCGCCACCAGGGNGTCACTGTCACCATGGGACTGGGGCACTTGATGAGGACTGTCCTACTTCTGGG
GCTGTGTCTCAGAGTTTAGCCTTCCCCCATTCTCTGGCACATCAATCATCCTGAGGNAAACCAATTTTAA
ATGTTTGCTTGGCAGTAAACTGGGCTGCTGGACAATTTATCTGGAACAGATTTGAACTAGAAGCCCATCT
GAGATTT

>gi|2067251|gb|AA407734.1|AA407734 EST02336 Mouse 7.5 dpc embryo ectoplacental cone cDNA library Mus musculus cDNA clone C0020B09 3' similar to Mouse mRNA., score = 1607, mRNA sequence
AAAGAAACTGTAAACCATCCTGGTCAGTCTATCCTAGTCTATGTTTATATGCTATTTTCNCAAGCAATCA
CTTCATAGCTATGGGTTTACAAAATGGCCAACAAAGGGGGAAGGCAAAATAGCCTCTACTGCATTACAAG
GAACACTGGGATAAACTGTACAAAGAATCANATGGTTTTGGNACCATAATGACTGTAGAAAGCAGACCCA
AGTTCTGGAATGATAAGACAATATACACTCTGCAATAGCCAACTATAACAGAAGACTTTGAAAGAAAAAT
TGAAAATTGNGTAAAGGGTAAAATTCAAGCCTTTAAAATAGTATGCC

>gi|2067289|gb|AA407751.1|AA407751 EST02374 Mouse 7.5 dpc embryo ectoplacental cone cDNA library Mus musculus cDNA clone C0020F10 3' similar to MDB1163 Mus musculus cDNA 3'end., score = 1260, mRNA sequence
CAGTGGTATCTGCATCTTTATGTACACTACAGGGTGGGTTGGGCAGAGTGCCTGGTCCCAGGGACACACC
ACGGTTAACACTTTACAAAACCCAAAGGAAGGAAGGGGCAAGTGCAAGTCCAGGAAATGAGGCCAAAGTC
ACGCGGAGAGGTCGCTGTTATCAAAACGCTCCTGGTCATACACTTCAGCCACCACCTTGCGACCACCAAA
CCAGCGCCCATTGAGGGCCTGGATGGCCTTGTGAGTCTCTGAGGCCATGGAGAATTCCACAAAAATCTTG
ACGATGATTTCTGCATCTTCCTCTTCGCCCTGTTTTTCTTGGATAGATAATGACCCGGTTCACAGCACCA
AATTTGCCANACTCCTCTGTCACCTCTCCCTCCAGGTCGTCATCG

>gi|2067290|gb|AA407752.1|AA407752 EST02375 Mouse 7.5 dpc embryo ectoplacental cone cDNA library Mus musculus cDNA clone C0020G02 3', mRNA sequence
AGCTGAGGCGATCCACGGGAAGGGCCCGGCTCGCGTCCAGAGTCGCCGCCGCCGCCGGNNCCCCCGAGTG
TCCGGGCCCCCCGCCCCACCGGGGGCCCGCTGGTTCCTCCCGCTCCGGAACCCCCGNGGGGTTGNACCCG
GACGCGTGG

>gi|2067345|gb|AA407756.1|AA407756 EST02430 Mouse 7.5 dpc embryo ectoplacental cone cDNA library Mus musculus cDNA clone C0021G06 3', mRNA sequence
CACAGTGGGAATAAATACCAGCTTTATTAACACTCCAATTACCATTCATTTATGTCCATTCCACAGTTCA
GAGGGTTACTGAGAGTAACCCTCTGCACCACAGTCTGTCGGAAGATGACTAGGAACGAAGTATGTCTCAC
TGTACTGAATATCGCAGGCCTTCATGCATGACAAATCTAAATAAAGATGTGTCAATAATTCACAAATTGC
CATATAACAAAGTCATCATTGCTAACAAAATATAAACATGGTTTCTTTTATATTAAAAAATTTAAAAGCT
ATTTACCAGCAAGAAAAAATACATAGAAATTATAAAACTCAAGAAATTTTACACATTTTTACAAGCACAA
TTTTGAATGAACAACAGACCCAAATGTGTGTGAGATGCGGTACATACTCCACT

>gi|2067347|gb|AA407758.1|AA407758 EST02432 Mouse 7.5 dpc embryo ectoplacental cone cDNA library Mus musculus cDNA clone C0021G09 3', mRNA sequence
GACATTCAGATGTTTTAATTGTTGGTTGAACATATAAAAAGGAGCCAGGCACTGATGATTTATGAAAATG
GAACAGAACACTGAAGCAAATGTCTATAAATATTAAACATACAGAACAAACCATAGTTATTTGCTTGTAC
CCACTCGGAGCATTGACCTGTCATCTATGAAGTACACAGTAACAATCACTTTGTCAGGAAGTGTCTTTAA
GTCAGAAGACGGTGTATTACTGTCTGTAGTCAGAGAAGGCCGCCTTAGTAGAGATCCTGAAACGAATCNT
TGACCCACAGAAGGGTTTAAAAAAAAAAGTTCCTGTGAAAAAACAAGACACTTGTAAAGAAATTACTTGG
AAAGTAGAAACCAAGTATGTATGCATGAGTCCCAAGTGGATGTTTTCTGTCAGTTACACTCTTA

>gi|2067260|gb|AA407765.1|AA407765 EST02345 Mouse 7.5 dpc embryo ectoplacental cone cDNA library Mus musculus cDNA clone C0020C10 3', mRNA sequence
GAGACAGGNTTTCTCTGTGGAGCCCTGGACTGTTTTGGAACTAGCTCTGGTAGATCAGTGTAACCCACAT
GTACCACCATGCCTGTCTCAAATACACTTTAATACACTGATGGTTGTTCTTTATCACTTTGTGAGGAAAA
AAAATTGGTTAAGGTCAGTATATAATCAGAGTCTATGTGGTCCTTAAACTTATGTAAAGCCAATTCTCTG
ATCAAGTACCATGGNTCTACATTTAACTACTTNAAATAGAGGTGAGGAGCCTAGGAGNATACCTTTGCTA
TATNAGGCAAGGTT

>gi|2067262|gb|AA407767.1|AA407767 EST02347 Mouse 7.5 dpc embryo ectoplacental cone cDNA library Mus musculus cDNA clone C0020D01 3' similar to Mouse helix-loop-helix DNA binding protein regulator (Id), score = 876, mRNA sequence
ATCTAAAGTGTTTGTTTAATAACAACAAAAAACTCACCCCCATAGAACTATTGTAAAACAATATTTTCAG
CCAGTGATCATTGTAATATACAATACAAAATATTTCCTCAGAAATCCGAGAAGCACGAAATGTGACCATT
TAAAAAAAAATGTCTGCTTTTTCAATAAAACAGAAACACGCGGGGTTGATTAACCCCCTCCCCAAAGTCT
CTGGAGGCTGAAAGGTGGAGAGGGTGAGGCTCTGTTGATCAAACCCTCTACCCACTGGACCGATCCGCCA
AGAGTCCGGTGGCTGCGGTAGTGTCTTTCCCAGAGA

>gi|2067273|gb|AA407778.1|AA407778 EST02358 Mouse 7.5 dpc embryo ectoplacental cone cDNA library Mus musculus cDNA clone C0020D10 3', mRNA sequence
CGAGACAGGGTTTCTCTGTGTAGCCCTGGCTGTCCTGGAACTCACTTTGTAGACCAGGCTGGCCTCGAAC
TCAAAAATCCACCTGCCTCTGCCTCCCGAGTGCTGGGATTAAAGGTGTATGCCACCACGCCTGGCCAGAA
ATTTCTTAAAGCATAACTTTTCCTGCTCACAAGGTGCTCATCCCAGATGTTTGTGACGGTCATGGAAAGT
GGGGAAACAATGGTGGGTATGACCATACCACTGGTTTTGTTTTTAGGAGAAAATTATAACCCACAATAAT
GTCATGAAGAAACAAGGCATTGCACTGACTCCGTTACATTTATTTAGGAAGTAAGGGAGGACG

>gi|2067275|gb|AA407780.1|AA407780 EST02360 Mouse 7.5 dpc embryo ectoplacental cone cDNA library Mus musculus cDNA clone C0020D11 3', mRNA sequence
GACCAGNGTAAATAACAAACATTTATTGGTGTCACTTATGGTAGAAAAAAGTTCCTACACCACATGTGCA
TGACCCAATTGTTAAATAGACCATATCCAAGGTGAACACACACCCTGAACCCACCTTTTTCTCAATTTTT
AAAATAGCCAATTCCNCCTCTCCCTGACCCCAAGACATGTGAGCAACTGCTAATGAAAAGCAGTAAACAG
CCACTTGGGCGANAGCATTTTCAAC

>gi|2067277|gb|AA407782.1|AA407782 EST02362 Mouse 7.5 dpc embryo ectoplacental cone cDNA library Mus musculus cDNA clone C0020E07 3', mRNA sequence
CCTCTTCCACCTTCTCTGGGACTAGCAGGACACCATTTGCTGGCCCTTCACCAACTTCCTGCCTCCAATC
CACCCCCTCAAAATGAGTCTGACTCTGACTGTGTTAACTTGGGTGAGGGAGCAGGCCTGCTTTGTGGAGG
AGATGGCACAGTGACTCAGGAACACAGCCTGGACTGGGGCAGGCAACAGAAGCTTCTCCTCTTGGTGACA
TTTCCCTGAAGTTAGTAAGAGGCCTCCTGGGTATTAAGAGCTAAGAGTGTGATGTAATCCTTCCAGAGCC
TGTGTCTTAGGAACCATCAGAAATGATCAGGCTCAGCACTTCCTGCGTGTCCTTTGACTTAAGGGACAGT
TCACTTCAGATAACGCAGCTATAAGCAAAGACCTGTTCAAACTACTTC

>gi|2067291|gb|AA407785.1|AA407785 EST02376 Mouse 7.5 dpc embryo ectoplacental cone cDNA library Mus musculus cDNA clone C0020G03 3', mRNA sequence
GTACCAAAAACGTCATACATTTAACGTTGACATCTTTCTTACCTGTGTGCCTCAGACCAATAAAGTACTC
TGCATTAGAATTTAAATCTTGAGACAGTAGTATAGCAGTGAAAACTGTAAAGCAGCTCAGATACATTGAA
CCCAGGTTTTACATTTTCATTTGTCAGATCAGAATATAAAAAGTAAGCTCGAAATCAACTTGAAAAAGCT
TATTCTTCCTCAAGAAAAAGTATGAACAATCTGAAAATGGTCAACTAGTGTGAATGAAACCTTGTACATA
GTGAAGTCGCGTCAGTGGCTGTTAGACATACCACTCCCTCCTGGAAATTACGGAGCCATCTAC

>gi|2067293|gb|AA407787.1|AA407787 EST02378 Mouse 7.5 dpc embryo ectoplacental cone cDNA library Mus musculus cDNA clone C0021A01 3', mRNA sequence
CAACTTGTTGCAGAGGGGTGCAGAAATCATCTAGTCCAGGGGTTTTTAAACCCATTTTTAAATGGGTGGG
AAAAATTACTTTTCTGCTCTAAATCTCTTTTGACTGAAAGATTATATTTAGAACAATATATAAAATGGAC
ATGCAAAAAGGTTTTAAGCTATGCTTTTTGAAGAAGAACATAGCAAATAAGCTGATAGCTTCCTATTACA
CAAAAGAACCAAATCAACAAGACTAAACATTTAAACTGATATAACTAGGAGAATTTTGAAGGTCTCTCAT
GTACATTGTATCATCTGCAAACAAGGATAACTTCATTTCTTTTCCTATTTGCAACCTTTTAATTTCCTTC
TTTTACTTTATTGCTCCAGCTACTGCTTTAAACACTACATTGA

>gi|2067312|gb|AA407796.1|AA407796 EST02397 Mouse 7.5 dpc embryo ectoplacental cone cDNA library Mus musculus cDNA clone C0021C11 3', mRNA sequence
ACACCAACTTTAAATTTTTATTTCTTCTCAATTTCTGAGAGCAGACCAACTAAAGCCTGCTGTGCCCCAT
AGCAGCTCCAGTGAGGGCAAAGGGGCTGTCCTGGTATCTGTAAAGGCGTGTGGTACTGGGCCCCAGCCTA
ATTCGGAGAGCTGGGTCCGGGGCCTCAAGATGGCAGAACACTTGGGGGAGTAGGCAGCTCTTTCTTTCTG
TTGTGTTGGAGTCCCAAGGCCCGGGCCACCAGCCTGCGGGCCACCGCTGAATCTGTCTGCGGCCTCTCCT
TCGATAGTCGCAGGAACTTTGGCCTCTGCAAGGCTTTCAGCTTGGACTGCTTGGTCCCCTGTGTGAGCGG
GCCGGACGCGTGG

>gi|2067307|gb|AA407811.1|AA407811 EST02392 Mouse 7.5 dpc embryo ectoplacental cone cDNA library Mus musculus cDNA clone C0021C06 3' similar to Mouse mRNA for stromal cell derived protein-1, complete, score = 1935, mRNA sequence
AGAGATGAAATTCTTATTATTATTATTCATTATCATGCATTAATAGGGAGGAAGGGGTTCTTAGATAGCG
TGGTAGCATGGCACACAGCAACACAAGACAATATATGTAAGCATAGCGTTCACTCGATTCCACACAATAG
AGCAAACTCCACCACAAAAAGCGCAGACTGCGTAGAGAGCTCTAAGGAACCCCGGTAATAGAGAAGGGCC
TGGGGTGGGGTGGGGTGAAGGGCCTGGGAGTGGGGGTGGGGAACGCTGCTTAGATCTCCTCATCACCAGC
CTCCTTGTTGAAAGTGGTCATGTCAATCTTCTCGGGGAAGATGATATTGACCGCCAGCTCCTCGCCGCTG
TTATACTGCAACAGGAGGTTCTTCTTCTTGCGAANATGTGGTTGTAGCGCAGGTTGGAC

>gi|2067308|gb|AA407812.1|AA407812 EST02393 Mouse 7.5 dpc embryo ectoplacental cone cDNA library Mus musculus cDNA clone C0021C07 3' similar to Mus musculus ERCC2 gene, genomic sequence, score = 1959, mRNA sequence
CACAAAGTCCTATCAGATTTTATTGTGTCATGGTGGGTGACCCCGAACATTTCACCCACTGAGGTAGGAG
ACTGGCACAGAGATGCAGGACCCAGTGGCAGGTAGCCTGGTCTCCTGCGCGGGTGGCTCTGCACTGCAGT
AAGCTGAGGCAGGATGCTGGGGAAGGCGGGCAGGTCTGAGACGTTCCCAGGCCTAAACAAGATGTCCACA
CCCTACCCCTGCCCTCCCTCCCCGCAGGCCTCAGCCTACCTGAAACAGAACAAGTATCAGCAGGCAGAGG
AGCTATACAAGGAGATCCTCAGCCAGGAGGCCCTGGNCGCCCCACTTGGTGAGCNCACCCCTGCACCTTC
CTGCACCCCCTCCTGCATGGTGGCATTCCTCACACCTGCCTCCATGTCCCCGGACGCGTGG

>gi|2067379|gb|AA407832.1|AA407832 EST02464 Mouse 7.5 dpc embryo ectoplacental cone cDNA library Mus musculus cDNA clone C0022B06 3', mRNA sequence
ACTTTATGGNTTTTAANAAGCNATTCTTACATGTACACTAACAATTGTAAAAGACATTTGCNACCAAAAG
GNACTGTACAACTTAAGAAAAATGATTAAAAATATTCAAAAGNAATAAAGGGNAGTACTTCAAATAGAAT
ATGAAACTTC

>gi|2067357|gb|AA407843.1|AA407843 EST02442 Mouse 7.5 dpc embryo ectoplacental cone cDNA library Mus musculus cDNA clone C0021H08 3', mRNA sequence
AGACATAATTAAACTTTATTATTAATAAAAAATGAACTTTCTAAAATTTTAGTAAATTTCCATTTTAGTT
CTGTTTTGAAGTGTTGGTACCAATGAAGTAACACTTTTCTTCTTTGAATCTTTTCTTGTAAGCTTATAGT
CTTCTCCTTTTCTAAAATAGCAGGAAGCTCCTTCCAGTTCTTGATGAAGATGAAGGGGGCCCCCATGGCC
TTGAGTAACTGCAGAGGAGCACTGTGCTGACTGGTTGTGTTTCCACAGTGACCAGCTGTCATCACATCTT
CTACCACAGGAATGGAGCCAAAGGAGCAGGCCTCATAGATCCTGTAACATTCCGTGTTCACTCCTACAGG
GCACAATGTGAGATCACTGTGAAGCAAAGCATCTTGGTAATTCTTAAGGCTTTCATTTGTCTCCTGAGGC
TGCCACTGTTCTCTTGCAGAAACCCAACAAAGTTTATCATTTCCATCTTGTTCAAAATGGTCCATTAGTG
CTTGGCCTTGGATGAATTTCCATAGGGCAGTCCCTAAGAAANG

>gi|2067397|gb|AA407849.1|AA407849 EST02482 Mouse 7.5 dpc embryo ectoplacental cone cDNA library Mus musculus cDNA clone C0022C12 3', mRNA sequence
GAGAGTNGAAAANAGCNCCATTTTATTATGGAAAGTTACAAAAACGATACAAATCAGGCAGCTGACAAAG
GAGCGCCAGGGAAGCGAANACTTCCTTAGCACCCCCACGCTGCAGTTCAATTCAATATGAACCACACAGA
GAAACAGAATTAAANAACTTTC

>gi|2067403|gb|AA407855.1|AA407855 EST02488 Mouse 7.5 dpc embryo ectoplacental cone cDNA library Mus musculus cDNA clone C0022D09 3', mRNA sequence
TCTAGAGGATCAACTTANTANNANCATNNTCTNCNTNCNCCNTNATNAGTTGNAGTNCGTNATTGATCAA
GCTGAGCTTGGGGATCTTTGTGAAGGAACCTTACTTCTGTGGTGTGACATAATTGGACAAACTACCTACA
GAGATTAAAGCTCTAGGTAAATATAAAATTTTAATGTATATGTGTTAAACTAGCGCATAGCTGCGCTGAG
ATTTGCTACGNTAGATTAGAATATAACACGGAGCATGATCANTGTTGGTATTAATCCGTCCAGGCCATTC
GGCCCTCGTCCTCCGTCGTCAGTCAANCGCCAACACATTGTAGAGTTTACTGCTTAAAACTCCCAACTCC
CCGAACTGAACNNAATGATGCATGTGTGTACTGTTATGCGCTAATGTACATAGCATGGCTCACATTTCAC
ATAGATTTTC

>gi|2067406|gb|AA407858.1|AA407858 EST02491 Mouse 7.5 dpc embryo ectoplacental cone cDNA library Mus musculus cDNA clone C0022D11 3', mRNA sequence
CTTTGTACATACTTTATTTTACTTATTTTCAAAAGTACAGTTTTCAGTAGGAACAGGAGGTAGGGCTAAC
TTAGCTTGAGCTAAGGTCAGACACTGGAGAACACCCTGTATTTTAGAACCCACTTTCTGAGTTTTCCAAA
TGAACGAAAAAAAGTTGTGAGGAGTGAAGACACCAGATGGCCAGCTCCAGATCTGGCTCTACCTCTGAGG
TACAGACCCTGGTAATGAAATGTGCTACTGACACGTCTAAGATGTAGCTGTCACTTCTCAGTTACACTCC
CACAGGAAAGAGACCC

>gi|2067486|gb|AA407862.1|AA407862 EST02571 Mouse 7.5 dpc embryo ectoplacental cone cDNA library Mus musculus cDNA clone C0023D04 3', mRNA sequence
ATTCTTCTCACTGGACTTTAAGATTACTTCCACAGCGAAAGTGCTGCCTCCCTTTTCTGCCCGCAGTGTT
CTGCGTACTTTAGATACTACTCAGTGCTGACATTTGATGGCAAAAGTTGCCTGCACTTAAATTTCTCTTT
TTAATAGGGTGAACTAGAGTTGGAGTTTTTTTCTCTTTTTTCTCTTTTCTCTCTCTCTCTCTCTCTCTCT
CTCTCTCTCTCTCTCTCTCANTNTNTGTGTGNGANGAANANTNTNTNTCTCTCTCTCTCTCTCTCTCTCT
CTCTCTCTCTCTCT

>gi|2067491|gb|AA407867.1|AA407867 EST02576 Mouse 7.5 dpc embryo ectoplacental cone cDNA library Mus musculus cDNA clone C0023E10 3', mRNA sequence
AAAAAAGATACCTGTGAATCTTATTCTTATGACCGTGTACTCCCAAATGTTGTTAGCTTCTACCTCATCC
ATGCTGACTCAACTCTGCTGTGAGGTTCAGGCAGCTGTGAGTGAGCCAACGTCCCGGAGAGAAGAGGAAG
GTATGTTTTAGTCCTAAGCTCACCGGGGAGCAATCTTCCCCCTCTCAGCTGTGCTCCAGGAGCAGCAGGG
GCTGGCTGAGAGGCTGTCCCTAATTTCTGGAGCACAGTGGGTTGAAAAGCAGCTCTCCATTCTGCACCGT
GCAGAGTGCTTCTGTGCTCACCTGTGAAC

>gi|2067393|gb|AA407879.1|AA407879 EST02478 Mouse 7.5 dpc embryo ectoplacental cone cDNA library Mus musculus cDNA clone C0022C09 3', mRNA sequence
GATTTGTTGATTTTGTGAAATAAAGCACATTTTAATTAAGAAAAATTTTAACATTGAAGGCTCAGATTCT
TCGGATACTAGAAGGAAAACTTGCCACTTCCATTTTCCTGTCATCATTGCTGGGAAGGGATGACAAGTTT
ATCTGATCTTTAAGGAAGGGTGAGCAGAAGACTTCCTTTGTCTGAATGTCTCTCTTCTGGGGCTGCCTGG
CTGCCAGATGGTCTGTCTCTGTGGGCCTCTTGCCTACCTT

>gi|2067395|gb|AA407881.1|AA407881 EST02480 Mouse 7.5 dpc embryo ectoplacental cone cDNA library Mus musculus cDNA clone C0022C10 3', mRNA sequence
GGTTTTTCAAGACAGGGTTTCTCTGTATAGCCCTGGCTGTCCTGGAACTCACTTTATAGACCAGGCTGGC
CTCGAACTCAGAAATCCACCTGCCTCTACCTCCCGAGTGCTGGGATTAAAGGCGTGTGCCACCACGCCTG
GGCACCAAGCCAGCTTCTTAACATAAAGAAACCATGGCAATTTACCAATGGAATGTACAATCATTTATTT
AGAACCAATCTAACTTATGTTATAACTGCCAGAAAAATTGTATCAAAATTCATATAAAGTTCTTCAGTGA
TTCAACTGCTAGAA

>gi|2067413|gb|AA407887.1|AA407887 EST02498 Mouse 7.5 dpc embryo ectoplacental cone cDNA library Mus musculus cDNA clone C0022E10 3', mRNA sequence
CAAGGTCTGCAAGTTTATTGCCAGAACAGCAAACTTCATAACAACACCTTTTTAAAGCACACGGAAAATG
ACAAGCCAAATAAACAGAACACTTTGGCTAACAAAAAGCCAAGATTGCTGCTATTGTGGACATAGTCAAA
GTAATACCAAACCAAACAAGTGTATTCAAGAATATATGGGTGATACAATCTATGTTCTCAAACTAAAGGA
AACTTGGACTAAAATACTTGGGGAGGGGAGCAGTTTTCTCCTAATGCAGAAAGTGGAACTATTTAGGTGA
GAGACAACATAAAGTACTAAGC

>gi|2065911|gb|AA407894.1|AA407894 EST00996 Mouse 7.5 dpc embryo ectoplacental cone cDNA library Mus musculus cDNA clone C0004G02 3', mRNA sequence
GCAGTCAAAGGTCAGCCACTTTAATTCAGGGACATGAATCATTTATCAGTCAAAAATGTGNAGAGGCAGA
GGCAACAACAACAACAACAACAACAACAACGACAACAACAACAGAAGAACCAAACCCCAATAAAATAACC
NTAAAACAGACCCTGACAAAACCAAAGCTCATGTCTCTGAACTACTCCCTTTAGCAGCAATCCCTCAGGT
GAACTGACCAGGGAGCCAGCTGNCATTCCCATTTCNNAATGCCTNCATTTTGGAGCCTCTGTGGGANCCT
TGCCTTTNGGANACATCTNAGATTTGGGGGAGA

>gi|2065921|gb|AA407904.1|AA407904 EST01006 Mouse 7.5 dpc embryo ectoplacental cone cDNA library Mus musculus cDNA clone C0004H08 3', mRNA sequence
GCTCCCATCTCACTTTATTTTCTATAAAACTCCTCCATCATTTCACAATTTAACAAAAAAGTTTAAAATG
CGGGACAAATGGCCCTGCAGCTTGTTACAAACACAGCTCTCCTGGTCCCTCTGTCCAGGGCTCGTCTGGG
CCAGTGACGTGTCTATTCATGGAGACATGTCTTGTGAAGCCCTGGGGAGGGATAGGTATCCAATACCTTT
TGCACTCAGTGTCATGAACTGGTTCAGGAGGCTGCAGCAAAGGGACTCACTGAGGGTATACATAGTGCCA
CCCCTTCCTATGGACAAGTCCCTAGAACCCTCGGCTCTGGCTGCAGGCTGCTGCTT

>gi|2066665|gb|AA407905.1|AA407905 EST01750 Mouse 7.5 dpc embryo ectoplacental cone cDNA library Mus musculus cDNA clone C0013F02 3' similar to M.musculus mRNA for centrosomin B, score = 1423, mRNA sequence
GACTCGCTCCTGATACTCTCTAAGTTCTTCCTCCCGTTTTGCTCTCTCAGCACGTTCTCTTTCTTCTCGC
TCTTTGAGCATCTGCTCCTCTGCCCTCCTCTGCTCTTCTTCTTCCTTTTCTCTGTAATAAGTTATTTTGC
GTTCTTCTTTCCGCTGCCTTTTCCGATCTTCTAGGCGACTATGCCTTTCTTCTGCTAAGCGCTCTTCAAA
CTGTTTCAGTTTTTCCTCGTAGACAGACTGCCGGGCAGCTTTGAGGCGCATCACAAATAGATCTCTGTCT
TCCAACATTC

>gi|2066669|gb|AA407909.1|AA407909 EST01754 Mouse 7.5 dpc embryo ectoplacental cone cDNA library Mus musculus cDNA clone C0013F06 3', mRNA sequence
GAATTTAATGAGTTTACATCAAAAAAAAAAAGTAGTCATTTTACATCTAAGGAATAAAAACCGTTTTAAA
AAAAATACAAAGAGTGAAAGGATTTTTAAGCAAGTTTACATTTCTTTTGGTTATGGTTCTGCACAATTCA
TCTCATTGTGTCTTTATCACAACGTGCAAATGCATTTCACAACGCCTGTTACAACATCAAATTAACTCTT
GAGCGTATACAGGGTCAATACTGCCTCAGAGGATCTGATAAGCCTTCTATGAAAAGCTCCACAGTGTATC
TCAGCATATGTCATACAAGCCGGCC

>gi|2066676|gb|AA407916.1|AA407916 EST01761 Mouse 7.5 dpc embryo ectoplacental cone cDNA library Mus musculus cDNA clone C0013G02 3', mRNA sequence
CCTGAAATGGTCGGTCTTTATTACACCCATCAGAAAACAAATATGCTGGTTAAGTTATTCATCATTATCT
TCTTAGTAACAAAATAAAGCACTATCTATGTTTACAGTCATAAAAAGAAACAGTCTGGAGAGAAATAGGG
TCAACAGCGGTGGGGAGGGAAGCACCTGGCCTTGTGGGGTTTGGGGTCTTTCCCTGCCCCAGGGCAGCTC
CAGATCTTTGACTAGGTGCTAATGATTTCCTTGGGATACAACCAGGAAGCTAATTT

>gi|2065926|gb|AA407921.1|AA407921 EST01011 Mouse 7.5 dpc embryo ectoplacental cone cDNA library Mus musculus cDNA clone C0005A01 3', mRNA sequence
ATTTACATTTATATAATTTATATTTTGAATTTATATTATGCGCAATATTATTTTTTAATTTATTTATTCA
TTATATGTAAGTATACTGTAGCTGTCCTCAAATACTCCAGAAGAAAGAGGGCATCAGATTTCGTTACAGA
TGGTTGTGAGCCACCATGTGGTTGCTGGGATTTGAACTCGGGACCCTCGGAAGAGCAGTCAGCGCTCTTA
ACCACTGAGCCATCTCGCCAGCCCCACAATATTATTATTATTATTATTATTATNATNGTNTTGGTGTTCT
GCTTAAATGTATATCTGTTCACCATGTGTGTATGGTGACAGCAGAGACTAGAAGAAGATGTTATATCCCC
TGGGAACTGGGACTTACA

>gi|2065976|gb|AA407930.1|AA407930 EST01061 Mouse 7.5 dpc embryo ectoplacental cone cDNA library Mus musculus cDNA clone C0005D10 3', mRNA sequence
GGGTGAAATAAATAATTTTTATTAACCATTATACATAAGATATTTCAACACACAATGTCTTGCATTTGAT
ATTGTCTCTAAAGCCTGGTGATTTTGCTTCNTTGCAGTAGGGAGAGAATCTGAGGCCTGATGACATGACA
GGCAGGTACTCCACTAAACCAGGCCCGAGGGGTTCTTGGCAAGTGCTCTTCTATTGAATTGTGGCCCCAG
CTCCTCACTGGTGGGCTCTGGGTAAGGGTTAACCCACAACGNTAGGCTCTAACCTTTGCCACTGTACTTC
CGAATTCATGTTTAAGAACAG

>gi|2065939|gb|AA407944.1|AA407944 EST01024 Mouse 7.5 dpc embryo ectoplacental cone cDNA library Mus musculus cDNA clone C0005A10 3', mRNA sequence
ACGAGACAGCGCCGGAGATGGGAGAACAGCCCATCTTCACCACGCGAGCGCACGTCTTCCAGATTGACCC
CAGCACCAAGAAGAACTGGGTGCCGGCAAGCAAGCAGGCCGTCACGGTTTCNTACTTCTATGATGTCACC
AGGAACAGCTATCGGATCATCAGTGTGGATGGAGCCAAGGTGATCATAAACAGCACTATCACCCCGAACA
TGACTTTCACCAAAACGTCACAGAAGTTCGGGCAGTGGGCTGACAGCAGAGCCAACACCGTGTTCGGTTT
GGGATTCTCCTCCGAGCTGCAGCTCACGAAGTTTTGCAGAGAAGTTCCAGGANGGTAAGANGAGCTGCCA
GGCTAGCCAGAGACAAGTCCCAG

>gi|2065943|gb|AA407948.1|AA407948 EST01028 Mouse 7.5 dpc embryo ectoplacental cone cDNA library Mus musculus cDNA clone C0005A12 3', mRNA sequence
GCCTTAACCACTAAGTCTTTATTTATTGAATTTTTATTGTAACATCAATACAGTTTTATTAATACAAAGA
AATATAATAAAGAGAATACAGTAATATAGTTTGAAGGGTGGGGTTGGAN

>gi|2066066|gb|AA407955.1|AA407955 EST01151 Mouse 7.5 dpc embryo ectoplacental cone cDNA library Mus musculus cDNA clone C0006D04 3', mRNA sequence
AACTCTGTAGATATTTATTCTACTTCAAGTAACAAAACCTATGGAGTCCTGTGTTTCAATGGACAGTGAT
ATAACACTCTGCAATACAAAATACAATGTACAGAAATTTCTACAAAGTAAACCTAAAGAAACACACTTGA
TTTTTATGCTTGTGCATTTAAGTTAGAAAATTTTACTTTACACTTTTTTAAAAAAACAAAAAACCTTCAC
ATATTAGATGTTGAAACTGACACTTTCATGTAATTNAGCCTACTATTTGGNTTACAATAGCAAATATCC

>gi|2066071|gb|AA407960.1|AA407960 EST01156 Mouse 7.5 dpc embryo ectoplacental cone cDNA library Mus musculus cDNA clone C0006D08 3', mRNA sequence
AAAGTCAAGGAAATTTATTTCCTGAGGTCATGACACAGGAAGTCAACTCCTAGCCGCTGTGGAGCTCTGG
TGTGAAGGTCAGAGTGCTGACTACATGCTGGGTGGACCAGGAAGCTGGAGTCTGTGATCACGAAATGCTC
GATTACCTTGCTTAGTGTTTCACACAGTGGCGTGCCTGTCCCAGAGCACAGCATCAGGAGCAGACCCTGA
GCCTGCTGGGTGCTGACCAGGCCTGGAGAAGCAGCCACACAAGGCCAGCCCACCAGGCTTTGCTGCGAGA
CCTCGGGGAGGGGAAAGAGCATCAACAATTTACGAGGGTCCAGCTGCTGGGTCAGATT

>gi|2067441|gb|AA407971.1|AA407971 EST02526 Mouse 7.5 dpc embryo ectoplacental cone cDNA library Mus musculus cDNA clone C0022G11 3', mRNA sequence
GTCTCACATTTTTATTATAATATATATATGCAGATCTGCTAAATACTCAGTAATAGATCCTATCAGATAG
CCAGCATAAGGCGCTCTGCTGGCAATCTACCTCAGGTCAGGTACAAGTCCTTGTCACTCTCCAGAGCTTA
ANACTTCGGTGCTGATTTCAGTCCCAGGCCACAAACTAAATCAAGACACTAACTGCACTAAGGACACACG
NGAGCTGAAAGGAACACGGGATCAGGTGTAATCAACGGGCA

>gi|2067422|gb|AA407974.1|AA407974 EST02507 Mouse 7.5 dpc embryo ectoplacental cone cDNA library Mus musculus cDNA clone C0022F10 3' similar to Human non-muscle alpha-actinin mRNA, complete cds., score = 1151, mRNA sequence
AATGTCACGGGAGTGTTGTTTTAATACAGTCTGTCATTGTGCTGCTGCCTTGCATGTTCCTCTGTGAGAG
CCTGGTCCCTCCGGGGCACTAGCTGCCGTACATGGTCCCATTTGCCATTGATCTCCTGAGGCGTGATGGT
TGTATAGGGGTTGGTGCCTGCCATGTTGACATGATAGGTCTGGACGATCTTGGACACTTCATTGTGGATG
CCCAGAATGGCGAGGCGCTCCTTGTCTGCATCCGGGAGGGTGGCCTTGAACTGCTCATGGGCTGTGGTCA
GTCCCTGGATCTCCTCGATGGTAT

>gi|2067426|gb|AA407978.1|AA407978 EST02511 Mouse 7.5 dpc embryo ectoplacental cone cDNA library Mus musculus cDNA clone C0022F12 3', mRNA sequence
AGGAAAAGGGTTTATTTATTAAAGAAGCCATCTGTGAGTCAGTCTGGTTAAATTAGCACACTTGACATAA
CACTTTGGATCAGAACATGCCTTCTTTTAAATACATTGGGCTCCACAAGCAAACACCTAAGGGTCAATTC
AAGTAGCACTTCAGGAGCCCAGCAGAGTATCTGGAGGGACGGGCAGCAATCATTCACCTTCCCAATGCAA
CAGCCACTTTCTGTAGACACCTGTCAGAAGCTAGGACTGCAACTTTCAAGCCATGTGGCAGAAGTTGATA
AGCTGTTAGGTCTGGAAAGGAGAGTCCGAGAAGCTGTGGTCCAGGCAAGATCCCGGCTGAACCCTGTGCC
CACTGGCCTCACAGACTGCTGGAGACTGGC

>gi|2067428|gb|AA407980.1|AA407980 EST02513 Mouse 7.5 dpc embryo ectoplacental cone cDNA library Mus musculus cDNA clone C0022G01 3', mRNA sequence
AAAAGTATTAGACAAATTTATTGAAATACATTTAAGGACATAAGTGGTGATGTCCCGTTATGGATAGGAA
GACTTTATCATGAAAGTACCTCTTTTCTCTAGTCAAATCAATAAACTGAATACAACTCCAATAAAAATAT
ACTTTCTCCTGAAACCTGACAGTGTATGAATAAAAACAACTTGAAAAAGTAAGAATTACGACAGTGATTT
CAATGAACAAGAAGAGTGGGGAGAACTGGCTCACAGGGCATTAAAGCTTTATAAAAGATGCCTTGGCACT
AACACAGGGTA

>gi|2067430|gb|AA407982.1|AA407982 EST02515 Mouse 7.5 dpc embryo ectoplacental cone cDNA library Mus musculus cDNA clone C0022G03 3', mRNA sequence
GTATAAAACACAACTTTATTGCTTTTAAGGAAACGGACTTGGATATGTCAAGGATATACGCCGGGGATAT
GACAGGATACGCATGCCTCCAAGGTCCTGGCTACAGGTGCAGAGGGCTCAGCACCCTGGTGGGAGGGAGA
AGGTAGAGGTTGGCAAAGGGGGATTGAGAGGGACCCGTGGGTGTGTCTCAAGCAGCAGTAGACCTGCTAG
CCACACTTGCTCTTTGGCCTCCAGAAGGTTGTGCCAAACCTTCTCAT

>gi|2067565|gb|AA407986.1|AA407986 EST02650 Mouse 7.5 dpc embryo ectoplacental cone cDNA library Mus musculus cDNA clone C0024C12 3', mRNA sequence
GCTCTGGAACCGCGGGGTGCGTGTTTGTGTTTGACCCGCGGGCGCTGGTGGCGTGGCACGGCTGAAGCNG
TGCCAGCGGGGCGGGGCCCGGCGCACGGAGGCGGAGGAAGACGGAGCGGGAGTCCGGGCAGGCCCGGCGG
CGCCATGGAACTGGGCCCGGAGCCCCCCCACCGCCGCCGCCTGTTCTTCGCTTGCAGCCCCACGCCTGCG
CCGCAGCCCACGGGGAAGATGCTGTTTGGCGCGTCANTGCTGGCGGACTGTCCCCTGTCACCAACCTGAC
GGTCACCATGGANCAGCTGGAAGGACTGGGCAGT

>gi|2067572|gb|AA407993.1|AA407993 EST02657 Mouse 7.5 dpc embryo ectoplacental cone cDNA library Mus musculus cDNA clone C0024D06 3', mRNA sequence
GAGTGCGCGTCTCTCGGGGTCGGGGGTGCGTGGCGGGAATTCACCAACATGATGATGAAGGGAGGCAACA
AAGTTCTGGCCCGGTCTCTCATGGCTCAGACTCTGGAAGCTGTGAAAAGGAAGCAGTTTGAAAAGTACCG
TGCTGCCTCTGCGGAGGAACAGGCCACCATTGAACGGAACCCCTACAGGATCTTCCACGAGGCACTCAAA
AACTGTGAGCCTGTGATTGGGTTGGTGCCGATCCTCAAAGGGGGCCATTTCTACCAGGTCCCCGTGCCTC
TCGCTGACCGACGTCGGCGCTTCCTGGCCATGAAGTGGATGATCACAGAGTGCCGAGAGAATAAACCGCG
GCGGACACTTATGCCAGAGAAACTGTCA

>gi|2067452|gb|AA407995.1|AA407995 EST02537 Mouse 7.5 dpc embryo ectoplacental cone cDNA library Mus musculus cDNA clone C0022H10 3', mRNA sequence
ACGTGAAAAAATCAAATGTATCCAAGAATAAAAAACACAGCACATAAAGTAGTGTATGCATTCCAGTGTT
TGCGCCGCACACGGGGGCACCCAAGAAAAAGCTCTTCTAACGGCCCGGCTCAAGACCACCGGCCAGGGGC
AAACGGTTCGGTTCAGTTCTTTTTGGGCGGCAGCAGGCCGGCCCTCAGGCACAGTGTGGGGGGCCGCCTG
CCTCTCCCGCGGCCCGGCGGGCAGGAGCAGCACCAGCTTCTGGGGCCTCCGGGCCAGCGGTGAACCCCAG
GCCAGCCCGAGCCGCCTGCCAGGCAGAACCCTCCAGGTGGGGTGGATATGCCTGGTCCTCTGGGGCAGCA
GCAGCAGTAGCAGCGACACC

>gi|2067458|gb|AA408001.1|AA408001 EST02543 Mouse 7.5 dpc embryo ectoplacental cone cDNA library Mus musculus cDNA clone C0023A05 3', mRNA sequence
CCACCAAACCAAAGGATTTATTAGGACCACCCGTTCCTTGGAGATGCTGAGCACCCCCTACTCTGACCAC
GTCCTACAGACACAGTTAATCTCTCTGATGTTGGATGANAACTCTGGCCTGCCCAACACTCACTGCTGGG
NCCCTGAGCAGTCAGGNCTTTGGGAGCAGTCTGAACTGATGGGTAAGGNCATTTGGCTAGCTCCTCAGCC
ATTGCTTTTCGCATCTTGTCCTTGAGGNAGGCGCTTTTCTGCCATTCAGACTTCAGATCCAGC

>gi|2067449|gb|AA408014.1|AA408014 EST02534 Mouse 7.5 dpc embryo ectoplacental cone cDNA library Mus musculus cDNA clone C0022H06 3', mRNA sequence
CCCGGGGAGCCCGGCGGGTGCCGGCGCGGGTCCCCTCCCCGCGGGGCCTCGCTCCACCCCCCCATCGCCT
CTCCCGAGGTGCGTGGCGGGGGCGGGCGGGCGTCCCGCGCGTGTGGGGGGAACCTCCGCGTCGGTGTTCC
CCCGCCGGGTCCGCCCCCCGGGCCGCGGTTTTCCGCGCGGCGCCTCGCCTCGGCCGGCGCCTAGCAGCCG
ACTTAGAACTGGTGCGGACCAGGGGAATCCGACTGTTTAATTAAAACAAAGCATCGCGAAGGCCCGCGGC
GGGTGTTGACGCGATGTGATTTCTGCCCAGTGCTCTGAATGTCACGGACGCGTGG

>gi|2067467|gb|AA408030.1|AA408030 EST02552 Mouse 7.5 dpc embryo ectoplacental cone cDNA library Mus musculus cDNA clone C0023B06 3' similar to Human fetal brain: promyelogeneous leukocyte mRNA for TPRD,, score = 962, mRNA sequence
GTTGCCACTTTTTAATCTCTCTGTCCAAATCTTGGAGGAACCAGTCTAATTCCGTCTTTGAGATCTTGTT
TTCCTCTGTGTGCCGTTGCAGCTTTTCCTCCAGGTCCTTGATCTCTTGTGAGCTCCTGAGTTCTATCTGC
TCGCAGTTCTCACATGCTACCTTCAGCTGCTCTCTGAGTAGGTGGCACTCCTTTTCCTTCTGGGAAAGGT
CCCCCTGCTGTGTTTCAAACGGCTCATACGGCTCAGTGTTGACTTCCTGATGTACCATGCTCNTAGACAC
CTGTATGGCAACCGATGGAGCAGCTGGAGCATCTGTTGTTCCACTGACATTTTCTAGAGAAGCTTCCCAC
AGGCTGTCAGAGCTCCCACTGTGTTCGCTGTTTCCCTCAGGGCTCACTCAGAGCTG

>gi|2067585|gb|AA408038.1|AA408038 EST02670 Mouse 7.5 dpc embryo ectoplacental cone cDNA library Mus musculus cDNA clone C0024E06 3', mRNA sequence
CTGGAATTTATTCCCCTTTAAAGCAGAATATAAAATCTGAGATTTCACCAATGCCTTGAGAGACAAATAC
AAATGAACTGAGGTAAAAACCAATTACACAGACTGAAGTAGACCCAGACACTTGGGGACTAGTCTATATA
AAAGGTATTTCTAGAAAAAAAAAAACAAACCNTACAATAAAATCAAACAAACCAAACAAAACATAAAAAG
CCTTTGGTACCTTTCAATAACAAAAGAAAAATATATTTAGATGGTTCAATTCACACAATATGGAAATGNA
AATACTGG

>gi|2067589|gb|AA408042.1|AA408042 EST02674 Mouse 7.5 dpc embryo ectoplacental cone cDNA library Mus musculus cDNA clone C0024E10 3' similar to R.norvegicus mRNA for hepsin, score = 834, mRNA sequence
AATCAAAACCACCTTTATTATTTAAAGAGCATCTGCACAAGGGGCTCCCTANAGCGCCCCCCAGAGGACA
GAGTAATATTTACATGGGGTGGGAGGGTGAGGCCAATGGCCCTGGGATTGAGTGGGCCGGCCACTGTGGA
AGAGAAGTCCTTGGATCCAGCATCCTTGGACCCGTGGACTGGATCTGAGCAGGAAACCATTCCATGTGAG
GCCCAGTGTGGAGCCTACCANGTGGGGCTG

>gi|2066047|gb|AA408066.1|AA408066 EST01132 Mouse 7.5 dpc embryo ectoplacental cone cDNA library Mus musculus cDNA clone C0006B06 3', mRNA sequence
CATAATACCAATAAATTTTTTTAAGCAGAAAAAGATTATAGATTTGACAAGGAGGTGAAAACAAAGAGCT
ATTTTGGATTGGAGGCAGGNTAATTATATTTAAAACAACAACAACAAAAAAAGAGGTCTCCAGAAAAAAA
AAATCNCTTATTTTTTCAGNGCAATAGTTAAGTTCCTTCATATTATAGAGACATATACACAATGNTAACA
ACCANGNAAAACAATACAAAACGCCCT

>gi|2066049|gb|AA408068.1|AA408068 EST01134 Mouse 7.5 dpc embryo ectoplacental cone cDNA library Mus musculus cDNA clone C0006B07 3', mRNA sequence
GGTGGTGGTGGCTGGAGAAGAACTGGGTATAATGAGTAGACTGTCTTTGACGTTTCCTGTAACATTCCCA
GATTCTCAGGAGTCTGTAATGAGTTAGTAACTTAGCAACTTTCCACACAGTAAGGGAGGAGTAGGATGGG
TATATCAATTATAGGGACACCTTCCCCGTACTCACAGACTCCGCAGTCACTGAAGCAATCACACAGGCTG
GTCTGCCAGTTGGAATTTTGGGGAGCACGAACGAATCCAGGTTGAGTCACGATAACTGTTGGNGCCTGAG
CCATCTTNCGA

>gi|2065957|gb|AA408072.1|AA408072 EST01042 Mouse 7.5 dpc embryo ectoplacental cone cDNA library Mus musculus cDNA clone C0005C07 3', mRNA sequence
GGTTTTTCGAGACAGGGTTTCTCTGTGTAGCCCTGGCTGTCCTTGAACTCACTTTGTAGACCAGGCTGGC
CTCGAACTCAGAAATCCGCCTGCCTCTGCCTCCCAAGTGCTGGGATTAAAGGCATTCGCCACCACCAACC
GGCGATAAACAAATTTTATACGAAAGAAAAGAAGCAAGTAAGATTATGAGAAACATAAGCTATTTTAAGA
GAGTTTAGAGAAGATCCTTCAAATATTTTAAAAGAGATCTGAATAAATCAGAAAGCATTATTCCTGGATA
AATAATGGGGAGAGAAATAATAGATTAANATACAACCTATCAAAATTTAATC

>gi|2065960|gb|AA408075.1|AA408075 EST01045 Mouse 7.5 dpc embryo ectoplacental cone cDNA library Mus musculus cDNA clone C0005C09 3', mRNA sequence
GAGTGACGCGTCTCTCGGGGTCGGGGGTGCGTGGCGGGGGCCCGTCCCCCGCCTCCCCTCCGCGCGCCGG
GTTTCGCCCCCGCGGACGTCGGGCCCCGCGGACGCTACGCCGCGACGAGTAGGAGGGCCGCTGCGGTGAG
CNTTGAAGCNTAGGGCGCGGGCCCGGGTGGAGCCGCCGCAGTGGCAGATCTTGGTGGTAGTAGCAAATAT
TCAAACGAGAACTTTGAAGGCCGAAGTGGGAGAAGGGTTCCATGTGGAACAGCAGTTGGAACATGGGGTC
AGTCGGTCCTGGAGAGATGGGGCGAGTGGCCGTTTCCGAAGG

>gi|2065962|gb|AA408077.1|AA408077 EST01047 Mouse 7.5 dpc embryo ectoplacental cone cDNA library Mus musculus cDNA clone C0005C11 3', mRNA sequence
GTTTTGCTTTGCCTTAGGCAACAGCTAAGACTTTAATCTGTGGAAGTCATCTCTGAAAATCACAACAAAA
ATCTGTATGACATGATTTAATATAAAATATACAAATCTCTCAGTATGAAGACCCACAGAACAGGAAGGCA
ATTGACAACTGAATGGGTTTCTTTAAAAAAAAAAAATCCTTTTTGTCCTTGATATTCAGCTGTCCAGAAA
AAGGAGCCTGAGAGGACTGCAGGCTGACACACCTCAGGACCTGCTCCACACCGTCCTTGTCACAACTGTC
TCNTTAACACGGAGTTTCTGGGTCCACTGGGAGTTGAGTGCCAGTCTCCCAAAATCACCNTT

>gi|2065988|gb|AA408084.1|AA408084 EST01073 Mouse 7.5 dpc embryo ectoplacental cone cDNA library Mus musculus cDNA clone C0005F01 3', mRNA sequence
CTCTTTTTTGCGGAAAAACACGGGAACGACACGGGAACCCACGACCGGCACCGACAGGACCGACCCGCGG
AAATCGGGCAAGCCGGCGGCGCGGGTCGGGCCCCCACGGGCGCCCAGAGGGGGCTCCAGACATCCACCCC
CCCACACGACCGCCGCCTCGGGAACGGCGGCAGGGGGGGAGGAGGGTCATGGAGTCTGAGGGAGAGCCGC
CCGAACGACCGACTTCCCTACGGGNCCCACCGCCCCCCGACCCT

>gi|2067502|gb|AA408107.1|AA408107 EST02587 Mouse 7.5 dpc embryo ectoplacental cone cDNA library Mus musculus cDNA clone C0023F12 3', mRNA sequence
GGCCAGAGCAAAACATTAACTGTAGTTAACAGTTTACTAATCTGATATTTGAAATAAATCATTAATATCT
TTCTAACCTGAGGAGAATCTGATGATTTATGAGAACTGCCTGTTCACTTCTACAAAGAACCTGCGTATAC
AACCGTGATATTCCTGTTATGCCAGTAAGAATACACTGACTACCACAACAAATAAGTCAGTGTTCTTATT
TGGAAGCTATAAAAATAAATNAGCTGAAGTTCGTGGCACAAGCCTGCAATCCTGGCGTCTAAAAGGCTAA
GTAAGGCAAGAGAAACAAGTA

>gi|2067574|gb|AA408112.1|AA408112 EST02659 Mouse 7.5 dpc embryo ectoplacental cone cDNA library Mus musculus cDNA clone C0024D09 3', mRNA sequence
ACAAAATAAGTAAATGTATTTTGTCGTCTTTTACAGACCATTTTTCCTGAAATAGTGCCCCTGGCCCAGT
TCCAGCGTCCCTCCCTTTATGCCCTAAAATAACCCGGTTTTTAAGCAGACCCTGAAGCTGGCTCGCTGGG
AAAGCGGTGGTGACTCTGCCACACATCCAGTTTTAGGTGTCTTAGCTGCCAAAGGGCAGACCCTGAGGAT
CTGCCTTCACTGTGTGCACACTGCCACTGTCACAGGAATGATGCTGGCCCTTTGAAGAGGAAGGGTTTTG
CTGCCTCTAGGATGTCCAGCGTGGGGTCCAGTGAGCGGCCGAGCCCCTCCAGCACCATGATGGCAACCAC
AATGGAGGCGAAGTTGCTCTCCAGCTTTACCTTATGGGTCATCAGTAGCTTAAAGACACTGGATAGGAGG
CTGGGAAACATGAAGCTTTTCCAGTGTGACGATGTTCTTCCTGGCCTGGGGTCACCAGTGTAGCCATCTC
AGC

>gi|2067521|gb|AA408125.1|AA408125 EST02606 Mouse 7.5 dpc embryo ectoplacental cone cDNA library Mus musculus cDNA clone C0023H03 3', mRNA sequence
AGAATTTTTTTGCTTTTTATTTAGACATGGGATTTTCCTTTTTGTATAACTTATCTAATTAAAATATTCA
TCTTGTAGTTACCACAAAAAAGTAACATAGAAAATTGTATTTACATTTTGGGACCAAAATACAAATGCAG
AGCAGGGTGGTGCTCACTCCTGCTCCTCCTGCCTCCAAAACAGAGAAAGTGAGCCCCTGAGAGCCCTTGG
AACGCCAAGGATCGCAAAGGGCTATTCTGTATGTGTCATCTGTATGTAAAGGGCTAGTCCATCATGTGTG
ACCTGTATGTAGTGTAGCACAGAAAACATTGCACGAGTCTTCACAAATGTGACCAAAAGTTGAACATGAC
TGTGTCTGCTTTGTGGCCATTGTGCATGGGGTGAGGGACTGTGGGAGACAGCTGCTC

>gi|2067524|gb|AA408128.1|AA408128 EST02609 Mouse 7.5 dpc embryo ectoplacental cone cDNA library Mus musculus cDNA clone C0023H07 3', mRNA sequence
GGTTAAAAGAGGGACTTTCTTTCCTTTCAGCTCCCACCATGCCAAGGAGACTAGTGAAGACCTGGNACAT
TTCAGGACCTCTTGAGCCACGGCTGCCAGAGCAATCAATAAATGCCACAAGCACCTAGAAAGATGGGGGT
TGCTGGTGGCATGCATAGCAAAATCAACTTTAACAAACATCTGGGCGACTTTTGGGAAAGTTGGTGTGAG
GAATCACCACTTAAAGAATCAGGATTTCTACCCAACTGGCAACCTATCCAAATTGTGAACACTAATCCGG
AAACAGGCTCATTCTACAAAACAACAAGGCTGAAGCTGTTGCCATCTCTGATGTGCGAGCAGGCTACTGT
AAGTTCTGGGGAAAGGCAGGCTCCTTATACAGCATGTTATGGCGAAGGCCAAATTCTTCA

>gi|2067510|gb|AA408137.1|AA408137 EST02595 Mouse 7.5 dpc embryo ectoplacental cone cDNA library Mus musculus cDNA clone C0023G06 3', mRNA sequence
ATGTCATTTGTGTTTTATTTTGAGACAGTTCTGCTGTGTTATTGTTGGCCTCAAACTGGGCAGTCTGCCT
CTGCTTTTCCAGTGCAGAGATGAGTGCGTTTCCCTGTGTAGCCAGGGCTGCTCTGGACATCAGGATCTGC
CTGCTTCAGCTTCCTGAGGTTCTAGGTGTGTCCCCTGCGCACTGACAGCCCCTTGACTTAGAGGGTAGAG
TAAGAGTCACCAGTAGTGAACGCTGGCTTTGCTGGTTCAGAACTTGACTTCTCTCTTGCCAGTGTGGTGC
TTTCATGATCACAAGGTCAGAA

>gi|2067544|gb|AA408148.1|AA408148 EST02629 Mouse 7.5 dpc embryo ectoplacental cone cDNA library Mus musculus cDNA clone C0024B06 3', mRNA sequence
CAATGCTTTATTGACAGTTGGAAACAAATCCATCAAACTGGAGGTGATGACATCCCAAAAGCCCAAGAGG
CAAGGGGTTTGCATTTTATCCCCTCTACTTAAAAATTTTTTTAATTAAATGCATTTTAGCAAAAGTGATT
AAAAAAAGAAAAGGGTCAAAGCCCCAGATGTCAGCGAGCAAGGTGGCAGCTCAGGGAAGAGCCAACCCCT
ACTTCAGTCTTCCCAGGACGTAGCCCAGGAGCTTCCACTGTTCCTTTGGACACAAGTTCTAGCATCCCAA
TCAATCATCCCTGGCCACAAGGCCCCCTGTACTGGCCCTTGTGTGCCCTAACTCCCCCATGCTCTGGGCA
ACTCCAATTCAGTGTCA

>gi|2067549|gb|AA408153.1|AA408153 EST02634 Mouse 7.5 dpc embryo ectoplacental cone cDNA library Mus musculus cDNA clone C0024B11 3', mRNA sequence
CAATAGCTCTCTTTTATTGAGCACCTGCTTTGTGTCAGGCACTTTCCACATGTCTGTGCTTATTATTAAA
TGACCTCAGAGGTAGGTTTTATATCACTCTTACATAGGAAAAACTGAGGCTCAGTGGGGTAAGCAGCAGC
TTATTCAAGGTCACCCAGCTGACTGACAAACGAAGACTGCGAATATGGCTCCCGGAAGAATGNTTGCTTA
GTATTCAGCGCCCTGAGTTCTAGCTTCAACACTGCCAAGAAGAAGAAACCAAAGAATTGGCATTGGAGAT
GGGCATCGGGGGAGCCCCGAAGCTCTCCC

>gi|2067552|gb|AA408156.1|AA408156 EST02637 Mouse 7.5 dpc embryo ectoplacental cone cDNA library Mus musculus cDNA clone C0024C01 3', mRNA sequence
CATCAGAATTTTTATTGTATTCAGATACGTTTTGTTACTTTTACTTGCAATGGATATTGAAGGTCGAAGT
TTTTTAACTTGAGATTTTGATCATTAGAAATGCATTATTGAGATTTATGATTTTTTCCTTATTATTGAAA
TGTTTTGGATGTAAAAAGAAAAAAAAGAAGAACAAATGGAACATTTTCCCCTTGGGCTGCATTGTCTACC
AATAGTAAGCAGAGCAGTGTGTGAAGGGCACAAGCAGCTTGAAAGAATAGACACAATGTGGTACCAAGTG
CTCCATAAATNACATTGCAACTATTAAAGACAAAGACATCATTAATTTGAAGGCAAATGGATGGAATTTG
AGAATATCAT

>gi|2067533|gb|AA408160.1|AA408160 EST02618 Mouse 7.5 dpc embryo ectoplacental cone cDNA library Mus musculus cDNA clone C0024A01 3', mRNA sequence
CTCCATTTAGTTGATTATTTCAAACCTAAAATCACCTTAGACAAACCACGTGCTAACATTCATAAAAATA
TGTGAAAAAAATTATATTTCATTTTTTCCTGTTCGTAGTACTACTAGCTACACATGGTTAAAGAACAATT
AACATTTGTTAAATTCTAAAATGTTTTAATATAAATAGTGGTTTGATCTCTGAGATCCCCAAGGGTCCTG
GTTCGTTGACTTTGTTGGTCTTCCTGTGGAGTTCCTATCTCCTTAGGAAGTGTATCTTTTCTGCCATTCT
TCCATAAGAGTCCCCAAGCTTGATCCACTGTTTGGTTGTGGGTGCCTGCATCTTTCTGAGTCAACTGCTG
GATAGAGCCTCTCAGAGGACATCCATGATAGACTCCTAGGGTCAGGAT

>gi|2067535|gb|AA408162.1|AA408162 EST02620 Mouse 7.5 dpc embryo ectoplacental cone cDNA library Mus musculus cDNA clone C0024A05 3', mRNA sequence
AAACTTCTTTCAGTTTATTCAAAATAAAAATACACATAGAATTATGAAAATATAGGTTCACTATTTCCAC
CACGTAAGCCTCTGCTGGTGTGGAAAGGCTTGCAGTATTCTTGAGTTTTTACAGCTCATCTCGATCCCTC
AATAAAGTATACCTATACTCGCTGGGCGCCACTTCTGGAAGGAGCTCTCTGGAGGACTGCTCGCTACATC
CTGGTCTTGCTCTCCTGGGGCTGTGTCAGTCGGGTCAGGTCCGTGATGGAATTCTCTGTGTAATTTTCCA
GAATGTAGGTCAAATACAAACTGCTTGAGTTTTCCAGGAATTAATACATCCTTAAAGTCTCCAAAAACAT
ACATATGCCTAANACTGTCAATGGCTATGACAGGGCAATCTGCTGGCGT

>gi|2067675|gb|AA408178.1|AA408178 EST02760 Mouse 7.5 dpc embryo ectoplacental cone cDNA library Mus musculus cDNA clone C0025F08 3', mRNA sequence
CAGTGCAAAAACTTTATTTATAATTTGTTTCTCCTCAACACAACTTTACAAGATCTGAACTTAATCCAAT
TTTCCTTTCTTTCTTTTTAAACATCTGCAATCAGTCATGTAAAATGTGGAAAAAAACAAAACAAAACAAA
ACAAAAAAAGAAAACCCCTCAGCGTCTTTTCCCCACTGCTACAGCAAATGTAAGACAAGTCTACAGCATT
CACTCACTTTAGCTGGCTCTGATACGGAGACATACTTTTTTATTTGAGAATCAACACCTAAAGATTTGGC
T

>gi|2067554|gb|AA408181.1|AA408181 EST02639 Mouse 7.5 dpc embryo ectoplacental cone cDNA library Mus musculus cDNA clone C0024C02 3' similar to Mouse mRNA for peripheral-type benzodiazepine receptor,, score = 1986, mRNA sequence
GAAGTTAGAGACTTTATTTAGCTTTAAAACACCATGCTCTAAGGGCATGCCTGGAGCAGTGCAGAAAGGC
AGGTATAACTGTGTCTGCAGGAGACTCGGCACTGACCACCCTAACCTACCTGGTGGCTTCCTGGGCTAAG
ACCAGGTAGACCAGCAGGCCCAATGGTCATAAAAGCATGATGGCTGCCACCCATGGTGCCTGGCTGGCAG
GGCTGCATTCCTGATGGCTGGGTGCCTTCACTCTGGGAGCCGGGAGCCCCCTCGCCGGCCAGAGTTATCA
CGCCATACATAGTAGTTGAGCACGGTGGCAAAAGCCAGCCAGGCCAGGTAAGGGTACAGCAAGCGGGCAG
CCGGCGGGCTCACTCGGTGCCAAGCCAGGGTTGTGGCAGTCGCCANCCCACTGA

>gi|2067555|gb|AA408182.1|AA408182 EST02640 Mouse 7.5 dpc embryo ectoplacental cone cDNA library Mus musculus cDNA clone C0024C03 3', mRNA sequence
GGTGTATTTAATTGGTTCTAAGAAGGTAGGAAAAACATTTATGATTTCATTTTCTTATATTTCCGTATTT
GTGTGGGAGGGAGCTACACACACACAGGTCAGACAACAGCCTGTAGAGTTCTCCCCTTCCAGTGTGTAGG
CCCCTGGGATTATATTCAGGCTGTCAGGCTTAGTGGCAAGGACCTTTACCAACTGAGCCATCTCACCAGC
ACAATTATGATTACATTTTAATAACAAATAACACTTAAAAAGCCAAATTGCAGCTAAAGTTCTTCTGTAC
ACATATTTTTTTTTTAATGGTCCAACCAAATCAGTTAGGGGCTTTCATCTGAATGAATGACCCTGCAGC

>gi|2067777|gb|AA408197.1|AA408197 EST02862 Mouse 7.5 dpc embryo ectoplacental cone cDNA library Mus musculus cDNA clone C0027A11 3', mRNA sequence
CATGGCAATAAAATGCCAGTAAGCATTGACACCAGGACTAGTTACAAACTTTCCAGAATGTCCAACTGTG
GTGGCAACATCAGTTACATTGGGAAAGCAAGCCATGNGCCATGANCCAGTGCAATCAATGGACCGCAGCC
AGGGACGGGGCTGGCCTGCGGTCCTGAACAAGCCAGTCTTCTGTGCTCACTTACACTTCAGACACAGAAA
TCANCTCAGTCTTGATGTATCCAGNTCGCTTAGGGTCGTCAAGCTCCATCGGNTCTGGTGCTTCCTTTGG
TCTGGAATAATACNTCCCAAANGCGTTGGTCTTTGNCAATATTGGGGTACAGATACTTCAGGGG

>gi|2067781|gb|AA408201.1|AA408201 EST02866 Mouse 7.5 dpc embryo ectoplacental cone cDNA library Mus musculus cDNA clone C0027B07 3', mRNA sequence
AGCACTGAAAAACAATTTTATTTAAAATGTATAGGACTATAAATTTATCAAAATTAAATCAAAAAAATCA
AGTTAAGAAAATTCCTGTCACAAAAAAGGACATCATTAGGAAGGTCACATTCTGTCCAATGGCATCTCTC
ATCTTTCTGTGGCAAACTGATAGATGTGAGGTGGAGGGGACAAGAGGGAAAAGCCTGGCCGCTACCAGCA
GCTAGATCATTAGTGTGACTCTTTATGAAATAGATTAACATTCAGCAACTCTGACACAAAATGAAACCTT
CCACCTCACACCCATGAC

>gi|2067601|gb|AA408207.1|AA408207 EST02686 Mouse 7.5 dpc embryo ectoplacental cone cDNA library Mus musculus cDNA clone C0024F10 3', mRNA sequence
CTCAATACCAGCGACTTCCAGAAGCTGAAGCGGAAATATTAAGCGAACAGAAAGCCTTGGCCTGCGAGAG
GCCACTGCCTCTNGGCCCAGCAAGAGAACAATTCTTTCCGGGATTGGCTGGCTCAGGTTGGGCGGGGCCG
GTTCTAAACGCTCCAAGGGTCAACTCTGTTTCTTGCCTAGCAAACGAAGCTTTGCCCGCACAGCCTTGAC
TCGCGGCCCCAGGGCGGAGCAGCTGCGGGAGTGCCGCTGCTCAGCCAGTGTCGGGAAG

>gi|2067602|gb|AA408208.1|AA408208 EST02687 Mouse 7.5 dpc embryo ectoplacental cone cDNA library Mus musculus cDNA clone C0024F12 3', mRNA sequence
ATTTTACAATTTAAACTTTTATTTGAGAAATGTATTCACACCCACAAGTCCTTTCCATGAGTGCATCCCA
TAAGGNACACACTCAAATCATGTTGGGGGGGCNAANAGGGGGCGGCTAGCATCACCACCAGTTCAAACCA
CCTCCNCA

>gi|2067607|gb|AA408213.1|AA408213 EST02692 Mouse 7.5 dpc embryo ectoplacental cone cDNA library Mus musculus cDNA clone C0024G05 3', mRNA sequence
CAAAGCAGAGTGCTATAATTTGGACTTCAAACCCAAGAAACACCTCCTATCCAAACATTTAAACTTTCAT
GCATTTGGTTAAATAGAGAAAATGCCATCTGAAGACTACTACAGAAATCCTGGCAATCTTTTGGGTACTG
TTTCCATGGAAACGTCAGGAAGAAGAACACATAGCATGGAATATGTTCTTAAAACCACTTTATCTTGTTT
CTTCCTATCAGTTAACTAGCACGGTACATGGCAGGTACAGAGATTAAGCCACCAGAACACTCACAGCTCA
TTCAACAAATATTTGTTGATTATATGCTGCAGGCT

>gi|2067609|gb|AA408215.1|AA408215 EST02694 Mouse 7.5 dpc embryo ectoplacental cone cDNA library Mus musculus cDNA clone C0024G06 3', mRNA sequence
CACTTCAAGTTTTATTGTGCCTCTTGCATGGTCTGCAGATAGGTTTACAGTTCGTTTTCTATAGGAACTG
AGCTGTGATCNAAACAATGAAATGNTATTCGAACATTAATAAATATTCATAACCATGGAAGATGGCAGAG
CACTTTATCGNACAGCAATGACAGTAGAGACCTGGACATGTTTTCACTTATGTCCAGAAGATCATCNCAT
GTGATTATTGAAAGCNAACATTAAACAAAAAGNAACTTGNTCAATTCCTGATTCCG

>gi|2067613|gb|AA408219.1|AA408219 EST02698 Mouse 7.5 dpc embryo ectoplacental cone cDNA library Mus musculus cDNA clone C0024G11 3', mRNA sequence
GGTCAGGAAATTTTATTTGAACATTCTAAAGCAATAATGCTTTAGATGTTACCTAAATGTCCCAGACAGG
ATTAACAAAATTAAATGTTTCTAAATTACAAATTGAGCTCCAGTAGGAGTTTCATAAAAGAAGAAAACAA
CCCCCTCCCAAAAGAAGTATGACACACACATTTTGAAGAAACCCCAATGTTTCATGCAATGGTAGGCAAG
ATGTAAAAGGCCACCCAGACCCATACGTTTCTACACCAATCATCATCGCAATACAGTCCCCCAGTCAGTC
TGTACATCCAAATGCATCCAGGAACCT

>gi|2067647|gb|AA408230.1|AA408230 EST02732 Mouse 7.5 dpc embryo ectoplacental cone cDNA library Mus musculus cDNA clone C0025C12 3', mRNA sequence
AACTTTGTAGTTAACTTTTATTTTTAAGAACAGCATTTGGTACAGTGAAAAAAATAAAATAAAGTCATTA
CAGGATTCAGTTATATAAGTCACTTCAGAACATCATCAATGGTTATGACTTACTAAACCAAACATAAAAC
AGATTTCACCTTTTTCCCTGTTGTTCGGNGACACAAATGTTTTTATACAGCAGAGGCTGGCCATTTTGAA
TAGGATAAAATTCTTCTGTATGTGTTGCCTTAATATCTTTCCTTCCTTCATACACATAGGCAGCTCACAA
TG

>gi|2067621|gb|AA408239.1|AA408239 EST02706 Mouse 7.5 dpc embryo ectoplacental cone cDNA library Mus musculus cDNA clone C0024H06 3', mRNA sequence
CCAAGAGAATCCAATATCTTTATTCACACTGGCCAAGCAGGCAAGGACAGTCGGGCTGAGGGNGGTTTCG
TANAGCCAGCCCTCANAGCACATGGCGGGCCTTGCCTCTGTTACCCTGCCATGGCTCGCTTGGTTGTAAG
CACCAGAGATGCCCTCTCAGGGNCAGCCCTGCCTTGGATNTGCAGAAGCACCAATGGANGGNGGCCACCT
TCCCCTGANAAGCTTGGGCAGGCTANAGTGGGAAAGGGGAANGTTGGAGGGCCACCAGGCTACACACCCT
GGGAAANACGTGGAGGTCTTGCTTTTTTCANAACCTCCCCCANGGGNCTGTCTTGGAAGCATGGCTCANA
GAAGGCCCCCAGGTAACCTGAATGTCACNGGGTTCAGTCCCTAAAACCTGCTTTGGGNNGAAACCTGCCA
CCTNTGNCCTGNCCTGAATTTCCCAAGA

>gi|2067633|gb|AA408251.1|AA408251 EST02718 Mouse 7.5 dpc embryo ectoplacental cone cDNA library Mus musculus cDNA clone C0025A10 3', mRNA sequence
ATCAGTTAATCATATCAAGTTTATTGACAATCCATAGTCCTTTGTGTATGGAGAAACAAATGCATTTAGT
GTACCCAGTGAGGAAGACAATCTTTTTCTTCAACCGNGCATTCCCTATATTCTAAATGGAAGATTATCCA
AATTTACTTCCTTGNGTTTTTCCCATAATACTAATAATCTTGATTCTAGAGTATGNGTGAATTGAGAGGA
TTCTGTTTAATTTAAAAAAGAATATTAGGGGCTGAGAGTTAGAAAACACACATTTAACAAAGGACAGACA
GAT

>gi|2067636|gb|AA408254.1|AA408254 EST02721 Mouse 7.5 dpc embryo ectoplacental cone cDNA library Mus musculus cDNA clone C0025B01 3', mRNA sequence
GTTTGATGTGCCATTTTTGGGAAGGCAGAGTTTTCTGCGAGGAAAGGAAGGTCACTAATGTTGCTGAGTG
CACCATTTCCCCTGAACTTCATTCGGCTGAGGCTGAATTCATAGTGAGGTTTTGCCCAAGAGGCTTCCCT
GGATAAGATTAAGTGCTGTCCGTGATTCTGTAATCCAGACGGACCAAGGCTGGCAGCCGTGGACAATTGG
TTTCTGCTCAGTAGTTCTTCACTAATCTGCAGAGATCGAGCCAGTGGAACTTTGAGTGATGTGGAGTGTC
CAAAGCCTTCCCTGGTTCCATCCTG

>gi|2067638|gb|AA408256.1|AA408256 EST02723 Mouse 7.5 dpc embryo ectoplacental cone cDNA library Mus musculus cDNA clone C0025B02 3' similar to Mus musculus CDK-activating kinase assembly factor, score = 1705, mRNA sequence
GTATGAACAGCCGTCGCTGCTCATGTTCTTGGCGTTCTACCTCCAATGCTTCCTCCAACTCCTCCTGCTC
CCGCGTCACTTTGAATTTGTTTTTCTGAATGACATCTTTGTTTTCTTTTTGATATATTTCCATTTTCTTT
TTAGTGTTCTCCAAATCCACATTGTTGGTCAAATTGAAAACGATTTCCTCCACTTCNTCCAGAAAATCAT
TATACTCTCTTAAACTAGGAAAATCTTCTTCCCTTTTATTGTATATCTTTAGTACTTTCNTCCGAATNTC
AACCTCCTTATCAACAGTGGGATCTTCAAAGAGTTGTACCCTGAAGTTGCTCTNNCTCAGTGGAGTCCCA
CACTCAG

>gi|2067642|gb|AA408260.1|AA408260 EST02727 Mouse 7.5 dpc embryo ectoplacental cone cDNA library Mus musculus cDNA clone C0025B12 3', mRNA sequence
AAAGCCATCCTACTACTGTCTCTAACAAATTAGAAGTTCAACCTGTAATACTGTTATTTGCATTACAAGT
CTGTAAGATTTCTGTGTACTTAAATGGTAATTTTTTCTAAATGGTTCCTGCCCTACATCCCTCTTTCTCC
TTCCTCTCCTCTCTTTGTTGAAAACTGTTGAAAGCTCACAAATATGAGGGATATCCACAGGCTCATTTTT
TTAAGCAATTAAATTAAAGGCCTGGCAATCTTTCTTCACGTCAAATGCTAAGTACAGGAACCAATCCTTT
TCTAGTGACAAGTTTCTTAAAGTGTCTCCAGTGGAAAAGAAGTTCAGCTGCTACAATATAAACATA

>gi|2067680|gb|AA408264.1|AA408264 EST02765 Mouse 7.5 dpc embryo ectoplacental cone cDNA library Mus musculus cDNA clone C0025F12 3', mRNA sequence
GCAACTGTAATTTTATTTTCTCTTGTGAAAATAAACTGGGAGTTTAAATTGTTCCAAAAACCATAAAAAC
AAAATGAAATACACACAGAAAAAGCTTGTGAGGTGGTGGTGGGGGAAGGGGCAGAGGGTCTTGGAGCTTC
TGCGGATTGTACTAGCACAGATGGAGGTGACAGGAGCCAGACATCGGGGACTGGGGCCTGCCTGCCACTC
TGATACTGCGAGGCGGGAAAGAAAACGTGACTGGGCAGCAGAGANGAACAGACTTCTTGAAGGCAGTGGN
AGGCACCTTGAGTCCC

>gi|2067658|gb|AA408275.1|AA408275 EST02743 Mouse 7.5 dpc embryo ectoplacental cone cDNA library Mus musculus cDNA clone C0025D12 3', mRNA sequence
CCAGCTTGTATTTTAATTTTCATCTGATTCACACATTACATTATATTTCTTGGANATACAGCTTTTCTTT
TTCTCTGCCCCCACCCCCACCCCCATACAGTGCTGGGGGAAGGAACCCAGGGCCCTCCATATGCTAGGCA
GTGGCTTTACCATTGAGCCATCTGTATTCCCAGCTCTGAAAACGTTCTTAGAGAGAACTTTTGGACCAGA
TGATCTGTAGAAGGCTCACACTTCGGTTAGAAGGCTGTGGTCCATGGTTTACTTGGAAGTGCATTGGCCG
CCTTCCCACGGGCCTCCCTCGA

>gi|2067661|gb|AA408278.1|AA408278 EST02746 Mouse 7.5 dpc embryo ectoplacental cone cDNA library Mus musculus cDNA clone C0025E06 3', mRNA sequence
AACAGAACTAAATATCCCATTTATTAATTTATAAACCGTTAAGAAAAGTGAGACGGGCCATTTTGCTCCC
TGAAAAAGGAAAAATGCATTAATACACAAATTATAGGAACATCTTGGTAATCTTAAAAGACATAATTCAT
TCTGAGTCCAGAGCTGAGTCAGGGTCACCCATAGAGACCTCTGCAGTGACAGGTGTCTCAGGCCAGCCTT
CCCCAGTGAGGAGAACCCAACAGACGGCCTTACCAAGGGACTTCTTCTGCAAACCAGCTAGGACTAGGCA
AGGCAGACGGGACTGTCCTGAGGCCGGGGGTGCCAAGTCTCAGGCAAGCAGGAGACTAATATGATA

>gi|2067862|gb|AA408288.1|AA408288 EST02947 Mouse 7.5 dpc embryo ectoplacental cone cDNA library Mus musculus cDNA clone C0028D11 3', mRNA sequence
CAACTCCCACGTTTTATTGGGACAAAGAAGGAAAGAGGCAGACCAACACCACAGGCCCACCCACCAGGGG
TGTCCAGGCTTCTGTCCAGCACTTAGCACAGCAGGAGTACGTCTTAAATACAGGCAAGAAGGGCTAGAGA
CAGAGTGAGGAGACCATAGGTCCTGCGGGGTTGGGGGCAAAGGCATGTGTACTATACTGGCACAGTCCAC
TTGGGTGAAGGAGGAGGTGGCATAGATACTGACTTGCAGATAGGAAGGACAGTGTTCTCTTGTGCAGATA
GAGAAGAGGAATCCTGTGGACAGGAAGTCCCTTCTACATATTTGCAAGAGCAGATTTCACCTCACAGGTG
GGTGGTGAGGGAGGAAGGAAAGTTTATTTTTAACT

>gi|2067864|gb|AA408290.1|AA408290 EST02949 Mouse 7.5 dpc embryo ectoplacental cone cDNA library Mus musculus cDNA clone C0028E05 3', mRNA sequence
ATGGCTGAAAATACTGTATTTTTAACCAGTAAGATCATAGGGGCATTATTATACAACATTAGGTGTGTTT
TTTTTTTTTTTTGAAAAACTAGTTCCCATCCCCAAACAATAGACAATACATGCATTTGAATGACATTTTA
AGAACAGTAAATATGATTTTTTTTTAAATACTGCAAGTTAAAAATGTTTTTGACAAAACTCCCTAAGTAC
ACAGATCTAGTCAGGGCTTCCAACATGAGGGTGGATGCAGAGCCTGGCAAGAGGCTTCTGTTAGAATCCT
TTGAGGAAATCCGCCA

>gi|2067867|gb|AA408293.1|AA408293 EST02952 Mouse 7.5 dpc embryo ectoplacental cone cDNA library Mus musculus cDNA clone C0028E08 3', mRNA sequence
CCAGGGAACATATTGATTGGTCTTAAATATTAGACAGTTAAGTAAATGGTGGCTGGAACATCTATTTTTC
TACAAAACTGGAAAAACGAACCCGGTTCTACAAGAATGTACAGCAAAATAAAACATGTGAAACACTGTTG
ATTCTTTAGTGGGAGTGCATTTATTGTGTCTTTTGAAACTTCTTTTAGGTTTCCTGTTTAAACCTCACTA
GGCCTTGTGTTCAATCCTAACAGTGCAAACCAAACAAAAAATGTTTCATTGCTTCTTGAGACAGAACCTG
CTCTATAGCTCTGG

>gi|2067690|gb|AA408296.1|AA408296 EST02775 Mouse 7.5 dpc embryo ectoplacental cone cDNA library Mus musculus cDNA clone C0025G11 3', mRNA sequence
GGAAGTTTGGCTAGAAAAGTAAAGTGCCAAGACTGGGACATAGCCCGGGACACCTCCTGCTCTCAGCCAG
GCCCATGGGCAATAACAGCAAATGCTTTAAGAAAAATAGACAGGCAAGTCAGAGAATCTTCCCCAAGTAA
AAATTGAAGCCAAGGGGCTGGTGCGATGGATGACTCAATAGGTTAGCACACTACTCTTTCAGAGTACCTG
GGCGCAATTCCCAGCACTTACATGATAACTCACACCTGCTTGCAACTCGTTTTAGGGGATCCAAAACTCT
CACACAGACATANACGCAGGCAAATCACCAATA

>gi|2067692|gb|AA408298.1|AA408298 EST02777 Mouse 7.5 dpc embryo ectoplacental cone cDNA library Mus musculus cDNA clone C0025G12 3', mRNA sequence
CAAGATTATCAATTTTATTTAGAATACAGAATATTCAAATACAAAAGAATGAAAACATATATACCTATAA
CCATTAGAAAAGATAAAACATTAAAATGCTCTAGGACTATTAAGGCACTGAATGCAAATACCTCCTGAAA
TACAAATTCAGATGGTCTAATAAAATTTTCAACTTTATTTTTTTTCAATTTTTTTAGTCCCTGAAAGGCA
AATTTTAAAAAAATACATATGATATTATAAGAAAAATAATATCATAACCAAGCTTCAAATGTATGTTTTA
ATTTCTAAGCATATTTTGCTATATCAC

>gi|2067696|gb|AA408302.1|AA408302 EST02781 Mouse 7.5 dpc embryo ectoplacental cone cDNA library Mus musculus cDNA clone C0025H08 3' similar to Mus musculus RNA helicase mRNA, complete cds., score = 980, mRNA sequence
ATTGGAATAGCATGTTTTTGCACTGGAGTAGGACGAGTGTAANGTNAAGTTCAATGTTCCCCATGATAAT
TTCTCCCATCTCAATATCACTGAAATTTTCAATGTGAGGAGGACAATTATTTCCAGTTGCTTCTACTGGT
ATATCATCATATTTCTCAAAGTTAATCCCTGTGTTTCCTCCAGAAAAAAGTTCTTGCTCTAAGCGTTCAC
TTGGTGGAAGTGGTTTTGACCAGTCATCTTCATCTGATCTGTCACTCCAACGACTATGACCACTCCGTTC
AAATTTGCCAAATCCAGTTCGGTCACGACCACCAATACCATCATAGTCATTTCGACCATGATCATCGAAC
CTTCCCCTGGATCCACTTCCACGATCACTGAAATAATTGGGGCTTCCCTCTGGAATCACGAGATCCAAAA
CTGGCTGTAGGNATCTTTTATCTTTACTACAGCTCCATCCTGGAACTGGTCCTTATCA

>gi|2067698|gb|AA408304.1|AA408304 EST02783 Mouse 7.5 dpc embryo ectoplacental cone cDNA library Mus musculus cDNA clone C0026A02 3', mRNA sequence
CAGGGNAGAAGGGCACCTTTAATGGGTGGGTTGGGCTGCACTCTGGGAAGTGAGGAACTCGTTTGTGTCT
GCTGGGCCCAGAGAAAGGTCAGGTGAGGACTGGCTGCTTGGGGANCACTGGCTGCTTGAGGAGCACCGTC
ATGATCCCTGATGCTCCTCCCATTGTTTCTGAGCCTTAGGAATTCCGCTCTGGCTTGAAAAAAAACAGGG
TTAGGATAANGTTTTGGCTTGAGGAGACACAATGACATCT

>gi|2067700|gb|AA408306.1|AA408306 EST02785 Mouse 7.5 dpc embryo ectoplacental cone cDNA library Mus musculus cDNA clone C0026A03 3', mRNA sequence
GAGTTTCAGCTTTTATTATGAATGTCCAAAGTGAGATCAGACTGTTGGAGGTTAGAATTTTTGTTGATTA
CATTCCAAGGGACCACAGTTAAAGAATTCCAAGCACTTTAATACTTTTTTTTTTTTACAAAACAAGCAAA
AGAATGATTAAAAATATTCTTCTAGGGNATAATAAATGGGGCTCACATTAGAATTTTTGGAGTCCCCCTC
CCCCAGGTATCATGTGAAAACTGGTAGATGTCAAAGAC

>gi|2067702|gb|AA408308.1|AA408308 EST02787 Mouse 7.5 dpc embryo ectoplacental cone cDNA library Mus musculus cDNA clone C0026A04 3', mRNA sequence
ATGAAACAAAGGAATTTTATATTAAGTTTGGGGNCCTTGCCCAANANAGTTTGACATACATACACATACN
CCAAAATCCAAAAGTAAATCCCAAAGCTAAGCACATTTCTGATCCCAAGTCCTTTAGATAAGGCCTCTTC
AACCTGTTGCCCAGGCTTCTCCTTTCTGTTCTGAGCNCCAACTTAGGGNACCACAGGATGAAAGCAGAAA
CTGGCTTATGT

>gi|2067704|gb|AA408310.1|AA408310 EST02789 Mouse 7.5 dpc embryo ectoplacental cone cDNA library Mus musculus cDNA clone C0026A05 3' similar to Mus musculus p162 protein mRNA, complete cds., score = 1649, mRNA sequence
GTAATAAGTTATTTTGACGTTCTTCTTTCCGCTGCCTTTTCCGATCTTCTAGGCGACTATGCCTTTCTTC
TGCTAAGCGCTCTTCAAACTGTTTCAGTTTTTCCTCGTAGACAGACTGCCGGGCAGCTTTGAGGCGCATC
ACAAATAGATCTCTGTCTTCCAACATTCGTGACATCCTATTCTTATGCTCCAGAGCTTTTTCTCGTTCTA
GCTGCATTGTAGTGATTCTTTCTTCTTCTTGCTGTTCCCACAGGTCCATGTCTTTAACCCTTTGTTCCTC
ATAAGCACTCTTTATTAAAGGAATTTCTTCCAAACGCTTAGCTCTCTCAAAATAGTCAATCTTCTTTTC

>gi|2067705|gb|AA408311.1|AA408311 EST02790 Mouse 7.5 dpc embryo ectoplacental cone cDNA library Mus musculus cDNA clone C0026A06 3', mRNA sequence
ATAGGGACCTTGGTTACTGCTTTATTGCTGTTTGGTTGAGTATAGAAAATGGAAGCGGCTCTGGAANACC
TGTGTACAGAGTAGAGAATATACAAAGGGACAGAACGGGAACCAAGGAAGGAGACCTCTCTCCAGCCCAG
CTAAAGTTGGGCTCAGGATAGGGGTCACCTAGGGCGCATGCAATAAATATATGGTCCGGGGACCCCAGGA
AGAGGAGGGGACACCTCGGAAGCAGAGACAGATGGGTCAGGGTTGTCATCCCTGGCGCCAGAGCTGCC

>gi|2067707|gb|AA408313.1|AA408313 EST02792 Mouse 7.5 dpc embryo ectoplacental cone cDNA library Mus musculus cDNA clone C0026A07 3', mRNA sequence
ATCAGCAGACTTAATTCTTTTATTTTTCTCATATAAAAACCCTTATGTGGTAGCCACAGCTGGAGCCTGG
GTCCTCTGAACAGAGACTCTGGTGTGGGTTTTCACAAGATGATCCGTGAATTCCTAAAAAAAGAAGCAAG
ACTTTAGTATACAGCAGCATGCCCCAAACTCAGATAAGATAAAGGCAAACACACCAACCGAATCCGAATA
CCTGATAAGGAGACTTGGTGAAGACAGTCTCTTTCCAGAGGTCGGGAGTCAGGTAGCTGTAAGTCTTGGA
GATGGCATCAAAGGTGGCCT

>gi|2067719|gb|AA408325.1|AA408325 EST02804 Mouse 7.5 dpc embryo ectoplacental cone cDNA library Mus musculus cDNA clone C0026B09 3', mRNA sequence
ACTAGAGAAGGAGGTGCAATTCAGCTTTATTTTCACATCATTTCTATATACATTATATATGTCATAAATA
AACACTTGTAGTTAAAAAGTCCATATAAAACCCAAGTATACAAAGGTGGTAGGAGACAGACATACTGCAG
TGAGCTTATGATACTTTGTTGTTTAAATACTTTTAAAATAAGTTTTCAAAAAGACAACAAATCAAAAGCA
ATTACATTTTCAGAGAGCTCCATGTTTACAGAAGTTTATCATTCAAGTACGTTTTATTAAAATAATAACC
ACGTTACTGGCTGCAAAGCACAGGAAGAGAGCCCGGATACTGAGCGAGACCAGAGCTGTCTTAGCATGT

>gi|2067723|gb|AA408329.1|AA408329 EST02808 Mouse 7.5 dpc embryo ectoplacental cone cDNA library Mus musculus cDNA clone C0026B12 3', mRNA sequence
GCGAATAAGNAATCTTCTGGCAGGCAGGTCGGCTTCCTCATCCCTGGACACTGTCTCCGCTAACCCAGCT
TTNATTTTCTGACGAGTCAGGCATTTGGTCCACCAAATGTTGGATCCTCAGAGTTTGCCTGAGACCCAAT
TAAAGGCACCGCCTGGCGGCTCCCGCTGACATCCTGGCTCTCCTGCGTCACACCTTGCAGGCGCTCTTGG
GGGGGCGCGGGGGCCTGTAGTAGAACTCGGGCAAGCTGCCCCTCTCCACCTCCTGCCACTCGTATCTGCC
CTCCANGGGCTTATGATTCTG

>gi|2067735|gb|AA408341.1|AA408341 EST02820 Mouse 7.5 dpc embryo ectoplacental cone cDNA library Mus musculus cDNA clone C0026E02 3', mRNA sequence
AGCCTTGAGAATGGGTTTTATTTAATATCTACATAGCAGATTTATAGAGTTAATTTGGCTTCTCCTCCAG
TAAAAGGTCTCTGGAGGGTGCTAATGACAGTTGGGTTCCAGAAATTGAAAGAAAAGTCAACACGGCTGGC
CTGAGCCGGGGGAGCTTCAGGGCCCAGAGCCAACTTAGCAAGTGCAGGCTCAGCCATCCTGAGAGTCTGC
CAACTCTAGATCAAAGTCCCTTCCTC

>gi|2067742|gb|AA408348.1|AA408348 EST02827 Mouse 7.5 dpc embryo ectoplacental cone cDNA library Mus musculus cDNA clone C0026E10 3', mRNA sequence
ACTGCAAAGTACCTTTAATGTGTTTGTATCTGCAGCAAGCATTAGATTTGCNCATTTGGGACACCATAAA
TTAGGTGTAGCACTACACAGACACCGAGCCACCCCAACCAGTATTAATCCAGGTAAGAAAGCTGAACAAA
ACACTTCTGAAAAGGGGTGCATTCACAAACCCAATACAGTTTAATTGTTTTCAATCAAAGGCTTCCACTT
ACATTTGTTTGGTTAATGATAAATAAAGACAGTTTAAATGCTTCAGTAAGTCAAGTAACTCATCAAACCT
GGGTTTGAATTACTGTTACCA

>gi|2067754|gb|AA408360.1|AA408360 EST02839 Mouse 7.5 dpc embryo ectoplacental cone cDNA library Mus musculus cDNA clone C0026G06 3', mRNA sequence
GATAGAACAGCAGACACCTTTATTACACTACACATGAGGCTCATTTGCCTTTCCGGGCTTTGATCTTCCG
CAGATAGAACTCCAGCTCCTTGCCCTTCGAGCACATAGCCGTCTGCTCTGCCACACTGGCCTGGTCGNNC
CNCNATACAGGCTAGAAGCTTGCCCTGCTGNAACTGTCCTCCAGNAGGCTGCTGATTTTGGCATCCTNTN
CNTTTCATCGAATTNCTTTTGAATTTCTTGATCGTT

>gi|2067756|gb|AA408362.1|AA408362 EST02841 Mouse 7.5 dpc embryo ectoplacental cone cDNA library Mus musculus cDNA clone C0026G10 3', mRNA sequence
AGACAGGGTTTCTCTGTGTAGCTCTGGCTGTCCTAGAACTCACTTTGTAGACCAGGCTGGCCTCGAATTT
AGNNGTCCGCCTGCCTCTGCCTCCCAAGTGCTGGGATTAAAGGCGTGCAACACCACGCTCGGCTAAGTCA
GCGTTTCTTTGTGCAGCCCTGGCAGTCCTAGAACTCGCTCTGTCCTCGAACTCACAGAGATCCGACTACC
TCTGCCTCCTGAGTGCTGGGATTAAAGGGGTATGCACCATAGCCCGGCTAATATTTTTTAACTAAAAGGG
AAAATAACTTTTAGAATGCTGAAAGATTAAGTTTGCATCTAAGCGACAAGGAAAGACCCAGAAATGTGAC
TCAAGGGCAGATACTCAGGAGGACTGGCTTCCATCCCCAATATCAATCAATCAATCAGTCAATCATGGGG
TGGGTGGTGGTGACCATCCAACAGCATTGGCCTCATTCNTCCACGGAAAACTGAAGATAAACCAATAACA
TAAAAAACAAA

>gi|2067759|gb|AA408365.1|AA408365 EST02844 Mouse 7.5 dpc embryo ectoplacental cone cDNA library Mus musculus cDNA clone C0026H04 3', mRNA sequence
GACCAAGATCATTTAATAGTGACACTCTGACTGTCCAATTTGCTGTCCAATCCACTGCACCCAAGAGGAT
GCTGGGCTGTAGGAAAGGCACCTGGACCTATTAGTCTCCAAGTCACCAACAGCAGTTCACAAACCTGGGA
TGGCTGAGCCCTCAGGGAAGTAGGCCTGTTCGCATCTGGAAGGCCAGCCCATCCCCTCGGGTGGCTTGCT
TGTTGATCTCTCTGTGTCGTTCTTTGGTTACGATTTCCTCTAAAACCTCGCCGTCTCCCTTGATGAGCCT
TGTGCGTCCTGTCTCTGGGTCCACCACCTTTCGAATAACGCTCTGTCGGGCATCCCACTCCTCCTTTGTC
ATGGGTTTCATGGCCTGGATACGAGACTTCTGCTCATCTGTCAGGACTGGGCCATCATTGTCCTCCCCAG
CTGATCTGTGCCACTGATCCAGTGAGGGGCCGGGCAGAGCTCGGC

>gi|2067763|gb|AA408369.1|AA408369 EST02848 Mouse 7.5 dpc embryo ectoplacental cone cDNA library Mus musculus cDNA clone C0026H06 3', mRNA sequence
AAGAAATGTTTATTACCCGTACTTTGACTTTTGTATAGTGGAAACCATACAGCTATTTGTATCACCAACT
TTTAGAAATGTACATCAGTGTGCCAGGATAATTTCTACCCTTTAAAGAACGTTTTAAAAGGTCTCCACTA
AATGGTGCATCCAGTAAGGATGGCATGTACACCTGAGTGGAACACCACCAGGCTCTGCCTTCAGAACACC
AAATGTAAAAAAATTGGTCATACACTTTCTCTTGTAAAGGCCATAGAAGCTCAGTCCGTGTTTGATGGCG
TGGGCAGAGATGGGGATGAGAACCACAGAGTTCTGGGCAGGGTTGCGGGTTGCGTCTGACGGCGCGGGGC
AGAGCCAGAGGGGTTACACACAGCTCTCCCGATTCAGCTACTCCACATTATTTCAAATCCTGNAAGAAAC
GGTTGNATACTCCGCATGGAATCTTATGAAGACCCGATTTGATGAAGCATGAANG

>gi|2067940|gb|AA408381.1|AA408381 EST03025 Mouse 7.5 dpc embryo ectoplacental cone cDNA library Mus musculus cDNA clone C0029H04 3' similar to Rat liver alpha-2-macroglobulin mRNA, complete cds., score = 1278, mRNA sequence
GATATGAAAGAATGCTTTATTTATCAAATCTCTGGAAATACAAAAACCACTTTTTCTTGAGAAGTCCTAA
GAACAGGGCTCTGGTGAAACACTTCTTATTCACAGTGTCTTCAGGCATTTCCATAACCTGCACTGCAGGA
GCACTGTATTTTGCAACTGCAAACTCATCTTTCTCGTAGTAATCATAGACTTTCACTATGGCTGGCTTCA
GGTCTCTCACTGGAATATCTTGCTGCACCATGAAGAACAAGGTCAGCATCTGATTTGACACCTTATCCAA
GTAAATCAAGACATGGTTATTGCTGACTTCCGTCCGGCTCACATGCACAGATCTTTCAAGCATTTTCACT
GTTGGTTTCAAGGGGATGAAGCCAGACACCATCTTCACATCAGCAATTGCCATGTTGGAGTCAGAACGGC
TTCCA

>gi|2067944|gb|AA408385.1|AA408385 EST03029 Mouse 7.5 dpc embryo ectoplacental cone cDNA library Mus musculus cDNA clone C0030A04 3', mRNA sequence
ATTGGTAGCTTACTCAAGGTTTGAGAATGGATTTGGGTTTTTAATTTACTTGTTGATGCAAACTCAAGGC
TGATTCAGCTTATTGAATGAAATGGGAAATAGTAATAGTCCTACTTTTGTGGGTAGGACCGCTTCTGCAT
TTACACCAGATTCACCTAGCTGTCATGAAGGAGGGCAAAAAGTAGGAGAGGAGTTAAACTGGATACACAC
AATGGAGATGCTTATAGTTAGAATGAGAGGATCCTATTCTATGATGTTCATATCACTTATCAATGGTAAA
TATTCTAGCGTAGAAGACAAAGCACAGTCTGCAACAGGCACTCCTACTCTCACTGGGCTAACGCCTGAAT
TGCCATCACCATCTGTCCATATGACAGCTCTTGTATAAGGTGAAANGNTCTTTATATAGTTAACAAGGTT
AGCAAATAAT

>gi|2067846|gb|AA408396.1|AA408396 EST02931 Mouse 7.5 dpc embryo ectoplacental cone cDNA library Mus musculus cDNA clone C0028B10 3', mRNA sequence
AAAAAAGGAGTTGGGTGGTGATGGTGGTGCATGCTTTTAGTCCCAACACTTGGGAGAGAGAGGCAGGTGG
ATACATTCCAGGAGTAAATTCCAGGAGAGCCAAGGATACATGAGAAACACTGTCTTGAAAAACCAGAAAA
AGGACGGACGGACGGACGGAGGGAGGGGGGAGGGGAGGGATTTTTTTTTAACTGATTAAAGGTAGAAAAT
GACAGTTAAAACAGCAGTTGTTTTAAGATCTTTGTAAGGATTTATGCAATGCATCTTCCTTTTTCACAAA
TGTCTTTTTTTCTTAATAAAATAATTAACTTCCTATGGACAGGTAATTTTTTCCTATCTTATTCAATGTT
ATAATTATCATAAATAAAATTTCTTAAACATCTGAGTAAAATAACTAAGTGT

>gi|2067798|gb|AA408413.1|AA408413 EST02883 Mouse 7.5 dpc embryo ectoplacental cone cDNA library Mus musculus cDNA clone C0027D09 3' similar to Human Br140 mRNA, complete cds., score = 852, mRNA sequence
GTGCTTGCGCGTGGGGTCTGCTGTGGGGGTGGTGGGNTGTNGTGGTCATAGTGGTACAGGTGGTACTCGA
TACCACTGTAACTCTTGTAAACCTTGCGGCAAGTCTCCACAGGGCACTCATATGGTGGCTTAGTTGCCCG
CAAATTGTGGCAGAAGGTCTTCACGTCAAAGTCCACCCCCATGCTGTCACATCGGCCACCTCCAGTCTGG
GNTCATCGCCGGGGGCGCCCGCCGGGGCTCCAACCCCGTGTGGGAGGCCGGCGATGAGAGACGGGCCGAG
AAGGGGAAACCCGAACTCTCGGAAGCGANTGNACCGCCCCGGCTCCTGCCCCGCACTCTCTGGCCCGGCT
CCCCCGGCTTCCCGCGCTGACCCCT

>gi|2067800|gb|AA408415.1|AA408415 EST02885 Mouse 7.5 dpc embryo ectoplacental cone cDNA library Mus musculus cDNA clone C0027D11 3', mRNA sequence
GGCTATAGGATCTTTATTGCAAATAAAATCTGAGGTATAAGAAGCTGACCTGAAGCTGGGAGTGTGATCG
TCCCTGACTCACCCCTTGCTGGGTCACCACCCACCCAGGGCTGGAAGGGCCGGTCCCATCCGTGCACTGA
GGTAGCTCCAGCTTAAGCTTCCACAAGTACAATACTGAGGAGGGTGCCCATTTTCCAGGCAGACCCCGGC
GCAGACAGGATGGTGGCAGCAGAGGCAAGAAGCCCAACCTTTAGGAGGAGGTGCAACCCCAGTGGGCTAC
ACAAACCCAACACACACTCTTGCCTCTCACCGAAGGCACACCTTCCTGCCCACCCGCCCCGCCCAGGGCT
GTGGGGTCGGCAGAGGCAGGCCCGAGGTCACTGCTGTTCCAGGCAGTCTTCGGTC

>gi|2067805|gb|AA408420.1|AA408420 EST02890 Mouse 7.5 dpc embryo ectoplacental cone cDNA library Mus musculus cDNA clone C0027E03 3', mRNA sequence
CAGTTGTCACCATGCTTTTAATTACACCATGTGAATCACAACAATGACTTCATTTAGATTTCAAATGGAA
AAAGAGAGCTGGAAATAGCTCAGCCTGTAAGGGCTTGTCATGTAAGCACAGGCCCCCGTGGGATACCCAG
TACCCACGGGGTGGGGGTGAGGGAAGCAGGCAGGTGGATCCCTGAGGCTCACTGGACAGCCAGCCTGACC
TAATTGCTGAGGAGTGATACCTGAGGTTGCCCTTCAGCCTCGCCCCCATCTCCTCACCCTGCCCCAGCAC
TGAAATAAAAAAATGAAAGAGAGNAGGAAGTCTTACCTTAAGGATAAAATAGGAAAGTGGGGAGCTGGGG
GCCAGAGTTGTTGCT

>gi|2067809|gb|AA408424.1|AA408424 EST02894 Mouse 7.5 dpc embryo ectoplacental cone cDNA library Mus musculus cDNA clone C0027E09 3', mRNA sequence
AGCACAGTAAGTCGCCTTTATTTTACCATTTGTAGAAAACTGGCATTGTTATTTCAAGGTTCCTATTAAA
AAATTATCACCAGTCGTTCTGAACATTCAGCAAAGCTGAGAGTCCACGTTGCTGATACAAGCAAGGTTGT
TACTCCATGCTCAAAATGCAAGACTTGTCCCAAGAGAGCTTATCAGAGCATCTGGCAGAGCTCAGGACCC
ATTTGTGACTGTGTCGTCTTCTATCTCTTCTTCACCCTCATCACTCGGCCCTGATCTGCGCTCTCTGCCA
GGTATCTGGCCCGACTGCAGCAAGCCCTTCAGCCTCTCAACCTCAGCCAGCGTCGACGCGTTTGCGATGG
CATTCTTGATTGCTTCCACATCCCCTGCAGACGGCCCGCCTTTCTTTT

>gi|2067810|gb|AA408425.1|AA408425 EST02895 Mouse 7.5 dpc embryo ectoplacental cone cDNA library Mus musculus cDNA clone C0027F02 3', mRNA sequence
AACAACGTCACAGCGGCGGNACCATAGGGCGATCAAGCGGCTGCGGCCGAAACTGCTGCTTGTACAGTTC
ACGGTCCTCGAGCAACTTCGGATACAAGCCGAGGCTTGCGTTGACCAGGAACATGCGGTCGTTGACAAAA
CCGACCTGCACCGGATGCGCCCGCGCATTCAGCAACAAGGGAATGGATTCGGCCGGATCGGCGGGAATGC
CGTGGTCGCGGCTGAAGTAATTGAACGTGCCGCGAGNAAGACGGCGAACGGACATCCGCTGCCCAGTACC
GCGCTTGCAACGGCACACAGTGTCCCATCGCCGCCGGGCCAACAACCACGCCGTCTTGCGCCTTCGCGTC
GCGGACCGCGTTCGTGGCGGTATCGACGAGCTTCGACGGGTCTTCGACCAGCCTGATCTCGAACTGCCGC

>gi|2067811|gb|AA408426.1|AA408426 EST02896 Mouse 7.5 dpc embryo ectoplacental cone cDNA library Mus musculus cDNA clone C0027F08 3', mRNA sequence
AGAGCACACAGCCCAGTTTTATTATGACAGAAGCACACAGCCTGTGGGCCTCAAATTCACATCCCACTCT
AACCCTCGTTCCACGTGGACAGAAGCCACTGTGAAGTCAGGCTAGCCCCCGTCAGACTGTGGGCACCCAA
GGCTCACAGAAGACCACTCTGCAGGGCCTCCTCACTCCTGGCTCGACACCAGTGATGGTGAAACCATTGC
GCAGTCTAGTGTCTGGCCTGTGCAATGTCTTGAACTGCATCATCAAAGCATGATTTTGCCATGGCCTGGG
CTACTTTCAACACTTTCTTCTCCTTTGCTTCAGGCCCCACATGGCTCCGGGCCAGCTTCAGCCAGTGCTG
CTCAGTCCGGGANAGGTACTCTTCGAATTGCTCCCCACGGGCCANCTCTGGGTGC

>gi|2067821|gb|AA408436.1|AA408436 EST02906 Mouse 7.5 dpc embryo ectoplacental cone cDNA library Mus musculus cDNA clone C0027G12 3', mRNA sequence
GTTTGACCCAGGTTCTTGTGGCTGATCCATAAGTTCTGAGAATCCAACTTCAAACTCAGAAATTTTAGGT
AAGTCACTTTCATCTGACCATCATTGGCTTTTCTACAGCTTGCCTGCTTGCAGCTTTAGGACGTCCCTTT
TCATCAAGCCTTTTGAGTTTGGGTAAACTTTCTGACGAAGAACTGCTGAAGAACTTTTTGGGTGTGTGTC
TCTTGATGTTTTCAAAGACTGGCCAGCCC

>gi|2067826|gb|AA408441.1|AA408441 EST02911 Mouse 7.5 dpc embryo ectoplacental cone cDNA library Mus musculus cDNA clone C0027H04 3', mRNA sequence
CCAATCANAAAGTTCTTTATTCNCATGTGAGGAATAAACCAGTACAAAAAAACATCTTACACTTGACCTT
TGCTGAAAGGCCGAGAAACTACAAAATGCATTTTAGGGAAATCCCTTAGAGATAAAAACCCAGCCCACAC
TACCCCAGGCCCGACCCACTAGTTCCTCTCTTGCTGGGCCTTCTGCAGGAGCTGAAGCAGGGGG

>gi|2067831|gb|AA408446.1|AA408446 EST02916 Mouse 7.5 dpc embryo ectoplacental cone cDNA library Mus musculus cDNA clone C0027H07 3', mRNA sequence
AAATTGCAAGCGTATTCTTTTAATGACTCCAGTAAAATTAAGCATCAAGTAAACAAAAGTGGAGAAGAAC
CTACACTTTTAACTTGTCTCACTAGTGCCTAAATGTAGTAAAAAGGCTGCTTAAATTTTGTATGTAGTTG
GATTTATTTTGGAAGCTGAAGGTATCCATCTGCAGACATTGAGGCTCAAGTTGAATTTGGATTCAAGTGG
ATTCTTAATACTTCTGCCTGTGCTGAAGAGAGAAGCTTCCTAAGGAACAAGCAAGTTGAATAGAGAAAAT
AGTGATCAATAATAGGCATTTTAGTGGTCTTTTTAATGTTTTCTGCTGCGGAACATTTCAAGATTTATTG
ATTTCCTCCTCCCCCCATT

>gi|2067834|gb|AA408449.1|AA408449 EST02919 Mouse 7.5 dpc embryo ectoplacental cone cDNA library Mus musculus cDNA clone C0027H12 3', mRNA sequence
GACAGTCTCAAGTTTTTATTCAGTGGGTCTCTGTGTCTAGAAGAAGGTGTTGGGCCTCTTGGTGGTGAAG
CGTGGCTTGTGACTGGTCGCCGCAACACACGGTGGGGCAGTGGGAATTTGATCTTGGAGTCGTGGAACTG
CTTGACAGCTGGCCGGCGGCANNNGNNNCAGCTGCAATCTCTTCCACCTTCATGATCTGGATGGAGTGGG
CACGGGCACGGTGTCGGGCACCCATGTCTCGGTAGCACTGTGTGACTGCACCAGCAGTGGTC

>gi|2067835|gb|AA408450.1|AA408450 EST02920 Mouse 7.5 dpc embryo ectoplacental cone cDNA library Mus musculus cDNA clone C0028A01 3' similar to HMG1-related DNA-binding protein [mice, mRNA, 2569 nt], score = 1271, mRNA sequence
CTTCTTAGACTTGTCCCTTTTAGATGAGTCCCCTCTTCCTCCTTCATACTCTTTCATGGCTTTCTCATAC
TCCCTCCTAGCATCCTCAGCCTTGCGGTTCCCACTCCTCCTTCTTCTCTTTGGACATTCCCTTCCAGATC
TCCCCTGCCTTCTTGGAAAGATCTGTGATACTGATGCCAGGATGATCCGACTTGATCTTCTCGCGGCTTG
CATTAAGCCACAGCATGTACGCAGACATAGGCCTCTTTGGGGCGTTTGGATCTTTACCCTTCTTTGCCTC
TGAAGACTTCCTGCGGCTCTTTCGATCCTTGGCCATCTTAGCCCTTTTGAGCTGTTCCCGTTTCTTCTCT
TC

>gi|2067841|gb|AA408456.1|AA408456 EST02926 Mouse 7.5 dpc embryo ectoplacental cone cDNA library Mus musculus cDNA clone C0028B05 3', mRNA sequence
CAAGACAGGGTTTCTCTGTGGAGTCCTGGCTGTCCTGGAACTCACTCTATAGACCAGGTTGGCCTGGAAC
TCACAAAGATCTGCCTGCCTCAGCATCCTGATTGTTGCAATCAAAGGCATGTGCCACCACCGCCTAGGAT
TAGCTCTTACTTTTTATCATGGATGTCAAAGGTGATGGGCCAAGGGTATGCCTCAAATTCAAGTGTAAGC
CTTACCCTTCCTACCTTGTTCTTGGAGACAATTCTTCCTGGGGCTTTAGCTGTATTGATCCATTCACTCA
TTAAAATTGCAATTAGAGGGCTGGGAATGTAGCTCATTGGGAGAGCACGAGTCAAGGATGTACAGGG

>gi|2068200|gb|AA408467.1|AA408467 EST03285 Mouse 7.5 dpc embryo ectoplacental cone cDNA library Mus musculus cDNA clone C0033C06 3', mRNA sequence
AGGAAATTTTCTTTAATTTCAGCTTTTTGAAATTACTTTTTCACTTTTATTTTCATGATACAAAAGCATT
ACATGTCCAGAAGTGTCTGCTGTGGGGTATCCTGCAGGAGCAAGTGAGGCTCTGCCACTGAAACCTGTCT
GAATGAGGACTTGATGCATGCTGTAGGCCTGCCGCTGTCACAGACAGACAGACAGACAGACAGACACATA
CACACACACACAGACACACACACAGACAGACACACACCGCTGTG

>gi|2068202|gb|AA408469.1|AA408469 EST03287 Mouse 7.5 dpc embryo ectoplacental cone cDNA library Mus musculus cDNA clone C0033C11 3', mRNA sequence
AAAACTTTAACAATTTATTAGTCTTATTTCCCAGTAAAATACCCATACAATGTCAGCAGAATGGAATGGG
NATTCAGCTGACTACATTTAATTAATTTCACATAAATATTTAACATCTAGAAACCTCAGGGAATCATCAG
ACCAAGTAGAAATGTGGTTTTCCAAGCAGGTATTGCTTTACTGTGTCCCTAACCCAGTCACTAGCATGAC
CAGTAAGTTGTAATGGTAG

>gi|2068203|gb|AA408470.1|AA408470 EST03288 Mouse 7.5 dpc embryo ectoplacental cone cDNA library Mus musculus cDNA clone C0033C12 3', mRNA sequence
GTGCACTTGAACTTTATTCACACGGAGCACTGTCCCCTCGAGCCACACGTACGAGGGAGCGCCTGCGCCG
AGAGGCCTGGAGAGAGAGGCCAGGACCTCCGCATGACGGGACTTTTGTTTTTAATAAATAAAAACTCTAA
AAATATATATATATAAACAGGAGAAATGAAGTTTGACAACTGTTGGAACTCAGATTCCAGAATGGAAAAC
GCAAACGAGTCCAGGCAGGTCTCATCCA

>gi|2067868|gb|AA408472.1|AA408472 EST02953 Mouse 7.5 dpc embryo ectoplacental cone cDNA library Mus musculus cDNA clone C0028E09 3', mRNA sequence
GCAAATATTGCAGTGTGCAAAGATGAGGGTACATACAGTATTCTCCTTGAGCCTTGGACCACAAATAAAG
GGAAAACAATCCCTGCATGTGGGAAATGGAAAACAGGAAACCCTTCGAAGCAGCTGGCAAGAGATTCTGC
GGACGCGTGG

>gi|2067871|gb|AA408475.1|AA408475 EST02956 Mouse 7.5 dpc embryo ectoplacental cone cDNA library Mus musculus cDNA clone C0028E12 3', mRNA sequence
AANTCAAATAATTTATTAGCACATAAAATCCTCCAGAAAAATACTGCTTTGTGGTCTGNGGGGAGGGAGC
AAGGCAGTGCTCCAAGTGTGCACTTGGGGAACCCCAGCTCATGTGCAGATCTCATTTTCATAGCTGCAGA
ATAGGGTACTTGGTCAGGTGGGTGGGGCAGCCCTGGTACTCATTTTCAACACTGAAGCTCAACTGATTCA
TCCCATGGTTTGCACTTTAATAAAAACTCATGCANGTGGTGCGCT

>gi|2067873|gb|AA408477.1|AA408477 EST02958 Mouse 7.5 dpc embryo ectoplacental cone cDNA library Mus musculus cDNA clone C0028F02 3', mRNA sequence
GACCATGTTAGTAGTTTGGAGCTTAGTAAAGTGTCCTGTGTTTGGCCTATGCCTTTTAAATGAGTGGCAG
TGGGCTGTAAGGGCCAGGCTGTAGGCCAATGTGTTAAGGAAATTACTGTCGCATCTGCCCCGGTATCTAG
GAGCCCTTGAAACTGTTTGCCCTCTAGAAACAAAGTCAGCATGGGCAGTGAATCGGTTATTTTCTGTGCC
CAGTAGACTTTTGAGGATCCTGGGGTGGATGGTCCTCGCTCTTCTTTCATATAAGGGAAATGGCCAAATA
GTGGGAGTGGTAGGGCNTGGG

>gi|2067875|gb|AA408479.1|AA408479 EST02960 Mouse 7.5 dpc embryo ectoplacental cone cDNA library Mus musculus cDNA clone C0028F04 3', mRNA sequence
TCCCGGGGAGCCCGGCGGGTGCCGGCGCGGGTCCCCTCCCCGCGGGGCCTCGCTCCACCCCCCCATCGCC
TCTCCCNTAGGTGCGTGGCGGGGGCGGGCGGGCGTCCCGCGCGTGNGTGGGGGAACCTCCGCGTCGGTGT
TCCCCCGCCGGGTCCGCCCCCCGGGCCGCGGTTTTCCGCGCGGGCGCCTCNNCTCGGCCGGGCGCCTANC
AGCCGGANTTAG

>gi|2067907|gb|AA408488.1|AA408488 EST02992 Mouse 7.5 dpc embryo ectoplacental cone cDNA library Mus musculus cDNA clone C0029C09 3', mRNA sequence
CAAGTTGAAAAAAAAGAACCCCAAATCTTTATTGTATAGAAATACATATATATATATAAAAAAAAATCCA
AGATGCNATTCTCTCATTTCCCCANNTTCCTCTTCTTCTNCAACGCCTCTGATGTAGAGGACATTATTAC
ACCTTATTAGAACTTCGCCCAGATGTCCAGACNGCGCCCCATCNATGTACTCTTCTGTATTTGCAAGCNG
CATAGTNCATGTAGCCATCCACGGAGACCAGGA

>gi|2067908|gb|AA408489.1|AA408489 EST02993 Mouse 7.5 dpc embryo ectoplacental cone cDNA library Mus musculus cDNA clone C0029C11 3', mRNA sequence
GCTTAGTAGTTTCTGGAAACCTTTTATGTATTCGGGCACAGGACAACCAGCCTGCTGGATAACATTGGCA
ACACTTCTTAGTAATGGTTTATCATCTTCAGTGAAAAATGTAACAGCCTTTCCCCTATTCCCTGCTCTTC
CAGTCCGACCTANCCTATGGATGTACTCCACTGAGCTGGTGGGAAAATCATAATTGATGACCAGGTTTAC
GCCTTTAAAGTCAATCCCTCTTGCAAGTAA

>gi|2067909|gb|AA408490.1|AA408490 EST02994 Mouse 7.5 dpc embryo ectoplacental cone cDNA library Mus musculus cDNA clone C0029C12 3', mRNA sequence
GAGACAAGGTTTCTCTGTAGAGCCCTAGCTGTCCTGGAACTCACTATGCAGAACAGGCTGGCCACAAATT
CAGAAATCCACCTGCCTCTGCCTCCTGAGTGCTGCAATTAAAGGCGTGTGCCACCACTTCAGGCTGCAAA
TAGTTTTTCTTAACTATCATTCTATGGTCCATGGAAAATTTTCTGAACCAAGTTCTTGACACACTGTAAT
CAACAATATCCAATTGGAACTTCAAGGACTTGTACATTAGGATACACATAT

>gi|2067879|gb|AA408494.1|AA408494 EST02964 Mouse 7.5 dpc embryo ectoplacental cone cDNA library Mus musculus cDNA clone C0028G03 3', mRNA sequence
AAAAAAGATTTATTTATTGTTATATGTAAGTACACTGTAGCTGTCTTCAGACACACCANAAGAGGGCATC
AGGTCTCATTACGGATGGTTGTGAGCCACTATGTGTTGTTGGGATTTGAACTCAGGACCTCCAGAAGAGC
AGTCAGGACTCTTANCCTCTAAGCCATCTCACCAGCCCATANAACAATTTTTAAAGTNCTATTTACATGT
AACTTTTCAGGATTGCACCCCTTGTAAAGGACACAGCTCATTTCATTGGTGAAANCGTGCCACTTTAAGG
ATCACAAACATCCTCCTTGAAATGACCAANAGTCTNCTAATATGTTTAACACAANATGTTTATGTGGTCT
TTGAAATGACAGGCACCGTAGANAATGTATTTTATGTATTCTTTAAACCTA

>gi|2067883|gb|AA408498.1|AA408498 EST02968 Mouse 7.5 dpc embryo ectoplacental cone cDNA library Mus musculus cDNA clone C0028H08 3', mRNA sequence
GTAAGAGCACAACTTTAATATTTTTAGCTGGCTTTTAAAAATGGAAAGGCTAGTTTGGGGGTTGGGGAGG
GGAGACGTGGTGAACAGTTTAAGAGNCAGTACTCTGGAAGCAGAGGCAGGAGGATTTCTGTGACTTCCAG
GCCAGCCAGCACTACAGAGGGAGGTGCTGTCNCAAAATAAAGAAAAGTAACAACCATTCTCAGCTCTTGA
GCTGTCCAGGAGTCATGCAGAGGCAAGCGGCAGCCATGTCTGCCCATGGTGGACTGGAAGGCCGCGTTCC
TACTGTGAGTTCACAGGTGTTCCCCACCTCACAGTGCTTTGT

>gi|2067886|gb|AA408501.1|AA408501 EST02971 Mouse 7.5 dpc embryo ectoplacental cone cDNA library Mus musculus cDNA clone C0029A10 3', mRNA sequence
GTTCTTATTGGCTTGCTTAGCCTTTATATAATTCAAGACTATGTGAATAGGGGTGTCACTGCCCATTGTG
GACTGGGCTCTTCCACCTCACAGGATTATTAAACAAGAAAATGCCCTCACAGGAGTGTCCATAGTGCAAT
CTTGGCACACTGATGGACCGCCAAAGAGGAACTCAGGAGTTTAAAGAGGAACTTACAAGAGGAACTCATA
AAACTGCCACCTTCAGTAGGACATAAATATTTTCTCATGATAG

>gi|2067891|gb|AA408506.1|AA408506 EST02976 Mouse 7.5 dpc embryo ectoplacental cone cDNA library Mus musculus cDNA clone C0029B04 3', mRNA sequence
CAAACTTTTGTTTTTATTAAGCACATTCCACAGTACAAAGCCGTCATGATAATATCTGTACAATTTAACA
GTTTCAATAGCTGTTCAGACACATATTTATTTCAAACAGATAATTGGCAAACATAATTACCAGTTAGAAT
TAGACTACCCCAGTGCTTTAACACATTAATATAGCAGTAATTTACAGTTGCTCAGTTACAGTTAGCAAAA
TCAAGTCCAGAGTACAGCTGGGAATTACTACTGTAA

>gi|2067894|gb|AA408509.1|AA408509 EST02979 Mouse 7.5 dpc embryo ectoplacental cone cDNA library Mus musculus cDNA clone C0029B07 3', mRNA sequence
AACAGATCTTGCCTGAGTTTATTTGTAAGAACAGCATAGGACACTGGTCATCTGCAAATAGTGTGTGGGG
AGGTGTGTCACAGCANTCCGTCTGTCTTCACACTGGCAGGAGCCTGGCTGNGGGGGGCCTTCACAGGGGC
CTGGGCACCTTTGGGGGCCTGAGCACCTTTGGGAGCCTGANCTGGAGCTGAAGCCTGGGCCTTAGCTGGA
GCTTTGGCCCCT

>gi|2067895|gb|AA408510.1|AA408510 EST02980 Mouse 7.5 dpc embryo ectoplacental cone cDNA library Mus musculus cDNA clone C0029B08 3', mRNA sequence
CAGCTTTTAGCAACTTTATTTTCCTTCCATCTTTTTNCCCTTTGCCCAGGCACCTGCATAGCAGCTCAGG
ACCACTCAGTGGGGGCNCCAACCCACTCAGTGGCCTGCGCTGNGGGAGCTGCTGACCAATCCCCANTGGC
TGGCTGTGCACTCCAGTCTTCCGT

>gi|2067898|gb|AA408513.1|AA408513 EST02983 Mouse 7.5 dpc embryo ectoplacental cone cDNA library Mus musculus cDNA clone C0029B10 3', mRNA sequence
GAGTTTGAGGTACAAGTTTATTTTTCAAAAGGCATATATAGACAGGGAACAAAGTAATCATTTACAAGGT
GGTGACTGTCCTAGACACTGCTCCGGAAGTCTGTCTAAGTGCGTCCTCTTAGTAATCGGCGTCGTCTTCA
TCGGAGTCCATTACTTTTCTTCTGTTGAATTTCACTGTTGTTTTCTTTTCTGTCTGTTGGCTGACTTTCT
CAAGTATTTCTATCAAACCTTGTTCTGACACCTTCCCACTT

>gi|2067900|gb|AA408515.1|AA408515 EST02985 Mouse 7.5 dpc embryo ectoplacental cone cDNA library Mus musculus cDNA clone C0029B11 3', mRNA sequence
AATAACAGTGGGATTCGTTCTGGTGTGTCGTCTTCTCTGTTATCTGAGGAGGGAGAGTCACTGTGCCGTC
CTCGATCTCCAGGCTATGAAACTGAAGTACGTGTTTCCAGCATAGCAGATGGTGACCAGGAAGGCAAAGA
ACGAGGAGGCTGCCCAGCTGTTGAAGTTGTGCCCTTCCTTCTCTGGGGAGACANAAGATNCGTCCACTAT
GGCAGCTGNGAAGTACAAGACGAAGGCACTGCCATTAAAA

>gi|2067925|gb|AA408518.1|AA408518 EST03010 Mouse 7.5 dpc embryo ectoplacental cone cDNA library Mus musculus cDNA clone C0029E07 3', mRNA sequence
GTAGCTTGGTGGAGGTTATCACACACCTTTAATCTGCAGCACTTGGGGAGCAGAGGCAGGCAGACCTCTG
AGTTCAATGACAGACTGGTCGGCAGCATGACNCCCAGGCAGGCCCTCTATGGCTGTACAGAAAAGCCCTG
CCTTGAGGGAAAGAAGTGTGTACCTTGGTTTCATCTCACAGGAAAGGATAGGAGCCAGAACTCAGTAATC
ATGACAAAGCATACTCCATGTACTAGAGGATGCAGACAGTACTAGGGTCCTCTGCTTCTGGGCTGACAGG
TCCAGTGATCTTGGAACACTGCAAAGGGCGAGTGGGAATTAGAGTGCACAGGTAGAGCTACAAAAAAGAG
TGANGGGAAGATGGGTGTGCCGGCCAGTTTTGTGTCTACTTGACATAGCTTGAG

>gi|2067914|gb|AA408528.1|AA408528 EST02999 Mouse 7.5 dpc embryo ectoplacental cone cDNA library Mus musculus cDNA clone C0029D04 3', mRNA sequence
GGCATGGTCAGCTGAGGATTTATTGGCATAAACGCAACCATATAAAAACATAAGTTATGAAAAACACAGT
CACGATGTGTTGGNCCATCCCCCANGCCCATCCCCCCGAGCCCCCTTCTGCAGGAGGGCCAGCCTGGCAC
CTCCTCAGCGCATCCGGTAGTCGGTGGAACAAGAGAGCTCACACAGCTGACCCTTGAAGTCCA

>gi|2067948|gb|AA408541.1|AA408541 EST03033 Mouse 7.5 dpc embryo ectoplacental cone cDNA library Mus musculus cDNA clone C0030A09 3', mRNA sequence
CCCGGGGACCCGGCGGTGCCGACGCGGGTCCCCTCCCCGCGGGCCTCGCTCCACCCCCCCCCATCGCCTC
TCCCGAGGTGCGTGGCGGGGGCGGGGCGGGCGTCCCGGNCGTGTGGGGGGAACTCCGCGTCGTGTTCCCC
CGCCGGTCCGCCCCCCGGGCCGNNGTTTTCCGGCGGGGCCTCGCTCGGCCGGCGCCTAGCAGCCGGACTT
ANAACTGGTGCGGACCAGGGAATCCGACTGTTTAATTAAAACAAAAGNATTGCAAAAGGCCCGCGGAGGG
GTGTTNAACGCGATNNNGATTTTTNGNCCAGTGCTTCTGAAATG

>gi|2067952|gb|AA408545.1|AA408545 EST03037 Mouse 7.5 dpc embryo ectoplacental cone cDNA library Mus musculus cDNA clone C0030A12 3', mRNA sequence
AACATTTACTAAAAACGTGTTAAGAACAAATAACAAAGGAGGCACGGGCAGTCCTAAATGGACTGTGAGG
GTCAGCCCAGAACNATGCAGGACACAGCTAGTGCTGCCGGGTCCGTAAGNTTTTCTGCTCGACTTGGAGA
TGCCANCTTCCCTCTCCTTCTCAGGGNTGTAGACTTCTGGNATATCGTGGGGCCANTAGTCATTACAGNG
GGGGCATTGTGGTTCANGGANGGACTGGAANATTTGGCCACACAAGGCAAATGNATCCTAATTTCCACAC
GNCTCAC

>gi|2067955|gb|AA408548.1|AA408548 EST03040 Mouse 7.5 dpc embryo ectoplacental cone cDNA library Mus musculus cDNA clone C0030B04 3', mRNA sequence
CCCGGGGACCCGGCGGTGCGNCGCGGGTCCCCTCCCCGCGGGCCTCGCTCCACCCCCCCCCATCGCCTCT
CCCGAGGTGCGTGGCGGGGGCGGCGGGCGTCCCCGCGTGTGGGGGGAACTCCGCGTCGTGTTCCCCCGCC
GGTCCGCCCCCCGGCCGCGGTTTTCCGNCGGCGCCTCGCTCGGCCGGCGCCTAANAGCCGACTTAGAACT
GGTGCGGACCAGGGAATCGANTGTTTAATTAANACAAAGCATCNNGAAGGCCCGAGGNGGGTGTTGANGC
GNTGTGATTCTGGCCANTGCTCTGAAATGTCAAANTGGAAGAAATTTCAANGAANCGC

>gi|2068110|gb|AA408554.1|AA408554 EST03195 Mouse 7.5 dpc embryo ectoplacental cone cDNA library Mus musculus cDNA clone C0032B05 3', mRNA sequence
CCATTTTCCTGCAGCAGCTTTAATTGTACAATCCAAAAGCATTTATTTTACAGTACTCAGTAGAAACATG
TTTTCAAAAGCCTGCCCTGCCTTCCATGACCTCTGGGAAGCCTCTGGAGAGGNGATTAATGCACCAACAA
TCTAGATCACTGTCCACCTTCAAGTATTTTCTGAGCTANATACTTGGCAACACTTTTGTTCAAAGCCTTC
CAAATCATGAGAAGAGGGCCACCATAAGCATTTTTTTAAAAAGCAACCCCTCCAACAGNGCTTGACACAT
CTTCAAAATGNGTCAACACTTTAAATGNGCAACACTTTCATCGACCTAAGCAAATACACTCGTTCAAATG
TTAAGAATGAATTCTTGTAAAAACATTATTTTTCAATTTGGNATACTTGGGAAGCAGAATCACATCTGGA
CACTAATGGAGATGTGAGATCCGAGTTGGG

>gi|2067958|gb|AA408562.1|AA408562 EST03043 Mouse 7.5 dpc embryo ectoplacental cone cDNA library Mus musculus cDNA clone C0030B07 3', mRNA sequence
GATTCATTTCACCTTGGTGCTCCTCTAAATCCATGTCAAGTTGTCTAATTTCTTCACTAAATTGGTTTAT
TTTTTCTTTTATATCTGTTAACTGTCTCTCCATGCTGGCTATTTCCTGATTATCTTCTTTAACCTGCTTA
AGCAATCTCTCCCTTTCCTCCATTGGCGATCCCATGCTTTTGTCTTCTGCAATCATTTGATCTCGATGGG
ACTCTAACTCATAAAGTTTTTCATACAGCAATACAGCCTCTTGTTTTACTTGGGAGTGTGCTATTTCAGT
TTCTAGGCTCTCCTTTTTCATGTTCAGAGAATCTAGCTGTTGCTGAAGTGTATCTAATTCCTGCAACAGT
TTCTCAT

>gi|2067960|gb|AA408564.1|AA408564 EST03045 Mouse 7.5 dpc embryo ectoplacental cone cDNA library Mus musculus cDNA clone C0030B08 3', mRNA sequence
AAGTATCTGTTACTGGCTGGAGAGATGGCTCAGCGAGTAAGAGCATTGACAGCTCTTGCAAGGTCCTGAG
TTCAAATCCCAGCAACCACATGGTGGCTCATAACCATCTGTAATGAGATCTGATGCCCTCTTCTGGGGTG
TCTGAAGACAGCCACAGTGTACTTACATATAATANAGANATAAATCTTTAAAATTAAAAAAAAAGTATAT
GTTACTGGGCAGTGGTGCTGCAGGCCTTTAATCCTAAGACTTGGGAGGCAAAGGCAGGCAGATTCTCTGA
ATTTAAAGCCAACCTATTCTACAGAGTGAGTTCCAGGACAGCCAGAGCTATACAGAGAAACCCTGTCCCA
TAAACAAACAAACAAACAGCATAGGTTAAAACAAAACTGTGGGGTCCAGATGTTTGATACTTTACCTTTT

>gi|2068029|gb|AA408580.1|AA408580 EST03114 Mouse 7.5 dpc embryo ectoplacental cone cDNA library Mus musculus cDNA clone C0031B11 3', mRNA sequence
CGAGACAGGGTTTCTCTGTATAGCCCTGGCTGACCTGGAACTCACTCTTAAAGATTAAAGGCGTGCGCCA
CCACACCCAGCCTAAGTCAAATTTTTAAAGCAAACATGCCATAACAATATGGCGTCATTTCCANAATCAC
TGCCCATNAAATGGCATCAGTACAAAAAATC

>gi|2067979|gb|AA408594.1|AA408594 EST03064 Mouse 7.5 dpc embryo ectoplacental cone cDNA library Mus musculus cDNA clone C0030D07 3', mRNA sequence
AGACATTGATCACTTTATTCTGAAACTCATTTTCACACTACATGAGTAGGAAAGGTTTTTTTTTCTTTCT
TTTTTTTTTTTTTTTGTTCTCNCAAGAGTAACAAAATTAACAAGAAAAAAAATATTAGNGGAATTCCATG
GGNGGCACATTCACAATGATTTAATGCTAAGAAAGCTGTTTAAGGCACTCTCACAGAATTCCTAAATTAG
GTAAAGGATTAAAGGATTTTAGCACAGTAACCTCACCTTCACCTCTGCCCTGCCAAGTTGGGGNACTTGG
CAAAAAACAAAAACAAAGCAGTTCTACATTGATTCAATCTAAAACATCATTTTTTTTAAAAAGATATACA
AATGGNTTTGGTGAGAATTTCCAGATAATGGGTTTTTAGA

>gi|2067987|gb|AA408602.1|AA408602 EST03072 Mouse 7.5 dpc embryo ectoplacental cone cDNA library Mus musculus cDNA clone C0030E05 3' similar to Mus musculus chaperonin 10 mRNA, complete cds., score = 1356, mRNA sequence
CATTTACATCATTTTATTTGGAAATGTTTGTAACAGTACAGTGAAATAAAGGTCAGAGACAATGGCTGTC
AGTTTAGGCATCATCTGTTTATTATAAAAGGGAGGCATGGAAATTATTTACATGATGAAATAGTTCAGAC
ATCAGTGGAATGGCAGCTTCACGTGACACCATTTCAACAGTGATTTCAGTCGACATACTTTCCAAGAATG
TCACTATCTCTAAATAAGAAATAATCCTTGTCATCTAGAACTACTTTGGTGCCTCCATATTCTGGGAGAA
GAACTTTATCTCCAACTTTCACACTGACAGGCTCAATCTCTCCACTCTTTCCTTTCCCTCCTGACCCCAC
AGCCACGACCGTTGCTTGCAACACTTTTCCTTGGAGACTTTTCTGGAAGCATAATGCCACCTTTGG

>gi|2067989|gb|AA408604.1|AA408604 EST03074 Mouse 7.5 dpc embryo ectoplacental cone cDNA library Mus musculus cDNA clone C0030E08 3', mRNA sequence
GGGAGGCCAAGGAAGCATGTTTAATCTCATATAAAAGCGGGGGAAATAGTTGTAGTAAGCAGATAGAGGG
AGGGAACTGGGTAGGAGANGGGATGTGGGAGAAAATGGAGGGGTTCAGGATCANGTGTGGGGAGGGATGG
GAGAAATGGCCAACTGGCATGCAGAATGAATGGAAATATGTACTGGCANAANGTGGGTAGGGNGTNGGCA
TCTCAATACAGAAATGCCCCACCCTCCTANAGCATGAGAGGAGGGG

>gi|2067995|gb|AA408610.1|AA408610 EST03080 Mouse 7.5 dpc embryo ectoplacental cone cDNA library Mus musculus cDNA clone C0030F10 3', mRNA sequence
GCACCAAACACATTCGCATTTATTTTTTTTTTTAAGCAAATGACAAAAACCCAAATTACCAGCTTTTTTA
AACCTAAGCTTAACATTACATATTTAAACAATAGTCAAACTGACGAGGTTGCCGACATCCATGCACAACT
AGAAAACATCCTTAGTGTACACTAAACCAGAAATGTATTACCATTGATGCAGTAATAGCTTTCATCACTA
AATACTGAAAATAAAATTGAAGTATTTCTGTAGATTCATCTGGCAATGTTAAGTCCACAGCAGGCTGACA
CTACTCACTCACAATTCACCACAATGGGAAGCAGATCCATGCTGGTGTTACAGACAGTCTCTTCCTAGCA
CTACTCAAAAGTCACAGGGCTCACCTCAGGATTACGATTGGTTTAAAGCAAAGTGCATACAGAGATTACA
ACAATTTTAAGGAC

>gi|2068002|gb|AA408617.1|AA408617 EST03087 Mouse 7.5 dpc embryo ectoplacental cone cDNA library Mus musculus cDNA clone C0030G05 3', mRNA sequence
CAGGGTTAATTGTATAATTATGTGCACATCTGTTGGGAGCCGACTCTTAGCAGAAAGCTGCTATCATCTC
TGCAGCCATCTCGGGCAATTTACTTACATGTGGNACTTTTCCACTGTGATGAGAGACTTGTTTTCCTAGC
ATGTTTTTGCAAGCCTACCACAGCTGTACACACTCTGATAACATCTTGTTTTNCNCCTATACATCCTGGA
CCTNGTGGNTAAGNGTCTCCAGCTGCACATANCACTACCCAGTGAGTGCATATATGAGCCNGAGTNTGCC
TTTCAATAAATNGAGNCAGGAG

>gi|2068008|gb|AA408623.1|AA408623 EST03093 Mouse 7.5 dpc embryo ectoplacental cone cDNA library Mus musculus cDNA clone C0030H01 3' similar to Mus musculus Ets-family transcription factor Elf-1 mRNA,, score = 1588, mRNA sequence
ATTGAGAACTTTTACATGATTTAATAATAACAATTAAAGATACAAAAATGTTTAGAGGATTCCAAAATTT
AAATTTTTGTTTAAATACAAATTCATTTCATAATATGAAAACATATAATATTATACCCCTAAACACAATA
ATTTTTCTTCTACAAAACTTTCTATACTAGAGAATTTGCAGAAAACAATTTCTTGTGACATTAAATATAC
ATTATTTACATTGAAAAAGTAATCTAAAAACTCTACTTCGGNAACTTGGATATATATCNTTGTATGCAAC
TTCCCCTCCCCTTCACCCACAGTAAAAAATGATCCNAATANTAAAACAGTTATGCTTTTATNATAAGTGA
CACAGCTATACTAGCACAGGACTCCCATTGCTTCTTTNGGCCCTCAGAGCCCNGG

>gi|2068019|gb|AA408634.1|AA408634 EST03104 Mouse 7.5 dpc embryo ectoplacental cone cDNA library Mus musculus cDNA clone C0031A08 3', mRNA sequence
AGTATTGAAAGCTTTAAGATGAAGCGGCTTTATTGCAATCTTTCAAAATTACCATTACAGTGTAAATATT
TATATCTGTAAAGCTTGGCTTAATCTACAGTAGTTATTTTAGAAGTAAATTTAGTTAACAATTAAAAAGA
TAACACAAAGCTAAAAGCAATCTATGAAACAAATTATTTACAATTAAACATTTAGGGTCCTGATTCACAA
AAATTAGTGCATTTCATGATTGATTTGTGAGTTTTATAGAGAAAGCAAGCGGGTGGAGACTACTCCCTGG
GGAAAGTCTGGAATGAAATGAATGGCTGTTAGAAGACAGCCTGTCAATCTGCTCCTGCAAACTAGAGAAG
GGC

>gi|2068038|gb|AA408642.1|AA408642 EST03123 Mouse 7.5 dpc embryo ectoplacental cone cDNA library Mus musculus cDNA clone C0031C11 3', mRNA sequence
AAGATTTATTTATTAGCCGGGCGTGGTGGCGCACGCTGTTGAATCCCAGCACTCGGGAGGACAGAGGCAG
GCAGATTTCTGAGTTCGAGGCCAGCCTGGTCTACAAAGTGAGTTTCAGGACAGCCAAGGCTATACAGAGA
AACCCTGTCTCGAAGAAAAAACAAAAAACAACAACAACAAAAAGATTTATTTATTATATGTAAGTACACT
GTAGCTGTCTTCAGACACTCCAGAAGAGGACATCAGATCTAATCAGGATGGTTGTGAGCCACCATGTGTT
TGCTGGGATTTGAACTCAGGAAGAACAGTCAATATTCTTAACCACTGAGCCATCTCTCCAGCCCAGAAAT
GAGTGTTTTCTTTGTTTATGAAGCAAGATCCTGCACTGAAGGCCAGTCAGGCTTCAAACTTTTGTTTATT
GCCCTGNCTGTTTCCCGAGGACTGANTAAAAGATGTGCACTCNNATGACTGGCTTANGTANTGAGTTTTC
CAAGCTATTAGCCAAAGTT

>gi|2068098|gb|AA408648.1|AA408648 EST03183 Mouse 7.5 dpc embryo ectoplacental cone cDNA library Mus musculus cDNA clone C0032A04 3', mRNA sequence
AATGGGAAAATAGTTTAATATTTTTATAGCACAAAATAAACCAAGTCAGGAAGAACCAATGAGTGAATTC
ACAAAGCCCCAAGTTTCCCAGCCTTGAACTGTGACTTGCTGGATGCCGTGAATGAGCACGGATGCCACCA
GCAGGCTTTCTACAGTTCCTCCAGGCACGGCGGGACCACACATCCCAGAGTCTCCACAAGCTCTCGTCAT
GACTTGTCACAAGCACTGAAGCCATCACGGCTGCAGCTCTGGAAGACCCCCCCTCCATTCAGGTATCCTC
AGCTCCTCTCAGACTAGACTTCTGACTTCGTTTTTCCTTCTGACCCTGCATCCGGAAGAGCTTCTTCCTC
AGGTCCTTCTGCCGCCTCAGCTTGTCCTCTTCCTCCTTCTGCTTCATCTTCACATGCTCCTTGTTGTGCA
GGCGTCTCTGGCTCTTTGGCCTTTTTCATTTTCTGGACTGTGGTATTGTGCTCAGAGCATCTAGCAGAGC
CAGGACCTTCCTCTCATGA

>gi|2068100|gb|AA408650.1|AA408650 EST03185 Mouse 7.5 dpc embryo ectoplacental cone cDNA library Mus musculus cDNA clone C0032A05 3', mRNA sequence
ATATTAAAATGTATTTTATTAATGAGACTAAAAATTTTAGGAGGAAATCCCAATTTCCCCCGGATCAATA
TTTCTCAAACATGATAATCAAATGAGGTGAGTAGACAAATAAGATTTTCATATATAAACAACACTTAAGA
AACTATAGACAAAACTTGTCTTTGGAGTAATAAAAAAGAAACCAAGGGTATTGGTATTGATTCAAATAAG
GTACGTATCAGCAGTCTTTTATTTTAAAATGTAATTAAAGTAACATAACCCCTCTCTTTCCTGCTGCGAT
TGCAAAGGCCCACACCATGCCCAGCTGGCTCTCTTTGCCTCATAGTTCTGGGATCAGATTGGCAAGCAAG
CATTCAGCTACCACCCCAGGACCAGGCCTGGCTTGGCCTCTGGCCACGCTCCCCAACATAACAGTCATAG
ACTCACCCTCTGGAAACAGTAAGTACCAAGGAACTCTTCTATAACACACCTTGGGCCAGGGATGGTCCAC
AGCCATAG

>gi|2068104|gb|AA408654.1|AA408654 EST03189 Mouse 7.5 dpc embryo ectoplacental cone cDNA library Mus musculus cDNA clone C0032A07 3', mRNA sequence
GCCTTAACCACTAAGTCTTTATTTATTGAATTTTTATTGTAACATCAATACAGTTTTATTAATACAAAGA
AATATAATAAAGAGAATACAGTAATATAGTTTGAAGGGCGGGGTNGGNAAGGGAAAGGAAGAAGGGGTGT
GTTANGNCCGCGGNNGATGGGGGCGGGTTCTGGAGG

>gi|2068050|gb|AA408674.1|AA408674 EST03135 Mouse 7.5 dpc embryo ectoplacental cone cDNA library Mus musculus cDNA clone C0031D08 3', mRNA sequence
GCTGTTTAATAGTATTTAATTTGCTTTTCAGGTGGTTCACAGAACCAGTACACTCGGGGTTGGATTAGCT
ATTGCAACAGTAAACCTTCCCAATACTGACCAATGTTCAGTTCACCGTGTCCATTCTCACGGCTTTCCTC
GGAGAGTGAAAGGACATTATTGACAGTGATTAGCAGTAGTAAGGCTACCTGATGTAGTTGGCAATCCACT
GGCCCACTTCCCGTGNGCTGCTGAGTGTCACGGGAAGCAGGCTGGAAGCTGTTCTCTTCGGAAGCTTTCC
TGAGCAAGTCTTGTGTTTGTAGCACCCTGAGTTAGGGGAACAGCTCAGACTCACGTAATTTGACTGATCT
AACTTAAGAGCTTACAATGAGACTCACTGGGCTCAGCCAGTGGCAGAGGACACTTCAGTGGGGCANTCCA
CAAAAAGCATGTAAGA

>gi|2068051|gb|AA408675.1|AA408675 EST03136 Mouse 7.5 dpc embryo ectoplacental cone cDNA library Mus musculus cDNA clone C0031D10 3', mRNA sequence
GTTTATACTGTTTTAATCCATGTCAAATGTAGTTTACAAAGGGAAAGGGCAAGTACCTTTGTATAGACAC
ATAGATACAGACACAGCATCACACCATAGGGCCACAGGAGGGCAGGGAGCACGGCTACCGCAGGCTGGGC
AGCCAGGCACCCTCAGTCAGCCAGCCCAACTGCAGCCTCTGTTCCTGCTCGGTCCCATTCTACCCTGCCC
CCAGCTCCTCATGAGCCGCCCCATGAGCTAAGACTAAGGAGGGGATCAGACCCCTTGGGGCACACGCCCC
ATGTCTGGGAGAAGAAATATACACCACTGAACACCGAGCACATGGGAAAGGGACAGGATGCCATGGCAGA
NGCAGGCACCCTAAGAGGTGGCTGAGCCAAGCTCCCAGCCAGCTCTGAAGGGGCACTGCTTCCAGGAGTC
ATTAAAAAAAGAAGAA

>gi|2068052|gb|AA408676.1|AA408676 EST03137 Mouse 7.5 dpc embryo ectoplacental cone cDNA library Mus musculus cDNA clone C0031E02 3', mRNA sequence
ANCGCCCGCCGCAGCTGAGGCGATCCACGGGAAGGGCCCGGCTCGCGTCCAGAGTCGCCGCCGCCGCCNG
NCCCCCCGAGTGTCCGGGNCCCCCCGCCCCACCGGGGCCCGCTGGTTCCTCCCGCTCCGGAACCCCCGCG
GGTTGGAACCCGCCGCCCCGGAGCCCGCGCCGCGCCCGAACCCCNGGACGCGTGG

>gi|2068053|gb|AA408677.1|AA408677 EST03138 Mouse 7.5 dpc embryo ectoplacental cone cDNA library Mus musculus cDNA clone C0031E03 3', mRNA sequence
GTGCATCAACATCTTTTATTGGTTCACATTTTTTTCCAGAAAAATTGTAATAAAAATACATGGAATTGGA
ATTTGCATTACAATACATTGTGCGATTACAGAATATGAACAATGACGTATACTCCTTCTTGTGGGGGTAG
AACATTTCATTCCACTAAGAGAATCACATGATTAGTTACCCTACACTGTCTGTTGTTCTGATCTCAGAGA
CTGGCAGACTTGAAAGGAAAAAAAAACTTAAAAAATAAATAAATAAAACTGAACAGTCAACTCCCTTGGT
TTCCCTGGTCCTTTCTCCTCTTCCCACTGTCTTCAACACAAGGACGGGGGGGCAGGTGTGAGGGAGCCTC
GTGGGGCAGGGTGGGTGCTGCTGGCTGGACACCAGGCAAATCCCTTCCCTGAGGTGGGCCCAGAAGGGT

>gi|2068054|gb|AA408678.1|AA408678 EST03139 Mouse 7.5 dpc embryo ectoplacental cone cDNA library Mus musculus cDNA clone C0031E04 3', mRNA sequence
GAAAAGAAGGAATATTTATTGATCAACAGTAGTTGTCTTTTTAAAAGTTTTTATTTTTGGCAATAAAGAG
CACAACATAATCNCCTTCATGCGTCATCGNGCCACTAACTGAGCCAGTTTTGCCTCCCTCCCAAAGGGTT
GGGCCCATTTCTTGTACAAACTAGCTGACCTCTGGGNGGTCATTTCCTGGGNCACAGAGTTGGGCTGGCT
GNGCCACCTCCCTGGCTCTAGGGCACCCCCTGGGAGGGGCCCCTTANCATTCTGCCACACATGTGAACAG
NGGNTATTTANAAGGNCTGTTCCCACAAATCAGAACCCTAAAGNATT

>gi|2068059|gb|AA408683.1|AA408683 EST03144 Mouse 7.5 dpc embryo ectoplacental cone cDNA library Mus musculus cDNA clone C0031E07 3', mRNA sequence
GTCGCTTCGGTCCTTTATCTGACTCACAGGCCTTACACACACTCTACCACTGCTGGTTGAGTGCTAGAGG
GTGGGGCATAGACACATGAACAGGACAAAAATGAAAATACCACACTGTATGGGTCAGGGGCAGAGCAGAG
CAGGCCTTAGCCCAGGGTCACATTCACAGCTCAGGGTAAGTGCAAATGAATGGAATGTCAAGACAGTGCA
TGAGGGCTGCTCCCTTCTGAGCACAAGCCTCAGAGAGGACCCAGAGCCATGGCTGCCCTCTCTTTACTGC
ATCCTGCTGACCCTGGGGAACCCTTTTCCCTTCCAGGGAGAGGAACTTGGTTCCAGGAGCCAGTGCTCAA
CTCCAGACCAGGAGTCTTTTCTCCTGGTGTCACAACCTGGAAGGATGGAACAGCCAAATAAAGTA

>gi|2068065|gb|AA408689.1|AA408689 EST03150 Mouse 7.5 dpc embryo ectoplacental cone cDNA library Mus musculus cDNA clone C0031F05 3', mRNA sequence
GAGCATATAGTACTCTAGTTATATACATTTAAAGCAGAGAAAACAAGGCTTGAAACTGGTAAAAAAAAAA
AAAAAGTTAATTTAATCCATATTCAGAAACTTGTAAAATAAAAGCATATAATGAAGAAATAATTAAGAAA
GTTGTACAAACGACCTTGGTTATTATTTCGCTTTATAAAAGTAATCCAATAAAACAAAATAAAAACTATG
ANAAACACAAAAGTCAAATTAGAGATTTTGGTTGTAGAACCTTCCCTGAGTTTCTGTGTAAAACATCAAA
TTTTAAAAAGGCCATTTAAAAGTTGACCTAAAGGCGTTACGTTACCCCTCCTCACTGCCACGGGAAATGC
ATTTAACAT

>gi|2068069|gb|AA408693.1|AA408693 EST03154 Mouse 7.5 dpc embryo ectoplacental cone cDNA library Mus musculus cDNA clone C0031F08 3', mRNA sequence
GAATTATAATTTTTATTTTATATTTTGCTAAATTTAGTCGTTCTCTTTCTCCCCTAAGGACATCATCAGT
TATCACCATTGTAGCACCCAGGGTCAGACAAGTCCAAACTGAATATTCCGCATACATATTCAACTGTTTC
ACCAGGTTTTCCTCAAACCAAAATACTGCTTTTATTAAGTACATTCTGTGGCCAAGGGAGATGGGAGTTG
TGGGTCTGAACAGGCTCCAAAATGGATTGTGTAAAGTTGTCTTTTTTCTGGAGCTTTGAACTGTGGCAGA
TACACAGAAGGAACTTATCGAGGGTAACGTTTCTGGCACCAGAGCCAGACATGTCTCCCTAGTGTCTCTT
TCCCTTTGTCACATAACTGGCACAATGGTTATGGCAAACTGCCTAGGTATCAG

>gi|2068077|gb|AA408701.1|AA408701 EST03162 Mouse 7.5 dpc embryo ectoplacental cone cDNA library Mus musculus cDNA clone C0031G05 3' similar to Mouse heat shock protein 86 mRNA, complete cds, and 28S, score = 2047, mRNA sequence
TNTGGTTTNTATTTNATTTNNTTCGTTNNNATAATTTTAATCNTACANTGTANGGACTCTAAGACAGTTT
TTCNGCGTAAANGCTNGGNNNTGAGNAANTCAGGTGGCANCAGGTACATACCCAGTCACNGACTGNGNNC
NTCCATGNGGACNGACAATCTGANCCTAGGNACATAGTGCTNTANATGCAATCCNCCNNGTGTAAACACA
TGTCAAGCACGCACAGTCTACCGCTCGNAATCTACACANAGGTCAGC

>gi|2068081|gb|AA408705.1|AA408705 EST03166 Mouse 7.5 dpc embryo ectoplacental cone cDNA library Mus musculus cDNA clone C0031G08 3', mRNA sequence
ATGCAGATACCCTGNACTCTGTGGGAAGCCCAACAGCTACCAAGCAAGCCAAGAGTAAGAGAGAACTGTC
CAGGAAGCTACTGGATGGAAGGGAAGGTTCTGAGGCGCCCCCTTCCATCTGTGCCCTGCCCCACCACCCA
ACGAAAAACAGTATCAAGACAGGCTCAACAAAGCATTAGTCCTAACCTGCTTCAGAAAATCGAGGCACAG
AGGAGGGGGTTAAGCAACTTGCTCAAGCTCACATAGCCGGTGAGTGAGGAAGAGAGTGAGAATGTTGATC
CCACAGCGGGACTGGACCGGCTCACTGAGCACCCAAGTAGCCGGCATTTTCTTCAAAGCTTTGCCAGCAG
AAGTGGACATTTCCTGTTTCCCCGTGACATCAGGAGGGTATTGCAGAAGACCACCTATCATAGCCCATGC
CGAAGCCTGGGGGACAGCAGCCCACACCCCTGTACACACTCAA

>gi|2068273|gb|AA408720.1|AA408720 EST03358 Mouse 7.5 dpc embryo ectoplacental cone cDNA library Mus musculus cDNA clone C0034A07 3' similar to antiquitin=26g turgor protein homolog [rats, intestinal, score = 948, mRNA sequence
GCTAAATGCAGCTAGGTTGTGAATATTTAATTTTGAACTTTTGATAAATGAGTATCTTGATTTAGACAGG
GGTCTGGGAATCACTGGAGATTAGACACTGCTGTCCGTACTCAAAGCCATCATTTATCCGGGGCAAGTCA
GGGTCCTTTCAGGCTTCTTCCGAGCAGCCACAGGAATGGCTAAGGGACGCCAAGCCCACGCAGTATCACT
GAAACTTGATTCCCTGAGCCAGAGGGAGGGACGTGCTGTAGTTGATGGTACATGTGGATCTCCTCATGTA
CTGCTTCCAGGCGTCGCTGCCAGACTCCCGGCCACCGCCAGTGTGCTTCTCTCCGCCAAACGCACCACCA
ATCTCAGCCCCGCTGGTAGGAATATTGACGTTCACGATGCCACAGTCGGAACCTTTAGGTCCAAGCCAGC
GGGAAGATTNTGCCCAAATCTTTGGTAAAAGATACTACTNGAAAGTCCCTGTTTTACTTCATT

>gi|2068276|gb|AA408723.1|AA408723 EST03361 Mouse 7.5 dpc embryo ectoplacental cone cDNA library Mus musculus cDNA clone C0034A09 3' similar to Rat Na+, K+ -ATPase beta subunit protein mRNA, complete, score = 1066, mRNA sequence
GCGACCCACCTCTAGGTGCGGGGCTCGGAGCCGCCCAGCCCGCGCGCNCCCTCCTCCCTCGGANCCNCAG
ANCCTCCGCNCCCGCCGCANCTCCCCCTCCTCCCGCTCTGCCTAGGCTGCTCCGCGGCGCGCCTCGCACT
CGGAGAGCCGCAGCGGCAGCGACGCGTCTCGCTTTCGGAGACAGAGCCGGGCCGCGGGGACACCGAGCAG
CCGCCGCGAGGACGCCCAGGGCGCGCGCCGCACTCGCCCTCCCTCGGCCTCGGCCGCCACTGCTGAGCAG
ACACCATGGCCCGCGGAAAAGCCAAGGAGGAAGGCAGCTGGAAGAAATTCATCTGGAACTCGGAGAAGAA
GGAGTTTTTGGGCAGGACCGGTGGTAGTTGGTTTAAGATCCTTCTGTTCTANGTNATATTTTATGGNTGC
CTGGCTGGNATCTTNATCGGGAACATCCAAAGTAATGCTGTAANCATCAGTGAAATGAAGAGCAA

>gi|2068278|gb|AA408725.1|AA408725 EST03363 Mouse 7.5 dpc embryo ectoplacental cone cDNA library Mus musculus cDNA clone C0034B01 3', mRNA sequence
CAGTACGTTTCAGCCTTCCAGTCCTACACCCACTTCTTGGCTGACACTTCTGTTCTAAGGTGACTGATTT
TCTTGGCAATTTTCAGAGAGAGGTACTAACCCCTAACCCGCTTTCTGCGCCCCATCCTCTGCGTGCGTCG
GTGGTCCTGGTTGTGCTAACTGTGAGTGTCTTGCCTACTAATATGGACTCGCTAGAGGCATGAATGGTAA
AGAGCATGGGGCGGGGGTCAGCTTGAAAGCCACGTTCTGCNTCCCCTTCTTTGGAGCCCAGCCAGCAGCC
TGGGTCCACAACAAGTGCATGCCCCATGCCACTTCTCCTCTGCACCATGGGCTGGNTTCTTTGCATGTTG
CGCTTTCAAAACCTTTTGTCTTCCTGGGAGGGTTCACAAGATTGTGAGACAATACNGAGGGCTCTTGTCA
CCNTTCAAAACATTTCTAAGTATAAC

>gi|2068129|gb|AA408731.1|AA408731 EST03214 Mouse 7.5 dpc embryo ectoplacental cone cDNA library Mus musculus cDNA clone C0032D02 3', mRNA sequence
CAATTAAAAATTACCTGATCATTTTAATCACCATTTATGAATGACCGATTAGTAGCTGAATTGGCATAAG
GATCCACAGAAGGAAAGTCTGACCATTGCTTATCGTGTAATTCTACCCAGGCACACCAGGCCAGGNGTCT
GGCAGACGCTCTACCCACTTGCGTTATATATTTCCACCTGAATTACTGAGCAACAAAAACAGGTATACAA
TGCCAGGCTTTCTCCTGTTTCATTTTTAAGGAGCAGCTTAACAATTGTTGGTTGGGGTTGGCTTGTTAGG
ACAACATAGAGAACAGAGGGTAAACTAAACAATGACACTTAACACCAAAGGGGGGTACTCAGTTAGATCA
GGAGAACAACAAGTTACCATTAACCTGNGNTATTTGCTTTGCTTTAGAGCACNAATCAAAGCCATTAACC
TGACTTGGGGGATATACNCCATACATATTCCACTT

>gi|2068131|gb|AA408733.1|AA408733 EST03216 Mouse 7.5 dpc embryo ectoplacental cone cDNA library Mus musculus cDNA clone C0032D03 3', mRNA sequence
CCTAAAAAATACTTTATTTGTTTTCATTGTCAGACAAGGTCTTGCTTTGTAGCCCAACCTAGCCTGGAAC
TTGTGATCCTCCTGCCTCAGCTTCCTGAGTACAGACGTGAATTTATTAGACATTTCAGAACTTCTTAGAC
ATCGGCTCTGCAGTCACAGCAAACGAGGTGCAATCTCAATGGTGTTAATGCGGAGGATGGTCTGAGGGTT
CACAATGATTTTTTTCTTCCTGAAGTTTTTCCTTTTCCTAAATTTCATGTTGATTTTGGGCCATGATTCT
GTCTTTTCAATGACTGTGGCTTCAACTCGTACAAGCTCCTTTCGGAGGAGTGGCTTGCCCAGGAGTGTGA
AGTTGTCTGCCCCAACCAGCAGGACCTTCTCCAGCCGAATCCTCTCT

>gi|2068136|gb|AA408738.1|AA408738 EST03221 Mouse 7.5 dpc embryo ectoplacental cone cDNA library Mus musculus cDNA clone C0032E05 3', mRNA sequence
ACTTTAAGTAAATAAAGTCATTTATATTTCTTAGATCAAGCAATCCACTCAAGAGTTACAAGTTTAAAAA
CCAATCCAAATACAGTTGAACAATAGAAAGGGAAGTTCNAGTGAGGNATTATTTTGATAT

>gi|2068138|gb|AA408740.1|AA408740 EST03223 Mouse 7.5 dpc embryo ectoplacental cone cDNA library Mus musculus cDNA clone C0032E08 3', mRNA sequence
AGGCAAATATGTTTAATTTTTTAAAATAACTGATGGCAAAATAAAATATTTACATCACATCATACTGTGT
AAACATGTACGGTCTCTGTACAAAGAAATATACATGCAAAAAAATAATGTAAAAGTTTTAACTGAAATAA
TCAAAGAAAACAGTACACAAATAAAAGTTATGAGGTTACAGATACACATCCAGTTTTTGAATCCAATTTC
TCTTAAAAAGTTTCTGTACAATTTTACAAGAAACAAACAAACAAAAAAACCCAACAGAAGAATAAATAAA
TACACCGGAAACTGCAAAGCTTAATTATGCCAGTTTATGGCTCACGACCCAGATGTCTGTCTGGCTTGGG
AAGCAGCTGGTCTCTTTTTNAAGTGTATTTCACACAATAAAGATAAAAGACATCCNGAAAATCCCAAGCT
TGCCAGAAATCC

>gi|2068149|gb|AA408751.1|AA408751 EST03234 Mouse 7.5 dpc embryo ectoplacental cone cDNA library Mus musculus cDNA clone C0032G08 3', mRNA sequence
ACAAACTGATCAGAACAGTTTATTGACAAGATAGCATGTAATGACCCACCCCTAAATGCACACCATCAAG
CAGGGAGTCCTGGCTAGAGGTGGTTAATCAAGGGCACCCCATGGGCGGGCAACTCCTGGTGCAGCTGCCG
GAAGATCATGGCACAATGGTTCCTCTCCTGGGTCTTGCCAAGAGCGTGGTANAGCCTGGCCTGGAAGTAA
GCAACATCCCTGATGCGCTCTCTGCAGTCGACTTGTGCAAAGTAGTTCTTGGCTTCACTGAGGNTCTGAA
TGGCAGCTTCCAGAGCNTCCGCTTTCTTCACTGGGGCANAGGACGCTGCCGAAGCCACTTGGCACTTGGA
CACTAAGAANATGGNACGACCTTTGTCCAGGAAAAGCCCCGT

>gi|2068151|gb|AA408753.1|AA408753 EST03236 Mouse 7.5 dpc embryo ectoplacental cone cDNA library Mus musculus cDNA clone C0032H01 3', mRNA sequence
CCTTTTTTTNNNNNTTGACTAGTTCTGGATCGCGAGCGGACCGCCCTTTTTTTTTTTTTTTTTGCTCTCA
GGGNNNNTATTAGGTGGAGTTTGGGTGAGAGAAAACCCTGAAACAGCTGTCCACCTGGCTCAGGACAACT
GGGATGGGGGAGCCTTTGATTGCAGACAGGCTTTCACTGAGATGGATGGAAGCAGATCTTTGATTTCTTT
ATAAGGGAGCTGACTGGCTGCACATCTCTGAGACCTAGTGCAGATTTTGTTTTTAAATGTTGGTTAGAAA
GACAAGTCCCCAGAGCAGGACCAGACCCAAAGCGGAAGCCCTGCTGTGCGCAGACGGACAGGCTTCTGCT
GTGCGCAGACGGACAGGCTTCTGCTGGACAGGGGTTATTTCTTCTGTTTCCAGATTAAGATTTGTTAGAA
GAGGGACCATGACAAATGACAGAAGGATCAGTTTTTCAAACACAAGGATGAAGTAATTACAGAGGAGGAA
ACCATAATG

>gi|2068160|gb|AA408762.1|AA408762 EST03245 Mouse 7.5 dpc embryo ectoplacental cone cDNA library Mus musculus cDNA clone C0032H09 3', mRNA sequence
AAACAAGTCATTTTAATTTCAGATCTCAGTACTGACAGTTGTTGGGCAGGAGGAACAAAGTATAAATATA
ATANCTGTTCNACAGAGTCCTTTTCCTCTAAAAAGACAGTGTAAACCAGAAATGACTTGTTATTCATAGA
AAGTGTAGGCAAACCCCAAGGTCTGGGAACCCTCAATGCCAAAGTAGCGGGGAGACACTGGGCTTGGCCT
GCCTCTGGGTCAGTGCCTTTCCCTGCTTGGAAAGTGCNAGGGTTCCTGAGGGGCATCCGCGCATCCCCAC
TGCCCCCTGGATTTGTACAGAAGCAGTCACGTTGACAGGGGCCCCATTGATCAGCAGCTTCCTCAAGCAT
CCTCGGTAGGGANTGGCCAGGGCCTGGCCCANGTGGAAGATNAGGGCCAGCAAGCTGCCAAGGGGCGAAA
CTNCTANGCNCCAGGTTCACAATAGGGAAATCTTGGGCTT

>gi|2068292|gb|AA408763.1|AA408763 EST03377 Mouse 7.5 dpc embryo ectoplacental cone cDNA library Mus musculus cDNA clone C0034C05 3', mRNA sequence
GAAACACATTTCTTTACTATCACAGAGGCAAGTTTAAAAACAAACAAACAAAAGGCACAAAGCATTTTCT
TTTAAATCCACTTGATGCAATAAAGAGAACATACATTTTGAAAAACAGAAAGAAAAAAAAAAAAAGCCCT
AAAATTATAGGACATGATTTTTCAGTCTACTGTACAAGGTGAAGAAAGCCTGTGGTCCAAATTCATTATT
TTATAAATATTTATCAGTTATTTTCCTTTATACAAATGAATATTACTGTGGTACAAGGTCAAGNAAACAA
GGACCTTCTAACAAACTCACACAGAGCACCAGGTGGACGGANCAGTTTATCCTCACACAACCGGCTCACC
TTCCAGCCTCCATGATGGGCATTTATNAACCAAGCNCAGGATCNCTACCCATTTTCACATCAACTNNTCA
CCAATTTTGGGCTTNCATTTNTGNCCCCGGGGATGGTCCCCNGGATACCGGANGCCCNGGGGNTATNTTN
GGNAGCCG

>gi|2068295|gb|AA408766.1|AA408766 EST03380 Mouse 7.5 dpc embryo ectoplacental cone cDNA library Mus musculus cDNA clone C0034C07 3', mRNA sequence
AAACAGGTTTTATTTATTAGCATCTTTAACCTCTGATATCTAGCCAATTCCTCAAAAACCCAAGACAATA
TCAAGATTAGGGGAAGGGGCAGAGGGGGGTCACAATAAAAGCCATTTTTATATTTGCACACTGGAGCCAA
GGGAAGCCCCTAGATCAGCCTCTCCTCAGTTTTATCATGGGTTACTTTTGCCTACAATGCATAGCATGAA
AGCATAGACTTGCAGCTGTATGCTAGATATACACAACAGGGTCTTTTTGAGAAGTAGAAAGTCTGTGTGC
ATAAAAGATTTGAATAGCCTGCTATACAAAAATAAACAAACAAGCCCCCAAATCTGGTTTATACCTTTTA
CCTTATGGTTAGGNCTTACACAGCNAAATGGTTCCAAGCTGACTCCAAACCAATCCAGGAAAGGGGGTAA
GAGGTACTTCNCCTGGGGGAATTTATAACCCCCGGTAATAGCCCCAGTTCTTTAGGANGGCCAATGCCAT
TNTAACCN

>gi|2068297|gb|AA408768.1|AA408768 EST03382 Mouse 7.5 dpc embryo ectoplacental cone cDNA library Mus musculus cDNA clone C0034C09 3' similar to Mouse mRNA for prealbumin, score = 1525, mRNA sequence
AGCAGGTGGTTTAATAAGAATGCTTCACGGCATCTTCCTGAGCTGCTAACACGGTTTATAGAGCAAGAAC
ACTGTTTTGGTACAAATGGGATGCTACTGCTTTGGCAAGATCCTGGTCCTCCTGGGCTGAGTCTCTCAAT
TCTGGGGGTTGCTGACGACAGCCGTGGTGCTGTAGGAGTATGGGCTGAGCAGGGCTGCGATGGTGTAGTG
GCGATGGCCAGAGTCGTTGGCTGTGAAAACCACATCCGCGAATTCATGGAACGGGGAAATGCCAAGTGTC
TTCCAGTACGATTTGGTGTCCAGTTTCTACTCTGTACACTCCTTCTACAAACTTCTCATCTGTGGGTGAG
CCCGTGGCAGCTCTCCAAGACTCCGGGNTCCTTNCCCAAAGGCCAAAGGGNTCCCAGGANTCCCTCCAGA
GGGCTTTTTTGAAANCTTTTNAANGCCAAGNTTTAANANCAGGGNTGCCCCGGACNAGCAACCCAGGANN
TTTGGACCAT

>gi|2068301|gb|AA408772.1|AA408772 EST03386 Mouse 7.5 dpc embryo ectoplacental cone cDNA library Mus musculus cDNA clone C0034D03 3', mRNA sequence
ATAAATTAAGTGAGGGGAGCTGCCAATAGGGTGGAAGGGCTGGGCCCGACCCCCTTCCCGGCCANAGGCG
GGACCTAGGTCCAGCCCAGGCGTGTGCTGGTGGCCCCGCCGCGCCCANCGTGGGCGGGCGANCGGGGCGT
CCGGCCTCATCGANACGTGCTGGCGGGAGCATTGTGAAGGCATCGTAGGCCTGCGCCACTCCTCCGTGCG
GTACTGCTCTAGCACCACCACGCCCTGTAGGCCCGCGCTNCGACGGCGCGCANAAGCCTCGCAGTGCACC
AGGTACGTGTTTNGGCTGCCANTCTCACTTGTAACNAACAGGATGTTGAANACCTCCAACGTCGCATTCC
GTTGCANTANTAAGGCAAGGCTCGTCTTTGAAAAGG

>gi|2068164|gb|AA408778.1|AA408778 EST03249 Mouse 7.5 dpc embryo ectoplacental cone cDNA library Mus musculus cDNA clone C0032H12 3', mRNA sequence
GGAGAGATGTAATGAGCCACAACTTTACAATTAACTTTATGTGAATCATTTTCTAGCAGCAGCAGGTTGT
AGTTCAAATTTTTTCCAGAAACTGATAGCAGGGAAAAAAAATACGGTAGGTGTATTCAGCCTTCCAGACT
GCCAGGTCATGAGACAAGCCAAGTGATAGAGAATAGTGTGTAGACCACATGACTGAAATCGCTTCTATTC
ATTCAATTA

>gi|2068167|gb|AA408781.1|AA408781 EST03252 Mouse 7.5 dpc embryo ectoplacental cone cDNA library Mus musculus cDNA clone C0033A03 3', mRNA sequence
GCTCAGATATATTTGCTCTGAATAGTCATCTTTGCAATGAACATTTACAAGACACTTGGGGCAACGTGAA
AAAGAGAACGCCTTGGGCAGGAGGAATACCCCCCTCCCGCCCATGCCCAACTCCAGGACACCAAGAAACA
CCGCACACAGACGTCAGCTGGTAAATGGAATAAATAGGAGGCACTCAGAACCACAAGCACGCGCTCGGGA
GGCACGAGGGAGGCAGAGGGAATTCTTGTGCTATACTCCACACTGGTCAGTTACAAAAATAAATAAGGAT
CAGGAGCTCCGGACCTGGCTGTGCTAAAATACCAACCTCTGCACCAGCAAAATCAACTTTTATCTGATGG
GCCTTTCTTACCCACACCTTGGGAAGCAGGGGGACCTAGCTGGGAGGTGTGACTCTACACAGGCAACTGT
GGTCATCAGCCGGCCTCCCTTCCTGCTGCCCTGGGCACAATGGGCTGAAGCAGCATCAGTCTTTCCATGG
ACACTACAGAGCTCTCTCTG

>gi|2068171|gb|AA408785.1|AA408785 EST03256 Mouse 7.5 dpc embryo ectoplacental cone cDNA library Mus musculus cDNA clone C0033A06 3', mRNA sequence
ACAAGGNCATGAAAATCTTTATTTTTAAAAAGAGAATGTATTTTTACATAAATCTACAACAGAGTTCAAC
TGTAGAAAAAATAAACTATACTCGGGGATACTGTGCTCGACATGGCAAGCAAGCTCCCTCCCTCAGGAGA
GGCCGCACACCAGGCCACAGCTGGAAGGACCTTACTACCCTCCAGAAACCCCAGCAACATGCCCACAACA
TTGACCAGAACCCAGGTTCATCTATCCAACAGACGCCAGGGGCCCCAGAGCCCATGTCAGTGTGACAAGC
CACCCTCTTTAACAATGGCTTCTTCGATGTGATAGCCCATTTACACACCATCTCCCTCAAGGAAGTGACA
ATGTATGGGGGTTCTTTTCCAATACCTTTGGATTCTTATTATGCACGATGGAGGGAGAAAGGGCTGTCAG
GACCAAAGCTGGGGACAAGCCTTGGCAAAGGCAGAGTAGAGCAGCTACTGCCCTGGGTGATG

>gi|2068173|gb|AA408787.1|AA408787 EST03258 Mouse 7.5 dpc embryo ectoplacental cone cDNA library Mus musculus cDNA clone C0033A07 3', mRNA sequence
GAGGCATGAGCAACTGACTCAGTGAAGTTTTTATTAAATCCACAGAAGTAAAAACCATTTTGTGAAGAGG
GACTGAGGGGACGATGGGGCCAGCAAGAACAGGAGTCAGGCCACCAAAGGACAGGGTATGGGGTGAAAAT
ACAGAGACCAGAGCTGGACTGGGGCTGACCACAAGAGCCCCAGCTTCAGGGGCCATCACCAGGGGCCAGA
GAGCTCCTGAGAACTTAGGCCAGCACTGGGAAGGTTCAATGGTGGTGGTTCTANCAGCACAGCAGAAAAC
TTTGTGTCACCAAAGGGCATCCTTTCATGCGTGTCTCCAAAAAGCGCTGCNANCGATTGTTGGACTTGAA
CATCTGCCTTGGTCCTCAGTCAACNTTGTTGAANTGGTTTAACATTCNGGCCA

>gi|2068179|gb|AA408793.1|AA408793 EST03264 Mouse 7.5 dpc embryo ectoplacental cone cDNA library Mus musculus cDNA clone C0033A10 3' similar to Rat bile canaliculus domain-specific membrane glycoprotein, score = 915, mRNA sequence
CCATTAAAAAGCTAATGAAGTTAAAATATTTTAATTAAAATGGCTCAAAGAAATGAAGTAGGAAAAACTA
ATGCAAGTATTCCTTCATGTTAGAATTTGTGACACAAATATTTTCAACTTTTAACAGGGCAAGTCGATAT
GTTCCAAGCTGCCTCTTTTCACTAGGAGACATCGGTAATTTTCAAAAGCACATTTACAATGCTTTCCCAT
CACCCTTGGCTGTGTTTTTGTAGCACCTATAGCCATAACTGGCACCTGGGGCCCTTACATTGCTGGCAGC
GTCCCTTGCATTTCTTTGGAGTCTATTCAACTGCTGTGGTTTTACTTAGAAGTCAGTGCTTTGCATATAT
GATTTCCTGAGACTGTTTGAATAGTCTTCTCAGAAAACTGTGCCAGTCTGGCAGTGAACAGCTCTTCTCG
AGGGCGAGCTGACAGTAGCCTGGTTGGTTTGTATGCTGGGACCGGGGTTCTAGCCATACTCCCTGCTCCC
TCTTCTCTGGTTGCTGCCCTAATGACAT

>gi|2068184|gb|AA408798.1|AA408798 EST03269 Mouse 7.5 dpc embryo ectoplacental cone cDNA library Mus musculus cDNA clone C0033B03 3' similar to M.musculus NRF1 mRNA., score = 1340, mRNA sequence
AAGCTGAATCATCCATTTTATTTGATTTTATTTTGTCATGTGCTCACAGCATTTCTTTCTCTCCTCTCCC
TGGCAGGTCACAGAGATAAATTAAAAATAAAATCTACAAGGAAAATAATTTATAAAAAGCACTCCCAGGC
TCACGCTTTCTATCCCTACTGCTCGGTTAGGAAAGCCCTCTGCCCTGCCCAGGGAGGAGGATCAGTGCTC
CCCCCCAACCCCTGCTCGTCTGGGGCAGGCAGTACTCCAGAGCTGACCAAGATTGGGGGTCAGGGGGCGG
CAGTGGCAGTTAAAAAACAAACAAACAAACAACAACAACAAAAAACCAACAACAAAAAAAAGACACTGTG
GTCCTGGAACCAACCACCTGGCTATCTTGGCGCTGCCCCTCACTGCCTCCCCCAGGGCTGTCCTCCAGGA
GCCCAGGCTGAACAGGCTGTGAAGAAGCTGCCTGAAGCTGAAACCTAGGGGAGGGTCATCTCCTGCCCCT
TGCATGCACTTCTCATTTTCCTAGAAAGAAAC

>gi|2068187|gb|AA408801.1|AA408801 EST03272 Mouse 7.5 dpc embryo ectoplacental cone cDNA library Mus musculus cDNA clone C0033B05 3' similar to Mouse orotidine-5'-monophosphate decarboxylase mRNA, 3' end., score = 1441, mRNA sequence
CAAAAGGGCTGCTCATTACAGTACCAATGCAGTGATTACAAGTTAGACCATGATACAATGCTGCAGAGTC
TCTCTTCACAGACCCTGTGCAGGGCCCTGAGCACTGGTCTCTGAAGCCAGCGGTTTTGGGATACCACCCA
TTTTCAGTGTCTTCTGTCTCACTGAACAGCAAGCCTACTCAGATATGCCTCCCAGGCAGCCTTCCTGTAC
ATCTCAGCTGCTTCTAGGCGGTTAGCCGCTGCAAGTATTCCCCGGCCTACAATGATGACATCAGAACCGC
GTTTCCCGATCACTTCTTGGGGACTATTGTACTGCTGGCCAAGGTGATCCCCTCCTGTTTCTAACTGAAC
TCCTGGGGTCAAGTGAAGAAACTCTGGTTTCATGCTTACTCGGGAGCCAGAAATGAAGCCATGACAAATT
CACAGTGCTCTCAGCCATCCGAATGCTGCCTTGGGGAAGTTTCCAGTGGCCAAGGAGCCAGCAGAGCTCA
TTTCTGCATGAGCAGGAAGGTCGAT

>gi|2068188|gb|AA408802.1|AA408802 EST03273 Mouse 7.5 dpc embryo ectoplacental cone cDNA library Mus musculus cDNA clone C0033B06 3', mRNA sequence
AACTTTATCTGCCTTTATTTTATGCTGAATTTATTCCCGGGCCATGAGTTTTTGTTTCTTCAGTTTCTTC
TGGGATATCTTTTTCTTCTGTGCAACCTCCTCTTCTGGCTTTGGAACGATCTGTTCCTCTCAGTGAGGAT
CATCTCAATGTGGCAGGGGGAGCTCATGTATGGTAACCGCATAGCCTGAGTCGCGCGACTAGGGCTGTAC
GAGGTATGCAAGACAGCAACCTAGTACGACCCNATTANAGNAGAATCGCCTTTGCACGCCGGCANCATGT
GCTGGGACACACCACAAACGGAGAAATGTCTAGGACT

>gi|2068205|gb|AA408808.1|AA408808 EST03290 Mouse 7.5 dpc embryo ectoplacental cone cDNA library Mus musculus cDNA clone C0033D01 3' similar to Human IEF SSP 9502 mRNA, complete cds., score = 1039, mRNA sequence
GGAAAGCTTGCTTCCCAGTGTGAAGACTGGTTCTAGAGAGTCCACTATATCCAGGTCCCATACCTCGATG
ACAGGAGTCATGTTTCCCACAGCAATGTAATTCCCAGTAGATGCATCTGGGCTAGGATCAAAATTCAGCC
ATTCCACACTCAGAGGGTATGCAGACAGGAGTATGTCATGGTGGACGTAGAAAGACTCCTCTTCTTGATT
GTAAACGTGCACCTCTAGATTGCACTGCTCTTGTTCAGCACGGCCACAAACGTGAGGTTGTCAGTCGGCT
TAATCCAGAAATCTTCATGCTCATATGTTCCGTGTCTTCCAGGGTGACATATGGNTCCTGGTCATTACTG
GCCATAGANCGTAAGACCCCACCNGAGACTCGCCAATGGTCTCAGCATCTGGGGTAATCCTCTTNGTCAT
AATTATCTAGGTCGTACCCCGCCAGCTCGTCATCGTCCAGTGTGCGGTCATCTTGTGGGATNCCCATCCT
CCAGGGANTNCCTAGGCGGTGCT

>gi|2068212|gb|AA408815.1|AA408815 EST03297 Mouse 7.5 dpc embryo ectoplacental cone cDNA library Mus musculus cDNA clone C0033D06 3', mRNA sequence
CAAAGATAAGATCTTATATAGCCCAGGCTGGCCTTGAACTCATAATGTGGCCAAGGATGAACTTAAACTC
CTGATGCCCTTGCCTCTACTTTCTAAGTACTGGGATGAGGGGCCTGAGCCAACATGTCTGTTTATGCGGT
GCTGGGGATGGAGCCCGGGCTCGGTGAACACTAGAAAAGCACTCTCTACCTAATGCATTGCAGCTCCCCT
TTTGGCTTCTTGAAGCACTTGTGGGTGTGGCAGTNCAGCAGCAGCGTCAGATGAAGCATATCAGTCTGGC
CCAAAAGCATCTGNCTGNGTNACACTTGNAGCTGGNCTTGGGGACAATGGGNNTGGTGGGANNTNNGTAA
AAACTANTGTGGGTTNNAGGGNANAGGGNATTGGGTNCTANAGTGACTCTGGGTGCTCTGGGNACAGTGA
ATCCTAGTGTCCACTGGGCTGTCCTGGGCCTGTAAGTNANCAAGGGTCCAATGTTTCTACCAGGTTTCAC
CCTGAGTGGACCAAACA

>gi|2068214|gb|AA408817.1|AA408817 EST03299 Mouse 7.5 dpc embryo ectoplacental cone cDNA library Mus musculus cDNA clone C0033D08 3', mRNA sequence
GATTATGAAAACCTATAACTTTTTCTTTAATATTATAATTATAATACATATCCCAATGGCAAAATAATTT
CCCTGAAAAGCAAGCTCAAAATTACAGCCCGATCATATGTTGATAAATACGTGAAGCCTTTAAAGCAATA
CACTCGTTAAGACTAGTACGTGAGAGGTGTTGTACATCGAGATAGCAGATACTAAAACCTCCAGCTCTCG
ACACGAGTCTTGAGATGGAAGANCGAGTTCAGCTTTTTTCCCCCTTAAAAATGTTCACCTAGTCCCAGCG
CGCAGAGGGCCCTCAGGAAGAGCGTTGCTGGCAGCGGAGGCTCACTTAGACGANCTCTTTTCCGGGGTGG
NAACTCCACTGGGGGGACATTAAGTTTCCCTCTATCGACACAACCTTTCGAGATCTCCACCCCGGAGTGC
TGAGCATCAGNGCAAAATCCTGACCAGGTTGCCCGAGNAACGNTAGGGGGGCAGGGACTGGA

>gi|2068270|gb|AA408828.1|AA408828 EST03355 Mouse 7.5 dpc embryo ectoplacental cone cDNA library Mus musculus cDNA clone C0034A05 3', mRNA sequence
AAGATTTATTTATATGTAGGTACACTGTAGCTATCTTCAGACACTCCAGAAGAGGGAGTCAGACCTCGTT
ACGGATGGTTGTGAGCCACCATGTGGTTGCTGGGATTTGAACTCCGGACCTTCGGAAGAGCAGTCGGGTG
CTCTTACCCAGAGCCATCTCACCAGCCCCATTCAAACCTTTCTATGCTTTCATCTTTTATAGCTAAGCTC
GTTCCCCTCCACCCCCCCACAGACTTAGAGGTACAGAGAGTTGTGAGTTATCATGGGAAATAAACCTGTG
TTCTCTGGAAGAGCAACCAGTGGTATTACTCACTTGAGCCATCTCTCCAGCCCTCCAAAATTAAAATTTA
AATTGGCTAAATAACAAAAAAAAGAAACATTTTAAAGCCTTCTACAAACACAAAAGATTGTTACTGAAGA
AACAAATTTATATATCTGAGAAATTTCCTGAAATGTACATATCTCAATAACTGATGATAGACTTT

>gi|2068216|gb|AA408830.1|AA408830 EST03301 Mouse 7.5 dpc embryo ectoplacental cone cDNA library Mus musculus cDNA clone C0033D09 3', mRNA sequence
AATATTATTATTATTTGCTTTCGCTGTGGTCACTATCATTGGCAAAGTTCCTTTTTTTTTTTTCTCCTTT
TTTTTTTTTTTTTTTTTCTCAGCTTTTCTTGGACACGGGGCTCCTGGCTTTGAAAGATTCCACTTGGGTT
TGAAGATGCCAAAGGCTGCTTGAGATGTGGCCTTGAACTTCCGGCTAGAAAGAGGGTCTATAGAAATCAC
TCTTGGTTTAAAAAAAAAAAATTGAAAACTAAAACAAAGAAAACCCTCCACAATCTCTAGGNCACTCTTT
TCTCCACCAGTGATCACACTGCCCAGAGGAACCAGTGAAGGGAGGAGAAACGGGCAGTGGGTGCTGGGCT
GCCTCCCAGGGCGAGCAAAGAGCTGCCATCCAGGGNTTCTTCCAGCCATGGGGGGTGGGAAGGGAAGGGG
GGTANGATTTGTTTTTTTTTNANAANGNAAAGGGAAAGNGGNGCCCAGTGNCTNGANGGTA

>gi|2068220|gb|AA408834.1|AA408834 EST03305 Mouse 7.5 dpc embryo ectoplacental cone cDNA library Mus musculus cDNA clone C0033D12 3', mRNA sequence
GTCCTACCAATGCGACTCTTCACCCAGGCCCANTTTTCCTATGTGTGCTGGCTGTGGAGACGGTCCGCCA
TCAGCCATGACAGAAGTCTCAGCTAGTCTCACCTTCCTATGCCTTCTCCTCACTTGGCCTCATTTTCTCA
GAAGCTGAAGGCATCTGCTCATTGNNTTGTNTNGGGNCNGTGTAAGGNGCCTTGGCAGGAGAANATGCAT
ATGACTTTTAAAATAAAGACCAACATTCTGACACTAAGGTAACACACAGAAAAAATACCGTACTTAGACA
ACATTGCA

>gi|2068223|gb|AA408837.1|AA408837 EST03308 Mouse 7.5 dpc embryo ectoplacental cone cDNA library Mus musculus cDNA clone C0033E06 3', mRNA sequence
ATCTAGAACTAGTATCATGTTGCCCTTATTGACCCACTTGGGTAGCTAGCTCAGGCTGCCCTTGAACTTA
CAGCAGACCGTTGGTCGGAAACCTCCTGAGTACTGAGGTTACAGGTATCAGTCACCGTGCCTGGCTTATG
CTATCATTTTTTTTTTGGAAGAGGTGATTAGCTCAGAGCTCAGTCACATGCAAAGAATTCTATGAAAGAA
TTCAGGGTCATTGTGAAGTTGAAAGAGATTATATCACCTTCACTAAATTCTAGCAGGATATCAGCAGCTT
CTTTTATTGTACGTAATAGACTACAGTTGTGACAGTGCTTGGATTTGGACATCCACAAGAACCGCACGCT
GAGCTAGAAGTGGGCCGATGAAACATCACCAGTGCTCGTTATTGTTTCAAACTTACATATGTTGTTTATT
ACTCT

>gi|2068226|gb|AA408840.1|AA408840 EST03311 Mouse 7.5 dpc embryo ectoplacental cone cDNA library Mus musculus cDNA clone C0033E09 3', mRNA sequence
AAGTTTATTTATTGAAAGAANCTGAAAATAGTAANAAGGCCTTCATTAACAATTAACAAAATTTTAAGAT
ATTAACAATATGAAACATTAAGAATTTACGGGAAAACCCCA

>gi|2068227|gb|AA408841.1|AA408841 EST03312 Mouse 7.5 dpc embryo ectoplacental cone cDNA library Mus musculus cDNA clone C0033E10 3', mRNA sequence
CAGTTCTAAATTGCTTTATTGATCAGATGATAAATCAGCTTCAACAGCCCATGCCTACAGCCCTTGCAGC
AAACAGCTGTACAGCCTTNNCCCCTCAGTTCCGGGGAGCATCAAGGCCCGGNCCTNNCCCTCCCTCGCCC
CCCCCCCCCCCGCTCCTGACCTTGGGGCCTGGATGGGGTGGGCAAGGTAGTGAAGGTTACTAGAGAAAGG
TAGGGTGAAGAAAGAAGGGTCTGAGTCTGGGTTGGAGGGGAGTGAGGACTTGGGGTTCAGAGGAACCCTC
AGGAGTGGCTAGAACACAGCTCTACCCTGGGCTATGCTGTAACAGAAACTGTCTATTTCAGCCACCTGGC
CCAAGGTTAGAACTAGAATTGGCCACTCCAAGATNTGGACCACTGATAAATGCAAATACTTGGTCAAGGT
ATTCATTAAGGATCTCCCTTGGCCCATCAAANTGGGGAACTTGAATGCCTAAGGGGGTCAGGCAATCTCT
AAACNTTGGGGTCCN

>gi|2068239|gb|AA408842.1|AA408842 EST03324 Mouse 7.5 dpc embryo ectoplacental cone cDNA library Mus musculus cDNA clone C0033F05 3', mRNA sequence
AACATATGAAAGCAATGCACAATATTTAAAAATTAGAAAGACAGAAAAAACAAGGGGAAAATTCACAATT
GTACTATCCCACCATACAAAAACAACCATTCTTAACATTTTGAATCCACTTTCAGTGTTTTTTTAAAAAA
TATATTACAAGTATGCATTCATATTTTAAAAACAGTCACAAACTCATACTTTTCATAATCTTTTTAGTAT
TCAGTATTTATATTTCCACTCAATTGGATGGTTTTTAAAAAAATATATTACAAGTATGTGTTCATATTTT
AAAAACAGTCACAAACTCATACTTTTATAATCTTTTTAGTATTCAATATTTATATTTCCACTCAATTTTT
CTTCTGTAAGACTTTGGATGGGCTGCACAGAACACCACCATCAGATGAATGATAATTNACTTAAGGCAAG
NCCTAGGCTATACATTNTCCANGGNCCAGCCGGANAAGGAATGGGNCTTNCCAAACCAAAACAGCTTGNG
GTNNCCAGTT

>gi|2068247|gb|AA408850.1|AA408850 EST03332 Mouse 7.5 dpc embryo ectoplacental cone cDNA library Mus musculus cDNA clone C0033F12 3' similar to M.musculus 45S pre rRNA gene, score = 1877, mRNA sequence
CCAGAGGGGGCTCCAGACATCCACCCCCCCACACGACCGCCGCCTCGGGAACGGCGGCAGCGGGGGGAGG
AGGGTCATGGAGTCTGAGGGAGAGCCGCCCGAACGACCGACTTCCCTACGGGCCCCACCGCCCCCCGACC
CTGGGGGCGGCAGGGACGACCCCCCCGGGGTCTTTAAACCTCCGCGCCGGAACGCGACAGTAGGTACCCG
GGACAGGAGCGGGGAGGACACGCGAGGCCAGAAAAGCGTGGCATCGGGACGGGCGAGCCCACACGCGACA
CTCACATCCCCCCACACGCGACAACCGCCCCAGCCAACGTAGAAAAGCCAGAGCCGCGGCGGGGATGGGT
GCCGGGAGAGCAAAGCGCGCGCCCCGANGACCGAACGCCCCCGGGACGGTTCAAAAACCCGTAACGACGT
ACCGGCCCTTCGTAGAAACGGAAGAGCCGGACGGGAAAAAAGGCAAGACGCCCGCGAGCAGCCG

>gi|2068234|gb|AA408860.1|AA408860 EST03319 Mouse 7.5 dpc embryo ectoplacental cone cDNA library Mus musculus cDNA clone C0033F02 3', mRNA sequence
CNCATCTTCANTCAAGGCTCTTGTGTGGCCTGACATGGAAGGCAACCTGAGCTCTCGCTTGATATGGAGA
GATCAGTTGCAGTGCTGACTTTGGCTGGAGTCCCTCANGACCCGTGNTCTTCTGCCAGCTTATCAGCCTT
TGCCACGGNTTNTTCCATGGGTCCCACCATGTAGAAGGCTTGTTCTGGGA

>gi|2068251|gb|AA408865.1|AA408865 EST03336 Mouse 7.5 dpc embryo ectoplacental cone cDNA library Mus musculus cDNA clone C0033G07 3', mRNA sequence
CAGTTATTTATTTACTTTGTAAAGCCTTTAGCACATGCTTACAAAAACTGAGGTACGTGAGGCGCCAGAG
ACGGAGGCTCCGGGTGCTTCTGAGCTTGGCAGCGGGTGTCTTTCGATGCCTCTCGGATACCTTCCTGCTC
TGGCCCTATAGAGAAGAGCCTCAGGCCCACAGGCAGAGGCAAATTTAGGCGCAGGGCAAGCTTCTATAGA
CCTGCAGATGTGGGGCAGAATTTTCCTAGGAATGGACCGGAAGCTGGAAGATAGGGAAGGGCGGGTGGAT
AGATGTGGTGTCTACCGGGCAGGCCTCTCCTGGTCATGTGCTCACGGTGGTAGGGGCCTTTGGAGTTCCT
GGAGGTTGCTGTCACCTCCAGTCTGGGGCCCTCCGTAGACGGCTGAGACAGTCCAGAACTGCCAGAAGAG
GAAAGAAAACAACCCTTTCCTTTAAGTGTTAGTTAAGAGAGGATCCCTGGCTCGAGGAGGGAAA

>gi|2068288|gb|AA408882.1|AA408882 EST03373 Mouse 7.5 dpc embryo ectoplacental cone cDNA library Mus musculus cDNA clone C0034C01 3', mRNA sequence
GAAGTCTTTTTATTTAGTGATTTCTGGCAAGGAGATATACCATAGGAAAGTAATTTCACTGACAGTGAGG
TATATATACATATACCTCTACCAAACACTCCTTTAACTGTTTTTAACTTTATTTACAAATTATGAAAAGT
ATCAATGCATATCCTTGGTTCAACTATATTAGCAACACCATGAAATGAAGCGGAATGGTGCTTGCATACA
AACTGCTGTTTGTAAACGACGCTCATTCAGGATGAAAGGAACTAAGTTGTTTTTGGAAAGTGTTTAAAAG
AATCATCACAGTTTATCATGACCAAGACACCTGCACCGTACTGTCCATTCCTCACAGCACATTTATTTCA
GTAATTCTGTTAAGTCGGTTCTTAGCATGAGCATAGTGTTACACAATTTTCATACATAGAATCACATCCA
AAAACAACTTCTAAAATTCCAAATTGTAAACATTCTCATATGGTAGAAATATTTGTGGAATCAATAGTTT

>gi|2068309|gb|AA408891.1|AA408891 EST03394 Mouse 7.5 dpc embryo ectoplacental cone cDNA library Mus musculus cDNA clone C0034E10 3', mRNA sequence
AAAGTCTATGGGGGTCATTTTAATTCAAACCACTACAATGTACATGCATACCGCCATGTGTGTCTACACA
CACACACACACAAAATATGTAATATATACATGCTTATATACATATATCTTGCAGGAGCCAGACTTTGTGG
TACATATTTGAAATCATAGTTACTTGGGATGCTTAGATAAAAGGATGGGAAGTTTAAAGCTAGCTTGGGA
ACTAAAAACAGTACTTCC

>gi|2068388|gb|AA408902.1|AA408902 EST03473 Mouse 7.5 dpc embryo ectoplacental cone cDNA library Mus musculus cDNA clone C0035F10 3', mRNA sequence
CCTTCTCTTTGCCAGGATCTCATATAGTATCCAGGCTGTTTTCCAGCTCACTCTGTAAGCACTCCCAGAC
GTGTGCCTCCTCACTGTGTATCCCAGGCTGCTCTATGATTTATAGCATAGCCCAGGTGACTTCGAATTTG
CAGCAACCCTCCGGCCTCAGATTACAGCCATAATGCTGAGAATACAACCACTATGCCTGGTTCAACTAAT
TATTTAAAATTACGTCATATTTTTTCTATGTGTTTTGCCTACATGTCCCTGGTGCTTGTGGATACCAGAA
AGAGGCATCAGATGCCCTAGAACTGGAGTTTCAGGCAGCTGTGAGCCTCCTCCGTGAGGATGCTGGGAAT
TGAATTCAGGCTCCTGGAAAAACAGCAAATACTCTTAACCACTGAATTATCTCTCTCCAGCCTTCAGCAA
ATTTTATTGTGTGTGTGGTTTTCCAAACAATGTTTCTCTATGTAGCCCTAGCTATCTTGGAACTTACTTT
GTAGACCAGGCTGGCCACAAACATTCT

>gi|2068344|gb|AA408915.1|AA408915 EST03429 Mouse 7.5 dpc embryo ectoplacental cone cDNA library Mus musculus cDNA clone C0035B04 3', mRNA sequence
CTCCTCGAGAGCCAGGAGGCGACGGCTGAGCGGAGGGCGGCTGGGCTCTACGGCGCGCTGCCAGCAGTCA
TCGGCACACTCCGGGCACGGGAAGGGCCCGTCCTCCTCGGCCCAGAAGCGCACCACGCACGCCCGGCAGA
AACGGTGGCCGCAGTCGGCGCGCACCGGTTCGCGGGGCGCCGCTGACACAGGGCGCAGATGGCATCAGCT
GGGCCCGCGGGGANCGCCAGGGCTGCGGGCGGCGGCGCGACGANGGGATGTCTAGTGAGCCAACCCTGTC
ACGGGCACCAATGGGAAATGTGTGAAGCTTGGTTCCTTGGATACTAGAACGAATGCCACACTTAAGCTGA
GCCATGGCAAAACAAGAAAGCAGGGGGCTTCCGAGCTTGCCANTTGGTCCCANGCCAGGCTTGGNACACA
CTTGGAAANGGATTCCCAGGAATTGGTAANTCTCNATTTTTGGAACANGTACAAGCCTNANACCANTTAC
ANTTCAACCTNTTGTATTTTAGTGCCCAAAGATTAGG

>gi|2068319|gb|AA408924.1|AA408924 EST03404 Mouse 7.5 dpc embryo ectoplacental cone cDNA library Mus musculus cDNA clone C0034G02 3' similar to Mus musculus pelle-like protein kinase mRNA, complete cds., score = 881, mRNA sequence
GCAATTTACAAGCACAACAGCTACTTTCGCTTGGTGTTTTAGGGAAGTTCTGAGGAATAGACTCACAGAC
TGCAGATATATTATCTAGCTCTCAGGGGAGCTAGCTCCCACCATACAAACAGACCTACTTGTGTCCTCTG
GGCCTGTGTAGCTAGCAGTCTTCTGTTTTTTTTTTTAAAGATTTATTTATTATATATAAGTACACTGTAG
CTGTCTTCAGACACTCCAGAAGAGGGCGTCAGATCTTGTTACAGATGGTTGTGAGCCACCATGTGGTTGC
TGGGANTTGAACTCC

>gi|2068322|gb|AA408927.1|AA408927 EST03407 Mouse 7.5 dpc embryo ectoplacental cone cDNA library Mus musculus cDNA clone C0034G08 3', mRNA sequence
ATGCTTAAACTTCTTTTCCTTTCTGTGTTTCTTATGGTGACCATCAGAGTGTCTCGCTGTACTAAGATCT
GAATAGTATCCATTATAGGACCATGATCTGGATCTCTGGGACAGGCTTCTTTCATCCCATCGGCTTGAAC
AGGGGTCACTCAGCCTGTAAGAAGAGGNGCATAACGTGCATGAGGTTATCTGTGAACACTTTCTGTGTCT
TAGAAACATACTTCTGATGAAGAGTACCCAATTCCACCAACACTTTAACATAAATCAGAT

>gi|2068324|gb|AA408929.1|AA408929 EST03409 Mouse 7.5 dpc embryo ectoplacental cone cDNA library Mus musculus cDNA clone C0034G10 3', mRNA sequence
GCCAGGATCTCATATAGTATCCAGGCTGTTTTCCANCTCACTCTGTAAGGCACTCCCAGACGTGTGCCTC
CTCACTGTGTATCCCANGCTGCTCTATGATTTATAGCATAGCCCAGGTGACTNCGAATTTGCAGCAACCC
TCCGGCCTCAGATTACAGCCATAATGCTGAGAATACAACCACTATGCCTNGGNTCAACTAATNATNTNAA
ATTACGTCATATTTTTTCTATGTGTTTTGCCT

>gi|2068333|gb|AA408938.1|AA408938 EST03418 Mouse 7.5 dpc embryo ectoplacental cone cDNA library Mus musculus cDNA clone C0035A04 3', mRNA sequence
GCCAGGAAAATCCGACTTTTATTTCTTAAATACTGTGAAGGAAGGGGGGAAGTGGTCCCCTGGTGAGAAA
GCTAGGGGTCATCAGCAAATGCCCGATGGGCATTAGGGAAGCGCTGGGGGCTGTAGTTGGGATCTTCCTG
CAGTCGTTTTTGGATATCAGACCGGAGCTTTCGACTCNTGGCAGGCATGCCACTGAGGTAGGCATCACTC
ANGGGCGGCTGANGNTTCACCTTCCGCNGGCTCTGGAATGTCCTGCNGGATAANAGGGACCCATTCAGGG
GGGAATGCAGNNGCCCAGGGTGTCTGCATCAA

>gi|2068349|gb|AA408942.1|AA408942 EST03434 Mouse 7.5 dpc embryo ectoplacental cone cDNA library Mus musculus cDNA clone C0035C01 3', mRNA sequence
GCAGTGAAATGTTGACTTTTATATTAAATGAGCACTGGACAGAATGGATTCTAGTCAGGAAGCCTTTGCC
AAAGCATAGTCACAAGCTCCCTTGGGGNGGTTCAGTCAGCCTGCTGCAGTGGTCCCGGAGAGGAAGCTCA
CTGGCAAGCCCCCACTCNTTGTTCCCACACAAGCTGCTCAGAGTCAGGAGCTGGCTGTGCTCCCCTTTCC
TAAGTTTCTAGTTTCTTCATCACTGTAATAAATAGAAAACTGGCATATTCACACACCTTAGCACAGACAG
GTTTCAGACACAGCATACAACTGTTAAGTGANTAAATTGACAATGCAAACAGAAATTGGGACTTTTTAAA
ACAATGAATTATAATTCTTTAAANAACTGGCCATGAGCTAGCGGGGGCAAGACTTAATTTGCTGGGTGAA
GTTTTTGANCAGANGTATCAGGGATTGGATAGAAGTCC

>gi|2068351|gb|AA408944.1|AA408944 EST03436 Mouse 7.5 dpc embryo ectoplacental cone cDNA library Mus musculus cDNA clone C0035C06 3', mRNA sequence
CTAAGGTCAAAGTATAAACCAGTCATCTGGGGCATTTGGGACCATATAAAATTTCCCATCGTTCCAACTT
CCCTGGTGAGAAATTTTTAAATGAGTACAATGAAAACATCCCGAAGCCATCAGGATAACTGCATTTTAGA
TCTACAGTGTTGGTCCTGGCCCGGATTATACAAGTGTGCACGGTGGGTCTGAATCACTCCTGTGTCTACC
CAGATCTAGCTCTTGAGAGGGTTCAGAAAAAGCTCAACACTCAACCAGCTTAAAACAGTGAATTGTGACA
GTTAAGATACACGGGGAGCGCTCACACCCNGAACCAACTTTACCTCTANGGCGACTCATCAAGTACTGGA
TCCATTGGGGCAGTAATGCCAGGTCTAGGGACTGNCCATCACTCAGAACTGGGGAAAACCAGCCAAGCTC
ACGGGATGGCTATCTTGGNAAACACCAAAGCCAAAGGGAGCTNGNTTCNAAAATGGTCCCCCGGGAAAGG
GATAATAAGNN

>gi|2068353|gb|AA408946.1|AA408946 EST03438 Mouse 7.5 dpc embryo ectoplacental cone cDNA library Mus musculus cDNA clone C0035C07 3' similar to House mouse; Musculus domesticus mRNA for EC 1.1.99.5,, score = 1031, mRNA sequence
AAAAAAGGCAGCTACGAGATCCACTATTTTAGAGTTTAAGTCATCTCTGGTTGTACATAGCGCTGGCTGT
CCTATGCTTGCTGGTGGCGGATTTACTGGTCAGACTCACAATCCTCCACAACTACGGTCCACGGGGATTG
GAACTCTGCGGTCCAAGTTCTCCTCGGCAGTTTTCATCAGGATGGCAAGTCGGCTTCCANAGACCCCTTC
CTTTCTGAACTGCGCTCATCANCTGCAGAAACTCGTGGCAGCTCAACCTGGTCCATTTTTTGTTCAAATC
TAATTCGCAGAGAAATTTCAT

>gi|2068354|gb|AA408947.1|AA408947 EST03439 Mouse 7.5 dpc embryo ectoplacental cone cDNA library Mus musculus cDNA clone C0035C08 3', mRNA sequence
GAGGGGGATTTATTTTTTTTTTACACTAAGAAGACTACAACTGAAAATGAAATCAACTTAAAAANCTTTG
NAGACTAGAAAATATCAAGATCCCAGGNGTCAAAATGATATGAAAAGGGGGTATCCCATTTATACNATAG
AGAAAGCTTACTAATAACCNGTAATGGTTAATCATATTGATAAGNCNCAGGGTAACCTTTCCCACTAGGC
AGTAGTTCTGTA

>gi|2068356|gb|AA408949.1|AA408949 EST03441 Mouse 7.5 dpc embryo ectoplacental cone cDNA library Mus musculus cDNA clone C0035C10 3', mRNA sequence
CTCTTTTCTTTTCTTTTGTTTATTTAATCCCTTGGGCAATACATATCCTCACTTCCAATTTGAAACAAGT
TAGTATAGGATAGAGACAGAGAGAGGACAGAGTGAGAAACAGAGAGAGAGAGAGCGTGAGAAGACAGGTC
GTTTGCGAGTGGCGTCGGTTCTGGTTGGCTGTCCCGGTTACTCTTTGACGGCCACGCTTTGCTCGGAGCN
GGCGGCGGCGGCGGGTGCCTCGGCCTGGGGCTCGGCGGCNGCGGGCGCGGCG

>gi|2068361|gb|AA408954.1|AA408954 EST03446 Mouse 7.5 dpc embryo ectoplacental cone cDNA library Mus musculus cDNA clone C0035D09 3', mRNA sequence
GGAGTAGATCAGCATCTCTGGCTTTTATTTATTTGTTGAAACGTGTTTCACTCTGTAGGTCAAGATGGCC
TAAATGTCATCCGTTTGTACAGTTTCCCCAGTAAGACACCACTACATGAGCATTTCTCTGAGCTCTGTGA
CTGGTCCTGCTGAGGGGGACATGGGGATCTGTTTGTAGTCAGCTGTTAGATCTGAGAATAGCATCTAAGA
GGGGACACTTATGTGGGACTAAGGCCCAATCCCTGAGACCTAAGACTATCTCCAGGGTACACAGAATGAA
GGCTCTAGCTGCTGCCTACCCCTGGCTGGTCTCTGAAGGATCCGTGTGTAAANGGGCATTGTGTGCGCAT
GTG

>gi|2068367|gb|AA408960.1|AA408960 EST03452 Mouse 7.5 dpc embryo ectoplacental cone cDNA library Mus musculus cDNA clone C0035E03 3', mRNA sequence
AAAAACAGGAGGATATTTAATCCATCGCACACGTCCCACAGGAGATGAAGGGAGCTACAGGAAAGCCACT
ACCTATGACAGAAGGCTGCTGCTGACTTCACGTTTACTCCTAGGGTCTCCAGACCTGACGTTTCTACCGA
ACTGTCTGTTCTTTGATACTTGCAGCAATTCAAATAAGGCATCCATCTGTAAGAGTTCTGCCTGCTGATG
CTGAAAGGGAAGAGTGTCGACCACAACGTGCTGCCGGAGACAGCGCAGAACATCAGGGCAGACAGGCTCC
TTCATGGTGATGCAGCCAGAATCCATAAAAACTGGACTGGGGCAGGAATCTTTCAGTCAGTCTGTGTTCA
GCGACA

>gi|2068369|gb|AA408962.1|AA408962 EST03454 Mouse 7.5 dpc embryo ectoplacental cone cDNA library Mus musculus cDNA clone C0035E04 3' similar to Mouse cyclophilin mRNA, complete cds., score = 1685, mRNA sequence
AAAAAAAACCCACTTTATTGATCAGCATTGGTAGTTTTTTATAAAAATCAGGCCTGTGGAATGTGAGGGG
TGTGGTCACCCCATCAGATGGAAGCACTAGGGCCAGGGTGGCACAGAACCTTGTGACTGGCTACCTTCGT
CTGTGTGGGGATTGACAGGACCCACACAGACAGCTGCTTAGAGGGATGAGGTCCCCCAGGCTCTCTACTC
CTTGGCAATGGCGAAGGGTTTCTCCACTTCGATCTTGCCGGAGTCGACAATGATGACATCCTTCAGTGGC
TTGTCCCGGCTGTCTGTCTTGGTGCTCTCCACCTTCCGTACCACATCCATGCCCTCT

>gi|2068371|gb|AA408964.1|AA408964 EST03456 Mouse 7.5 dpc embryo ectoplacental cone cDNA library Mus musculus cDNA clone C0035E06 3', mRNA sequence
AAAACGACATTTATTCTGCAACTTTATCATAATGAATTGCATCNCTTTGGTAAAAATAAACTTTATAAAC
ATTTTAATAGTCAGAGATTAGATACAAAAACTAAATGTTTGTAAGTTGCTTCTGCTANAAGCAAGGCTGG
CAACTGAGAAGTGGTTCACTTGNGGCTGGTCATCTATTGGCAGTTAAACTCAGAAGATTTTATGCTACAT
CAGAAAAAAAACAATTTAATAACAAATTTCTTCAATCAAAAGGNATTCNTANACTTTAGTTTAAAAATA

>gi|2068374|gb|AA408967.1|AA408967 EST03459 Mouse 7.5 dpc embryo ectoplacental cone cDNA library Mus musculus cDNA clone C0035E09 3', mRNA sequence
CGAGACATGTTTTTTCTGTGTAGCCCTGGCTATCCTGGAACTCACTCTGTAGACCAGGCTGGCCTCGAAC
TCAGNGATTTGCCTGCCTCTGCCTCCCAAAGGCTAGGATTAAAGGCATACACCACCACGCCCGGCCAGAA
CATTACTTTGTTATAGAGTGATTGCCTGTTATACTAGAAACCCTGAGTTTTCGTACAAGCTACTTATATT
AACATGTAATTTAAATTTTGCATCAACGTTAATTTTTAATCAACTAATCACTTTTTAAATGTCTCAGTTT
TATTGTCTAATACACTATATAACAGAAGATAACCATATACACAAGACCTGNTTTCTGGGCAATAA

>gi|2068380|gb|AA408973.1|AA408973 EST03465 Mouse 7.5 dpc embryo ectoplacental cone cDNA library Mus musculus cDNA clone C0035F02 3', mRNA sequence
AGCAAACTCAATCTTTTTTTATTTAAAAATCCACCTCAAAATTCAGTTCTGGGTTTTAGTTTTTGTTTAA
AAAGAAGCGAACATTTAAAAGCATCTAATATTACTATTCTACACTTCATCTAGTTATGAACACAGCTTTC
AAACTGACTGGAAAAGCCAGGGGAGAACTCAGATTAGGCACAGCACCGTGGCCAGTGGGCCAGAAAGCGG
GGTGCATTGTGTACTCAGGCAACAGGTAAGAGGTCTGAACGAAGAGAGACAAGCCTCAGCTGCAGACATT
CTGTTCTCTGTGTCCCTTCCCCAGGCCACCA

>gi|2068396|gb|AA408978.1|AA408978 EST03481 Mouse 7.5 dpc embryo ectoplacental cone cDNA library Mus musculus cDNA clone C0035G08 3', mRNA sequence
GTTGTTACTGTTTGCTTTGTTTTGTTTTTTAACAATTAAATTTGCAGACAAATGGCTATCGCTGGTGGAC
ATTAGGGTTGCATTGAAAAAAAAATCCCCCTCCCTCAATTCTTGCTTACGTTTCAAACGTTGCCGCTGNG
GGAGATGAGGTGAGGGTTCGTAGAGGTTTCCCAACCCACCTTAGAGCTTCTTCCAAATGGCTGAGGAAGA
GTTCTGAATAGGAGCCCCCTGACGGTCAATGAAATAAGTCACTGTCTCCCTAATTCCTCAAGTTCAAAGA
TATGGAGCTAGAAGTGCCTACAATCTTCTTTTAAAAATATAAAACAGGTGTGGTTGGCTTTGGTACAAAA
ACAAAAAAACAAAAACTAAAAACCAAAC

>gi|2068398|gb|AA408980.1|AA408980 EST03483 Mouse 7.5 dpc embryo ectoplacental cone cDNA library Mus musculus cDNA clone C0035G09 3' similar to H.sapiens mitoxantrone-resistance associated mRNA, score = 1699, mRNA sequence
AGACGGTACATTGTTTATTACTGTCCATGTCCAGTAAAGTGACTTTGTGTCAACAGCCTCTCACTTTTTC
TTCTTGCCTTTAGGAGTTTCAATGGGTTTCCCCTCAGCCAAAGCCAACTGTTTCTTTAGATCCAAGAGTT
TAGCCACCTCTGCAGCAACCTGGTTCTTGTCTGCCTTCTGTGCTTTCAGTTCCCGGACGACGTTGCCCTG
CTTGGTCACCTCATCCGTCAGCGTTTGTATGTGCTGCGAGCCTGCTGCTGTAACTGCCTCCACAGCTGCT
GGCTTGGGGGAGCCTTTAGCCTGACCCCCTCCAAAGCGCTGCCTCAAATTTTCAATCTGGTCATTTTCCA
GTTTTTGGAACAAAGGACTGACTGTGCCAATTCGGTGGCCTGCTGGCAAGGTACAAATGAAGCTTGTGGC
AAGGATGCGGCAGGCTGCAGGTGGGAGCTGCAGCTGGGTCTGGATGGTAGAGCTGACTGTGGGCATGTAT
GGCTGCAGCATGACAGACAGCAAGGCAGC

>gi|2068552|gb|AA408993.1|AA408993 EST03637 Mouse 7.5 dpc embryo ectoplacental cone cDNA library Mus musculus cDNA clone C0037H07 3', mRNA sequence
GGGTGACATACAAAAAGACAATATTTATTTTACTTTCTTATAAGTAGTTCAACAGAAAGTCTTCTACTTG
AAGACATTACTGAAAACATTAACATTATTTTATGCATCCCTTCAGTGCCCAGATTCAGAAAAAGGTCATC
TGAATGAAAGAAAAGGAATGGTCCTCCTTATGTTGGGTTTACTTATGTAAGTNGGGGGAAATCCATATAC
CTTAGTCAAAATAATATGTGAACCTACAAGTTTCCAATAAGCAATGTACTCATATCTTTATGAGTCCCTA
AGGCCTGGAGATTACTTTTGTCTGTTAAAACAAAGGTACTCCTGTTACCTGTCCCCTTTCCCCCTGCTAT
TGTACTACTGAAAGAGAATTTGAAGCAAAATATGATGTCTNTGTTCCCATGCTGCAAGA

>gi|2068556|gb|AA408997.1|AA408997 EST03641 Mouse 7.5 dpc embryo ectoplacental cone cDNA library Mus musculus cDNA clone C0038A01 3', mRNA sequence
ATTCTCATAATTTTAATGGTCAATAGNTTCCGGTTGGCTTCTGAATGGTATAGTTAAACAATACACTTAA
GACACCCCCACAGCAAGTTCACACCCCTCAGAAAGTAGCATTGGCTCCTATCCATAACTCCANTGCTCAG
TCAGACTTCCACAGCCTGGGAGCCACTCCTGGGTTATGGAAATAGACATCTTAGTGTAAATGAGCTGAAG
AAACCCCTGGCACACCCATGATNNGTTATTTTTGCTTAAAAAAA

>gi|2068405|gb|AA409010.1|AA409010 EST03490 Mouse 7.5 dpc embryo ectoplacental cone cDNA library Mus musculus cDNA clone C0035H05 3', mRNA sequence
AAAGATTTATTCATTTTATTTATAAAAGTAAATTGTATAAAAGTAAATTGTTTTCAGATAATCTAGAAGA
CATCAGATCCCATAAGAGATGGTTGTGAGCCACTATGTAGATGCTGGGACTTGAACTCAGGACCTCTGGA
AGAGTAGACACTTAACCACTCTTAACCACTGAGCCATCTCTCCAGCCCCTTAAGTTTGACCTCTTAATGG
TAGCTTACATTATTTGTGAAATAAATTTCTCTTGAGTTATATGATTTAAGATGAGTTTTGAGACGCAGCA
CTGATATAAAAGCCAGATGGGTATGGCAGCCTGCCTGTATCTCAGCGCTTGGGAGGCAGAGGCAGAGACT
CTCAAAACAAGTTGGTTAGCTAGACCAGATGAGTTCATCTAGTCTGTGATTTAGTAAATAGCTGAGCCCA
TGCTTTAGGAAATAATAGCAGTGATTGAGAAAGACAACTGCTATCATTTTCTGGGACTCTACCGGCATGT
ACACACATAATGGCTAGT

>gi|2068411|gb|AA409016.1|AA409016 EST03496 Mouse 7.5 dpc embryo ectoplacental cone cDNA library Mus musculus cDNA clone C0036A01 3', mRNA sequence
GAGATATGTTCTCAAGTAACCAGGCTAGCTTTGAACTCTACATGTAACCAGAAGCTTTGAGCTTTTCTGA
TCCTCTTGGCTCCATATCCAGAGTGCAATCATCCCAAGTGTAGTGCACTGTTGGGGATTGGATCTTGCTT
TTTATGCATGCAAGGCACACTGCTCNCTACCAACTGAGGCATGCCTTGCCAGACCCTCAAAGTGCTCATT
TGCATACTTAATTCTCTCCGATCATGAGGTACTTCAGCTCATCCTGCCATAGTAATGCCTTTTTTCCCTA
AGCATTATGATGAATATATACCACCTCTTATATGTAAACCATTGACATTAGGCTAGAACAAAAAACGTTC
CCTACTGAAGTAGAATTATTTTCACACAGAAATGTCACCTGGCCACTTGGCTAGCATCGCAGCTCCTATT
TAAGAGTAGCAGCCTAAATCATGTAAGGACCTCNCTATCTTCAAGCAATTTTAATAATTTTACACTGCCG
TGAAGGGGCATAGTCAATC

>gi|2068429|gb|AA409023.1|AA409023 EST03514 Mouse 7.5 dpc embryo ectoplacental cone cDNA library Mus musculus cDNA clone C0036B11 3', mRNA sequence
ACATAAATCTAAAATTTAATGTAATGTGACTAAATTATAAATACATGTGTGAGCTACCTTCCTCTAACAT
TATAGAAGCAAAAGTCTTACATTTAATAAAAATATACAGAATGTATAAAAGCTCTAATCACATGTAGACC
ACCAAATATAAATGATGTAATGTGAGGNTTCCATATGAAGACACCCTATTCAGAAAGAAATCAATCCGAA
GTAAACCCAGTAACACACATATTGGCAAAGGNACACAAAATGTTTATCATTTTTTT

>gi|2068431|gb|AA409025.1|AA409025 EST03516 Mouse 7.5 dpc embryo ectoplacental cone cDNA library Mus musculus cDNA clone C0036C01 3', mRNA sequence
GCATAGGGCTGTGAATAAACAAGTAAATAAACCCTTATTAAGTAACTAAATATATACTGNTAACATTGGT
CCCAACCCGATTTGGATACAAGTTCCNTGGGAGGCTTAGTTATTACCTATGGCTAAAGCTAGAGGAGAGA
AAATAAACTCCAAATCCATCAAGCCAGGTCAGGATGTGTCTGTACTTACACAAGTGTACTCTGTCCCCAC
ACATCTACTCCTGGCCACACCACCACCACCACCACCTCCAAAATACAAGTGATGGCATTTCTTTC

>gi|2068433|gb|AA409027.1|AA409027 EST03518 Mouse 7.5 dpc embryo ectoplacental cone cDNA library Mus musculus cDNA clone C0036C07 3', mRNA sequence
GCGCGCCGCCGCCTACCTCCTCCATGACTGTTTACCCGGCTGCATTGTGGGAGTTTGACCTTCGCCGCCA
ACCGCCGCCTCAGCTCGCGCCGCCGCCGCCGCCGCGCACGCCATGGGAGCCGTGACTGACGACGAATTAT
ACGGAAACGTCTTCTGATTGATGGAGATGGTGCTGGGGATGATCGGAGAATTAATCTCCTCGTGAAAAGC
TTCATTAAATGGTGCAACTCTGGATCCCAAGAGGAAGGGTATAGCCAGTACCAACGCATGCTGAGCACTC
TGTCCCAGTGTGAATTTTTTTTTTTTNT

>gi|2068437|gb|AA409031.1|AA409031 EST03522 Mouse 7.5 dpc embryo ectoplacental cone cDNA library Mus musculus cDNA clone C0036D02 3', mRNA sequence
ATCATTTTTAACTGATTTTAATGATTATTGCTCATCTGCAAGGATTAATATTGCATTCATTAAAAATCAT
TCAATACAAAATGAATATTTTCCNCCCAAGTTGGTCTCCAAATGTCCCCTCTGATGCCAGACATTTTGCA
GTGTCCTTTGNTANATGGCTTGACAGAGACTAGCCCTTACCTATTATTCCTATGGACACAGTAATAGATA
TAGGACCAGAGGGCAGATTAGAGGGCAGCAGTAACTTGGGG

>gi|2068444|gb|AA409038.1|AA409038 EST03529 Mouse 7.5 dpc embryo ectoplacental cone cDNA library Mus musculus cDNA clone C0036D10 3', mRNA sequence
AAGGGTCTTTCCCTGCAATATTTATTAAGGAATTTACACATACACAGGAGAAAGGCAACCAGGCGCTGTG
GTTCCCACACATGAGATCTTTGAAGCAAAGTTTTCTTGTTTGAATTTTCAAGTGGGGTGAACAATGGCTG
AGAGAGAAAGCTGTCCAGGCTCTCTGCCTCTTACACCTGGAAAAGGTGGGCAAACAGCACTCAGACACGA
GGGCACAGAGAGACTGGCAGATGGGAGAGGGAAAAGAGCAGGGACTACCGATGAGATGGCATGTTTTTTT

>gi|2068448|gb|AA409042.1|AA409042 EST03533 Mouse 7.5 dpc embryo ectoplacental cone cDNA library Mus musculus cDNA clone C0036E03 3', mRNA sequence
CAATATTTAATCACTTCATTTTTTATAAATGACTTTGTGACTTTTAAATTACAGCAAGTTCTACCTAATG
TTGGATTTTTACAGAAGAGACAAGGTTTTTTGTTTTTGTTTTTAAATGAAATGATCTTTTTCAGATGCTG
GCTCAGTTCTTTCATCCCAAGAAACCAGCAACATTTTTTTCAGTGACCACTTCACGATGGAGTCAGAGCA
TCTCATCTGAGTTTTAAGCTTTGTGTCTTCCTTCACTTCCAGGAATCTTGAGACTTCAGTCAGGATGGGG
G

>gi|2068460|gb|AA409043.1|AA409043 EST03545 Mouse 7.5 dpc embryo ectoplacental cone cDNA library Mus musculus cDNA clone C0036F10 3', mRNA sequence
AATGTTTTAATTTAGAACTTTTAAAGAACTGTAAACTAAACCAAGACAGTTTAGTTAAATAAATGATAAA
TGACCTTTTAATTTGCACTTGNGATTCTTTTAATACAAACTGCTACAACAAATATGTAAAGATATGGCAG
ATTATACATTTGATCAAAGCACTTTGATTTAAGCATAAAACAGATTCAAATGGTCTAAGGTCGTGCATAA
GATCCAAGGACTTGCCTACTGGCCTCACGGCAGNCNTCTCTCTAATCAGAATCCATTCAT

>gi|2068468|gb|AA409051.1|AA409051 EST03553 Mouse 7.5 dpc embryo ectoplacental cone cDNA library Mus musculus cDNA clone C0036G06 3' similar to SON {3' untranslated region, species identification} [mice,, score = 800, mRNA sequence
CCAGAGAAGTTTGTATTTGGGCCTTAAGCTTTTGAAAATAAAGTTTAGAGACATAGCATATGAATACCAC
TGTAATACACATGAATATTCTATCAGACCCTAAAAAATTAACATAAACTTCCTCAGTCAACAAAATAGCG
GCTGGGTGCCAATTTTTATTAGATAAGTCGGTTACAGCATTTTTATTTACGTCTATCTAGGTGTAGCTGA
AATTCAAAATGCACATCAAAGTAAAACTATATCACAACTGAAGCCATACTAATATGTACTTGGCCTCTGA
AGTTGGGACTTCCATTTTGACTTCCTTCTTAT

>gi|2068451|gb|AA409056.1|AA409056 EST03536 Mouse 7.5 dpc embryo ectoplacental cone cDNA library Mus musculus cDNA clone C0036E09 3', mRNA sequence
GATGAGGTTAATATTTTAATCTATACATCACTTTTTTTTTTTTTTTTGCAAACCATTACACTTTTATTTA
AATTAACTTTTTCTTGCAAAATATTCATTTCATTTTTCCAACAAAATCTTATAAAGGCAAAAAATAAAAT
CTTATTTTGGCAAATGTCATGAAGTTGATACTGGCAGCATATGGAGTTAGTTAAAAATAGACAGTAACTT
CTAAATATATTCAAGGATTCTTTTTCTTCTTGTAAGCATAGTCAAAGACAAATTTTCGTTTAAAATGCGG
CTCCACCCAGTGAAGGTGTTTATGGTTTTCACTGCNTCCTGCATGTAGAATATCTTGGAGACAAGTTA

>gi|2068455|gb|AA409060.1|AA409060 EST03540 Mouse 7.5 dpc embryo ectoplacental cone cDNA library Mus musculus cDNA clone C0036F03 3' similar to H.sapiens EF-1delta gene encoding human elongation, score = 992, mRNA sequence
CAGAGTCTCAGTCTTTAATCTCAGCAGGTCCTCACACACATGAAACCACACTCTCTCGGACATTCAGATC
TTGTTGAAAGCTGCGATGTCGACACTCTGCACATGCTCCTCAAATTTGGTGATCTCCTCCTCGAGCAAGT
CGGTGCCCACTTTGTCATCCTCCACCACACACTGGATCTGCAGCTTCCGGATGCCATAGCCAACAGGCAC
AAGCTTGGAGGCCCCCCAAACCAGCCCGTCCAATTGGATGGAACGCACACAAGTCTCTAGCTGGGCCATG
TCAGTCTCATCATCCCAAGGTTTAACATC

>gi|2068473|gb|AA409067.1|AA409067 EST03558 Mouse 7.5 dpc embryo ectoplacental cone cDNA library Mus musculus cDNA clone C0036G10 3', mRNA sequence
GATGAAATAATTCAAAAACTTTATTGACCTATAACCTGATTAGATATGCCAGATGAGAATCAATATTGTA
CAGAAAGTTGTACAGAATTTTTTACATAGAAAACTTTACATCTGTACCATATACATATCCACCTGAAAAC
ATTTTCTACATCCACTGTTATATGGAATGCTTGATAAGCTTTTCATTCTAACCATCAGAGCACAGTTCAC
AGTATGAATACATTTCCAGTAAATCTAACCTCCCAAAACCATGCCAGGTTTGTTATTTTTAATATATTCA
ACATTAAATTCTGTACA

>gi|2068480|gb|AA409074.1|AA409074 EST03565 Mouse 7.5 dpc embryo ectoplacental cone cDNA library Mus musculus cDNA clone C0036H09 3', mRNA sequence
GAGAGGGAAGAGTATTTATTTGATCATAGGAACTCCTTTGTAGCCTTCTCCCATGAGGTTGGCAGTGGCA
GATTCAAGCCTACCAGCCCGATTCACTTTTTCTTGGGCTCCTTACAAGCCACCACGTACCTCTGGGCCAC
ATTGAGGGGAGGGGAGTAGCCATCTGCATAAGAGGTGTCTTCAAACAGGACTGAGTAGTCATCCTGAGGC
TGAGAATACACACAGGAAGGGTCAAGGGGCTTCTAGACCAGGGCAGCCTCTCCTTGCCCTGAGCCCTAGC
CGTG

>gi|2068496|gb|AA409079.1|AA409079 EST03581 Mouse 7.5 dpc embryo ectoplacental cone cDNA library Mus musculus cDNA clone C0037B03 3', mRNA sequence
GTGGATGGCAGGCAAGTGCTTTACTACTGTGAGCTGTAGCCCCAGCTCAAGGTCTAGTCACAATCTGCGG
TGGCCATGGCACATGCTATGCACACCCACAACCCCCCAATAAGCCTGATGACCAGAGTTGAACCCCTGGA
ATACACGATAGAAGGTGACTCTGTACACTGTACAAAGAGAAAGCAGACTCCACCAAGCTGTCCTCTGACT
TCCACACTCACACAGTAAGTAAGCGCTAAAAATAAAACCAACATTTCAGAAGCTATTACAATCGAACTGT
TTTATCAAACATATGAACACTTATATTACAGACCACGCAATAACATTTCTTTCTCTCAGCCGCACGAGGC
CTCCAGGTCAGAACCTCAGGCTCACTTAAACCTCCTTCCCACGGCGGGCAA

>gi|2068498|gb|AA409081.1|AA409081 EST03583 Mouse 7.5 dpc embryo ectoplacental cone cDNA library Mus musculus cDNA clone C0037B06 3' similar to Mouse surfeit locus surfeit 3 gene, exon 8, and surfeit 1, score = 1612, mRNA sequence
GAAGATGCTTTAGCTTTATGTGGGAATAGGTATAAACCTCATNTTTATGCTGTATTTTATATCTTAGTTG
TGTTTGAAAATGTTTTGATCTTTGGAAACATCAAAATAAATAATGGCATTTGTGGTATATAGTGNGGTCC
TATATGGTGAGCAGCCAGAGCTGGGAGCCTGGCTAGGCTTCGGGATGCNACAGTGAGCTACAGCAAGAGT
CACTCAACACTGCAGAGAAAGCCATGCAAGTCCCCGACGCTGCCATCTTCTGAANAGAACCTCCAGGCCC
ACTCTGGACAACAGCCAATGTCAGGATATCAGTGGCCATTTCCAAGGA

>gi|2068499|gb|AA409082.1|AA409082 EST03584 Mouse 7.5 dpc embryo ectoplacental cone cDNA library Mus musculus cDNA clone C0037B09 3' similar to Rattus norvegicus taipoxin-associated calcium binding, score = 822, mRNA sequence
AAAAAGATAGGACAGTTTATTTTTAATCAATCAAAAGTGAAGAGTTCTGGACAATGTCAATTTCCACACA
CCATAATGCTATAGTTATACATTAAATATAATTACTATCTATACATATGCAAAAATATAAAGTTCTATTT
CATACGACAAAACCCTTTTTAGAAACCATTTTAAAATTAAGTAGAACTTCTCAACATCTATGTGAGGTTT
AAGTCCTTGTGAAGGTTCCTTTAAAGGCTTTAAGATAAAACACTAAATCTAAACACTGTCCTTTGTCAGT
TTCAAAAGTAAGTCTACTAGTACAAGAACGAAAACTGACAGCTTCATCACGTGCTACTTAAATACTATTG
TTTAGACATGTCTAAATCCTCCATGTCTTCAAGTATGGGCAACAGAGCTCAACATTCCACAACACAGCAC
TACA

>gi|2068560|gb|AA409087.1|AA409087 EST03645 Mouse 7.5 dpc embryo ectoplacental cone cDNA library Mus musculus cDNA clone C0038A06 3', mRNA sequence
AAATAAAAATTACTTGGATAAAATTGACATAAGATCACCTTTAATGCTTCTGATTTTTTTAAAAATAAAA
AAACAAAAGGATTGCTGCGTTTATGAAAACAAGCGTGATGAACAATTTGTAAATTAGTAACAGCTTCTAT
CGTTTCCATTTTGGGGGCACTTAACAAATACCAGGCAGTACTCTAAGTGCCACTTCATCTGACTGCTGTC
CTTGTAAGACTGCTACTAGGTTCCTCATTTTACAAAAGAGGAAATGGTCTCAGAGGAAAGCAGTCTGTCT
AGCTCAGGCAGTTTGGACCAAGTCTATACTGTATCCAGCCCAGTTAAAAACACAAATTCCCCTTTCCAAA
CAGC

>gi|2068485|gb|AA409100.1|AA409100 EST03570 Mouse 7.5 dpc embryo ectoplacental cone cDNA library Mus musculus cDNA clone C0037A03 3', mRNA sequence
CCCGGGGAGCCCGGCGGGTGCCGACGCGGAGTCCCCTCCCCGCGGGGNCCTCGCTCCACCCCCCCATCGC
CTCTCCCGAGGTGCGTGGCGGGGGCGGGCGGGCGTGTCCCGCGCGTGTGGGGGGAACCTCCGCGTCGGTG
TTCCCCCGCCGGGTCCGCCCCCCGGGCCGCGCGGAAAACCGCGGCCGGACGCGTGG

>gi|2068490|gb|AA409105.1|AA409105 EST03575 Mouse 7.5 dpc embryo ectoplacental cone cDNA library Mus musculus cDNA clone C0037A07 3', mRNA sequence
GTGCTTTGGGGGCTGTGTTTAATAAGGATCTCTTGGTGGAGGAAGGNAGGTCTGGGTGTCTCCAGTGAGG
TGGGCGATGGGCTTGCAAAGGCCCTGGAGTGTTTGCTCTCGTTTCCTGGCTGAGCAGCACCTGGGCCCAA
CCAACAGTGTGGCAAGGTGCCAACTTACTGCTTCTTGTGCTCAGGCTGTCAAGCCAGTCCAGGCAAGGGG
CCAGGGGCCAGGGGCCAGGCAGGGAGCACTCTGCCACCTTCCGTGGGTCAGGACGAGGCAGCTCCTTCCC
AGAAGTCGGCTGAGGAAAAGGTTGTGCAGGTC

>gi|2068509|gb|AA409115.1|AA409115 EST03594 Mouse 7.5 dpc embryo ectoplacental cone cDNA library Mus musculus cDNA clone C0037C06 3', mRNA sequence
CGAGACAGGGTTTCTCTGTATAGCCCTGGCTGTCCTGGAACTCACTCTGTAGACCAGGCTGGCCTTGAAC
CCAGAAATCTGCCTGCCTCTGCCTCCCAAGTGCTGGGATTAAACGTATGCGCCACCACCGCCTGGCTACA
ATAATTTTTAATATTTTCAATTTCTGTGTTTGTACCTCTGTATGTGGCCACACATGTGGTGCAGGTGGCT
AAGAACATGAAAAGAGGGGGCTGGGGGCTGGAGCTACAGGNGCTTGTGAGCTTGGAACTTGTAATCAAAC
TCCAGCCTCTGGACAAGCAGCAAGTGCTCTTAATCACTAAGCAANCTCTCCACAACAATAATCTTTAGTC
ATTNTAAATACAACACTGCCAGGCAGTGGTGGTGCCACTCCTTCTGCTGGANACCTACATAAGGACATGG
AAG

>gi|2068515|gb|AA409121.1|AA409121 EST03600 Mouse 7.5 dpc embryo ectoplacental cone cDNA library Mus musculus cDNA clone C0037D05 3' similar to Fundulus heteroclitus 18S ribosomal RNA gene., score = 1090, mRNA sequence
GATTAATGAAAACATTCTTGGCAAATGCTTTCGCTCTGGTCCGTCTTGCGCCGGTCCAAGAATTTCACCT
CTAGCGGCGCAATACGAATGCCCCCGGCCGTCCCTCTTAATCATGGCCTCAGTTCCGAAACCAACAAAAT
AGAACCGCGGTCCTATTCCATTATTCCTAGCTGCGGTATCCAGGCGGCTCGGGCCTGCTTTGAACACTCT
AATTTTTTCAAAGTAAACGCTTCGGGCCCCGCGGGACACTCAGCTAAGAGCATCGAGGGGGNGCCGAGAG
GAAGGGGCGGGGACGGGCGGTGACTCGCCTCGCGGCGGACCGCCCGCCCGCTCNCAAGATCCAACTACGA
GCTTTTTAACTGCAGCAACTTTAATATACGCTATTGNAGCTGGAATTACCGNGGCTGNTGGNACCAGACT
TGCCCTCCAATGGATTCCTCGTTTAAAGGNTTTAAAGNGGACTCATNCCNAATANAAGGGCTNGNAAAGA
GTCCATGGATTGATA

>gi|2068519|gb|AA409125.1|AA409125 EST03604 Mouse 7.5 dpc embryo ectoplacental cone cDNA library Mus musculus cDNA clone C0037E02 3', mRNA sequence
ACAAAACAAGTACTTTACCATTTANAAATCTTTCATATACATTCTCTCATTTGACCTCACAACAACCCTG
TGAGGTAGGCAGCAAATGTTTTCATGGNACAGANGAGGATAGTGAATCTCCAAACCATTAACTGACCTGC
CCAGGTTTCTACAGTTAGCAACAAATCTGNATGTCAGTCTTTGGCCTAAAAACTCAANACCCAACCTTCC
CNTCACNACCCNACCNACTTCANAGGGATAATAAAGNNAAAATGNATTCAAGGCTNAAAAAAATATGTTT
GAGGGG

>gi|2068535|gb|AA409130.1|AA409130 EST03620 Mouse 7.5 dpc embryo ectoplacental cone cDNA library Mus musculus cDNA clone C0037F01 3', mRNA sequence
GCCTTAACCACTAAGTCTTTATTTATTGAATTTTTATTGTAACATCAATACAGTTTTATTAATACAAAGA
AATATAATAAAGAGAATACAGTAATATAGTTTGAAGGGNNGGGTTGGNNNCNGNAAGGAAGAAGGGGTGT
GTTAGG

>gi|2068538|gb|AA409133.1|AA409133 EST03623 Mouse 7.5 dpc embryo ectoplacental cone cDNA library Mus musculus cDNA clone C0037F05 3', mRNA sequence
AGTCAGTTTGTTTTAATCCATTGNGACTTTTTTTTTTAAAGGGAGGGAATTCACATGCAANATAAAAAGG
TTACAAATGCCCAAGANATGGGCCCTTATTCATGGGGCCNCTTAGGTTACAGAAAA

>gi|2068539|gb|AA409134.1|AA409134 EST03624 Mouse 7.5 dpc embryo ectoplacental cone cDNA library Mus musculus cDNA clone C0037F06 3', mRNA sequence
ACTGACTCACTCACCCAACACGGGGGAGCCCTTTTTAATGGTATCCTGATGAAGGGAGGGTTATACCCAG
GCCTAGAATGTCCCTAAGCCCCCACCCCAGCCTGGCACAGAGCCTCCGCTGCGACCGGACCAGAGGCTAC
ATGGGCACAGACAGAGGCACAGTGGAGTGCTGGCTCGTGGCGGTGGTAGGCGGTGGGCATGGTGGGAGGG
GCGCCCTACCCTGGCGTGCCTCAGCTCTTCGAGTAGCGCCTCTGCAGTGATTCCCGGTAGAATCGGAAGA
TGTGCTGTGAGGCGGCTTGGGCGGCGGCCAGACACTGTTGGAGCTCAGCGTCAGAATAGA

>gi|2068530|gb|AA409147.1|AA409147 EST03615 Mouse 7.5 dpc embryo ectoplacental cone cDNA library Mus musculus cDNA clone C0037E10 3', mRNA sequence
CATTTAACAAAGCAGATTTAATACAAAGAACTGCCTGCAAGTTAAGATAAGCCTATCTAGTTTTACAGAA
TACCCTGAGTTTGGGGGGGGGGGCAGTGTCCCTAATGAGAATGTGTTNCTTCCCCAACACTGGGTCTCCA
GTTGGGGAAGGTGTGGCTAAGGCCACTGACTGGTGATACGTTCTGGGTTGTCCGAGCCAAGTCTCAGGGG
TAAACAAGAAGCACCTTCCAGAAGAGGGCAGGTGGATGAGCTGCTAGGTGGGCACTTGGGGAGTCCTGGG
AACCCTGTTTATCAAGTTAGCCAGGGACTGTGCAGTGGGCAGTGCCCCCTGAATATTCCAGT

>gi|2068720|gb|AA409155.1|AA409155 EST03805 Mouse 7.5 dpc embryo ectoplacental cone cDNA library Mus musculus cDNA clone C0040E01 3', mRNA sequence
GNTTGNNTTTAAAGTTTGTTTGTNTGTTTAATGTATATGAGTGCACTGTCACTGTCTTCAGACACACTAG
ANGAGGGCATTANATTCCATTACATATAGTTGTNAGCCACCATGCGGTTTCTGGGAATCGNATTCAGGAC
CTCTGGNAGAGCAGTCAGTGCTCTGAACCTCTGNAACATCTCTCCNGCCCAACGGTTGCATAATCTTATT
GTTACTACAC

>gi|2068721|gb|AA409156.1|AA409156 EST03806 Mouse 7.5 dpc embryo ectoplacental cone cDNA library Mus musculus cDNA clone C0040E04 3', mRNA sequence
AAAATGTTCACATTTAATGGGAAGACCACACAGAATGGCAGTCTACATTGAACCCATTTTCAAGTATTTG
TTCAGTCTTCTGAGTACTGTATCAGCTCTTTACACTGGTGAAGGGAGCCTTCCCTGGCTACACATCCCTT
CTGCTTCAAACGAAAGAAATGGAGTGAGCAGGACCTCCCTTCGTTTCCGGCAAGTACACAGAAGCCTTGC
TGTAGTAGCTACATGTGGCAAGTTCTGGTGTTACCAAAGTGACAGAGTTTCTTTGGCTACTTGTTTCTCT
TAAAATACAAGCAGGTATCTCATCTGAAGGTACCCTCACAGCTTCCTCGCAACAGCAGGGACAGGATAAA
GCCACACGGGAATAGCATACTTGAGGCCTAGTACGTGTACTTGTTCAGGGTCTGGACAGATGTGGTTTGC
GGAACAAAGGGAAGGCTTTGGTGGGCACATCAGGTTTTAAGGGATGGNGGTCCTCTTTAGTCCCGTCCTG
GGGGAGGGTGCCATTACTGGGTAAAAG

>gi|2068722|gb|AA409157.1|AA409157 EST03807 Mouse 7.5 dpc embryo ectoplacental cone cDNA library Mus musculus cDNA clone C0040E07 3', mRNA sequence
GAAGACAGGGTCATCCTGTTTCAGTCTCCAGGGTACTGGATCAAAATTCCTACCTCACCTCTCTGGGCCT
CAGTTCTTCCTACTGGGAAGTCTTTTTCCTGAAACAGGTTTCCTTTCCTTTAGGGACTTCCCTTAGNAAC
TCTGGCTGGCTTCTTGAGTCAAGCTTAGTTCTCANACTCTCAGGAAAACCTTTCTATACCTCTCGAAGCC
AAAGGNCCTCCTATCAGGNTTCATTTTGACTAGACTTCCGTTCAGGAAGTTANACATCCCCTCTTTCCAC
ATGAGGACTTCTAACATCTCAGAGGGGGAACNCTGAGCATCAAACATTCATACAATATTGAAAATTTCAN
GCAAAGTANCTCTCNCNCTTTTTAAAATAGGGCCGGCTC

>gi|2068726|gb|AA409161.1|AA409161 EST03811 Mouse 7.5 dpc embryo ectoplacental cone cDNA library Mus musculus cDNA clone C0040E12 3' similar to Mouse fascin mRNA, complete cds., score = 1721, mRNA sequence
CCACCTTGAGAGCCACCTTATTGTAGTCACAGAACTCAAGGAAGAAATCCACAGGGGTGTCGCTGCTGCT
GGTGACCGAGGAATCACTACCCACCGTCCAGTACTTGCCCGTGGAGTCTTTGATGTTGTAGGCGCCGTCA
TTGAATTCCAACTGGAAGACATCGTAACTGGAACGGTTGGCATCCAGAGTGCCCGTGACCTTGCGGCAGC
CAATGAACCCGTGTTCCCCCCGGAACACGATGATGGGGCGGTTAATCAGCTTCATGAGGAAGAGTTCCGA
GTCCCCTGCTGTCTCCACCGAGGCGGCCAGCTGGCCATTTTTCTTGGCGGTCACAAACTTGCCGTTGGAG
GCTCTTCAGAGTGATCCGGCGGTTCACANCACTCGATGTCAAAGTAGCAGCTGGGCGTCTTGGTGGACGC
ATGGGATTGCACACCTCCGGTCGNCGTCAGTGTCCAGTAATTNCCCCGTNTGGGTGCAAAAGACAAATTT
A

>gi|2068591|gb|AA409174.1|AA409174 EST03676 Mouse 7.5 dpc embryo ectoplacental cone cDNA library Mus musculus cDNA clone C0038D01 3', mRNA sequence
CGGAAGCAGGGGACTTTGTATCCTGTGCTTTCTTCTTTTTCTTCAGGCAGCTGAGAGGATTGGGGCCGCC
CACCTTCTTCTTTTTCCTCCTCCTCCTCCTCAGGTCCGGGTTCCGCACCAGGCCTTGCTCCTCCTTCAGT
TGCTTGATACTCTGTTTCTCGTGCACTGAGACCAGCTGACCCGCCTCGACCGCCTTCACAAAGGCCACTG
TTCTGGGAGAAGGCTTGTCCAACACTATAGTGTTCTGAATAATGAACATGAGAGGAATTCCAGGAGTCCT
CTTGACTTTCACAGATAAGTTCTGATCCTGTGTGGCCACAAAATAATGATGAGGGTTCCCCTCATCCACC
ATGGACAGGAGACATTCAGACCCACTCACTGGGCTCTTGAAATGAGGACAGTTTCGAACCTGGGCATTTC
TGTGGCAATCAGTTTT

>gi|2068596|gb|AA409179.1|AA409179 EST03681 Mouse 7.5 dpc embryo ectoplacental cone cDNA library Mus musculus cDNA clone C0038D10 3', mRNA sequence
GGCCGCCAAGGAACAGTCACGAGGACCATGATACTTCCACAGAGAATGCAGGTGAGTCCNNCCGCGACCC
CCAGTTCGAGCCATAGTTTCTCTTCCCGAGACAGNCATTAAAACGCTGGAGGACAGTGNAGAGGAACTTT
TTGAGATGCGTGCAAGCTGTTCCGGTTTGCTTCAGAGACTGACCTCCCAGAATGGAAGGAGCGAGGCACT
GGAGATGTCANGCTTCTGAAGCNCAAGGAGAAAGGGACCATCCGCCTTCTTATGAGGAGGGACAANACCT
TGAAGATATGCGCCAACCATATATTACACCAATGATGGNNCTGAAGCCGAATGCTGGCAGTGACCGAGCC
TGGGTCTGGNAATACCCACGNCGATTTGACTGGACGAGTGAACCCAAGCCTNGAGCTGACTACNAACATA
CCGCTTNNNAAATTGCTGGAGGATGGAACAAGAGTTCCAAAACAAGTTT

>gi|2068629|gb|AA409201.1|AA409201 EST03714 Mouse 7.5 dpc embryo ectoplacental cone cDNA library Mus musculus cDNA clone C0038G10 3', mRNA sequence
GCGCCAGACGGACGGATCGACGGCCGCCATGAGCCGGCGCCTCGCAGCGCTGGAAAAGCGGCTGGGCGTT
CGGCTCGTCACGCGGACTTCGCGGCGCTTCGAATTAACGGCCGAGGGCGCGCTGTTCCATGAGCGGGCGC
TGGCAATCCTGCAAGCCGTCGATGACGCCGAAGCCGAGATCAGCGCACAGGCGCGTGTGCCGCAGGGGTT
GATATGTATAGGCGCGCCGTCCGAGATCGGGCGCAACAGATTGCGCCGCTGATCGAAGCGTTCTCCGATC
AATACGCGGAGGTCGAAGGTCCGGCTGGTGTTATCGGATATTGGACTGGATGTGATCGATGANAATCTCG
ACGTCGCATTGCGCATCGGCCTGCCGCCAGATACGGGCGTGATCGCAAAACGCTTGCTGTCCGAGCAGGC
GGATCGTTTGCGCCGCGCCTGATTATCTCCGCGCGGTGCGGCAACCCCGCATAAGCCCGCCGAGNTCGCC
GGGCATNATTGCATCGGTTTGTTCNCGGCCAGGTGTA

>gi|2068609|gb|AA409213.1|AA409213 EST03694 Mouse 7.5 dpc embryo ectoplacental cone cDNA library Mus musculus cDNA clone C0038F07 3', mRNA sequence
GACNTCTGNCNCCAAAGGCGCCGNAAGAGCCGGNAAAGGCCTTTTAGGCGGAGTTTTCAGATCCCCAGGA
AGAGCAGAGAAAAGAAAGCTCTTTTCCAGCCATTAACTCCAGGGTCTCGAGAATTTGAAGATGTTTTAAA
TATTCTCCATTCATCTTACCTTGAACCATCATCAGTAACATATTTTAACTATAGACGAGCTTGCTTGATA
CATAATGAACTTTTGGAAAAAGAGTTTACAGAAAAGAGAAGAGAATTGAAGTTTGATGGTCGTTTAGATA
AGGAACTTTCAGAATCTTATGCATTTCTCATGGTTGATCGGTACCAGGTTCAGAGCATATGTGAAAAAGG
ATTGCAGGTGGGGCCAATCCAAAATAACAGTTCTTGGCAGTCCTTCCAGGGGTATCTATCTTTGTAGGGT
ATGCCAGATCTCTTACAGGGCTAATCCTTGGAGGCTGGGGGCAGTAGGCGAGTTGGTATTTTTAAAATCA
TGGANGGGGTAAAATAAAGGAGTATTAT

>gi|2068612|gb|AA409216.1|AA409216 EST03697 Mouse 7.5 dpc embryo ectoplacental cone cDNA library Mus musculus cDNA clone C0038F10 3', mRNA sequence
GCTTATTAATGAGAGCTTTAATTTGAATTTGTGCTGGTTCTTAAGAAACCACCATAACTAGAGGGGAAGA
GTATAACAACATTGAAAGGAACCCACAATGCTTCAGGATGGTGGCCATTTGGCTCCCCAGACCCAGCTGA
CTTTCAGTTCTCCCAGAACTACAGTCACTTGAACAATCGGAACTTCTTCAAATACTGGCTCACTTCTTCC
TTGGGGTATGGCCTCAGGGCTATGCATGTGGCAATGTTCTCCGGCTGCTCCAGCCACAGCGTGTGGTCAA
TGTTCTTCTGCTGCAGGGTCTCAGCCAGCTCCTTCAAGGTGGTCTCATCAGCAGCCTCGAGAACCACCTT
GCGCATGCGCCCCAGCTCCCGGAGATAAGCTGCCGTGTGCGGATGGTCTCGATGAAGGTGCAAGGCTGCT
GTGGCGGGCGTGACAA

>gi|2068614|gb|AA409218.1|AA409218 EST03699 Mouse 7.5 dpc embryo ectoplacental cone cDNA library Mus musculus cDNA clone C0038F11 3', mRNA sequence
GGNATTCTTTAATGGCAATCTTAGGGAACTAANACTGTTAGCAATTACCCAAATCTTTTCAAACACCATG
TAGATCGTAATGGCTTAAAGTCCTGTTANACGGCCTCTGCTGAAGGGGAANAAGGNGNGGTCACTGTTGC
TTATCCTAAGTCCACAGGGGGGAANAGCTGAAGAGGGNGGCACATCTGTACTGCAGNAGGCCTGNATGTC
TTAANAGGGTCTTGGNCACTCTCGAGGAANAAGGTTGGGCGGATGCTGNATTTGCCACCCTTACTCAGGC
CTAGACACAGCCTTANAGCACGCTGGCCTCACTTCCTTTCTANACAAAAGCCAATTCTGTTTGGGGAGTC
TTAGTTTTCNCAGCNATANATGAGGACAGCAGAGTCCCTACCTTCAGACTTGTTAAAGAATC

>gi|2068616|gb|AA409220.1|AA409220 EST03701 Mouse 7.5 dpc embryo ectoplacental cone cDNA library Mus musculus cDNA clone C0038F12 3', mRNA sequence
GAGTGCGCGTCTCTCGGGGTCGGGGGTGCGTGGCGGGGGCCCGTCCCCCGCTCCCCTCCGCGCGCCGGGT
TTCGCCCCCGCGGCGTCGGGCCCCGCGGACGCTACGCCGCGACGAGTAGGANGGCCGCTACGGTGANCCT
TGAATCCTAAGGCGCTTGNCCCGGGTNCGAGCCGCCGNAGTGCAGATCTTGNGTGGNANTAGCAAATATT
CAAACGAGAACTTTGAA

>gi|2068634|gb|AA409227.1|AA409227 EST03719 Mouse 7.5 dpc embryo ectoplacental cone cDNA library Mus musculus cDNA clone C0038H06 3' similar to Homo sapiens histone-binding protein mRNA, complete cds., score = 1220, mRNA sequence
TCGCGATCTAGAACACAACGGGAGAGTGATGGCCACAGAGTCTACAGCCGCTGCTGCCATCGCCGCGGAC
TGGTTTCCGCTGACAAAATTGAAGATGCTCCTGCTCCTTCTACCTCGGCAGATAAAATGGAGAGTCTGGA
TGTGGATAGTGAAGCTAAGAAACTACTGGGATTAGGACAGAAACATCTGGTGATGGGTGACATTCCAGCA
GCTGTTAATGCATTCCAGGAAGCAGCTAGTCTTTTAGGTAAGAAGTATGGAGAAACGGCTAATGAGTGTG
GAGAAGCCTTCTTTTTTTATGGGAAGTCACTTCTGGAGTTAGCCAGAATGGAGAATGGAGTGTTGGGGAA
ATGCCTTAGAAAGAGTGCATGTA

>gi|2068638|gb|AA409231.1|AA409231 EST03723 Mouse 7.5 dpc embryo ectoplacental cone cDNA library Mus musculus cDNA clone C0038H09 3', mRNA sequence
GTTTATGTCAATTTCAAATGCATACACACACACACACACACACATACACACACACCAAGCTCAAAAAAAA
TACCCCAAACCAAAAATTATTATGATATATAGACATATATAATATAGAAAGACAATGTGTTATCTAGAAA
AAGAAAGTTAGCATTCAATATATTAATATTAATTCCAAAACCCTATTGTTGGGTTTAAATGTTCCATAAA
CACTCATGTTTCAAAGCCTTTGTCACCTGATAGGCACTACTAAGAGCTACAGGTAGCAACTAATAGGAGA
AAACTAAATATTTTTAAAGGGGAGCCCCTGAAGGACATATTGGCACTCTAGCCCCTTGCTCTTTCTCTCT
TTTGCTTCCAGAATGCTATGAGGTATAGAAGTCTTTACCATGGCATTTTCACCATGGCTTTATTGGCACC
AGGCACAACCTGGGAGTGACGGGGCCATGGGGCCCACACTGNAAGTTCTGGGGATGGCCTTATTTGGATT
TGACCAATCTCA

>gi|2068640|gb|AA409233.1|AA409233 EST03725 Mouse 7.5 dpc embryo ectoplacental cone cDNA library Mus musculus cDNA clone C0038H11 3', mRNA sequence
GTTCTGAACTGGATACTTTTATTTTGTTCACATATCAAAGCCAGAAGCCCCTTTATTCACACCTTTATTT
ACACTGTAGACTGACCACACAAAGGGCTAGCCTGAGGTCCACGACAGTGCTATTATTCTGCTGAGCAATA
GCATAGTACTCACAGTTCACAACAGTTACCTTGTTCCAGAACCCAATTCATTAATTCTCTTAATCACCAT
TCGATACACAGTTTACAGAAAGAATCAATGACAGAAGGGATCCTCACCCACTTATGTCTTACTGTGATGG
TAAGGATTTATGAAAGATCTACATCCTATGTAAGTTTTCTACGATGCAAGTTTTGTACTCTGCAATTCTC
CTGCTTAAGGAAAAAATAAGGATGCTGGAGAAGTTTTAGATGTTGGGTAATATAATAGTCCATACAAAGT
ATATGTCCAAGAGACCCTCCTGGATTCAGAGCCTGGTAGAGGGTCTGGCCCATTGTNGCACTGGTCTAAT
AATATTTATTA

>gi|2066000|gb|AA409240.1|AA409240 EST01085 Mouse 7.5 dpc embryo ectoplacental cone cDNA library Mus musculus cDNA clone C0005G01 3', mRNA sequence
CCATAAAAAACCATCAATTTATTATGAATCCAAAAACACTGTATAAAAAAACCCTGCAGTCATAGAAATG
AACAGATACAGCACATTTATATACAGACACTGTACATGNGGGCCCTGCCCGTTAAGCTAAACTCCACAGA
CTGTACACACGGGCACTGCCCTTACAGCTACACTCTAAAACCAGGCTGCTTCAGTCCTCCTGTNGGCACA
GCTCCAGGGAATGTNGCCCCAGGGATGGGGAGGATGCAGTCAGGGCCGGGNTANAAACCTCTCTGGCAGC
CCAGCAGGGGGAAATCTTGCAGAGATGCTGGGGCAGCCCAAGCN

>gi|2066002|gb|AA409242.1|AA409242 EST01087 Mouse 7.5 dpc embryo ectoplacental cone cDNA library Mus musculus cDNA clone C0005G02 3' similar to M.musculus SAP62-AMH gene, score = 982, mRNA sequence
CACGGGGGAGGCTGTTTAAAAGGCNCAAGGCAGGANAAATANAAAACCTTCCAAGGACTGGCAATGGGAA
AANACCACACAGACAANAGAGGCTGGNGGGGGGACTGCNCAGTTGCCTGGGGGAGGGGGAGGCATGTTCC
CAGGGCCATCTGAGGGGAGTGGGGGCCTCANCATGGGGGGCANAGGAGCAGGGNGCACCCCAGGATTTGA
GCGGACGCGTGG

>gi|2066004|gb|AA409244.1|AA409244 EST01089 Mouse 7.5 dpc embryo ectoplacental cone cDNA library Mus musculus cDNA clone C0005G04 3', mRNA sequence
AATATGCATTGGTGCTTTGCCCACATGAATGTCTGTATGAGGGTCCTAGATCCACTGGAACTAGAATTAT
AGACAGTATGAACTGCCATGTAGGTGCTGGGAATTGAACCCCAGTCCTCTGGGAGAGCAGCCAGTGCTCT
CAACTGCTAAACCACCTCTCTAGCCTCCTTAAAGGGTCTTTCTGCATATTCCAGGTGGCCTTTAATTATG
TAGCCCAGGTTGGTTTCAAACCCCAAACTTTCCTGCTCCAACCTCNTTAGTGTTGGGATTACAAGTGTGT
AATCCCATGTCTGAATTATGAAGTTCAAGTCATTTCTCAACTAGTTATAGCAATGCCTCTGCACGCNGTC
CTCCTGGAATACGCAGGTCACAAGTCCTGG

>gi|2066019|gb|AA409260.1|AA409260 EST01104 Mouse 7.5 dpc embryo ectoplacental cone cDNA library Mus musculus cDNA clone C0005H03 3', mRNA sequence
CGGGTGGGTCTCGGTAGTCAGGCAGGTGGCGCANGATGAACTCCATGCGCGCTTTCCATTGCTTCTCGCT
CTCCGAGTAGGAACGAAACTGCTCGGCGAAGTCGGCGGCCTGCCGCACGCCGGAAACTAGCTTCTCCACC
GCGGCGCTGGCCTCGCCACCCACCATGGCTCCCGCTGCCGCAGCCGCTGCCGCCGCTAAGGATCGCACCA
GCCCGGACGCGTGG

>gi|2066020|gb|AA409261.1|AA409261 EST01105 Mouse 7.5 dpc embryo ectoplacental cone cDNA library Mus musculus cDNA clone C0005H04 3', mRNA sequence
AAATTTTGCTTTAGAGAAAGCTCTTAAGATTGTTGACCTTCTGACATAAATAAACCTACTAAATTATTTG
TTACTTTACATGGAATTGTAAGTGTTGAAAGAGGAATAAAACCTATCATTTTCTTTTTTTTTTTTGCATG
TGTGTGGTGTTCCTTTGTCTGTAAACATTTGTATATGTGGAAGCAAGAAGTCTCCATTAAGTGTCTTCTC
CAATTGCTTTTCAGTTGTCTGTTAAGGCAGCATCTCTCTAGCGTANT

>gi|2066028|gb|AA409269.1|AA409269 EST01113 Mouse 7.5 dpc embryo ectoplacental cone cDNA library Mus musculus cDNA clone C0005H08 3', mRNA sequence
CATACTGGGGGAGCATGGGTTGCTGGGTGGTGGAGCCGTTGGGGTACTGCGAAGGGGGAACACGGGACTC
GAGTGTACTGGCTGGGTACCGCCTGGCAGAGCCACCAAGTGCTGCGTGGAGCTGCAGGGACCCAGGGGCT
GCCCAGACTGCCCCTCGCTGCTGGCTGTGCCCGCTGCCCCGTACTGGCCGCC

>gi|2066006|gb|AA409270.1|AA409270 EST01091 Mouse 7.5 dpc embryo ectoplacental cone cDNA library Mus musculus cDNA clone C0005G05 3' similar to Mouse Wnt-6 mRNA, complete cds., score = 1190, mRNA sequence
GTGGATTTAAATGTCTTTATTGATACTAAACTCACCCATCCATCCCAGTAATTCTGAGGAATATTATTTC
CAGAGGGCAGAGTCTGGCTTTTTTATTTCCATCTGGGGGGCCAAGGGGAGTGATCTCCTGCAGGAACTAG
CAAAGGGCCTTTCAGGGGAATGTTCCCCCGGGCTTTCGTGGGCTGGTGTAAACCCCAAGTTCCTGGCTGG
CCCCTGTAATTTCCCAAGGCCTGGATAGGTACTTTTCCTAGGGAGCTGCTGGACTCAGACAGCGCCCCCT
GCTGGAATCTAATAGTCCTGTAGATGGCCCAGAGGTGGCTGCCAGCAGTTCCGAGGCAGGCGACGGGTCA
GAGGCACAGGCTGAGTTCCTTTGCGCAA

>gi|2066009|gb|AA409273.1|AA409273 EST01094 Mouse 7.5 dpc embryo ectoplacental cone cDNA library Mus musculus cDNA clone C0005G09 3' similar to MDB1547 Mus musculus cDNA 3'end., score = 1169, mRNA sequence
AGTGGAAAATTAATTTTAATAACTTCCCAAAACCTCAAAGTCAATGTGCATTTGTATGCTTGTACACATA
TCCACCATCCTTCTGCAGGATGAGACTTCTGGGGCACCCCATGACTACCACGGCCACAGCAGGTGCTTCC
GAAAGGCTGTCTTGATGTCAAGANTTCTGGTGCGACTGTGCTCNCCANGAGANCAGGGTCCAGTCCACAN
TGCAGTGGTCANGAGANCAGCACGGCAGCGACANAGCAGTGGCGGTTTNANCNCGTGTCCTCCCGCACAG

>gi|2066014|gb|AA409278.1|AA409278 EST01099 Mouse 7.5 dpc embryo ectoplacental cone cDNA library Mus musculus cDNA clone C0005G12 3', mRNA sequence
GACGCCCGCCGCAGCTGAGGCGATCCACGGGAAGGGCCCGGCTCGCGTCCAGAGTCGCCGCCGCCGCCGG
CNCCCCCGAGTGTCCGGGNNCCCCCGCCCCACCGGGGGCCCGCTGGTTCCTCCCGCTCCGGANNCCCCGC
GGGGTTGGACCCNCNGCCCCGGAGCCCGCGCCGTGCGCCGACCCCCGACCCGCCNCCCGACGGGAAGAAG
GAGGGGGGGAAGAGAGGTGGCGACGACGCGGGGGACGACGGGGCCCCGCGGGGAAGAGGGGAGGGCNNGC
CCGGGCGGAAAGGACGGGGGGTCTTCCCCGGACGTGGGAGAGGGCGGCGGCGCTTCGTTCCAGC

>gi|2066015|gb|AA409279.1|AA409279 EST01100 Mouse 7.5 dpc embryo ectoplacental cone cDNA library Mus musculus cDNA clone C0005H01 3', mRNA sequence
AAGTATTAAAGGGTATATTTCATAACTGTACAAAGACAAACAAAATATTCTTTTTGGGTACTGTAATGGC
AAATTTTACATATCACTTTGACCCGTCACAAAGGNCCCAGACACTTGGTCAGACATCACATTTGGNGTCT
CTGTGAGAGGAGCTTGGACGAGATTAGCATTTAATCAGTAGCCTGAGTAAAGCAGTCACCCTCNTTAAGT
CCAGTGGGAGTCATCTGACCAGTGGGAGTCATCCAACCAGTGGGAGTCGTCATCTGACCAGTGGAAGACC
TTAGAAGAGTCTCGCTGCCTGT

>gi|2066037|gb|AA409289.1|AA409289 EST01122 Mouse 7.5 dpc embryo ectoplacental cone cDNA library Mus musculus cDNA clone C0006A10 3', mRNA sequence
GAAAGCAAAGAGAAAAGCTGGAAAAATCCAATTTTTCCACATTCTATTTCTCTTGTCTGGCTTATGTCCC
TGTCATGGTGAGGCACACTGGTGACACTTTAAAGACAGGGATCAGCAGAGGCTGTGCAGAGGAGACGCAT
GACTGACCACACACCATGAAGCTGCCTCTGTACAGAGCAGACAGTTGTGACTGGTCCTTAGGAACCCACT
ACCAGCAAAAATCCCCAGTCCCTCAGGGCTCTGCAGGGAGGGAAGCTATTCTTTC

>gi|2068644|gb|AA409293.1|AA409293 EST03729 Mouse 7.5 dpc embryo ectoplacental cone cDNA library Mus musculus cDNA clone C0039A02 3', mRNA sequence
GTCAGAACCATCACCGTTATTTATTTCCAACCCTTTCTACTTTCTAGCCCGGGAATAGTGGCAAATGGTG
TGTTCCAGTTTTCCGAACTGGAGCTGTGGCCCAGCAGGGCTGCAAGCTCAGAGAAGGGTCTGAGGGGACC
GTGCTGCTATCTGTCTGCTGGCTTCTCTCTGCCGGGGAGCAGGCACTGTGGGCCTCACCCCTAATCCCCT
CCATGTATTCCAGGGCTGGAAGTGAGCTCACCCGAGCTAATGCTGGAGGTAACCTCACTAGGTGAGTGCC
ACGGTGCCGGCCTGAGCTCTCCANAGCAGCACGCACAGGCGGCTGATAAAGAACACATTCCCTCGGGCTG
CCACGGCTGGCGGTAGCTTAGCACCACACAGGGCCTTCTCAGAGATGGAGGCTTCTTCTCATCTTCAGGG
AAAAACAGGAGGNAAGAAAAGAGAGGAACATGGGCGTG

>gi|2068655|gb|AA409304.1|AA409304 EST03740 Mouse 7.5 dpc embryo ectoplacental cone cDNA library Mus musculus cDNA clone C0039C10 3', mRNA sequence
GCCACTAAAATCAGCAAGTTTCTATTATATGTAAAACTACCACACAACAAATCCTTGAACGGCTCATTCA
CAACCAATAACTGTAAATCGTCTGAGAAACCTGCTATTGACTCATTCCTTTGGATCCTTCAACTCTAATT
AAAAATGCACAGGAAATAATAGTTTGTCAGAAAGTGTGACTACATGATATGCGTATTAGGAAACAAACTG
CTTTGAGTCAAATGGATCACGGAGACCCGACACACGGGAGCAGATCTGAGACGCTCGCCACGGCTCATCC
CAAGGAGGCTGAACAGTTAGGTGAGCACAATAACAATACAGTAGACAGCTAGACTTCCAGTTCTGGAGTT
GATATAAGAGTGAGACACGTAAGCAATGGTGTACTAAATACACAGGTCTAAGGCTGCCATGTTCATCTCT
GGCTAGCTTAGAGCAAACCTATCAGCAAGTACTTTT

>gi|2068658|gb|AA409307.1|AA409307 EST03743 Mouse 7.5 dpc embryo ectoplacental cone cDNA library Mus musculus cDNA clone C0039D12 3', mRNA sequence
CAAAACAATTTATTGCATATTTGGTACCTTATGTTTGACAACAAAAAAAAAAAGAAATTACATTTGTAAC
TGCAGGAAAAAGAAGCTGGTCTGTTATTGAAAAAAAAATCTTGGGCCCTTTAAAAATTACAAAGTCTTGG
GCTTGCCTGAAACAACTGAGCGAGAAATATATTCTTAGAAATGAAGGGCTTCAAGTATTACAAACCTGTG
ACACTGTGGAAAAGTTCCAGAGGTATCTAAACTGCAGCACTTTTCTGCATATCGTGAACAGGCCTGCTGA
GGTTTTAGCTATTAGTCTCTTCATCAGTCATAGAAGGTAGTCAGGAGTTCTGCTCTGTAACTTCAAGCCA
GGTAGAGTTTTCTTTTTTCACTCTCAGGTGAAAAAATTCANGGCCTGCTAAATTAGTTGGGNGGCCACAT
CCANCAGGGGCATTGGGTNCCTTGGCCATTACAGGTTTTAACCAAGTTTGGGCCAAAAACCAAGGCCAAA
AGGGTTGGCAATGGTTA

>gi|2068663|gb|AA409312.1|AA409312 EST03748 Mouse 7.5 dpc embryo ectoplacental cone cDNA library Mus musculus cDNA clone C0039E08 3' similar to Cloning vector pCI-neo, mammalian expression vector,, score = 2136, mRNA sequence
CTCCCAAAAAAGCCTTCCTCACTACTTCTGGAATAGCTCAGAGGCCGAGGCGGCTCGGCCTCTGCNATNA
AATAAAAAAAATTAGTCAGCCATGGGGCGGAGAATGGGCGGAACTGGGCGGGGAGGGAATNATTGGCTAT
TGGCCATTGCATACGTTGTATCTATATCATAATATGTACATTTATATTGGCTCATGTCCAATATGACCGC
CATGTTGACATTGATTATTGACTAGTTATTAATAGTAATCAATTACGGGGTCATTAGTTCATAGCCCATA
TATGGAGTTCCGCGTTACATAACTTACGGTAAATGGCCCGCCTGGCTGACCGCCCAACGACCCCCGCCCA
TTGACGTCAATAATGACGTATGTTCCCATAGTAACGCCAATAGGGACTTTCCATTGACGTCAATGGGTGG
AGTATTTACGGTAAACTGCCCACTTGGCAGTACATCAAGTGTATCATATGCCAAGTCCGCCCCCTATTGA
CGTCAATGACGGTAAATGGCCCGCCTGGCATTATGCCCAGTACATGACCTTACGGGACTTTCCTACTTGG
GCAGTACATCTACGTATT

>gi|2068681|gb|AA409320.1|AA409320 EST03766 Mouse 7.5 dpc embryo ectoplacental cone cDNA library Mus musculus cDNA clone C0039G06 3', mRNA sequence
GGCCGCTCCCGGGGAGCCCGGCGGGTGCCGNCACGGGGTCCCCTCCCCGCGGGGGCCTCGNTCCACCCCC
NCATCGNCTCTCCCGAGTGCGTGGCGGGGGCGGGCGGGCGTCCCGCGCGTGTAGGGGAAANCTCCGCGTC
GGTGTTCCCCCGCCGGGTCCGCCCCCCGGGCCGCNGTTTTNCGNGCGGCGCCTCGNCTNGGCCGGCGC

>gi|2068683|gb|AA409322.1|AA409322 EST03768 Mouse 7.5 dpc embryo ectoplacental cone cDNA library Mus musculus cDNA clone C0039G08 3', mRNA sequence
AAATGTAAACCAAGTTTATTTTGCCTTTTAAGTAGTGTTCTTAAAGCACTACAGCTTGGTAAACAATGTA
AATTAGTATAAGTCATCTCAAAAGCCAGANTTTTGTTTTCGTTGTTGTTGTTGTTGTTTTAATGAGTTGT
TAAAAAGATGCAGCCTATTCTAACAGGATAAATATTTTTAACCATTTCACTTTGAGTTAATGAAGGCTCA
CAAATGAGCAACACTCCTCATTGAGGAAAACAAAAAGCTGTTGTCGACAAGCGACAGCACACACACACAC
ACACAAACAAAAAGAACTGTGTAAAAATAACTAACTGTTCCCATATTTTTGAAGTTGCTTTACAATGGGA
TGATATGCACATGATCTTGCTGCAAACTTGACACACAGACTTTAATACACGTGTCTAGAGACAGACAATT
CAGCTCAGGAGGTGGCCACTCCGGGACAATGGNAGCTCTAAGAACCCCCTTGGACGCAATTGCCTTTACT
CATTACGGTTCCTTCTAGGGCCAA

>gi|2068698|gb|AA409336.1|AA409336 EST03783 Mouse 7.5 dpc embryo ectoplacental cone cDNA library Mus musculus cDNA clone C0040A08 3' similar to Mus musculus phosphoprotein (p150TSP) mRNA, complete cds., score = 1178, mRNA sequence
GGTAAAGGGTTTATTAAGTGACTGGGGAGGTCTTCCCACTCTGACACCAGGAAAGCACTTTCCACACCTT
ACCCTCCCGTGTTTGCACTCTGCTCATGGCTGCAACCCCTTCCAACAGAGTTCAGTACAGGGACATCTCT
TCCTCTGGAGATAAAACTCAGTCTCAACTCAAAAGGGAACAAAGGCTTTTATCTCTGCTTCTGCAACATT
TGGTACAAGTTTGTACATAGCAGCATGCTGCCTACCGGAGAGGAGAGGAGAGGAGAGGAGAGGAGAGGAG
AGGAGAGGGGAGGGGCTAGCCTGGCTTGCAAGCCTTGGGAATGCTTTAGCATCTGTGTTATCACTGGCAG
TTTTCACATATGGGCAGGTGGGAGCTGGCACCACAATGCAGGAGTCTCACTGGCTCCAGCTTGGGGACAC
TGGGACTCTCCCAGCACAGGAAATGGTCTCTTGGGAAGTTAGTAAATAATACCAAGTAGAAAAAAAAATT
GNCCTTAAAGAAAAGTTTACAAGTGACTAAC

>gi|2068701|gb|AA409339.1|AA409339 EST03786 Mouse 7.5 dpc embryo ectoplacental cone cDNA library Mus musculus cDNA clone C0040B02 3', mRNA sequence
AACAAAACATTTATTGAGTGCTTTCCATGGGCCAGGCGCCAAAATCAGGTAGTTGATAATACAAAAACCC
AAGGGCTTTCCCTGCCCTCAAGGAGCTTCCAGTCTAGTGGGGAGACAGACCATACCGCAGCCAGTGAGCC
TAGACATCTGTGTGGCAGCTGGGGTTAGGAGAGGAGAGGGGACAAAGCTCCTTGGAAGAAATAAAATCTA
AGAAGAAAAGTGGCAAATTACCAAAGTGGAAGGAAGAGTATCAAAGCAGCTAGAGCCATGGTCTCTGTGT
ATAGGAGGCTGGGGCCCAGAGCCCATGTCAAGTGGTGAAGCCAGTAGGGACCCAGGAACCTCATACACCA
TTCTAAGGAGTCTGGACTTTATCCTGAGGCCAGTGGGAGAGCTGGGGGAGAGTTGGGGGGCCTGGAAAAG
ATTTGGGCCAACCATGCATTTTCAAAAAGAAACCCAGCTGGGTGAGAGGATAGAGAAACATAGGGAAACT
GGTCCAAAACCAAAGGAGGTTGAGAGATG

>gi|2068702|gb|AA409340.1|AA409340 EST03787 Mouse 7.5 dpc embryo ectoplacental cone cDNA library Mus musculus cDNA clone C0040B04 3', mRNA sequence
CAAATGTATTTTCCATTTGTTAGTTTTTAAAATAGCTTCAACTGATGTTGCACACATATAGGTAATTACA
CTTCAGCAGTTAGTCTGTCTCGGAAAGCGAATGAACTGCAGGTAACACCTCCACCAGATGAACGCTGGAA
ACATGATTAGGCTGTATGAACACATCATAACTCAAGAGCATAAGGNGCACCCAAAACCTTTTCTAGGAAC
CTCAAAAGTTCTATGGACGTAATCACTGGGCATTGGTGTTCGGCAAAGATCAGATTTCAAGCCTCCAACT
TTGTGCTGTGTTCTTGTGTCTCAGCGCCAAGAGCGCCATCCAAGTCCTTTAAGCAACGAGGACATGCGCA
GAACCAGTTCAGAAATCGTCAAATTCAACAACGAAAGGACGGCTGCCTAGTCCCTTCCTCAGCACGCACC
CTGGTACGTTCTAGCCCCGTAGAG

>gi|2068703|gb|AA409341.1|AA409341 EST03788 Mouse 7.5 dpc embryo ectoplacental cone cDNA library Mus musculus cDNA clone C0040B05 3', mRNA sequence
CTTAAAACTTTATTTCCTGGCCAGGGAGCCCCTTATAAAGGAGCCTGCAGACCAGGGGGAGGCTGCATAG
GGCCCATTGTAGCAACCGGAAGCAGACCCAGCCGATCAGGGGTACCAGCTGCTCTGACAAGTTATTCACA
TTTTGGACCTAAAGGGTTCTATCCCCAGCACGAGGCCTCCTGGGCTGGAAACAAGTGGGATTCACGTTAC
CTAATTTACAGAGGACCCACTCTGCACGTAAGTNCCTTCAGCCCTTGCTAGCCAGGGCCCACATTAGCGG
TGATGAGGCACACACTGTGCTGGTGTGGCAGAAAGAACATAGCCAGCCCTCCCGGTCCATTCGAGGCCAG
CAGAGAAGGTTCCAAGTCTCTTGGCGTGCAGCACTTCTCATAACACATGCCCTACTTTGGGACACAACCA
CCAGCCAGCAAACAGCTTTCAAATCCAGCTCTGAACACTGCTTTGGCCCGTGGGGTTCTTGTCCTCACTG
TGNCCTGGGCATGGGGAAGAGTAGCCC

>gi|2068687|gb|AA409347.1|AA409347 EST03772 Mouse 7.5 dpc embryo ectoplacental cone cDNA library Mus musculus cDNA clone C0039G11 3', mRNA sequence
CCAATGTTTTTTTTATTAACAGTTAAGATCCAGGGTTANTTTTTGTAGCCTCNGCTGGCCCTTCGGCCTC
TGGCGCGCTCAAACTTCCGGCCCTTGGAACGGNCATAGGGTTTGGTATGNGCTGTGTGGGGTTCCTGGGG
CCTTGCCAAAANGTCGGTACACCTCTCGGCCC

>gi|2068692|gb|AA409352.1|AA409352 EST03777 Mouse 7.5 dpc embryo ectoplacental cone cDNA library Mus musculus cDNA clone C0039H03 3', mRNA sequence
CATAGGTATATAAACTATTTATTAACAGCAAAGGCCCAGAGACTCATTTCTTCTTGGNTACACCCACAGT
TCGGCCCCTGCGGGCCAGTGGTCTTGGNGTGCTGANCGCGGANACGAAGGCCCCAAAANTGGCGCACCTT
CTATGGGNTCGAANTTTCTTCAGNCTCTCCAG

>gi|2068708|gb|AA409357.1|AA409357 EST03793 Mouse 7.5 dpc embryo ectoplacental cone cDNA library Mus musculus cDNA clone C0040C08 3', mRNA sequence
ATCATTGACTTTTATTAACAATGTAATACAAGACTGTACATTTGTAGGGAGTGAAATCAATCTACTCTTG
AAAACTGAAAAAACAAACAAACAAAAAAACCCCCAGCATTTCTACCACCATTTCAGGCTTTGGTTTTAAG
TGCCATCTTTTACAGAAAAAAAACAAAAACAANAACAACAAAAAAAAAAACCAAACAAACCATCACACAG
CATAACCAAACAATTTAAGAATGGGGTGGGGGTGGGGGTGGGGGTGGGGTGCTCCTCGGAATGAAGAGAT
TATGCAGCAACAGCTGAGGATCACGGCTAGCTTTATTCAATTTACCACACATTCTGGAATGTTCAGTTTC
TTCCTCTACAGTTCTACAGTCCTACACACAGATAAACAGCTACTANGAACTTGGCCACAGGTCCTG

>gi|2068730|gb|AA409368.1|AA409368 EST03815 Mouse 7.5 dpc embryo ectoplacental cone cDNA library Mus musculus cDNA clone C0040F07 3', mRNA sequence
GGTACAACATTTTCATGAAGCAGGTTAGAAAACAATTTTTTTCAGTTACATAAAACCATCATTTTTTATA
AAAGTAAATTTCTCAGATTATTGTACAAGCAAAAGGAAAAGGAAAGACTGTTTTAGAAAGAAAAAGTTCA
AGTCTTTTGCAAGCATTCCCAAACACTGATAAAAGTAGCATTTGACACATGACAGCAAATAGTTTTCTCC
TTGTGCNGCAGGGAAGGCATCTCATTAGGATCTAAGCATCCAACCACACCTGAACGTTTTACACAGGACC
ACATCATTCCCATCCTCCA

>gi|2068733|gb|AA409371.1|AA409371 EST03818 Mouse 7.5 dpc embryo ectoplacental cone cDNA library Mus musculus cDNA clone C0040F11 3', mRNA sequence
CAGACACTCATGATTCGTTTTCATTAAAATATCTTTAAGGCCAACAAGATGGGTGAGTTTTTAAGACACT
TGCCATATAAGCCAGAGCTCATTCCTAGAACACACATAAAAGTAAAACCAACACCACAAAGTTTGTTCAC
TGACCTCTACATGCATGCAGTGGCATACGTGCTTATGTGCGTGTATGTGCACACTCACACACACTATTTT
AAAGAAATAACAATAAACTCTTCCATTCTGCTTATATCGTTCAGCTANAGCTTTAGAATTCTTTTCTGCA
TCANAGCTAAGAGGTCCCCAGTTGAACCTGAGTCAAGANCCCTTNAAANGGCNTAGGGGAACTCTGCTGA
GGNNAACANCCATGGAGCAGTGGTCCTCCAACGCGGA

>gi|2068734|gb|AA409372.1|AA409372 EST03819 Mouse 7.5 dpc embryo ectoplacental cone cDNA library Mus musculus cDNA clone C0040G01 3' similar to Human mRNA for ORF., score = 1361, mRNA sequence
GCAGCTCTGTAGTCAGCGTCTCCTTAACAGCAATAGTTTGTGCAGGTTTAACAGAACCAGGCTTATTTTC
CTGATGAAGGCTCTCTGAATTTCTAGTGGCAAGAGGCTTGGCAACAGGAGCTGTAGACTTATCGTTGGTT
TCTCCTGTCCATCGAAGAGTAAATTGTAATGTAGGTCCCTGAGAAAATGTCTCAAATGGAGGCAGCCTCT
TCCCATCAAGAATTGTCTCCCATGTTGCTCTTTTCTTACTTATTGGACATTCTTCCATTTCCTGCATGGC
CACTTCATATTCCCCATCTAAAAGCTGTAAACGCCTGTTTTTGTCAAAACTGTCATTTGTGCACAATGNC
CTTTTCTCCATCTTCGCGATTTCGGTTCCTCTGGGCTGGAAGTTCTTCACTGGCATCCATATTTCCATGG
GTTCCNCCATTAATCATCCCATAAATNCCCTCCTCCCGGGACGNGGTTANCCCAAACAGCAAGGGGAGGG
GCTTCCCCAANGGG

>gi|2068735|gb|AA409373.1|AA409373 EST03820 Mouse 7.5 dpc embryo ectoplacental cone cDNA library Mus musculus cDNA clone C0040G02 3', mRNA sequence
AACTGATTTATTGAAAAATAAAAATCACTTGAAAGCATATGATGGGAATTGTACTTAACAGAAAGAGGTG
TTTGAATATAGCCCTGGGGCTGGAGAGTGAGGCTGACTAACGTAGGANANGNGGGCNNNGGAGGGGAGGC
AAAGCTAAGGTGGTGGGAAGAAACAGTACCTGCTAAAAATTCTACAGCTAACCTTTCAGCACCCCGGGGA
GCTCCCAGCATCTATTTCTGGGCAGGGTTTGCCAGCTGGATTGGCTGAAGAACAGCATTCAGGTAGTTTA
TCTANGAAGGGTTAGGAAAACGAAACGGCATCAAANGGAACAGAGGNNCCAAAATCTTGAAAGGATTCTC
CATGCTTAAACATGGTTGCTAGAACCCTATCGTGGTGGACCTGAAGTCACGAAGGTTCATCCGGGTNCCC
AGCTTCAGCNACCAACTNNCTGTGTTGACTGCGGGGCAATCANTTCCCNCTTTGCCCCCGTTTGTTAAA

>gi|2068738|gb|AA409376.1|AA409376 EST03823 Mouse 7.5 dpc embryo ectoplacental cone cDNA library Mus musculus cDNA clone C0040G09 3' similar to House mouse; Musculus domesticus fetus cerebral cortex mRNA, score = 1055, mRNA sequence
CTAGTATTTTTATAAATTTATTAAAAAAGAAAAGCAATTGCAATGACATCAGTGATCACCTGTACTCCCC
TACTGGGGGAAGGGGCTGAGGGGTGAGGGGTGTGAAGAGAGACGTACATGGTTGAGTCCCAAAGGAAAAT
CAAGACATTATTATCAGGCACCCTGTAGCCAGGAGAGGCTGTTGGTGCAGTGGTCTAGACCAGTGCAATT
AAAATATATACATTTACAGTTATCCTGCAACAGGAGGTAGAGTGCCCAGTAGACCAGCAGCCCACTCCTC
CACTTACTCTGTGGTCCTTTGANGCCATCACTTACAATTCACGAG

>gi|2068739|gb|AA409377.1|AA409377 EST03824 Mouse 7.5 dpc embryo ectoplacental cone cDNA library Mus musculus cDNA clone C0040G10 3', mRNA sequence
ATAATTTATTAAAAATAACTCTGAGAAATATTTTTCACTAAGTAATAATGACCTCACTGCATACATAGTT
CATGTTTACATTTTTTCCCAATGTTTGTTCTGAAAACAATTGTTGTAAGCCAACTTGATAAATTCAAGAC
AGACACACAGTGAACAATCACACATATCTATATTGCACCAATTATCCAACCTAGAATATCCATCCATCTA
GGTTAAGTGCTGAGCTCACTGATTGAAGGGAGTGTGTCCTGTGGTATGAAGTTTACTTGTGTGTAAATTT
CTAAAAAATTTAAAATTGCCTGGCCCATTTCCTATATTTCATAAAATAACTATAATTNCCAACTGGCTTC
TAAAACCNAATTTTACCACCAATGCCATT

>gi|2066798|gb|AA409404.1|AA409404 EST01883 Mouse 7.5 dpc embryo ectoplacental cone cDNA library Mus musculus cDNA clone C0015C01 3', mRNA sequence
CTTTCCGCCCCGCCCCGCCGAGCTGGAGGTGTCCCTAGACAAGGTATGAGAGATGAGTGTGGGGCGTCGA
AGAGTCAAGTTGCTGGGCATCCTGATGATGGCAAATGTCTTCATTTATTTGATTGTGGAAGTCTCCAAAA
ACAGTAGCCAAGACAAAAATGGAAAGGGAGGAGTAATAATCCCGAAAGAGAAGTTCTGGAAGCCACCCAG
CACTCCCCGGGCATACTGGAACAGGGAACAGGAGAAGCTGAACAGGTGGTACAATCCCATCTTTGAACAG
GGTGGCCAATTCAGACAGGGGAGCTAGCCACATCTTCCAAACACAAGTC

>gi|2066073|gb|AA409408.1|AA409408 EST01158 Mouse 7.5 dpc embryo ectoplacental cone cDNA library Mus musculus cDNA clone C0006D09 3', mRNA sequence
CAGGTTCCTTTGGCAAATTTAATGTAACTCTAATACCAAAATATGACAACAACACAGGAAGCAAACACAA
AGCAGGAACAGCAGATTTTTCAGTGTTTCACTCAGCTGATGGGTAATAGTGCTCAGGCTGCTGCGTGGAC
AACAATTCCAAAGCTGCACATTGGCTCCATGGGAAGTATTGTTGCAGTTAGCGTTATCTGTAAACAGGGG
GAACAAGCCTGAATCTTCACTAGCCGTAAGGGAAGCCACAGCCACCATGGCTAGAGGCTCCACCACCAAA
GCCAGTACCGGTGCTTGGCGGTCCACCACTGAATCCAGCACTGGTATTCAGTCCACCACCAAAGCCAGTG
CTGGTGCTCAGTCCA

>gi|2066075|gb|AA409410.1|AA409410 EST01160 Mouse 7.5 dpc embryo ectoplacental cone cDNA library Mus musculus cDNA clone C0006D11 3', mRNA sequence
ACATAATTCCTTATTATTTATTCTCCTCTTACAAAAGACACTTGGACAAATAAATATAAAATGGCATATG
TCATATTTAGAAATGGCCAAGGACACACCTGGGTACTCCTCACAGGGATACACTAATACAATCTTCAGAT
GCACACTCCTCCTCCCCACCGCCCACCTCTTTAATTTTTTTTAAAAAGTCAATTATTTTATTTTAATTCT
CCACAATTTTTAACAATGAATTATCAAAATAAGTAATCTAACACTACTCAGAGACAAAGACATTTAAATG
AAAAGATTTAAAAAATACTTGNGNGTACAAACACACACAATA

>gi|2066143|gb|AA409425.1|AA409425 EST01228 Mouse 7.5 dpc embryo ectoplacental cone cDNA library Mus musculus cDNA clone C0007D02 3', mRNA sequence
ACAAGGTTTGCTTTGTTTGACAGCAGTTATGGGTTGAGGGGGCACACAGGCCTAACCCCCCGTGTTCCGT
TTGACCATGTGAGGAGACCCACGGCAGTGCTGGTGGTCCTGGGGGACCAGCCAGGAGAGCTCAGCCGGAA
CCACTGGNTTCGAGGCTTTGTGTTCATTTCGCCTTCGGCCCCTTCTCGATAGGCTTCCCGATGTCCTTCC
CCCGGAGCTTGAGGCCGATGGCTCTCTCAATTTTGCCCAAAACCTGGTTATTCGGAATGGCCCGTCCACT
TTCATAGTCTGCGATGACTTGCG

>gi|2066183|gb|AA409440.1|AA409440 EST01268 Mouse 7.5 dpc embryo ectoplacental cone cDNA library Mus musculus cDNA clone C0007G01 3', mRNA sequence
CATTTACATCATTTNATTNGGAAATGTTTNTAACAGTACAGTGAAACTAAAGGTCAGAGACAATGGCTGT
CAGTTTAGGCATCATCTGTTTATTATAAAAGGGNGGCNTGGAAATNATTTACATGTTGNAATAGTTCAGN
CATCAGTGGAATGGCAGCTTCACG

>gi|2066185|gb|AA409442.1|AA409442 EST01270 Mouse 7.5 dpc embryo ectoplacental cone cDNA library Mus musculus cDNA clone C0007G04 3', mRNA sequence
AAGTTAAACAGGTCTTTATTGAGTGTCATAGTTCAAGAGGCAAATCTGGACACACTGGTATCAAACAGTG
ATCTTGAAACAGGATCACTGATGAATTGGTGATGAGTCCTAGTTAATGTGATTTATGTCTACTTGCTTTG
CAGTAGCTCTCAGGCATGCAACCTGTGAAACAGCTTGATGTTTACATACAGGGATCCAAGGGATATAAGA
ATTAGAGCAGAAAGNGACTCACACAGAGCCATCAGGACAGAGGAGCCTAGGAGCAACCTGGGACAGGATT
CTTCGAGTTTCCATCTGTACCAGAAGCTGATCCTGTGTCACAGCGNTCCNTTACCAAAA

>gi|2066191|gb|AA409448.1|AA409448 EST01276 Mouse 7.5 dpc embryo ectoplacental cone cDNA library Mus musculus cDNA clone C0007G09 3' similar to Human mRNA fragment for glutaminyl-tRNA synthetase (EC, score = 1317, mRNA sequence
CCACATCTGTAGATTCTTCTCAACAGAGTTCTTCCTGTGTTTGGATTCTGTCCTCTGTTCACGTTCCGCC
TTCATCTGTTCTGCAGGAGTGTCATCCACATAAGCCTTCCCTTCTTGAATTAATTTCTCTGCATACTTCA
TTATAGTTTCAAAATGATCTGAAGTGTAAGTAAACTGATCTGGTTTAATATGCAGCATTGCAACATCTTC
CAAGATGACCTTCTCAAAANCTTCCTTTTCCTTTTCTGGGTTTGTGTCATCAAATCTCATGATCAGTTTC
CCTTTAAAGTTAACCTGGTAGTGCTGGT

>gi|2066147|gb|AA409460.1|AA409460 EST01232 Mouse 7.5 dpc embryo ectoplacental cone cDNA library Mus musculus cDNA clone C0007D04 3', mRNA sequence
GCGGGTTTAAAATTGCATTTNATGAAGAATAACACCAACATTAATCTTACTAGANAGGATTACTACGATT
CATACATTTTATTGGAATAAATGGTATGGNCNTACTTATTTTTGACCAGGAAAC

>gi|2066153|gb|AA409466.1|AA409466 EST01238 Mouse 7.5 dpc embryo ectoplacental cone cDNA library Mus musculus cDNA clone C0007D12 3', mRNA sequence
CTTGGTATGGAACATTTTATTTGTCCATGAAACACTCAAAAGAGTTTAGCTTGTGGGAAGNAACTTTAAT
CCCAGAATTGTATATTTTCTTCCCACATATCCTGTTTTGAATTAGGAAATGATACTGTAATCCATTTCAC
TACAAGGAAAATATTACAAAATATTTACAGGAAAATATTAAAAATAACTCAAACACAAAAGTCAAGATGA
AATAAACTTTTTTCCTCCAGAATTCTCTACTCTAGTGCCCACGGCACATGAGTCANAAACAAGTAACNAA
GACCTCGCTGACAG

>gi|2066125|gb|AA409481.1|AA409481 EST01210 Mouse 7.5 dpc embryo ectoplacental cone cDNA library Mus musculus cDNA clone C0007B09 3', mRNA sequence
CGAGACAGAAAACACNTTTATTANCAATTTAGCCCTCAGACCACGGACAGACTAGAGGTGTCCCNNGGCA
TAGTATTGTAGGTTGGCTTTCTTCTTGGCCTGAACCTCCGGATGCCCTCCATGTAGCCTCATGAGTGAGT
TCCGGGCTCCCCTGCGCAATGGATCATACCCGCTCACACACACGGCTTGCACTGGGCTCCATTGAAGCAT
CAGTGCACCGAGCCAGTCTTCATAGTTCACACAGGACTGACATC

>gi|2066127|gb|AA409483.1|AA409483 EST01212 Mouse 7.5 dpc embryo ectoplacental cone cDNA library Mus musculus cDNA clone C0007B10 3', mRNA sequence
CATGAGANCTGCCTTTTCTCCAATAAATGCATTCTTGGAATGGAATTTTCCTTCTTTGGAATGGAATTTT
CCTTCTTTGGAAGTAAAATTAAGTCTTTGCTTAGGTTTAATGACATCCTTCTTCAAGCTTGGATTTGAAT
TCTGTTGTTTTAGTTTTTCTTTATTAACAGAACGCATGACTCTCAGTTTTCTTCCCATTAGCTCAGAATT
ATTTAACTTCAAAGCAAGATGAACAGCATCTGTGTTCTCAAAGAGCACATAGCCAAATCCTCTGCCGACT
CCTGTAAGTGGGTTTCTCACGATCCTCACTGCCACGATGCTTCCACAGTCCAGAAAGT

>gi|2066129|gb|AA409485.1|AA409485 EST01214 Mouse 7.5 dpc embryo ectoplacental cone cDNA library Mus musculus cDNA clone C0007B11 3', mRNA sequence
CCAACCAGATCGCCCCAGTTTTNTTGTAGTCCAACAAAGAGGGAAAGATTAGATTTCTAACACCACCTAC
TTGGNGAGATAGGGATTGGGACTATGCCAGTCACCATCACTAAAACATCAGTGGTAAGCGGGGTTTGGAC
ACGGCCAACTGACTGTCCCACAGATCTCAGTCTCAACAGCCTCTACAGAAGGACAGGCAGGGCCTGGACT
GCTGGCATAGTGGGCACAGAGGAATAGCTAAGTAACCCTTTCCTGGCCTCCTCGCATCTAAAAGAAAACG
NGNCGCTGACATCAGCT

>gi|2066133|gb|AA409489.1|AA409489 EST01218 Mouse 7.5 dpc embryo ectoplacental cone cDNA library Mus musculus cDNA clone C0007C02 3', mRNA sequence
CGAGACAGGGTTTCTCTGTGTAGCCCTGGTTGTCCTGGAACTCACTCTGTAGACCAGGCTGGCCTCGAAC
TCAGAAATCTGCCTGCCTCTGCCTCCCGAGTGCTGGGATTAAAGGTGTGTGCCACCACGCCCGGNTATGT
TTCAAAAACTTGTCTGTAATGTGTTAAACATATAGAATTGTTGTACCTTAAAACAAGCTATTTCTTAAGN
TATCAAATTTAAAACCAAACTTGCATTATTCTGTGTTACACTACCGNTAAACTAGATCTCTAAACTATGT
GTTTAGNAATACAGTCTAAA

>gi|2066172|gb|AA409495.1|AA409495 EST01257 Mouse 7.5 dpc embryo ectoplacental cone cDNA library Mus musculus cDNA clone C0007F04 3', mRNA sequence
GGTTTGNAAATGTAGTTTTATTTTATGTTACTCGCTGTTACATGGGCATAACATTTCCAGAGGCTTTTTT
GGGACTACATCAATGATTAGCAACACACATATAGTGGTCCACTCTCTAAAGAACAATCACTGGACAACCG
GATACCCTCTCCCATGTGCACAACTCTGCATGGAAAAGTATTGAAGTGCAGCTTGGACTTGTGGACTTTA
TTTCTCCTCCTAGTGTATTAAGAAGGCATGCATTTAATTTGCCCGAGCAATGCTTGTATTCTGGCAGCAC
AGCTACTTCTATCACAGGTAAAGTGATACAGAGCTACGAGGCAGGAGGTGTAGTGATTTTATTGGGAGGA
GTGT

>gi|2066177|gb|AA409500.1|AA409500 EST01262 Mouse 7.5 dpc embryo ectoplacental cone cDNA library Mus musculus cDNA clone C0007F07 3', mRNA sequence
GAAAATGTTACTCTTTTATTATTTCAAGGAGGTAATACATAGCCCAGTACACCAAAGCAACAGGGAATCA
GAGGCAGCAAATGGCCAGTGGTTAGGGGAAGAGCCTCATGCTGCATCTCCAAGCTCCCGTCTGCCTGCTC
ACAGGCTGGGACAGTGAGGCGAGCTCGCTGTGACTGTAGCAGTGGATGGACGAGCAAACTCAGCACCCTA
CAGACCGTGCCAGGCCGGTGCAGGGCAGTTCCAGGATTACTGCCAGCCCTACTACCTGAGGCTGCTGTCC
CGGCAGCAGCAGCCTGCCTGGAGTGGACAGGGCGGGAACAAATCCTGAGTG

>gi|2066163|gb|AA409509.1|AA409509 EST01248 Mouse 7.5 dpc embryo ectoplacental cone cDNA library Mus musculus cDNA clone C0007E09 3', mRNA sequence
ACGACGCACAACGGTCAATCCGAGATCTTGTGCCGTAAGACCATACTCGACTATCTTCCGCCGGATATCG
GGAGTACCGCTTCCAGTTCCACGCGACGGCTTCTTCAGCCTGCTCCTGAAGTTTTGCGATTTGCGCTTTC
AACTCGATGTATTGCGACATTTTCATTCCTTCTAATAGGCAGCGATTATTGAGAAGCCTAACGGCATTGA
ATAAAAGATGCAACGGTCGCTAATGCAATTGCAGAAAGTCTGAAACCGAATAAGAAAATTCCTGAAACTA
TAGGTCACTCTTATTAAGACTTGCCTTAGTTCTGGTTCATTTNACAATTGTTGACATTTTACTCCCGATA
CT

>gi|2066301|gb|AA409518.1|AA409518 EST01386 Mouse 7.5 dpc embryo ectoplacental cone cDNA library Mus musculus cDNA clone C0009C06 3', mRNA sequence
AACTTTCTTCCGGGTAAACTCTGGATACTGGCTGGCTCTATCANTGTCCATGTCCTGATCTCTGCAGCCT
TCTGGCAGCTGGGTCATTGTCCTTTTGCTGGAGACGTCCTGCGGGAGATCCACGGCCATGCGCTTCACCT
TCCTCCTCCGGCGCANGTTNCTGTTCCCAAGGCTGTCCACGGCAAAGTCAGACTCGTGCCACAGAAGCCG
CTTACCTCGAACGCTGCTGCTTAGGTTTGAAGATGGCCTCCGCTTCGCCACTAACATCTGGTCATCAGAG
TCACTGCGGTCCTTTTTATTATTGCTGTGCT

>gi|2066303|gb|AA409520.1|AA409520 EST01388 Mouse 7.5 dpc embryo ectoplacental cone cDNA library Mus musculus cDNA clone C0009C07 3', mRNA sequence
AACTTTCTTCCGGGTAAACTCTGGATACTGGCTGGCTCTATCNGNGTCCATGTCCTGATCTCTGCAGCCT
TCTGGCAGCTGGGTCATTGTCCTTTTGCTGGAGACGTCCTGCGGGAGATCCACGGCCATGCGCTTCACCT
TCCTCCTCCGGCGCANGTTCTGTTCCCAAGGCTGTCCACGGCAAAGTCAGACTCGTGCCACAGAAGCCGC
TTACCTCGAACGCTGCTGCTTAGGTTTGAAGATGGCCTCCGCTTTCGCCACTTAACATCTGGTCATCAGA
GTCACTGCGGTCCTTTTTATTATTGCTGTGCTTTCTC

>gi|2066308|gb|AA409525.1|AA409525 EST01393 Mouse 7.5 dpc embryo ectoplacental cone cDNA library Mus musculus cDNA clone C0009D02 3', mRNA sequence
CGAGACAGGGTTTCTCTGTGTAGCCCTGGCTGTCCTGGAGCTCACTTTGTAGACCAGGCTGGCCTCGAAC
TCAGAAGTCCACCTGCCTCTGCCTCCCAAGTGCTGGGACTCTGAAACTCTTAAAGTAGACCAGTCTACCC
TAAAACTCACAGAGATCCACCTGCTTCTGCCTCCCAAGTGCTAAGATTAAAGCTGTGTGGTTATTATGCC
TGGCCAAAGATACATTCTGAGTATGACAAAGACAGCTGTGGAATTGGAGAGCTGGGTCAACAGTTAAGAT
CACTAGCTGTTCTCCTAGAGGACCCAGCTTCAGTTGCCAGCACCCACGTGGCTCACAGTTATCTGTAATT
CCAGTTCCAGGGGCATCCAATTCTACTTTCTGGCATAACTCTGA

>gi|2066195|gb|AA409539.1|AA409539 EST01280 Mouse 7.5 dpc embryo ectoplacental cone cDNA library Mus musculus cDNA clone C0007H01 3', mRNA sequence
GTTTTTCAGCATTGAGACAGTTTATTGGTTTGCTTTTNCCCAGATCACATATTTAATGTAAATAGATTAT
AGGAAACACAATGTTTTTNCCTTCATCCACAGGCGNTAATCAGGCGCTCTCCACCTTACACACACACACA
CACACACACACACACACACACACACACGGNNCCAANCAACCTTACACCTTNNTGAGACATTNACGTNTTA
AANTAGGGGNAGGTGACAATATAATCACTTTAAAATGC

>gi|2066226|gb|AA409570.1|AA409570 EST01311 Mouse 7.5 dpc embryo ectoplacental cone cDNA library Mus musculus cDNA clone C0008B08 3', mRNA sequence
AAACAACTACATTTCTCTTCCTATCATTTTAAGGTATAATCAACCCAGGTAAACGCTTTACCAACTAATA
TATTAACATTGCTTCCACTAAGTTTTAAAGTTGTGTTTTAAACTATATTTCTTAATAGTACTAAATTTGA
CATTTTTGGACTATGGGTGGAGTATAAGTGAAAATATTAATGTAATTTGATGCATAAAATATAAAATAAA
AAGTAAGAAACTGACGTTGAAGCCATCCTAGAACAAACTTTCTAAGAGACCCTGTGATGGTTAATCTTTA
CCATCGGCTTGACTGGC

>gi|2066229|gb|AA409573.1|AA409573 EST01314 Mouse 7.5 dpc embryo ectoplacental cone cDNA library Mus musculus cDNA clone C0008B10 3' similar to M.musculus mRNA for testis-specific thymosin beta-10, score = 858, mRNA sequence
GCCACGAGGTGTTTTTATTTTCATCAATCATACAAATAATTTTCTATAATATCCCAGGGCAAACCGGTGA
AATTTGGCAGTCCGATTAGTGGAGGGGTCCCCTTCAGAGACCCGCGGGCCGGTGGCATCGGCTCGGAGTG
CCCGGGTTTCACAGTGCAGCTTGTGGCTCGCGTCCATCTTGCAGGTGGCTCTTCCTCCACATCACGAGGG
GGTCTTGGAGATGATGGGGCGGGGTGGGGTGGGGTGGGGAAATCTTCCTAGGCTTTTAGGAGATTTCACT

>gi|2066231|gb|AA409575.1|AA409575 EST01316 Mouse 7.5 dpc embryo ectoplacental cone cDNA library Mus musculus cDNA clone C0008B12 3', mRNA sequence
GAAAAGGAACACTTTATTAAATACTGTATCATTTAACTACATTTACATTTATTTGTATAAAATTAACTCT
NCTGTGGTTAAAAATAACTTCAAACCACTTGGCCTCTGCTAGGCAGACAGCCCTTGAAACTGGCTGTCTC
CTGGTCATACTTCAGGGACAGGCAGAACTGAGTTTGCTCTGGTAGCAAATCCCTGGGGTTAGGTGCAGTG
TTGGCTGGNTAAGGGGCTAGCTTGGTCTGCTACTACTGCTTTCAACAACTAAATGTAAGTGCTTCAGGAC
AAGTTGAAGGAGAGGTCATCCCTCTAGCAGCTACACTTTGTGTCAGAGATGGAGAGTAAAGAGCAACCT

>gi|2066256|gb|AA409580.1|AA409580 EST01341 Mouse 7.5 dpc embryo ectoplacental cone cDNA library Mus musculus cDNA clone C0008G02 3', mRNA sequence
GATCTTTTTTTATTATTGTTTGACAGCTTCGTACATCTACATAATGAATTTTAGTCATTCCACCTCNCAC
ATAAATATGTCATGAGAGTGGGAGGGAGATTGTTAGAAAGGAGGGTGTCAGCGGAAGAGGCATGGGGGGG
GGGCATGGGTGAGATGGTTGTAATCTGTCTTCTTTTAAAATCGAATAAGCCCCTGCCAGTTCTGACATGT
CACATTGAACGTGCCGCCTGTCTTGTGTGCCGATTAACCTGAAGTGTGCACGATGTCGGGCATGAGCACA
CCGAAGACCACCAGTCGGCACTCTGTGTGTGTCCACGCCGGTTCACCACCT

>gi|2066258|gb|AA409582.1|AA409582 EST01343 Mouse 7.5 dpc embryo ectoplacental cone cDNA library Mus musculus cDNA clone C0008G03 3', mRNA sequence
GGCAGGTGACCCGNAGNTTTTATTTCACTGATAGGTCCACAGGNTGGCGGGTAATCCCTACAGGGCCACC
TNAGGGCCCACCTCTCCTTCTCCCTGGCCTTGGGCTACCCGTGCTTCCTTCAGTGCCCTTNGNCTTCTTC
CTTTGGAGCAGTCGCCGCTCACGTTCAAACTCCTTCATGCGTTTCACGTAATCCAGGTGNTC

>gi|2066263|gb|AA409587.1|AA409587 EST01348 Mouse 7.5 dpc embryo ectoplacental cone cDNA library Mus musculus cDNA clone C0008H04 3', mRNA sequence
ATAAGGCTCTTCTAGTTATTCTCAGCAGGAGTCTTTGTCTGCTACAATCTGTTCCACTGTACCCAGAAGA
ATTTAAAATCCACATACTTCATAAGCACTGTAAGTAAAACACAATTTCATGATAAAAGCACAAATGAGAC
CCAACTATTTTTTTCAAATTATGAGATGAAGTAATTATATGGCAAATGCAGACACAGGANTAAATCTGAA
GGGAAAAGAAAGGACCAACAGGCGCTAACATAATCAAAAGGGCCAGGCTCCCTGCAAGGGGTTAGTTATG
GCAGGGATCAAGAAAACATTCTAGCAAAGCCCAAGAAAGCCACTCGTAAACTGTGTGAAGTGCNCTGGTG
AACTAGAGCCGGAACATAGGNTTGCCTGCCGCTANACCAGCCANGGGNAAGACCGATGCCTNAGTTGGAN
AAGGCTGGAAATGGGCTGCCTGANGGAGGNCNTAAAAGGNGGGGACTAAGACCCCGGGGGGTNNGTCCCC
AAAACCAATGTATC

>gi|2066264|gb|AA409588.1|AA409588 EST01349 Mouse 7.5 dpc embryo ectoplacental cone cDNA library Mus musculus cDNA clone C0008H05 3', mRNA sequence
GAATTTAATGAGTTTACATNCAAAAAAAAAAAGTAGTCATTTTACATCTAAGGAATAAAAACCGTTTTAA
AAAAAATACAAAGAGTGAAAGGATTTTTAAGCAAGTTTACATNTCTTTTGGTTATGGTTCTGCACANTTC
ATCTCATGTGTCTTTATCACAACGNGCAAATGCATTTCACAACGCCTGTTACAACATCAAATTANCTCTT
GAGCGTNTACAGGGTCA

>gi|2066680|gb|AA409604.1|AA409604 EST01765 Mouse 7.5 dpc embryo ectoplacental cone cDNA library Mus musculus cDNA clone C0013G07 3' similar to Mus musculus 26S proteasome ATPase (CIP21) mRNA, complete, score = 1079, mRNA sequence
AGATCCAATCACGTCCATTTATTGACTAAACCAATCCTGGGTAAAGAGAAAACTAGCCTTTGGGACAGGT
GCCTGGGGAAGTGNGGGGAGGAGGTCACTTGTAAAATTCATGTTCCTGTTCATCTTTCTTGATCACGGTC
TTGTATGCTTTCTCGAAGTCCTTGGCCAGGACAATGTAGCGGTTCTCACGGACAGCCAACATTCCACTCT
CCTGACAGATGGAGTTGATATCGGCTCCTGAAATCTTATCTGGACGGGCCACATAGTCTTCCAGGTCGAC
CTCCTCAGAGAGGTTCATTTTGCTGGTGATGGTGGAG

>gi|2066685|gb|AA409609.1|AA409609 EST01770 Mouse 7.5 dpc embryo ectoplacental cone cDNA library Mus musculus cDNA clone C0013G12 3', mRNA sequence
AATGAAAGTGTTGAAGATTCAAAGTCAGGACTTCATGTTTGGAGAACAATTCATTGTTCTTATTTACTGA
ACCAACCAACCCCTGCAGTTCTTAGTGTGTGTGTGTGTGTGTGTGTGTGTGTGTGTGTGTGTGTGTGTTA
CTGAGTAAATACAGGGAGGGCTGTATTATTTCAATGTTGCTATTTGCAACATTGTTGCTATTTGCACCAT
TGTTGTTATTTGCAACATTGTTGCTATTTGCAACATTGTTTTTCCA

>gi|2066270|gb|AA409614.1|AA409614 EST01355 Mouse 7.5 dpc embryo ectoplacental cone cDNA library Mus musculus cDNA clone C0008H11 3', mRNA sequence
AACACATGTCCTGTTTTTATTACTATCACGTGGCTGTCAGGTGAATAAAAACAAATAGTATGAACACACT
CAAGGAAAGCTGAGACACAAACCTTTCTGTCTTCAGACTGAAAAAATGTTTTGCAGTTATCATGAAATCA
GAGAGTGGGAAAGGCAGAGGGGGCTTAAACACATTTACTATCNTAAAATTTTAGCAAAAAAGGTCGAGAG
TAAGANAAAAACAACATATACACCATGANAACAGTCTTTCTTTTNTAATGACCTCCAATTTTGTGTCTTC
GAAAAGCATCCAGAGC

>gi|2066274|gb|AA409618.1|AA409618 EST01359 Mouse 7.5 dpc embryo ectoplacental cone cDNA library Mus musculus cDNA clone C0009A02 3', mRNA sequence
AATTAAAAATTTTTATTTCTGTAATACAGAATCCCNAGAGTCCAAATAAGGAAAACTCAAAACACTACCA
AATCATAGAACAAAACAGTATGTAAAANAAGTCAAATAATCCNCACTTAATAAATTTATTCCCATCAATC
ATCAGGNTTCNAATAAGATTACTTTTTTCCAAGTCNCAAGTTCTAATCAATTAATAACCCATTCTTTAAA
ANAGAATGAAAAACTATGACCAACAGAAGACNCACAAGCATTTAGCACGNTGNCAAAATAAAAGGNCTTT
GTTAAAAGCNGCCGACATTTCNGNCAATAGNAACCAT

>gi|2066276|gb|AA409620.1|AA409620 EST01361 Mouse 7.5 dpc embryo ectoplacental cone cDNA library Mus musculus cDNA clone C0009A04 3', mRNA sequence
GCGGNGAGACCCGCCCCAGCGGTGNATCAGCGCGGCTTTGTCTGGGACGCCCACACCTCAGAGGCCGCTC
CTCCGGCCGGCGAATGGGAGCGCGGCGGCGCGNGGCCGAGCCGGGCTGAGATAAGCGGCCATGTGACCCT
ACCTGGCGCGGGGAGGGGCCGCAGTGAGCGGCGGACAGGGAGCTCGGCACGCGGCAGCCCCAGGACCATC
TCCTTCCGGATGAGCCCCAGGAAAGACAACTCAGAAACACCCTTAACCCGCAGTGCCAGCGTGAGGCTGC
CGGCTAGCACCGTCAAGCTAGGGGAGAAACTGGAGAGATACCACACAGCCATCCAGAGGTCAGAATCCGT
CAGTTCTTCCAGGCTCCTCCCGTACTGAAGTCCTTGTCACACCTGCCGGTGTTAGCCAGCAAGCGACACC
T

>gi|2066280|gb|AA409624.1|AA409624 EST01365 Mouse 7.5 dpc embryo ectoplacental cone cDNA library Mus musculus cDNA clone C0009A06 3', mRNA sequence
CTCGAGACAGGGTTTCTCTGTGTAGCTCCTGGCTGTCCTGGAACTCACTCTGTAGACCAGGCTGGCCTGC
CTCTGTCTCCCGAGTGCTGGGATTAAAGGCGTGGGCCACCACCACCCAGTTCTCTCTCTCTCTCTCTCTC
TCTCTCTCTCTCTCTCTCTCNGGGTTTCAAAGTCTGCAAAACCAGTAAAAGGNGCTGGTGCAGAGGACAA
GTTGCCTACCCACTGAGCATGCTCTTCCGTGTCTCCAGGGAAGCTGAGCAAGCATGAGCTCCGCACTTGC
ATACCACGATAATCACTAGACAAGACATTGCAGTCCATCTCTCATGGCCAAGGAGGGTCATTCATAATCA
AAATAAGGTAGTCTAGCAACCTTATTCTAACTACTGTGCCCTGGATCC

>gi|2066283|gb|AA409627.1|AA409627 EST01368 Mouse 7.5 dpc embryo ectoplacental cone cDNA library Mus musculus cDNA clone C0009A08 3', mRNA sequence
GAAGGACTCAAACCTGGCACCTCCAATAGAATACAGTATGTCCGAACTCCCAAATTACTAAATTCATTAT
TTCACCTTAGGATAGGAAACTATAAAATGGAATTTCTAAATTATTACATATATAAATACATCATTTTAAC
AGTCATGTTTGCTAGCAGAATTATGAAATAAAAACAAATTCTACATTCAAGGTACAAAGAACAATGCTCT
TTCACTGTTTTATTCCAGATTCCATCCTATTCTTTCTTGTTTTCACCCCTTTGTTTAAAGCCATGGTCAA
AGCCAAGAGTTGATCGTTTGTCTACACTCAATAGTCCTTGGTACCAGTCCTATGCACAGCAGGTAATGGG
CCCAGAACTCCCGAGACTGGGAGAATTTGGA

>gi|2066285|gb|AA409629.1|AA409629 EST01370 Mouse 7.5 dpc embryo ectoplacental cone cDNA library Mus musculus cDNA clone C0009A09 3', mRNA sequence
CATGTATGCAAAATAAAAATAAATGTTTATTTAAAAAGGCAAAAGCACAAACAAAAAACAGAGAAACAAG
AAACATGATTTTCAAAGTACTTTGGATTGAAAGAGGTTCTGCTTAATGTCTAAGCAGTTGGATTTCTGAG
TTTGAGGCCAGCCTGGTCTACAGAGTGAGTTCCAGGACAGCCAGGGCTACACAGAGAAACCCTTAAAAAG
ATACACAACTAGCTTTTCAGCATTTTATCTTTGCCTCCCCAACCCATTCTGATAAATGACAAGAGATTTT
ACTTAGGTAATATTGAAAATTTTAA

>gi|2066325|gb|AA409636.1|AA409636 EST01410 Mouse 7.5 dpc embryo ectoplacental cone cDNA library Mus musculus cDNA clone C0009E08 3', mRNA sequence
CACAATTAAACTTCCTTTAATGCGAGAACCAGTCTTCATTCGGCCACTCCCTCTACAGCTGAGGATGACA
TCTCTCTCACCCTCAGCCAAGGAGTGGAGGGCTGAGGCAGGGAGGTAACAGGCCAGGCTGGAGCTCACCC
TCAGCAGGGCCCAGAACAGTGCTGGGGGGTTGGCAGGCAGCTCCCTGAAGCCCACCTACAGTGTCAGAGG
AGCAGGCTGCAATGCCCTACCCAGCTCAGTGGAAAGCCCACCCTGGACAGCCAACCACTGGCCACAGGAT
GTGTCCGGGTCCCCAGGCTACAGT

>gi|2066295|gb|AA409650.1|AA409650 EST01380 Mouse 7.5 dpc embryo ectoplacental cone cDNA library Mus musculus cDNA clone C0009C03 3', mRNA sequence
AGAATTAGAAAACTATCATTTATTGATAGATTTAAGGTGTGATACAGGTTTCCAAAAATGTGGCAGTGAG
AATACCAGCATAAAAAAGAGAAACTTGTGCTAAAAACAACCTGAATTCATCATTGGCAATATTACACATC
AATCAAGGCTCTCACATACTCATGTCCACTTTGACTATATTGCTGACTCCCATGGATCAAGACACAAAGT
GATCAAATTTGGGAAGCAATTAGGTACTCCATTCATTTTAAGATATTAGGAAAAGTTTGGGAGATGTGCA
AAATATAGCCTAATAATCCATGTGAACAATCTCATTTCTAGTCATTTCTGCAGTGATCATTAGTGAATAA
AAAACAGATT

>gi|2066310|gb|AA409654.1|AA409654 EST01395 Mouse 7.5 dpc embryo ectoplacental cone cDNA library Mus musculus cDNA clone C0009D03 3' similar to Mouse mRNA for profilin, score = 1159, mRNA sequence
AGAATCTTTTTTTATTCAGAAAAAAAAAAAAAAAAAAAAAAGACCAAAAAACAAAAAATGAAACCCAAAA
ACAAAAATTTTCCAAACACACACAGGAGGGGGTATGGGTAGGGGGAGGTGTCTGTCCATCCAGCCCCAGC
CCCCAGCCCATGTGGTTTTGGCAGCAATAAGGGAAATGGGGTAATGGCCCAAAAAATAATGGTATGTGTG
TGTATGGAAAGAAGGGGGTGCAAAAGCCAAAGGGAACGGTGGGGGGGAAGGGACAGATGANGTCCGTACT
NGGAACNCCNCAGGTGAAAAGGCCATTTCCATAANATTTCCTTGTTTGATCNAACCNCCGTGGGACNCCT
TTCTTTGGCCCCATCAGCCAGGGCNAACCGTCCTTGGGCCAGTCCTGGGGGG

>gi|2066315|gb|AA409659.1|AA409659 EST01400 Mouse 7.5 dpc embryo ectoplacental cone cDNA library Mus musculus cDNA clone C0009D08 3', mRNA sequence
ATCTGGTATATTTGTTTATTTATAAAAGTAAATGAATAAGATGTTATCTGTCATTAAATAAATAATTTTC
ATATATGCTTTGCAGATCCACAGACTGGTCCTCCAACCTGTACTGAGGTTACAGCTGTTGGACTTTGGCT
TGTCCCCATGGAAGAGTCAACCTCTTCCTTCTGTACACAGCTACAGGCCCAGCCAATAGATGNAAGGNTA
GCAGAACCAAGGNAGAAGGGTACGGGGCTGACACACAGTAAGAACCAACACGTGAGACTGACGGNCTCCT
CAAGGGGCACTT

>gi|2066319|gb|AA409663.1|AA409663 EST01404 Mouse 7.5 dpc embryo ectoplacental cone cDNA library Mus musculus cDNA clone C0009E04 3', mRNA sequence
GCATTATTTTAAAAAATTCCATCAATACCCTGGAAGCCTTTAGAACAGTTTTATCTTGNAAACACAGGAA
CACTTTTCTCCCAGTGCACAGAATTCAAGTTTACGTGGTTCAGCTTAAGAAGTGTATGTNTCATGTTTAA
GAGGACAACAGACTCAACTTATCACTATAAGAGAACAGCTGTCCCAGCATCAATGGGATAACACACCACT
AACAACTTCCTGTACAACAGCAAGATGGTCAATCCCTGTTTGTTATCCACAGGGACAGCATGACAAGGAG
AGTCCC

>gi|2066321|gb|AA409665.1|AA409665 EST01406 Mouse 7.5 dpc embryo ectoplacental cone cDNA library Mus musculus cDNA clone C0009E06 3' similar to Homo sapiens splicing factor, arginine/serine-rich 7 (SFRS7), score = 854, mRNA sequence
ACTAACCTAAAAAAAGATTTGTTAAAAGCTGAATTACAACTTAGAATTACAAAATATAAAACGCCATAAT
GTGTATTTAAAATAAACCTTGCAAGTTTGCAGGTCGACCCTCTTTGGCCCATGGTCTAGTAGTAGGTCTA
GTAGATCTAGATGATCTAGAAGTATCTATAGCCGATCGCTGCATCTAGATGTTTTCTTCAATCTAACGAC
GATCAAACTGACAGCCAAAAGAGCCAGATGAGGCTTGATTGACGCAAGAAGATTTTTCTAGTTGGGAATG
TGGTCAATCTGGTGTTCCTCTTTCTAAAGCGG

>gi|2066357|gb|AA409679.1|AA409679 EST01442 Mouse 7.5 dpc embryo ectoplacental cone cDNA library Mus musculus cDNA clone C0009H07 3', mRNA sequence
CCTTCTTCCAAGTTTATTTTGAGTTTTCATTTTTGGACAACCAAGCAGCTCTTAAAGGAGAATGCGCAGA
AGAGTCATTCTGGCACTTTTGGACAGTACATGAGTGTTTTTAACAGTCACATTCAATCCCCCTGCTCAGC
CCATACTCTCACGTTCGGTGAGCAAGAAGGGCACACGGGATTCTAGAGTTAATACATAACCCTATATACA
AACAGCCAGTGGAACCATAATGGTGGCTAGTGACCAAAGGGAGGGAGTAGGAATGGGCATCTCTAGTGTC
CTCCTCTAGTCTATCTCAGCTAAACAGACCCACGTTACACATGATAACTAGAGCGTATACTGCGTTGAAA
TGAGGATGCTCAGTACG

>gi|2066365|gb|AA409687.1|AA409687 EST01450 Mouse 7.5 dpc embryo ectoplacental cone cDNA library Mus musculus cDNA clone C0010A12 3' similar to Mouse cytochrome c gene (MC1), score = 1374, mRNA sequence
AACATGTATACAACTGGAACTGTTGCTTTAATAAAGACCGTACCCACTTTATGACAAGTCAGTTTTACTT
AAATCAGGACTGTCCAACAAAAACATTGCTAGCCATTCATGATCTGAATTTGGTGTGTGAATTAAATTAT
GGTGTACATTAAAAGCCATGAGACATTTGTNTTGTAATAAATAAGGCAGTGGAATTACTCATTAGTAGCC
TTTTTAAGATAAGCTATTAGGTCTGCCCTTNCTCCCTTCTNCTTAATTCCAGCGANGATCATTTTTGTNC
CNGGG

>gi|2066344|gb|AA409688.1|AA409688 EST01429 Mouse 7.5 dpc embryo ectoplacental cone cDNA library Mus musculus cDNA clone C0009G07 3' similar to sepiapterin reductase [mice, mRNA, 1245 nt], score = 908, mRNA sequence
GCATCTGCCTCANAACTATGTATTTGGACCAGAGTCAAGGGAAGACCAGTGAACACCACAGGATGCAGGC
AGTACAACAAACAAATGAAGTTCAAGGNGCATCCATCCAGACGNGATGCCCNCCGNCCTCNCTGGGCATC
AGAGCCCACCCTCCTCACCCCANAGACTGACCACAAACAAGAGCCTCAACCTCATCCG

>gi|2066431|gb|AA409699.1|AA409699 EST01516 Mouse 7.5 dpc embryo ectoplacental cone cDNA library Mus musculus cDNA clone C0010H03 3' similar to Mouse beta-tropomyosin 2 mRNA, complete cds., score = 889, mRNA sequence
GCCAGTAACATCAGTTTATTGGCCCGAGGAGGCAACTATGTAGTCTGGTAGGCAGCAGGGCCAGCCCTTA
CAGGTTNTTGAGTTCCAGAAGGGTNTGGTCCAAGGTCTGGTGTATCTCCACGTTNTNTTCCTTGGCACTG
GCCAAAGTNTNTTCCAGNTCATCAATGGTTTTNTCCAACTTTGCCACAG

>gi|2066757|gb|AA409710.1|AA409710 EST01842 Mouse 7.5 dpc embryo ectoplacental cone cDNA library Mus musculus cDNA clone C0014F08 3', mRNA sequence
CCGCCTTCGTTTAGGAGGTGATATGTTCTCCATGGACATTTCGTCCTCTGAAGTACTGCAGAATCGAGTT
ACTCGACGACGACATGACATCCTGAGAGGAGGCTGCAAGTTGATCCCCGTGTCAGCTGTCCAATCAGAAT
ACTGAGATGAAGAGTCACTTGAGCTGTCGCTGTCACTACCACTTCTTCTGTCATTTCTCCACTCGTCATC
TTCTGAAGAACAAGAACCTTCACTCTGATCATAAGATGTCTCATGTCTAACAGAGCCTGAAGATTCATTT
CCAGAAGATAATTCACACTGGTCAGCGTTT

>gi|2066371|gb|AA409725.1|AA409725 EST01456 Mouse 7.5 dpc embryo ectoplacental cone cDNA library Mus musculus cDNA clone C0010B11 3', mRNA sequence
CCACACATACAGCCTGCTTTATTGGCTCATCATACACACACACCACGTATATACACCAACATAAATATTC
CAATGTACAAATTTTACATGGGGCTCCCAGAGTGGCCCTTTGTCTTTCAGCTGGCACCCCCATCCTGTGT
CCTGTCCTTCCCCACCCACCGCAGGAAGGCTGGTGGGAGCTGTCATGAGGAGGCAGGGTTCTGGAGGAGG
GAGAGGTCCTGCCCCCCTCTCCTCACAGGCACCTCCAAAGGGTTCTATCCTTTAATGGCACCATAGGGCC
GAGGGCTGAGCACAGCTTGCTCTGCTGCAGCTCAACCCCAAACCTCTTTACCCCTGAACC

>gi|2066381|gb|AA409735.1|AA409735 EST01466 Mouse 7.5 dpc embryo ectoplacental cone cDNA library Mus musculus cDNA clone C0010C07 3', mRNA sequence
ACTATTAGACCAATTTTTTACTATACAATATTTCACATAAATCATGTTTTACATTTGTTTCTAATTACAT
ACAGCGAAAATCTCAAATCAACACANGGGTGACAAAGGAAAAGATGNATTATGTTTAGCAGATGCAAATG
AGAACACAAAAGGNGCAGGGAAACCTCAAATAAACCACATCCTCTCTGTCGGGGAACAACCAACAGGGCG
TTATAGGGACAATCATTTCTCAATGNTTTCTGTGGACAGTTGTGCTTTTNTTATTGTGCACTTAAAANGT
GACCACTAAAGAATGATTTAAATTATTTGTTGTCCGGNTACTTGAGAAAAAATATTAT

>gi|2066444|gb|AA409744.1|AA409744 EST01529 Mouse 7.5 dpc embryo ectoplacental cone cDNA library Mus musculus cDNA clone C0011A02 3', mRNA sequence
AAGTTAAACAGGTCTTTATTGAGTGTCATAGTTCAAGAGGCAAATCTGGACACACTGGTATCAAACAGTG
ATCTTGAAACAGGATCACTGATGAATTGGTGATGAGTCCTAGTTAATGTGATTTATGTCTACTTGCTTTG
CAAGTAGCTCTCAGGCATGCAACCTGTGAAACAGCTGATGTTTACATACAGGGATCCAAGGGATATAAGA
NTTAGAGCAGAAAGAGACTCACACAGAGCCATCAGGACAGAGGAGCCTAGGAGCAACCTGGGACAGGATT
CTTCGAGTTTCCATCTGTACCAGAAG

>gi|2066449|gb|AA409749.1|AA409749 EST01534 Mouse 7.5 dpc embryo ectoplacental cone cDNA library Mus musculus cDNA clone C0011A07 3', mRNA sequence
ACTATAGTAGGTACTTTTAATCTAGCTGTAACTGAGTGGACTTAAAATGATCAAAGGTGGCAGCAGTCAG
NAGATTTTCATCACCTAACTTCAGAGAGCACACTGGGGCATGCAGGGTAGTGGCCAGGGCTTTGGAACAA
ATCGACTTGTTGGAATCCTGTTTTCACTGTCTAAATAACAGCATGAACTCACTCACACTGGCTTCTCCAA
GTCTGCCTTCTAACTTGGAAAAGTAGATACAGTATGTCACAGTTACTATGTACTGGTACAGAGGNCAGCA
GATACAGCATGTCACAGTTACTATGTACTGATATAGAGGGTAGCAGNTACAGTATGT

>gi|2066451|gb|AA409751.1|AA409751 EST01536 Mouse 7.5 dpc embryo ectoplacental cone cDNA library Mus musculus cDNA clone C0011A09 3', mRNA sequence
AACTAGTCCTTAGATGGNAGCCCTCACTAACATTGACTACATCTACCTCTGTGCTTTCCAGACTGCTCAC
GTGTGACTCNGTTTTTNTGGCATCATCGATCTCCATTGGTTCTTCCTTGAAGNATTTCTCATTATCAGAA
TCTNNAAGTCCTTTTACANCTNGATCCCCCTNCTCAGGTTCCTTAGTCTGGTGATGATACGAGTGGACCC
AGATGTTCCTTTCCCAGNTCCAGGNGACTNGGAAANTTCTCCATTGGACTTCTCCAGTCTGAAATCACCC
TCAGGTTTTCCATGCCCGGGCTCTTCCTCCAGG

>gi|2066418|gb|AA409762.1|AA409762 EST01503 Mouse 7.5 dpc embryo ectoplacental cone cDNA library Mus musculus cDNA clone C0010G04 3', mRNA sequence
AGAAGAAATTACTGCAATTTTATTTTAAATTTCAAAATTATTGATGTTTGAGTCATAAAATCTAAATTAC
ACATATGAATATAGGTACTTCACACTTTAAAACATTTTGTAGTAATATATATTTTCAAGCCAATTTCATT
ATTTTTACAAGACAAGGAAAATCTAAGTGCAAAACGATGTACAAAGAAAATTATAAATAATTTTAAGTGT
TCCATTTTCTAATTTTTGGTTCTTATGACAGATTATTTAACCATGTTCAAACTCCACATCCAACACAGCA
AGTAGGTTTAAATTCTCCCATTCTCTTC

>gi|2066390|gb|AA409766.1|AA409766 EST01475 Mouse 7.5 dpc embryo ectoplacental cone cDNA library Mus musculus cDNA clone C0010D03 3', mRNA sequence
AAGACAAGGTTTCACCATGTAGTCCAGGGTGGCCTGCAATTCTCGATCTACTGCCTCACTCTCCCAGGTA
CAAGTGTAATAGGCATGGGTTGTTGCCTCCAGCCATGTGACTTTGATTTTCACTAGAGAAATGAGGTCTA
AGAAGCCTTCCTTTAAAACCAGTGGGATTTGCCTGGTGTGGCCATTTTCATCCCAGCACTCAGAAGATAG
AAGCAGGTGCATCTCTCTGAGTTGATGGCCAGGNTGGTCTACAGAGTGAGTTTCAGGCCAGTTATGGCTA
CACATTAACACTCTAGGCTCAGAAAAATAAAGGATT

>gi|2066402|gb|AA409778.1|AA409778 EST01487 Mouse 7.5 dpc embryo ectoplacental cone cDNA library Mus musculus cDNA clone C0010F01 3', mRNA sequence
AGCAGCAGCNCTTTTAATTTGAACACTTTCTTAAGGGCATGCCTCAGTACAGTCAACACAGATACTCAGT
CTGCTCAGAGCAGAGCTGAAGGTCTACAGCTGCAGCGTCCTCTGCTGGCTCATTTCCTCACAGGCACCAA
TACCTTCCAGAGTTGAGTCTGGCTATGTCTGTCTCCTTGGNGGGTAGGAGGTGCAAATTCTAGCACCTTA
AAAGAAAAGGAACATTGNGGTCTGTTGCATACAGTTTGTCCTTGGCTTTAGGNCATCTTTTCANAACTGC
CTACTTAAGTTCTGAAAGGNAAATATGCCTAGAAATGACCAAGTGACTGCCAATTAAAAGCCNCAGAATA
AGGGNNTGTTACAGTTTAGNGTTAAGCCAGGTCAGACATGCAAGAGAACAGGGTCACACAGCCTGAATGC
NGTACAGGAAGGNGTNGGAACCAAGACAACCTTTCCNNCCCGGGGG

>gi|2066406|gb|AA409782.1|AA409782 EST01491 Mouse 7.5 dpc embryo ectoplacental cone cDNA library Mus musculus cDNA clone C0010F05 3', mRNA sequence
ATGTTGAAAAATCTTATTTATTTTCTTAATTAAAAAGAAGTATATTTGTGTTAAATTTAGAATATTTAGC
TTTCCATTGATCTTCCCAATACTTGTCAGATAGATACTAATAGTGCTCAGAACTATGAAAGTTAATATCC
AATACCATATTTTCTAAGAAGACCCTCAAGGCATTGGTGATTTTAATTTAAAAATAAAAGAATTTTAATT
AGCATTGGAAATCTAAGTGACGATGGGTTTCAAAGAGCTAAAAATCAGATCTTTTAAAAAACAGATTTTT
TAAATTTTTTTTATTTTTGAAGGACTCAAACCTGGNACCTCCAATAGANTACAGTATGTCCGAACTCCCA
AATTACTAAATTCATTATTTC

>gi|2066424|gb|AA409789.1|AA409789 EST01509 Mouse 7.5 dpc embryo ectoplacental cone cDNA library Mus musculus cDNA clone C0010G11 3', mRNA sequence
AGAAGTCAGAGATAGCTTGTTTTATTAATATTATTCTCACCACTGATCCAGTAACTAAACACTTGGAAAG
GGTAGATGGTGCCAGTTATTTGCCCTGGTACCTTTGGGCCCAGGAAGTTCATCACGGTGTGCAAAGTGCT
TCCAAGGTTGTTTGTGCTTTTTTCCATAAATTCAACTTCCAATATATGGCCTCAGCCAAATATTCAGATT
CTAATTTTGTTTAATTGTTTTTGCTTGCCATGGTCCTATAGTTCTCAGGCAAGTTTCAGTAGCATTTAAG
GTCTTCCAATAGAAGATAAAATGGTAAAAAGGAAACAAAATGCACTGAGCAAGGGAAATACAATCAACAG
CCAATGGCTGCTCTCACACTTCATATTTTAATATAAAATACTC

>gi|2066426|gb|AA409791.1|AA409791 EST01511 Mouse 7.5 dpc embryo ectoplacental cone cDNA library Mus musculus cDNA clone C0010G12 3' similar to Mouse mRNA for poliovirus receptor homolog protein soluble, score = 973, mRNA sequence
CACAGAAAACACAAGACTTTATCAAAGTAGAAACTCATATTATGTAGGAAATGCTTACAAAATAAAATTC
CCAACCCAGATGCCCAGATTCTCCATCACACACACATACACACACCATCCCCTAAAGAGGGATATGTAGT
TCTCATCTCACTGGGTAGGGGTTAAAAGNATTCAGTAGTCCTCAGGATAAGAGCAGAGTCTCCCAAACTT
GGGGTGGCAAGGCACACTTGCATTAGGTTCTCCCCTCTAGCATTGG

>gi|2066427|gb|AA409792.1|AA409792 EST01512 Mouse 7.5 dpc embryo ectoplacental cone cDNA library Mus musculus cDNA clone C0010H01 3', mRNA sequence
AATGTTATTAAAATAGATTTATTAACCCTGAGCTTGGCACATGGTCTTGTTTCGGTGAAGGCTGCGGGGC
AGTCACAACATCCTGTGCTGCCTCATGAGGAAGTGAGCAGAGCGCCGCCAGCAGGGAAGGCAGGCCAAGT
CCTCGCCAGGGAAGGCAGGCCAAGTCCTCGCCAGGGAAGGCAGGCCAAGTCCTCGCCGTGTCACACTCGC
GCTCCTAAAGTGTTTGCCACGCTCTCCTGGGTGGGGAGAACACGCACATGTTAGAGTCGACTTTGAACAT
CCTTCCAAGTTTCAGTCACTAACCTGCTTTCAGGTTCCAACAGGCATCTAGCCCAAGGTGACATTTCTTC
ATACTTTCATAGTGATTGTCACTCATCATG

>gi|2066687|gb|AA409796.1|AA409796 EST01772 Mouse 7.5 dpc embryo ectoplacental cone cDNA library Mus musculus cDNA clone C0013H01 3', mRNA sequence
AACATGTCAAACAACTTTATTGTTAAACCAAATGAAAGTTGGAACCCATTCCAGTTAACATCTCAGGTAG
AAAACCTTAATTTTTTTTTTTTTTTTTTTTTGGTTAAATACCTGAGCCCCCTTTTTGTTNTTCACGGATC
CTTGGTNTTAATGTTGAAACACCTAATNTTTCCAATTATTCTGTGGATTTTGCTGATTGCACCAAGATTT
CAGTTGAGACTTAGTTTTCAAAGATGCTGTTTCATAGGTTGGAAATAGCCGGTTCTAAACTAATAAGCTG
TAAAGGAATTAATAGTCTATGTTG

>gi|2066690|gb|AA409799.1|AA409799 EST01775 Mouse 7.5 dpc embryo ectoplacental cone cDNA library Mus musculus cDNA clone C0013H03 3', mRNA sequence
GAAAAAAGCATGTTGAAATGTATTAGAATCAACCTGTACAAAAAAAAAAAATTAAAATATAACCTGAAAC
TGTTCAAGTTCAGAAAGTCTAGTCAAGTCCTTTTCTCTGGCCAGGNGTGGAGTATGATGTCATCAGAGGG
CTCTGGGTCGCCAGACAAGGNGGGAGAAAGAAGCAGCAATGGTCCTTCACCAGTNTGAGGGGNTTGGGCA
CCACCACTCCTACCCCAGGGGCAGCCAGGNGGCATGAAAGATCTTGGGAGAGCAATTNTTGGCAGACAAT
CCCAGTGGGTAGCTGGGTCGAAA

>gi|2066510|gb|AA409822.1|AA409822 EST01595 Mouse 7.5 dpc embryo ectoplacental cone cDNA library Mus musculus cDNA clone C0011H10 3', mRNA sequence
CTTTTCTTTTCTTTTCTTTTCTTTTCTTTTCTTTTCTTTCCCATGCTCTACAACAAATGTTGGATCTTTA
ACCCAGTTGCTTAGCTTTTTGACAATGGCACATTAGCATGAAGACAAACGGGATTCTTTCAGGTGTAGTG
AGCAGATGGGAATGGGACCGAATGGCACGCAAGGTTAAGTGTTCCCAGGATCAGTCTGAGTGCTGGCTAC
TTTACTGAGCTCTGACTGGAAACACATCTTTCAATGTGCTCCCGTCAACAGTGAGGATGCCTGACGCTGG
GCCTCTGCTTTCTTTCCCTTGCTTTATATGGTGAGTGATTTCATGTCTTTTTTCCCTCCAGATTAAGGAA
AAGAATATCACAGGCATCA

>gi|2066511|gb|AA409823.1|AA409823 EST01596 Mouse 7.5 dpc embryo ectoplacental cone cDNA library Mus musculus cDNA clone C0011H11 3', mRNA sequence
AAGGAAATAAAAAATTTTATTTAAAAAATCCAAATATGCTTCAAATGAAAAGTCCTGTCTTCTCTAAGCA
CCCACAGAGTGCCAGGTTCTGTACAAAGCGGGGTTCTCCTCTCTGAGCAGAGCTAACTGCCCTGCTCCCN
TTGTTTCTACGCGATGCTGCTGACTCAGCTCCACTGACGGAATGGCCTCCTCAAGACTGCTCCAGACACA
GACGTCAACCATAGCAGAAGCAGGCCACGCAGCGGGAACACAAGTGGTCAGGTCTGCCAACTGGACAGCT
TAATGTCCCNT

>gi|2066512|gb|AA409824.1|AA409824 EST01597 Mouse 7.5 dpc embryo ectoplacental cone cDNA library Mus musculus cDNA clone C0011H12 3' similar to Mus musculus (clone Mu6a) ribosomal protein S6 kinase (rsk), score = 971, mRNA sequence
AAAAAATAGTTTGTACAGTGAGTGGCTTTCACACGGTGGAGCCTGAGCCCAGAAGAGCCCGTCCCNNGGA
GGAAGGCACGTCACACCCTCACGGGTGATCTGGGCTGGTTACTTCCTTTAGAACTCCATTCCACTTGGTC
CTGTGACCCAGGCTTGCTGTCTCTGGGAAGGACTCTGCCTCTGAGGAGTTCGTCTGCGGCTCACAGGGTG
GTGGATGGCAGCTTCCTCACCCGCCGCTGGGCCAGGATAGACGACTCAATTGGCTTGAGCTGAGGGGTGG
GTTTGGAGCTATTGAGAGCAGAGTATGTAGCCGCCATGGCTTCCCTTCACGAGCTGCAGGTCTTGGTGGG
ACAACTTGGCTCTGGGGAAGCTTGTCTTTCTGGG

>gi|2066482|gb|AA409838.1|AA409838 EST01567 Mouse 7.5 dpc embryo ectoplacental cone cDNA library Mus musculus cDNA clone C0011E10 3', mRNA sequence
AANTTTGGGCTTTGATTTTTGATTTTTTTGACTCAAAGTGCCACAAATTTTCTGTGAGTGCAAGTNACTT
TGAATGNAAATGTTTTGCAAAGNAAATGTTGNGGCAATGATNATGGCTGCGTGCTGNCAGNAATGTGCCA
GCTGCAATGNTCCATGACCTNAATTATTNAATGTGGCATTGAAAATGCAGNCATNGGGCTGTTTTGNAAT
TTTAACCATNAATGGAAAACCCGGGACTCCTAATTTCGTGCAAATGTGTTTACAAGCAATAATNAAATTC
AGGACCCACTGTATTATGGCCATACACATCTCTGGGAAAGCAGCATGAAACAGTGAGATCAGATCAGTAA
AAATATACACACAGGATAAAAGGAGNATACACAAAGTACTGTAGTTTTATTAAAAACTACTACTTGAGGA
AAGAAACCTTTCCACA

>gi|2066471|gb|AA409850.1|AA409850 EST01556 Mouse 7.5 dpc embryo ectoplacental cone cDNA library Mus musculus cDNA clone C0011D07 3', mRNA sequence
AGGGTGACTGTNAGCTTTCCTGGGATCAGTTTCTTCCTTTNCCGTAACTGTTGAGTTGGGTGATGGCGCC
TCAAGGAAGGAAAGGGTCGTGTGAGTTAACGTAACGCGGAGAGCCAAACCCCAGGGCCCTGGAAATGCGA
TTCTTGCCTTGGTCATTCCGTTTCCTGNTCACTCAGTAACCATCATTCTGTTAGCAGGAGCCACAAAACA
TCCCATGCTACGGAGGTTTCANTCTGGGTTCTTCCCCTCCACCCCCGGGGGGGAGTCAGAGTTCAAGTCT
TCCTNTTCATTTGCAGTATTTCCCCTCGAAATTTATTTNATTCCCAGTATTGGTATGACGTNTACACCAN
GTGCTAGTAACTNAGGG

>gi|2066495|gb|AA409851.1|AA409851 EST01580 Mouse 7.5 dpc embryo ectoplacental cone cDNA library Mus musculus cDNA clone C0011G06 3', mRNA sequence
AGTATTGCAGTGGAGACTCCCTTGAGGTCTCCCATTTATTTAAGTTTATATGCTATGGTTAGAGAAGTAA
CTTCATTGAGCTATTATATATGGGTATGCCCAACTATGACCTTATTAGATCCCTTACGAATTCAGGAGTC
TAATATTCACAACATGTTCACTGCCTTTTAGTTTCTTATACAAACATGCCCCCCTTTCCCCCTTTTAAAG
ATATGTGCCTGGAGAGAGTGGGAAAAAAAAAACCAACCCAAAACATCAAGGGCTTGCTAGAAAGATGAAG
CCTAGAAAAGATAAAATCCCCGTGGCAGTTCTGCTCAGCGGCTTGCTGTCTGTGAGCGGAGGCACAGTGC
TCACGTAGGGCAGCACTCTGCCCAGTGGTTTCTTGGTCAGGATGGTGTGAAAGCCCTTGAGG

>gi|2066497|gb|AA409853.1|AA409853 EST01582 Mouse 7.5 dpc embryo ectoplacental cone cDNA library Mus musculus cDNA clone C0011G07 3', mRNA sequence
ACAAAAGGTAAGCTATGTTTATTTGGAGTCACAAGCAGCTGACTGAGTCACCGTGACTCAAGACCACAAA
GAAACCCTTTGCCTCCACTTCGGTCTCAGCCCTGTGGTGAAAACCTCGACCAGCACAAGTGCCTNTTGGG
GCTCATTCACAGGTTTACAAGTTTCTCGTTGAGGGCAATCTGTGACTGGGTGAGATTGGCCAGGTAGGTC
ACCATCAGCAGGTCATTGATGTTGCTGTTGAGCATGGTCTCAAAGTCATCAGGAACTATCTTGGGTACTT
GGTTGACAAGGCTCATCAAGAAG

>gi|2066485|gb|AA409862.1|AA409862 EST01570 Mouse 7.5 dpc embryo ectoplacental cone cDNA library Mus musculus cDNA clone C0011F03 3', mRNA sequence
AAAAACAATATATCATAATCTCTCTTTCTAGAATTCGTTCTGAGTTTAATTTCATGAGCATGCATCAAAA
ACTTGTGATGGGCAAGACATTGCGGGAGGCTTTTAGTTGGGTCAGACACATGTCAACAAGCAATCTGAGA
GAAACAAACATAAAAATCTATAATGGGAGTATACAATCCCATAAAAGCCACAAAGTACTAAGGGTGAACT
GAGGAGAGGAGGATGGGTGAAGTCTCTGCCAGTTTGCAGGTGACAGCTTTTAAATGGGACATGAAGACAA
ACAGTGACCTTCCCACCAGCAAGCTGTTGAGATGAGCCTGACATAGAAAAGTGGAGTGCGTATGTTGGCA
GCAAACATCTCTCCTCTGAGAGCCGCAGAGCAT

>gi|2066494|gb|AA409871.1|AA409871 EST01579 Mouse 7.5 dpc embryo ectoplacental cone cDNA library Mus musculus cDNA clone C0011G05 3', mRNA sequence
AAGTTTTTTTGTTTTGTTTTGGCGNTTTTGACTCAGGATTTAAAAACTGGAACGGTGAAGGCGACAGAGT
TGGTTGGNGCAAACATCCCCCAAAGTTNTACAAATGTGGCTGAGGACTTTGTACATTGTTTTGTTTTTTT
TTTTTTTGGTTTTGTCTTTTTTTAATAGTCATTCCAAGTATCCATGAAATAAGNGGTTACAGGAAGTCCC
TCACCCTNNCAAAAGCC

>gi|2066701|gb|AA409884.1|AA409884 EST01786 Mouse 7.5 dpc embryo ectoplacental cone cDNA library Mus musculus cDNA clone C0014A07 3', mRNA sequence
CAAGACAGGGTTTCTCTGTATAGCCCTGGCTGTCCTGGAACTTACTTTGTAGACCAGGCTGGCCTTAAAC
TCAGAAATCCGCCTGCCTCTGCCTCCCAAGTGCTGGGATTAAAGGCGTGTGCCACCACCACCCGGCTCAA
ATAAACCTCCCTTATATCAGGTCTGTCTCATGGCGCGAATTCTTGGGGGACACCTTGATATGGGCCCATC
AGGTACCCTCTCCCCACCCCGGCAGCCACATTATACATTATTAACATCCACCCACAGGCCTTTGCCTGTG
CTGGCCCTGCTTCCCAGCA

>gi|2066703|gb|AA409886.1|AA409886 EST01788 Mouse 7.5 dpc embryo ectoplacental cone cDNA library Mus musculus cDNA clone C0014A09 3', mRNA sequence
GGTTTTTCGAGACAGGGTTTCTCCGTGTAGCCCTGGCTGTCCTGGAACTCACTCTGTAGACCAGGCTGGC
CTCAAACTCAGAAATCCGCCTGCCTCTGCCTCCCAAGTGCTGGGATTAAAGGCATGCATCACCACGCCCG
GCTTTCTGTTGACATTTTAAACATCTTATAAAACATCCTTCGTTGACATTCTACAAATGATAGCATCCAA
TAACGTCCCAATCCTCTCTTCTTGTGATGACAGTTTATATATCTTCTTGACTTCCGAGAGCCTTGTTATT
TCTGGAAGACTTTCCAAAGGCACCT

>gi|2066518|gb|AA409895.1|AA409895 EST01603 Mouse 7.5 dpc embryo ectoplacental cone cDNA library Mus musculus cDNA clone C0012A06 3', mRNA sequence
GAAAATTTTTCCTCTTTATTTAGGTTTTTCTTTTTGTTGAGAGAGGGTCTCACTATTTAGCCCAGGATGG
CCTTGAACTCTTGACCCTCCCACTTCTGTCTCCCAAGTGCTGGGATTACAACCCATTCTACCAGGCCTGG
CCAGTCTCCTGGAGTGAGGGCCCAAACAACTGAGTGTTGGGCAGAACCAGGCCAGCCTGAGAGGGTCAAG
CAGAGGTGTCCAGGGACTCTGTCTCACTGTGTACATCCCGTGACCACAGAGCTGAGTCAGGATGGTCAGA
GCAGGTGGGCGGAGAGCCATTTNCCACCCCAGCTGTTGAGCCCAGCTCCTTTAAGGGGGCAGTAGTGCAG
GCCACACTTCAGCACACTGGCCTTCCAA

>gi|2066520|gb|AA409897.1|AA409897 EST01605 Mouse 7.5 dpc embryo ectoplacental cone cDNA library Mus musculus cDNA clone C0012A07 3', mRNA sequence
AAGCTTGGACATCGTCGTGATTTATTTAATTTGAATACATGTCCTGCCCACCAAATCATAAAACACTTAA
TGTGAACCCAACACACAAGAAACCCCAGCAGGATCAACAAGTGCTGCTCTGGCACCTGCCAAGGATGCTG
AGAAAACCAGGGAAGAAACTATTAACTGCCAGTCTTAATCCTCTTCAGAACTTGAATCATCCTCTTGGTC
AGAAAGTTCTGGCACTGGGAAGCGGAGGAATGGCGGCTACTCCCGTCAGCTGGCCCAGCTGTTCCCCCGA
CACATGGAGACTAGAGAATATCCTTACGGTGCCCGCATTCTCCTTCACACTGTCCACTAGGCCTGACA

>gi|2066771|gb|AA409908.1|AA409908 EST01856 Mouse 7.5 dpc embryo ectoplacental cone cDNA library Mus musculus cDNA clone C0014G09 3', mRNA sequence
AAGTAAATTTCAGTGAATCAGGTCCCAGGTAGTATTAAAGGAAGATTTACAGTAAACATTTGAAACTCTG
GAATGCCGGTATTATTGTACAATTACATTTACAAAACTGCTTAGACAGTAGTTGCTCCAGAGTAAGAATT
CAAAATGTACAAGCCAGTTCACTATGACTTTAGATACAATGTTATTAAAATACACTGTTAATCATAAAAA
TACTTTAGTATATACATGTACAAACTCAGATTTACCTACTGAAGGGAGCTTCTAGTAGCCACTTGCAGGC
AACTGGCGCAGAAACACTGCAGGTCATCTTGGTCTTCCCAGCGTCCCAGCGGGCCAGGAGTCAGGGCTGC
ACACGCCATCCTAAACAGCGATCACCCTCTCTCTCTCT

>gi|2066773|gb|AA409910.1|AA409910 EST01858 Mouse 7.5 dpc embryo ectoplacental cone cDNA library Mus musculus cDNA clone C0014G10 3' similar to Mouse early transposon (ETn), partial., score = 846, mRNA sequence
CAGGCACTGTTTGCAAAACAAAAGAAAGGCCACAAGCCGNTCTGGGGCTGCCCAGAGCCCTGCATTGACT
CAAACGTGAAACACTTTTTAATCTGAGCATCTTGGCCCTCCTGTAATAAGGACCGATTTTAGAGAAACAA
TATAACTGTCTACGCCTCTAAATTATGATACTCTTCTTAAGATGACTTACAGTTAAAACGTTCTTCACAA
CTTTAGTGTTGTGAAAAAATTGCCCGTACTGCAGTTTCCTGCCAGGCAGCAACTATAACCAAACTGTTTG
TCTAATCTATTCACAAAGACAAACATAACTAGATAACTCTGTCACAGTTTTGTATGAAGTGAGC

>gi|2066775|gb|AA409912.1|AA409912 EST01860 Mouse 7.5 dpc embryo ectoplacental cone cDNA library Mus musculus cDNA clone C0014H05 3', mRNA sequence
AAAATACCAAACTGAAGGCAAGTTCTTTTTTTTATTTATTTATTGACCACAAGAAATTATTTGAAAACTT
GGTCCTTTAGAATCACTTAGTGAAATAAATAACTCATTTACCTCAGTGGAATCTAGTAAATTGTATAGCA
GTACTTCATTTCACTAAAAACTACAAGCACCAAACTTTCACAATGCTAATATAATTTTTGAAGTGCTTTA
GCATAAATTTTCATTCATAAATAGTTGAAAAAGCTGAGTAATATGTAAAAATGCCTTTTAAAATGTTCTA
CATCATTTGATCTTAACTGCGCCAGCCACAGCTCTCTAAAGTAGTAAGTCCTATAGGAAAAACAAGCTCA
CAGTC

>gi|2066527|gb|AA409925.1|AA409925 EST01612 Mouse 7.5 dpc embryo ectoplacental cone cDNA library Mus musculus cDNA clone C0012C03 3', mRNA sequence
ATAGTGACTCAGTTTTATTTACGCTAGTAACTAGGTAGAAAGTATACATGTGTGTCTGTGGTACAGTCAA
TGTGTCTTAACTCCTCCACTTCAATCTCTACAAAGTCACCGCCAAGTGATCAAGGATGGCAAACACAGGG
CTTATAACCAAAAGGTATAAAAAAGTCTGCAGTCTTGCCCTAAGATACAAAAACTGAATTTTAAACAATG
TCAAAACATACATGATTTTAACAGTATATGAAAAGAAGTCACACATCAAATCAAGTACAANAATATCCAA
ACCACCTGTTACCAACTGCACTGTTTCCATTATTCTGCA

>gi|2066542|gb|AA409940.1|AA409940 EST01627 Mouse 7.5 dpc embryo ectoplacental cone cDNA library Mus musculus cDNA clone C0012D08 3', mRNA sequence
GAAGAACCATTTTGATTTCATGATATAAAAGCAGCTTGACACGGCAGACTATGAATTAAAGTATGATAAT
AAGATCCAGATTCCTTTATTTTGACTTAATACCCTTCAGAATTCCAGTTAATCTATCACACACTTTCATT
CACATTACCAATGTGTCTAAAGATCAGCTTAGTCATCTTAACTGATGTCTGCACTTTCCTCAAATCAATC
TCTAAGTTTCCTTAGAACAAATGAACCATTCTTTCTAGAAAAATGGTCAACTGATGTCTGCACTTTCCTC
AAATCAATCTCTAAGTTTCCTTAGAACAAATGAACCATTCTTTCTAGAAAAATGGTCATCAAGTAAAAGG
TACAGGTCTCAATACATTACAATGGAGATACTGCAATTCAGGAAAACTATAACTTACTAACTGAAGGATA

>gi|2066554|gb|AA409952.1|AA409952 EST01639 Mouse 7.5 dpc embryo ectoplacental cone cDNA library Mus musculus cDNA clone C0012E08 3' similar to M.musculus mRNA for SURF-6 protein, score = 1448, mRNA sequence
GGTATCTGAATGTAATTTGTCAAATCGAGCATCAAACTTTTAATACAGAAGAAAATAGGGAAGTTAGGTG
ACACATCAGCAAGGTACAATGAGGTTACCTGGAAGCTTAATGACTCTTACTCCAGTGCTGGGATTACAGC
AATGTGCCAACACTTCTATCTAGATCTGTGTTTTGTTATTGTTGTTTTCTTACACAGGTCTCTACGTAGC
CCTGGCTGGCCTCAAACTGAAGAGATCCACCTGCCTATGCCTCCTGAGTAATGGGACTAACGGTGTGTGC
CACCACACACAACAA

>gi|2066557|gb|AA409955.1|AA409955 EST01642 Mouse 7.5 dpc embryo ectoplacental cone cDNA library Mus musculus cDNA clone C0012E11 3', mRNA sequence
AACGGCTCAGGCTGCATGTTTATTGACTTCTACTTGATCATCCCAGAGAGCAATCAAGGGGGGGAGTGGG
TCTCAGCTTCAGCCACTCTCCCAGGTGTCAAGAGCTTCCAAACACACCAATAAGGTACAGTGGCTTTCTC
TTGGGAGGTACACGCTGGACAAAGTGGTGAGAAGAGGGTCCCTGCCACGCTGGCCAGCTAATGGGGCAAC
AACTGTCACTTCCCCAAGCTAGAGTGAGGCAAGATGAGTTTGCAGATTATGAAACGGAGTTTTGTTTTCT
CTGCCAGAAGGC

>gi|2066813|gb|AA409957.1|AA409957 EST01898 Mouse 7.5 dpc embryo ectoplacental cone cDNA library Mus musculus cDNA clone C0015D03 3', mRNA sequence
AGGGGCGGTCGGGGCCCGTGGCCCGTTGGCTCTTCTTCGTCTCCGCTTCTCCTTCACCCGGGCGGTACCC
GCTCCGGCGCCGGCCCGCGGGACGCCGCGGCGTCCGTGACGCCGATGCGAGTCACCCCCGGGTGTTGCGA
GTTCGGGGAGGGAGAGGGCCTCGCTGACCCGTTGCGTCCCGGCTTCCCTGGGGGGGACCCGGCGTCTGTG
GGCTGTGCGTCCCGGGGGTTGCGTGCGAGTAAG

>gi|2066820|gb|AA409964.1|AA409964 EST01905 Mouse 7.5 dpc embryo ectoplacental cone cDNA library Mus musculus cDNA clone C0015D10 3', mRNA sequence
ACAAAAATAAGCACTTTATTAGACTGGATTTTGGGTAGGGAATCCCAGTATCACTGGGNTAGTACTGTTG
GGTTTGTCTGTGGGGATATGACGCTGAAAGAAAGTATCCAGGACTTGCTGTCCCAGGCTGGGTTTTTTCC
TGCTTGATGGAGGACACACCTGGGACCTTTTTGAACCCTTGCGGGTCCCTTGCCGATGGTCCTCATACAT
GCGGAACACCTTTTTCATGGCAGTAGACACAGCTGCATTGCAGAATTCCTCCCAGGTCAGCCATCGAGCG
CCAGGAGGTGCAGTGCTCGCTGGGGCTTGATCTAGAGCCAGACTATATACTTGATACGTCAGTTTGATGT
GAGAGAAGATGTGGA

>gi|2066561|gb|AA409980.1|AA409980 EST01646 Mouse 7.5 dpc embryo ectoplacental cone cDNA library Mus musculus cDNA clone C0012F01 3', mRNA sequence
CTTCTTCTTTGGCTCTTCCTCAAAGAAGTCATTCACATTATCACTACATGGTATGTCTGTTTCTTCCTGT
GGCGTGACATCTGTAACATCTGCAACCTCTGTAACACTATCAACTGTTCCACATGTGTCTGTATCTTTGT
CTTTCTTCTTCTTTTTCTTCTTTGGAGTTTTTTCAACAACCTCTTCAACGACAGTTTCTGCTACATCTTC
AGAAACTGCAGAGTGCTTAAGTTGCAAACTGGTGGTACTCAGTTTTCCTCGAATGCAGAACACTCCAGCA
GAATCTGAATCTAAGCGAAATACATCAAATTCCAGTTCATCGCCTACATGTATCTCCAATGTTTGCCACT
CCTCA

>gi|2066563|gb|AA409982.1|AA409982 EST01648 Mouse 7.5 dpc embryo ectoplacental cone cDNA library Mus musculus cDNA clone C0012F02 3', mRNA sequence
CTAAACTTACTTTTATTTATATGTCCTGTAAAATTAAGAAAATGTCAACTGTCCATAAAAAAGTGTGGAG
AAGGGGAGGTGTGAAGAGGAGGTGACAGATATCCCCTCCAGGGCTCTCACCGCCATCAGGTGTAAAGTTC
TTATCCTACACAGAATTAAAGGCAAGTAAGTGTGTGAGCCAGGTGTGATGCACCTTGGAATCCTGAATCT
CCACTGATAGAGACCTACAATCACAGCGAGAACAACCAGCTCAACATAATTACAGTTTGGGTTAGCGTAC
GAAAAGNCACATTTAGACAGCTGTGGTTAC

>gi|2066569|gb|AA409988.1|AA409988 EST01654 Mouse 7.5 dpc embryo ectoplacental cone cDNA library Mus musculus cDNA clone C0012F07 3', mRNA sequence
GTTTGAGACAGGTTCTTAACCTGCAGTGCAAAGATTCAGACTGGCTGGCCAGCANTNNCCAAGCCTCTTT
CCTTCTCTGCTTCCCACAGTTGGGATCAGAGGCATCCACTGTCACGCCTGGNTTTTCATGTGCATTCTGA
GAACTTAGGGCCTCATGCATGGTAAGTTCCCAGCCCAACTAACACACCTNTAGCAGAGGTAGGAGCATGT
ACTACAGTACTGCCCTAAGGTAGCGCTCCTTCCACTCTGCACAGAAGAGCATTAGTTTCCCTTTCACTAC
TACAATGAATTCCTTATTCAGGGCTCTTGGTTACACAGTGCTCT

>gi|2066725|gb|AA409994.1|AA409994 EST01810 Mouse 7.5 dpc embryo ectoplacental cone cDNA library Mus musculus cDNA clone C0014D02 3', mRNA sequence
GACTGAAACCAGCTCGGTGTTCGCAGACCCGGTCATCAGCAAATTCACCAACATGATGATGAAGGGAGGC
AACAAAGTTCTGGCCCGGTCTCTCATGGCTCAGACTCTGGAAGCTGTNAAAAGGAAGCAGTTTNAAAAGT
ANCGTGCTGCCTCTNCGGANGAACA

>gi|2066726|gb|AA409995.1|AA409995 EST01811 Mouse 7.5 dpc embryo ectoplacental cone cDNA library Mus musculus cDNA clone C0014D03 3', mRNA sequence
GAGCATCTTTCCAAACAGGTTTAATGTTTTTAAAACAAAACCAAGAACCAAATGCTTCCCCACTGAGATG
AGACCAGGTAGCACCAGGGAAGCAGATGAAACAGCAGCAGCCTCAGGCAGTGCACTCGGAGGCAGGTAGG
TGTGTGTGTGTGTGTGTGAGCCCCATAGGGGCCAGAGTGGAAGTACAGTCAACTGTTCTCCAGTAGGGGC
TGTGCTTATGTGCCCACATGTGCCTACCCAGGGAAGAACATAGCCACTTCCCCAGACCCTGTGGATTGGG
GCAGTACATCCTTTACTTATAGAACTCCTCCAAACTGGGCTGGGCTTGC

>gi|2066730|gb|AA409999.1|AA409999 EST01815 Mouse 7.5 dpc embryo ectoplacental cone cDNA library Mus musculus cDNA clone C0014D05 3', mRNA sequence
GTGGAAAATGTTTTATTGTATTAGGTCAATATACTGAGTATTTCCAAATAATACAAAAGTAATCCACAGA
CTTAATTAAGTTAAAATCAAATCATCCAGAAACTTGTNTTCCTTAGTTTTTCACAGCAATTATTAAGNGT
TCACGCCCTGATTTTTTTTTCCAAGAAAGATTATTCTAGTAACTTGGNGTGTTCAATCCGNGCAATCGTC
CAATCAGGCTTTACTCCTTGTGTGAATTCCCTCTGAAATTCATAGCTTGCACTGAGCAGCTGTTTAGT

>gi|2066584|gb|AA410005.1|AA410005 EST01669 Mouse 7.5 dpc embryo ectoplacental cone cDNA library Mus musculus cDNA clone C0012G08 3' similar to Mouse mRNA for ras-related YPT1 protein, score = 875, mRNA sequence
GATATTACTTCCAATAAGTACAATATTTATTAAACATATCTTCAGTTTTGTTACATAGTGTGCAACAAAT
TACAATATTCTGCAGCCACAAATTATATGCAGAGTATGAAGAAACTATTAATCAGATAGTGTAATCTTTC
CATTTATAACTCTACCAGGGNGAACTAGCAAATCAGATTTACATATAACGTCTCACTAAACTTTATGCGT
GGAAACTGACAGACACTGGTTGTGCTGTGTGATACAAAATGGCTGAACTTCATCTTCAGAA

>gi|2066588|gb|AA410009.1|AA410009 EST01673 Mouse 7.5 dpc embryo ectoplacental cone cDNA library Mus musculus cDNA clone C0012G10 3' similar to Mus musculus nuclear-encoded mitochondrial acyltransferase, score = 1469, mRNA sequence
AAATACAGGGTTTCTCTACATAGCTCTGGCTGTCTGTGAACTCACTCTGTAGACCAGGCTGGCCTCGAAC
TCAGAGATCCACTTGTCTTTGTTTCTCAAGTGCTTGGAATAAAGGCTTTCTCAGCCTTGAATTAGAATCC
CCCTGAAGCTATCTGATTAAAGTAGACCTTTTTCAAGATGATCATTAGTAGCATTTCTGTATAAATNAAT
TTTATGCCCATAATTTCCCATGTGGCTCTTCTTATTAATACGTGCTCCTACTGAGGGCTGGGAGGACAGA
ACAGACTCCAAGACCTT

>gi|2066589|gb|AA410010.1|AA410010 EST01674 Mouse 7.5 dpc embryo ectoplacental cone cDNA library Mus musculus cDNA clone C0012G11 3', mRNA sequence
GATTTAGATTTTGATTTGATTTAGCCATTTTTCTTAAGTGAAGGTCTAAACATTATTGTCGTAAATTATT
GTTTGAAAATAATGAGTAAAACTCAGACAGGTTGGAGTTGGCTTTTATATTTAAAATACATATTCTAGGC
TTAGTAATGTTTCAGAGGCTTAATTTGCTCACTGCTGTCATTTAATGCATGATTAATGATTTCTTCATGG
TCTCAGAATTTCCTTCAGAGTTTTTGCCAGTCAATAAACACCTTTGGTTGGTTTTTATATGGCTAACTGA
TTTTCCGAACAAAGAAACTAGTAACTCTTGTGATCATCCGCATTAAATTTAGCTCAGAGGCTCAGCTGTT
AAGAGCCTCTGGTTTCTTACACATACTCAAAGATATGTGGCACTCATT

>gi|2066596|gb|AA410017.1|AA410017 EST01681 Mouse 7.5 dpc embryo ectoplacental cone cDNA library Mus musculus cDNA clone C0012H04 3', mRNA sequence
GGAGTTTAAAAAATTTTAATCCATTGTAGAGGACTACAAAGGNCAGCAATGTCCCCACCTTCAACCTTGT
CCCAGGGATTGAACACAGCATCAGGCTTGGNGGCACATGGCTGATCCACCCTACCAGGCTGTCCACTGAG
CTATCTTCTTGGCCTGTAGTGCCCNTCAANGG

>gi|2066832|gb|AA410041.1|AA410041 EST01917 Mouse 7.5 dpc embryo ectoplacental cone cDNA library Mus musculus cDNA clone C0015F09 3', mRNA sequence
GAGTGCATAATACTTTTATTCCAGAGGAACGCCATGCAGCCCAGTTACACCTTTAGGTCAGAAAGGCTGA
TGCGTGACCAGCCTCTATTGCCTCCCTTGGTAAGAAGGACCCACAAGTGCAGAGTCCAACAGATGCTGGC
TCTGAGCTGAACTCAGGGCATTCCAATTACCACTTTCTTCTTCACCTACACAGGGCCTGCTCAGATGTCC
TTTTTACAACTCCATAAGCCCTTTGGCCAAAGTCCCTGCAGTGTTTGGGGAGGACCTCCCCACCCTTCAC
CAGTCAGTGTCTGATCTGGTGGAGGTAACCTGTGGGGCCTGGCTTATTCCAGTTCCGGGGGGCTCTAGCA
CTTGTTCTCCGGGAGTTCCCAGACTGCTCGC

>gi|2066847|gb|AA410046.1|AA410046 EST01932 Mouse 7.5 dpc embryo ectoplacental cone cDNA library Mus musculus cDNA clone C0015G11 3', mRNA sequence
AAAATCAAGTGTAATTTTATCTATTATCATGAATATCCAAATTGGCTCCATGTGTCATAAAAACTTCTTT
TAAATGTTANAACATAATTTAAATCTTATTAATCCACGAAAAAGGAAAATATATATGTACCATTTATCAT
AGANAATTTCCACATTAAAAGTGCACATATATCTNGCTTAATCGGCCCACTCATTCATTACATGTACTTG
GNCATCCTGACNNTAACATCTANTGANTTTTTCTNTCANNTGTAAGTCATTATAAATTTA

>gi|2066849|gb|AA410048.1|AA410048 EST01934 Mouse 7.5 dpc embryo ectoplacental cone cDNA library Mus musculus cDNA clone C0015G12 3', mRNA sequence
ATGATTAAAAATACATTTTATAAATAATTTTTTTCCATAGACTTGATTGAGGAGGGTTGTAAACTCTACA
AAAAGACAGACTGCAACAGCAAAGGATTAAAGAAATTACAAAAAAATATAGCTATCGCCTCCCTAGGNAA
AAATACATTATACATTACACAGCATTTCCTTTGNGCAAAAAGTTTGAGCAGGNGCTGTGTTAGGNAAGTC
AAACATTTGCTGAAAGGGAAGTAAACTTTAATAAAGTTACTTTGCATAATAATAGAGGCACAGGNGAAAA
AATTAATTCCCCTCCCCCAGAAGTTAATGTACCTTAGTTCAACATTTTATTTTANAG

>gi|2066842|gb|AA410061.1|AA410061 EST01927 Mouse 7.5 dpc embryo ectoplacental cone cDNA library Mus musculus cDNA clone C0015G04 3', mRNA sequence
TCCCGGGGAGCCCNGCGGGTGCCGGCAGCNGGTCCCCTCCCCGCGGGGCCTCGCTCCACCCCCCCCCATC
GCCTCTCCCGANGTGCGTGGCGGGGGCTNGGCGGGCGTCCCGCGCGTGTNGGGGGAACCTCCGCNTCGGT
GTTCCCCCGCCGGGTCNGCCCCCCGGCCGCGGTTTTC

>gi|2067056|gb|AA410062.1|AA410062 EST02141 Mouse 7.5 dpc embryo ectoplacental cone cDNA library Mus musculus cDNA clone C0017H08 3' similar to Human mRNA for 19kD protein of signal recognition particle, score = 1676, mRNA sequence
GCGGNTCCCCGGCCGACCAGGACAGGTTTATTTGTATCTACCCCGCTTATTTAAATAATAAGAAGACCAT
AGCTGAGGGGAGACGGATCCCTATAAGTAAGGCTGTAGAAAACCCTACAGCTACTGAGATTCAAGATGTA
TGCTCAGCAGTTGGACTGAATGCCTTTCTGGAGAAAAACAAAATGTACTCCAGAGAATGGAACCGTGATG
TTCAGTTTCGAGGCAGAGTCCGGGTACAGCTCAAACAGGAAGATGGCAGCCTCTGTCTTGTACAGTTCCC
GTCACGTAAGTCAGTGATGNNATATGTAGCAGAAATGATACCCAAGCTAAAAACACGGACACAGAAATCA
GGAGGTGCCGACCCAAGTCTTCAGCAAGGAGAGGGGAGTAAAAAAGGGAAAGGAAAGAAGAAGAAATGAC
GTGGTGTNGA

>gi|2067058|gb|AA410064.1|AA410064 EST02143 Mouse 7.5 dpc embryo ectoplacental cone cDNA library Mus musculus cDNA clone C0017H09 3', mRNA sequence
GAGTGCGCGTCTCTCGGGGTCGGGGGTGCGTGGCGGGGGCCCGTCCCNCGCCTACCCCTCCGCGCGCCGG
GTTTCGCCCCCGCGGNGTCGGGCCCCGCGGNACGCTACGCCGCGACGNGTAGGAGGGNNGCTGCGGTGAG
CCTTGAANGCCTAGGGCGCGGGCCCGGGTGGNGCCGCCGCAGTGCAGATCTTGGTGGTAGTAGNAAAATC
TTCAAACGA

>gi|2067059|gb|AA410065.1|AA410065 EST02144 Mouse 7.5 dpc embryo ectoplacental cone cDNA library Mus musculus cDNA clone C0017H11 3', mRNA sequence
ATGAATATAAATTAAGGGTTTATTACAAAATAAAAAGTGTTAAGTTTCTCCTTGTCAGTGATTCAAGAAA
ACAAAGCCATGAGCCCTTGGTGGAGCTGAGGCCAGGACAACCTGAGTGCAGGCTGGGGGTCCAAAGCCAG
GCTCACGAGCGGGCGGATAAACACTGATTAACAACCTCAAGCAGGNGTGTATTCTCCAGGGCAGCTGCCA
CTCGCTCCTTATCTGCAAGTTGTTTGTTCACTGCATGCTCGGAGGCGTGGGTCCCGGGTGTAATGTGTAC
ATCCATCTTGAACCGCTGG

>gi|2067065|gb|AA410071.1|AA410071 EST02150 Mouse 7.5 dpc embryo ectoplacental cone cDNA library Mus musculus cDNA clone C0018A03 3' similar to Rat metallothionein-1 psuedogene c (MT-1-pseudo-c)., score = 811, mRNA sequence
ATTTTATTTTATGTTCAAGATTTATTTATTTAATGTATGTGAGTACACTGTCGCTGTCTTCAGACACACC
AGAAGAGGGCATCAGATCCCATTTCAGATGGCTGTGAGCCACCATGTGGTTGCTGGGAATTGAACTCAGG
ACCTCTGGAAGAGCACTCAGTGCTCTTAACCACTGAGCCATCTCTCCAGTCCGAGACTAAGATTTTTATT
GTTGCATTGGGAGAAGCAGAAAGAACCAAACGTGTCAGACTTTGGTGTGCCCTGTTCCTCTGAGTCTCCG
CACACTTGGAGAGACATGAAGGGAACCTGTGCCCAGTCCACAGAGGGTAGGTGCTCGAGTCACACCATAC
TGAGCCTGTGGTCAGCTGACCACAGAGGTG

>gi|2066876|gb|AA410074.1|AA410074 EST01961 Mouse 7.5 dpc embryo ectoplacental cone cDNA library Mus musculus cDNA clone C0016B04 3', mRNA sequence
CACATTTCTAAAAATATTTTAATGAAAAGGTCATCTTTCTGTAACATTTCATTATGCTACAAATGAAAAC
AATTGAATTACAGACCACCTCTGCTGTCATAAAGATTAGAAGACATGTTAAGTTTAAAACTGAATACTCA
GGCTACCAATCCTCACAGCACCTTGCACATCTGCATGCTTGCTACCATGCCAATTACTGAACTATTGTCA
GGAGCGTTTCAAATTGTGACATTAACAGAACCCTTAAAAACCGAGCCCATTTCTCTGTAGTCCCCTACTA
GATGGACTTTTTCTTACCATGTGTCCCCTAATTTATACACGAATGTGAACACACCTTTCAGACATGTAAA
CTGGGAGCAGCATCCCACAGGT

>gi|2066880|gb|AA410078.1|AA410078 EST01965 Mouse 7.5 dpc embryo ectoplacental cone cDNA library Mus musculus cDNA clone C0016B06 3', mRNA sequence
GGTTGAGTTCACTTGCTTGGTTTTATTCTTGCTTACAGTTAGGTTTCTAGAAACTGGCCTTCCTTGCCTG
NTGGAGTCACTGCTTCCTGGTGCCGTGCTGTACACAGGGACCATTTTCTTAGCAGTGGCACTGCAGATTG
TGTCCTCTTTTCTAGATTTGGGCCGAAGAGATGTCTCCAGACCGGGAGACATGTCTGCCGGTCCACTTCT
GCATGTCAAGGGCTGGGAGCCCGAGCCTGTCTGTTTCATAGGGCAGAATGGAAGTGTTCCTGCTAACTGG
GCTTCGCTGCAAGGTATGCTAACAGGTGTGTCACAGGTAGCCTCTATGATGTGAGCATCTTCAGAAGAGT
TAAGGANCCTCAACACGGCCCCCTTTGGGGATCAGCACTGGANGTAGCNACAGGNGTCTTTCTNGGTCAC
TCCNGTTTTNCCATTTCCCATCATTAGCACTGATAAACTGGGGNCNAACCTGCTGNGGAAAAACTGTCNG
CTGCCAGAANNACGGN

>gi|2066882|gb|AA410080.1|AA410080 EST01967 Mouse 7.5 dpc embryo ectoplacental cone cDNA library Mus musculus cDNA clone C0016B07 3', mRNA sequence
AAAAACTTCCTGAACCTTCCCCCCTCACTTGCTCTTCCAGGTTTCATTTCATTTTCTTTTGAGTGACAAG
AGAGGTGCTGATAAAAGGCAGAGCCAGATGATTGACGTGTTACATCAACATGGTGATCCAATAGCACAGG
AGAAGCATCCAAAGCCAGAGAGGCCCGTGTTCCTCTTGGCTTCAAAGCTGGTGTCTGCCAGCCCAGATTC
AGGTACATTGTTTACTTACATCCATCTTCCACCCTACAGGACACAAACTCTTGGCCAATTCTTTCTGACT
GATTATCACTTAATCCTTACAACAANACCTTGAAGACAGGTGCCATTTTCTGTTTTACA

>gi|2066854|gb|AA410087.1|AA410087 EST01939 Mouse 7.5 dpc embryo ectoplacental cone cDNA library Mus musculus cDNA clone C0015H04 3', mRNA sequence
CTGCTTTTTTGAGTAGGTGTATTTTAAATAGCTTTCCAGATAACACACATTTCCCTTAAAAAAAAAAAAT
TGTCTGCTGGAGCAGTTTGTTCCTGGGTCTGCTGGTCACCCTTGTGGTCCCGAGGCCGGCGCTGGTTGGG
TGCTGGGCCCGGCCTCCCAGGGCGTGTGGCGGGCTGGGCCTGGCGACAGTTCTGCTGACTCTCCACAGAC
CATGCATGGCCGCACGTGGCTCAAACGTCCATTTATTTCAAAGCAGTAATAATTTAAAATCATAAAAACC
CTTCTGCCGTTGAACATTTGGAGGGTGAGGTTAAGACGGACTGAAGGTGCCTGCCTGCTGGGGGACATGG
GACCCACGTGCACACCTCCAAACAGGAGCGGCCA

>gi|2066857|gb|AA410090.1|AA410090 EST01942 Mouse 7.5 dpc embryo ectoplacental cone cDNA library Mus musculus cDNA clone C0015H06 3' similar to M.musculus bgbp gene for betagalactoside binding protein, score = 1004, mRNA sequence
AGTGGTTTCTGGCTTTTATTAAGACAAATGCGGTCCGGCTGTTCATCCATCCACCTCCCACTGCTCTGTC
CCTGTCACAGTGGGACACTGGCTCACCCTCTGTGGTCACTTAAGCCCTCTCTGTGCTGGGCTCTCTTTGG
CCTGGAAAGCACAAGAGAGGTCACTGAGACCAAGAACACATGGAGGCATGAATGGAAGTGAAGATGGACC
AGGTTGGGCGGGGCCCCTCACATAGACACACACAAACACTCTCCCATGAAAGGGCTGGATTATGGGGAGC
AGAGGCAGCTGCCTTTATTGAGGGCTACAGGCTGGCTGGCTTCACTCAAAGGCCACGCACTTAATCTTGA
AGTCTCCATCCGCCGCCATGTAGTTGATGGCCTCCATGTTGAGGCGGTTGGGGAACTTGAATTCATGTCC
GTCTGGCAGC

>gi|2066858|gb|AA410091.1|AA410091 EST01943 Mouse 7.5 dpc embryo ectoplacental cone cDNA library Mus musculus cDNA clone C0015H09 3', mRNA sequence
ACCCAGAAAGACTTAAGCAATTTAATTTTAAATCAGAGTTCAGGACAATAGAAGGNGCATACTGGNATGC
ATGCCTGCCAAGTGAACNCGACAAGGAATAATCGCATTCACAGTTCACAGAAGGGAGAGAGGGGNGGGGG
NGAGGGCAGGGACTAGGNGGGGNGCTATTTGAGCTGAGTCTAAAAAAAAAAACAGTCAGGATTAGG

>gi|2066861|gb|AA410094.1|AA410094 EST01946 Mouse 7.5 dpc embryo ectoplacental cone cDNA library Mus musculus cDNA clone C0015H12 3', mRNA sequence
AATGCACAGAAAATTTATATTTAAGATTTCTTAAAAGTCAAATTATTCCTTACAGTATCCTGTAAAAATA
GTAAAACATTTGTTGCTAAGCTTTAGTTTTTAACACTGGCTTTAATGTCAGTCAAACCAAGCTGCATTCA
AGGTCACATCAGTCATTCCCATACTGTGATCCTGACACTGGTGTTAGTTTTCTGATCTGTAAATAAGAGC
ATTTAATTCTGCAGATACTTTACAAACTGCACATACAAAGGATTATGTATTTTATAAAATCTTACTACAA
CTAAATATGCAATCAAATATTCTTGAACAAAGGATCTCTGAGATTAAATTCCATTTTAACCTGTGAGTTT
TGCCTATGAGCTTAGGAGGTGGGACGCTGGACCAACATAGCATGTTAAGAG

>gi|2066874|gb|AA410107.1|AA410107 EST01959 Mouse 7.5 dpc embryo ectoplacental cone cDNA library Mus musculus cDNA clone C0016B03 3', mRNA sequence
CTTCTTCTTCTTCTTCTGCAACTCTGTCCTGGCCTCAGGCTCACTGTGGTCTACAGGGGAGCAGCTGTGC
TGAATTAGGTCCTGCGACGGGGTGGCTTCCTGGCTGAGTCCTTCCGATCTTTTCCTCTTCCTCCTTTTCC
TGCTGCTCACATGGTAACTGTCCAGAATGTGACTCACTTGATGGCCATTTACCTGGGGCTGCGTACCCTC
TTCCTTCTGGCTCCCGGAACTCCAAGACTGGTCCTGAAATTGGCCTTCCTGCTTGGGAGCTGTGGCACCC
TCACCCTCCGAGCACCTCTTCTTTCTCTTCCTGCGTGCTGCTGCAGGTGCTCCCCTGAGGCACTGTGGGA
GGAGCGTGTCGATGCCCAGTCTCTGGGGATCTCCAT

>gi|2066904|gb|AA410114.1|AA410114 EST01989 Mouse 7.5 dpc embryo ectoplacental cone cDNA library Mus musculus cDNA clone C0016D04 3', mRNA sequence
GATAAAATGTAATTATTAGTTAAAATACAACTATCTGTTCATTTGTCCACAATTCTGATTAGGTCTAAGC
TCTTCAAGAGTGACACCTCTGGAGTTCACACCTGTACCTTTAGAGAGAACCTGGATGTGAATGTGACTGC
CCGTGTTAAGCTTGGACAAGTGAGGACACACTTGTCCTCCTGGAGTCACACAGTTTCCTAGCAATAACTT
TTCAAACCTGGCTGTACTCACAATCACCCAGAACCTTCAAGCACAGATGTCTGGAAGCCATCCCTAGAAG
TTCAGGATCATTCCTCTGGTAAAAGCTCTCTAAATGGGCCTCTGAATCTAACAAATAAATGTCCACGTCC
TAGCTTACAGTTACAGCTGCTGATGCTTATACACCCATCCCAT

>gi|2066908|gb|AA410118.1|AA410118 EST01993 Mouse 7.5 dpc embryo ectoplacental cone cDNA library Mus musculus cDNA clone C0016D07 3', mRNA sequence
GCATTCAAACGCATTTATAAACAAAATAATTAAAAAAATAAAACCAGACATACACATGTATACACAAAAA
CACACAGAAACTTCCAGAAAGCAGCTGTTCATAGATGGCAGCAGGCATCTGATGGCATCTGATCTCCCAG
ACTTAGGCTGAAGACGTAGAACCCACGCACAGGTCAAAGTTCTCACACTCCTAGGCCTGGTGGAGGCCTC
TGGCAGGTCACACCCAGTGCTGGCCGGCCAGGTGCAGACTGCGGCATCAGCGACGGCGTCGGTTCCTCTC
CTCCAGGAGTTCATTGTCAAAGATTTCCTTTTCCCGGTAGCTAAGTGTGGGGCCACGAATGTACTTCTGC
TCGGCTGTCTT

>gi|2066615|gb|AA410123.1|AA410123 EST01700 Mouse 7.5 dpc embryo ectoplacental cone cDNA library Mus musculus cDNA clone C0013B02 3' similar to B.taurus mRNA for mitochondrial aconitase., score = 1322, mRNA sequence
CTGTCCCACTGGCCGATGCAAGGGCCACAGGCATTGGCCAAAACGATTCCACCCACATCCCTTAAGATCT
GTGCATAGCCATCCCGCTCAATAGTGGCACGGATCTGCTCAGAGCCTGGGGTGATGGTGAACTGGGACTT
GCACTTGAGTCCGTGGGCCAATGCCTGCTTAGCCACAGCTGCTGATCGTCCCATGTCCTCATAGCTTGAA
TTGGTGCAGCTGCCAATCAAACCTACTCTGATGTCCAGAGGCCAGCCTTCCTTCTCTGCCACAGTCCCCA
CATCTGCCACTGGGTGAGCCAAGTCAGGGGTAAAGGGCCCATTGATATGTGGCTTTAGCTTCATTGAGGT
TAATTTCAATCACTTGGTCATACTGGCAGCCAGGGTCAGGCACTTAAGTGA

>gi|2066734|gb|AA410130.1|AA410130 EST01819 Mouse 7.5 dpc embryo ectoplacental cone cDNA library Mus musculus cDNA clone C0014D08 3', mRNA sequence
AAATTAGGTATTTTCCTCGTTTACATTTTCAGTGCTATCCCAAAGGTCCCCCATACCCACCCCCCAACAA
AAAGTTTTCTAAAAATTACCTTTAACTTTACTACTTAAAGTATCTATATCCTTTTTATTGTATGCTTGTC
ATGAGTTCTTACATTTTTCAATCCTTTGATTTGATGCCACCAATCTGAAAGCATGAAAGAATTATCTTTT
TAGTAGTTCCTGTTTTATATTCTCTATTCTAGTTCTGTGGCTGATTGTTTCTACTGGTTTCAGTAATTAA
TGTAACTTAATATT

>gi|2066737|gb|AA410133.1|AA410133 EST01822 Mouse 7.5 dpc embryo ectoplacental cone cDNA library Mus musculus cDNA clone C0014D10 3', mRNA sequence
AAACAATTGGGAACACAGAAGTGGGCTGTGAGTGTAAGAAGCATATGTCTAAAGTTAACTTTTTTTTAAA
TTATTTTAAGTACCATTAAGTTAAAATGTTTACATTCATTATAAAAATGCTGTTAAATCTTATGCAAATG
ATTTAACACTGATTGCTGCAACGCAAATTGCACTTAAAAAAATTATTGTGTACATGGAAGAAAAATATCT
TGTTTGCTACCCTGTTTACAAATTCCAAGTGACCTCAGATCAGCCACGTTACGATGAACGTTGAGATAAG
TCAGTCAGTGTCTGTCATGATGCAATCT

>gi|2066741|gb|AA410137.1|AA410137 EST01826 Mouse 7.5 dpc embryo ectoplacental cone cDNA library Mus musculus cDNA clone C0014E06 3', mRNA sequence
AAAGNAGAACATTTNTTTTATGNCTNNTTGAAATCCTNAAGANGANCTGGATGNTGNGANANTNCCCTTT
NGGGTTTNGGNGTTNTNCCCTAAGGGAATCCATGTNTGAATNTGGGGNAGAAAATTTTNAGGGGCCTAAN
CCGNCCAGTCCCGGNAGNNTTTNGTNTTTNAGCCTTGGA

>gi|2066802|gb|AA410142.1|AA410142 EST01887 Mouse 7.5 dpc embryo ectoplacental cone cDNA library Mus musculus cDNA clone C0015C03 3' similar to M.musculus mRNA for protein kinase crk4, score = 1411, mRNA sequence
CCTTGTACTCTAATCATAAATCACAAATATTTATTGTAAAATACATTTAATAAAAATAACCCGTAGTTTT
ACATATTTTACATCTGTAGAATATTTACAAGTTCTCTCTTATAGCATTTAATATTCACTATTTTTTCCAT
TATTTGCCTTTGGATCATTTATTTCAGCAGTGAAACTGTCCATTGTTCGCTGCAACTAAAAAATGAGCTT
CTTGGGCAATATTCCTTGTTCTAAGGCCTCTGCTCTTTTCCGCTTTGTTGCCACGGTTGGATTCGCCGGT
TCCTTTAATGCCTCCACCGGACAGTTTGGTCGCGGG

>gi|2066805|gb|AA410145.1|AA410145 EST01890 Mouse 7.5 dpc embryo ectoplacental cone cDNA library Mus musculus cDNA clone C0015C06 3', mRNA sequence
CCATTTTAAAAACAAAAATAATTTTAATTAAAACAATTTCTTGGCATTGTTCAAAAACATTATAAGACTC
TCTTTACAAAAGAAAACTTCTCATCTTGGTTTGAAAAAAAGCAAACCATTAAGCTACATCAGTCCTAAGA
TGATGGACAGCCTCCGCAGTCACACGAGAACTGCGTTTGCTTTCTTATTACACAGTCAGTTAGTGCCTTC
AGCTAGAGCCTGGGCTTGTGTATTTGTTTTATGCATATTGGGTCTTGTTGTATTACTTGGCAGGAGCCTG
TACTCCCTCGAGTCAGCTGTGTTCATTGGTCAGAACACATTCCAGTATCTGGACATCAATTCCATTTAAT
CACGGGACAGGGCA

>gi|2066811|gb|AA410151.1|AA410151 EST01896 Mouse 7.5 dpc embryo ectoplacental cone cDNA library Mus musculus cDNA clone C0015D02 3', mRNA sequence
GGCATAAATCAACAAAATAGTCATTTTAAAGTCAACCCTTTAAAATAACCATTTGGAACTTGGGCACTTT
TTATTTAATATTTTCTTTGGCGATGTCATTCCTGCCCCAGGAAGAGCATGGTATGACAGACAGCTAATGG
CTGGGTGGCACAAGACCTCTTTCCAGACCTTCTGTGACCAAAACTTGAGTCAAGCAGATATACATTGGTG
ATAAAATAGTAGAATTGCTTAAAATTATATTTCCTCATAAGCATCCTTACATTAATATCATAGACATGGG
AATTTGAAAACTTATGTATTTAACTAGCACCGACTACATCCAGAGCACAGTTGAGTATCATCAATTAATG
GTGGTGTCTGAGCC

>gi|2066623|gb|AA410155.1|AA410155 EST01708 Mouse 7.5 dpc embryo ectoplacental cone cDNA library Mus musculus cDNA clone C0013B08 3', mRNA sequence
GAAAACGAAACAGAGTGTTACTTTTATTGTAAGGTAGGTTTAAAGGCAGAACATGGCAGCGCCGGTTTAT
AACCCCAGTGCTAAGGTAGAGAGAGCAGAGGTGTGGAAGACCCCTGATGCTCACTGGCCAGTCAGCTTAG
CCAAATTGACAACCTCCAAGATCAGTGTCTCAAAAACAGGAAATGGAGACATGACTGAGGAAGACACCAC
ATTAATCTCTGGTCTCTATGCACAAGTGCACAGCGTCCCCTCATAGATGTGTACACACCTCACCCCATAC
ACGCAGGCAAAAAAATCTTTTAAAAAAGGAAGTCTATTATGCTGGAAAGGTAATTTACATGTAATGAGAA
AGAATTAGTGCACA

>gi|2066632|gb|AA410164.1|AA410164 EST01717 Mouse 7.5 dpc embryo ectoplacental cone cDNA library Mus musculus cDNA clone C0013C06 3', mRNA sequence
AAGAAAACTGCTTTTAATGTCAGGCAAGACTTGGTTTGGTTTTTTTTTTTTTTTTCCTTAATAATTTCTC
AAACAAAGCTCAGACTCTCCCGACTCCACGCCTGTTCCTCCAGCCGCAGGAGGGAAAGGGATTTCTGAAT
CCATCTGACATGTCGGATTTCTTTGTGGCATCCACTCCATCGNTCAGCAGCCAGCCATGATGTCATAAGC
CCATCAGATTTCCGGTAGGGAGAGAAAAAACGCAGGTAGACCAGGCTGGACTTCAAAATTCACAGAGATC
TACCTGCCTCTGTCTTCTGAATGATGATGTTAAAGACATATGCCACCACATCTGACGNTAAATCTTGCCT
A

>gi|2066637|gb|AA410169.1|AA410169 EST01722 Mouse 7.5 dpc embryo ectoplacental cone cDNA library Mus musculus cDNA clone C0013C11 3' similar to House mouse; Musculus domesticus adult testis mRNA for, score = 1617, mRNA sequence
CAAAAACATGAAACATTTAAGACTTTATTATAAAATGTTGTTCTTCATAATTTTTCTGAATTTAAGACAG
ACTAGGCTATACCATGTTTCAAAGAAAAATTGTATTAAATGGCTTATAATATTTTAAAAATAACATTCAA
CATTTGACAAATTGAAAGGAATCAGACTAGAGGGTTTCTTAAAAGTCAGTGCATGGGTGTTTTGCCTGCA
TACATGTATACCACATCCATGCCTAGTGTCTGCAGAGGCTCGAAGGCCCCAGATTCCCCAGGACTGGGTG
TTACAGACAGTGGTCGTGAGCACCATGTAGTGCTAGAATTGAGTTCT

>gi|2074158|gb|AA413942.1|AA413942 vc68c02.s1 Knowles Solter mouse 2 cell Mus musculus cDNA clone IMAGE:779714 5' similar to gb:M77698 TRANSCRIPTIONAL REPRESSOR PROTEIN YY1 (HUMAN); gb:M74590 Mouse delta transcription factor mRNA, complete cds (MOUSE);, mRNA sequence
TTTCAAGGCAGGTTAAGGCTGTTAAGAGCACATAAAGTAGTGTTTACTTTGTAAAGTTTGTGTTAAGCCA
TTGTCAATAAGTTACCTTCTGTATTGAGGCTTTGGAAAATGAATTACTGTGTATTGAGTAAAGTTAGTTA
CATAATTGTACAAGCAAGCTAAGCTTTCATTAAACTAAGCTTAGGTTAATGTAAAAGGACCCACAGCTTA
ATGTAAATGAGGTTCCTGTTTTCTGAATGGAGGAGTCCAGAAACAGAGACACATTAAAAGTATGTTGGTA
TA

>gi|2074459|gb|AA414323.1|AA414323 vc60e08.s1 Knowles Solter mouse 2 cell Mus musculus cDNA clone IMAGE:778982 5', mRNA sequence
TAACCAAACAGTTGTGGCTACTCATGGTGAGGAATGACCGCTAAGAGTGTGGGTTCTTTGCAATACATTT
GGAGGTCACTGCTCCCCGTTGATGTTTAGGAGGTTGAGAGGTTTGCCCTAGGTAAGTGGTGGCCTGGGGG
GTGTATCCCCTGGGTAAGTGTGGCCCTGTAGGATAACAGAGCTGGGGCACTGGGGGAGGCACAGCAGTAG
GGCAAAATGCCGCCATTTTTACCAAAGGGTCACAATAGGCAGCAGAACGTGAAGAGGTGTGGAAATGAGT
GGGACTCATACCTCTGGCTTCTTCCTGGCCTGCTTGGAATTTCTTTTTTGCCCTTTACTGGGTGGCAGCA
GCAGGCGTCTACATCTGGAAGGCACCTGGGTGACTCTGAAGAGAGGCAAACACAAGTGTTTTGAGAGCTA
CATCTCGAAGGCTCCATGTGAACCATGCTTGCC

>gi|2081170|gb|AA419842.1|AA419842 vf49e11.r1 Soares mouse NbMH Mus musculus cDNA clone IMAGE:847148 5', mRNA sequence
GCTCTCAATAGGAGTAACAAGGCTTACAAAGCTAACACATTTTCTGCTCTAAGAATTTTTGAACAGGCAG
AAGTACAAAATTTT

>gi|2101443|gb|AA422631.1|AA422631 vd28a03.s1 Knowles Solter mouse 2 cell Mus musculus cDNA clone IMAGE:793804 5', mRNA sequence
TAAAGATGTGAGTATTTTTATTATAGAACAGTTTCGGTCTTCCTCTTCTTCCTCCCCCCCGCCCCCTTGC
TAGTGGTGCTAGGGATCGAGTCTTGGGTCTTATACAACTAAGATTTACCTCTGAGCTGTATCTATCCCCA
GCACTTGGATCACATCATTCAGTCATTTATTCATTTATTTAAACTGTATGTGTATATCTGTTTTGCCGGC
ATATGTGTAAGTGCACCATGTGTGTGCCTGGTGCCTGTAGAAGTCCTAGGGCATCAGATCTGGAGTAATG
GATGCTTGTGAGATACCATGTGGGTGCTGGGAGCTGACCCTGGGTCACGCTCTGTAAGCATCAAGTGCCT
TACAGCGGACGCCCTGCTCTTGGGTTGAATTGTGATGGCAAGGTTGATGATGATGTGCCTTCAGA

>gi|2102628|gb|AA423684.1|AA423684 ve81h07.r1 Soares_mammary_gland_NbMMG Mus musculus cDNA clone IMAGE:832669 5', mRNA sequence
GAAGGGAGAGAGTCGAAGGTTTGGGCCTGTCGCTGTCATTGCTGGGAAGTGTGTTCGGAGTAGTGGCTTC
CAAAGGGTGTCTAGTAAATGTAGACGGGATGGTGGCAGGTGACTGCCACAGCCCAGGAGCCTTGTGAGTC
CTATTGGCTAAAAATAATTAAACAAATACAAAGCCACTTCCCCCTTCTTTCTAAGTCACCATCAGTGGTA
TCTTCTAGTTGACAGCGGATAGGGACTGTGGAGGAGTGTCGAGGTATACTGAGAAGTGGGGGATGTGTCA
CTTGCTCTTCCGTCTCTGACCAAATGCATCTCTCCTCTCTATGTTCTCCTTGGAGAAGGAAGCTGTCTTA
GACAGGGTTTCTATTCCTGCACAAACATCATGACCAAGAAGCAAGATGGGGAGGAAAGGGTTTATTCAGC
TTACACTTCCACAGGGCTATTCATCACCAAAGGAAGTCAGGACTGGAACTCAAGCA

>gi|2109772|gb|AA426945.1|AA426945 ve78b10.r1 Soares_mammary_gland_NbMMG Mus musculus cDNA clone IMAGE:832315 5' similar to gb:M17376 Mouse alpha-1-acid glycoprotein I (MOUSE);, mRNA sequence
TGCATCTGAGTATCCTCAGCATGGAACTACACACAGTTCTCATCATGTTGAGCCTCCTGCCACTGTTGGA
AGCTCAGAACCCAGAGCATGCCATCAACATAGGCGACCCTATCACCAATGAGACCCTGAGCTGG

>gi|2142801|gb|AA437887.1|AA437887 vd21g05.s1 Knowles Solter mouse 2 cell Mus musculus cDNA clone IMAGE:793208 5' similar to SW:DPSD_CRIGR P27465 PHOSPHATIDYLSERINE DECARBOXYLASE PROENZYME ;, mRNA sequence
CTCACTTGGGGCTGTGCAAGAACCCAGCCTGATAGGTGTCCCCATCTCCAGGTCATGCCAGCGACAAGCC
AACAGCCTGCGTAGGTGGCTGGAGCTAAGCCAGGAGGAGCCGAAATCCGAGGACCTTCATCTGGGAAGTG
GCGCCGATGTGAGACGGTCCAGTCAGTGGGGGAGTGGAAGCAGTGGTAGTCTCCTGGGGCCAGGTAGACG
ACACAGTGGTAGAGCGCATTCCCTTCTTGGGGGACCAGCTGGTTTCTGAAGG

>gi|2156905|gb|AA444240.1|AA444240 vd20c01.s1 Knowles Solter mouse 2 cell Mus musculus cDNA clone IMAGE:793056 5', mRNA sequence
TAGACCAGACTGGCCTTGAACTCACAGAGATACCTAGGGTTTTCAACAGCATCGTTCAGCATCCGGGCCT
CCTTCAGAATGGATGCTGGGTGGCAAGGTCAGGAACAGGGCTATCTGTGACAGAACTAGTGCAGGAGTTC
AACTCAGATAAGGGACCTTGGGCCTCCATCATAGTGGCATGTGTGTTTCCTGAGGGCTTGGGAGTGGGGT
GTGCAGGAAAGAGGACTCTCAACAGCAAGATTGTCCTAAACAAAAGGAAAGCTACTGCCATCTACAGAGA
CAGAGAAGGCTCAAAGACAGCCTCTCTGATTTCCCTGCTATTTCGATTCATTTGATGATTTTGATGGACG
AGACGAACCTAGTCATATCTGGTCTGTGGGCGTTCAAATGGGAAAGTCAACCCCCTTTAAAGTAGGAAAG
CCAGGAAAAGA

>gi|2180945|gb|AA458225.1|AA458225 vg45h10.r1 Soares_mammary_gland_NbMMG Mus musculus cDNA clone IMAGE:864355 5' similar to SW:FGF9_HUMAN P31371 GLIA-ACTIVATING FACTOR PRECURSOR ;, mRNA sequence
TGCAACCTTATTCCATTTCTTTGTCTTTGAGATTTGGAAGTTCTTGGATGTTTTTACCCCAGAATGCAAA
TTTAAGGAGTCTGTGTTTGAAAACTACTATGTGATCTATTCCTCAACCCTGTATCGCCAGCAGGAATCAG
GCCGTGCATGGTTTCTAGGACTCAATAAAGAAGGTCAAATCATGAAGGGGAACAGAGTGAAGAAAACCAA
GCCCTCATCTCATTTTGTACCAAAACCTATTGAA

>gi|2202175|gb|AA473948.1|AA473948 vc97g09.s1 Knowles Solter mouse 2 cell Mus musculus cDNA clone IMAGE:791008 5' similar to gb:X64550 M.musculus mRNA for hyaluronan-mediated motility (MOUSE);, mRNA sequence
AACGGCATGGCTGGAGAAGTGACCCAAGCCCTTGTAGGAGCCCAGAAGATCGTAAGTTGGATCCCAGACA
TTGAATGGTTGGAGATTGACTTTTGCTTTTGATTGTGGCTGTGCCGTGATATTTTCCCTCTTGAAGGAAG
AAACTGTT

>gi|2232372|gb|AA499251.1|AA499251 vh27a03.r1 Soares_mammary_gland_NbMMG Mus musculus cDNA clone IMAGE:876652 5', mRNA sequence
TGCACATTACATACATGTATTATTTTAGTCAGGTATTGTTGTAGACCAAGCCTGGTTATAATAGAGTAGA
CTAACACTAGTTTGTTATCAGTTAATTTTTAATTATTTCCAGTTTACTCTCTTGTTTTCCTCATACTCTT
CTCGTTTTCAGATTCCATTAATCGGGTCCATTTCATTGTGTAAGGCTTCAGTTTCAAAGAAAATAGAATT
TGATATAAGCCAGGTTACTTCCATCTTGAAAGGAAAACAATTAAAACTGTAGATTTAAAATGGTTAATTA
TCTGTGACAATTTTAGCCTATTCTGTATACAACTGATTTTTAAAACTGTAGACTGTGTTAAGTGTTACTG
TTGTTTAAAAATGGGGAAAAAAACCTGAAGCAAATCTGCTTAAAGAGCTGTTGGTTCTCATTGCTGACCA
CAAACACTATGTTCATGTGTACTCGTGTTATTTTTTGAGCTGA

>gi|2256686|gb|AA517162.1|AA517162 vh98h01.r1 Barstead mouse myotubes MPLRB5 Mus musculus cDNA clone IMAGE:902353 5' similar to WP:C32D5.6 CE01846 ;, mRNA sequence
AATTCGGATCCTTGGGTATCACCCCGTCACGCGTCCCGCAAAGCTGGTGATGCCAGCCCTCGCAATGATG
TACGTCTGGAATGGCCTTTCAATAGTGGGAAAAAGGAAGGACCTTTCTGAAAATCTCTTGGTGACTGTGC
ACAAGGCTGAGGAGGCATTGCAGAATCAAGACCTTACTGACTACTCTGTGGATGATGAACTGCTTGGTGA
AATTACTGAAAGGATGCTGCCTCAAGAACTTGGAGCGGCCCTTGCACGCTGAGCTGTGTTCTAACCACGT
TGTGGAAACGTGCAAACTATTGAAGTACGAGCACTATCTGGTGCCATTTACGCTGTTTGAGTTGGCATTT
TTGTATAAAAGCCACGGGGAAATTGACAAGGCCATCAAGGTCCTACAAACTGCAAGAAATAACTATAAGG
ATTACTCCCTGGAGTCCAGGCTACACTTCAGAATTCAAGCAGCTCTTCATCTCTGGAAGAAACGCTTCAC
GGACTGATCTGGAACACACAGGATCGATCTTCCCCCCGGT

>gi|2283190|gb|AA537197.1|AA537197 vk45f04.r1 Soares_mammary_gland_NbMMG Mus musculus cDNA clone IMAGE:949567 5' similar to TR:G563829 G563829 FATTY ACID TRANSPORT PROTEIN. ;, mRNA sequence
TATCTACCCCTGGATGAGAGAGTCCATGCCCGCATTTGCGCAGGCGACTTCTCACTCTGAGCCTGGAGAG
TGGGCTGGGCTGGACTCCTGAGACCTGGGAGCCTGACACCCTCTTCGGGTGCTTCTCCTGCCTGGCCACA
TGGACAGCAGCACCTGTGAGAGTAGGAAAATGGAACCTGAGTGGCTGGGACCCTCCTCTAACTTCCCACT
ATGCATCCATTTTGGCTCTGCCTTGATCTTTTTCTCCATCTCTTTTCTCCCTAACCAGCAGGAGCCCCAA
AACACATGTTGGCTGCTGTGTCCTGCAGTTGGACCAGTGTCAAGGGGTACAGGCTTCAGGCTGTGACCCA
AACTTGGTACCCACCTCCCTTTCCAATTTTGCCTAAGGTTCATCCACGGTTCCCCTGTGGAGCAAGTGGG
GGCCACATAGCTGCTGTCCCTGCTGAGGGTTGGTAGCAATCACACCCTCATGTCAGCTGGGAGACACGCG
CAGTCTCCCACTGACCCCCAATCAACTGAAAAATATGTTTTGACTACTTTTTGTTTTTTTGTTTTTCTGT
GTTCTTT

>gi|2284270|gb|AA538277.1|AA538277 vj03c08.r1 Barstead mouse pooled organs MPLRB4 Mus musculus cDNA clone IMAGE:920654 5' similar to SW:KIJ5_YEAST P40494 PROBABLE SERINE/THREONINE-PROTEIN KINASE YIL095W ;, mRNA sequence
ATTCGGATCCAACGGGAGATCCAGATCATGAGAGACCTATCAGGGCACAAGAACATTGTGGGCTACATTG
ATTCTAGTATCAACAATGTGAGCAGCGGCGACGTCTGGGAAGTTCTCATTCTCATGGACTTCTGCGGAGG
AGGCCAGGTGGTAAACCTGATGAACCAGCGTCTCCAGACAGGCTTCACAGAGAATGAAGTGCTGCAGATA
TTCTGTGACACCTGTGAAGCTGTGGCCCGCCTGCATCAGTGCAAAACTCCCATTATCCACCGGGACCTGA
AGGTTGAAAATATCCTCTTGCATGACCGAGGCCACTATGTCTTGTGTGACTTTGGAAGTGCCACCAACAA
ATTCCAGAATCCACAGGCCGAGGGAGTCAATGCAGTAGAAGATGAGATTAAGAAATACACAACGCTCTCC
TATCGAGCCCCAGAAATGGTCAACTTGTACAGTGGCAGAATCATCACTACGAAGGCAGATATTTGGGCTC
TAGGCTGTTTGTTGTATAGATTATGCTACTTCACTTTGCCGTTTGGGGAGAGCCAGGTGCAGGTTTGTGA
CGGAAGCTTCACAATTCCTGATAACTCTCGTTATTCTCAAGATATGCACTGCCTTATTAG

>gi|2288269|gb|AA541835.1|AA541835 vj01g01.r1 Barstead mouse pooled organs MPLRB4 Mus musculus cDNA clone IMAGE:920496 5', mRNA sequence
TTCGGATCCAACCCATCATGGAGACCGAACCTCCTCCTCTGGAAGAGCGGCGTCGGCTCCAGGAGGACTG
AGCGAGTTTGTGGAGAGCTGCTGCCGGACGCTGGAGGAGGTGACGGCGTCCCTGGGATGGAGCCTGGATC
AGCTGGACCCCGGGGACGAGGCGGAGGCGGTGAGTGAAATCGCCATATGTCCTTATGATTCCAATCATCG
CATGCCCAAATCATCACTAACAAAGCACATGGAATCTTGCAGATTGAGGAAACTGGGATATACCAAAGAG
GAAGAGAATGAAATGTACAATCCTACTTTTTTCTATGAAAATTTGAAGATTCCTTCAGTTACTTTGAATA
AGGATTCACAGTTCCAGATAATTAAACAAGCTAGGACTACAGCTGGGAAAGATGGTGATTGTTATAGCCA
GATAACTGGGGTGAGTATAAAGAGGAATTAGGAACCTGAATGTACGCCCAGTTTAAAGATATGC

>gi|2291928|gb|AA543451.1|AA543451 vj82a04.r1 Soares_mammary_gland_NbMMG Mus musculus cDNA clone IMAGE:935502 5' similar to gb:X07282 RETINOIC ACID RECEPTOR BETA-2 (HUMAN); gb:M34475 Mouse retinoic acid receptor gamma (MOUSE);, mRNA sequence
ATCTACACTTGCCATCGAGATAAGAACTGCGTCATTAACAAGGTCACTAGGAACCGATGCCAGTACTGCC
GCCTGCAGAAGTGCTTTGAAGTGGGCATGTCCAAAGAGTCTGTTAGGAATGACAGGAACAAGAAAAAGAA
GGAGCCTTCAAAGCAGGAATGCACAGAGAGCTATGAGATGACAGCGGACGTAGACGACCTCACTGAGAAG
ATCCGGAAAGCCCACCAGGAAACCTTTCCCTCACTCTGCCAGCTGGGTAAATACACCACGAATTCCAGCG
CTGACCACCGGGTCCGATTGGACTTGGGCCTCTGGGACAAATTCAGTGAGCTGGCCACCAAGTGCATTAT
TAAGATCGTGGAGTTCGCCAAGCGTCTGCCGGGCTTCACAGGTCTGACCATCGCAGACCAGATCACCCTG
CTCAAAGCCGCCTGCTTGGATATCTTGATTCTCAGAATTTGTACCAGGTATACCCCAGAGCAAGACACCA
TGACTTTCTCTGATGGCCCTACACTAGATCGAACTCAGATGCACAATGCTGGCTTCGGTCCTCTGACTGA
CCTTGTGTTCACTTTGCCAACAGCTCTGCCTTTGGAAAGGATGACACAGAACA

>gi|2307834|gb|AA546543.1|AA546543 vk65g07.s1 Knowles Solter mouse 2 cell Mus musculus cDNA clone IMAGE:959580 5' similar to SW:B915_XENLA P40745 MATERNAL B9.15 PROTEIN ;, mRNA sequence
CACCCTGACTGCCCTTCCAAGGGGCAGGCTTTTAGGTGTATCAGGATAAACAACAATGAGAATAAAGACC
CTGTTTTAGAAAGGGCTTGTGCTGAGAGTAATGTGAATTTTTTTCATCTGGGACTTCCAAAGGAGATGAC
CATATGGGTCGATCCCTATGAGGTGTGCTGTAGAACGGAGAACTGGGAGTTGGCTCAGCATGTCAGCTGT
GCAGTTAACAGAGCCACGGGAGACTGCTCCTCTGGCACATCTTCTGATGAAGAAAGCTGCAGCAGGGAGG
CCCAGATCATCCCCAAAGTGAACAACCCAGAGAGCGTCTACCAGGTTGAAAATTTCAAACAGTCATTGCA
GCCGTGGTTCTGCCTCCCCCGTAGAAAGCATTTGGCAGATGGTCGTGGGTTCCTCCCGGGGGCTGCTTGC
CACCCAGTGCTCAAGAGCTCTAAGTGGATGCAGCCAACGTCGCGCAGGGTGGACAGATATACTGGGTTCA
ACGCCCAATGTTTCATTGTCAGCAGCACCAGGAAGAGCTGGAGAGAAGGCTTGTTGTCCCTAAAGCAACA
TGAAGCTAAAGCAAGAAATTGCCCCGTGTAAGAAAATGCTGCTTCAGGATGTTGCACCAAAGGTTTCTT

>gi|2307966|gb|AA546675.1|AA546675 vk01g02.r1 Knowles Solter mouse blastocyst B1 Mus musculus cDNA clone IMAGE:945362 5', mRNA sequence
TAATGTTCAACTTAAATTTGGTAATTACAATATTTTTATTACCAAACATTCATATTGTACTAGATTGTAT
ATAGTTTACTAAATTGAGAAGCAAAGACTTGAATATGCTAAAAGTCTGTGACTAACCCATTTCCTTACTG
GATCAGTATTTCAGGGTTTGTTTTTTGTTTGTTCTTTAAGGAAGTTAGCCTTCAGTGATACCCAGAGTGG
CTTGTATGTTTACTAGTTGGATGTATGGATGGGCAGCTGACAGAAAGCATGACGTGGCTGGCTGTGTTCT
AACATATGGGTAGCAGGTATCTGGAAAGTTGGATTTCGGCCTTCTATGTACTCATTTCTTTGTGCTCATG
TGCAAGTGTGTGTGTGTGTGTGGATGTGTGTGTGTGTAAAACTGTTGTGAACTTACGTACATCAGTGAAG
GTGCTGCAGAAGCTTGGAAGGTGGGTTCTTCAGAACTGCGGAACGGGCTTTTAGGAACCCTTGAAATCAG
GGCTGGAACCAA

>gi|2331575|gb|AA560110.1|AA560110 vl29f08.r1 Stratagene mouse Tcell 937311 Mus musculus cDNA clone IMAGE:973671 5' similar to gb:M23254 CALPAIN 2, LARGE (HUMAN);, mRNA sequence
GGAACTGGAGGCGAGGCTCCACCGCAGGGGTCTGCAGGAATTACCCAAATACCTTCTGGATGAACCCTCA
GTACCTAATTAAGCTGGAGGAAGAAGACGAAGATGAGGAGGATGGGGAGAGAGGCTGTACCTTCCTGGTG
GGTCTCATCCAGAAGCACCGGCGACGCAGAGGAAGATGGGCGAGGACATGCACACCATTGGCTTCGGCAT
CTATGAGGTACCGGCAGAGGATGGGTGGGGCTCCGCTTGCCCTCCCTTCTCCCAGCCCCAGCCACTCAGA
CCCCAGAGGCAAGACTTGGAATAAGACAGAGGACAGGGAGCTTAAGCCAAAATAAAGACGCCAGCTCAGC
CAGACTTAGCAGTAGCTGACGCGAGGTCTGTACAGCTAGCTGTTTGTGTCCCCAGGGACCTTCTGGCCCT
TCCTGGGGCTCCACGAGTTCC

>gi|2456170|gb|AA607277.1|AA607277 vm95c11.r1 Knowles Solter mouse blastocyst B1 Mus musculus cDNA clone IMAGE:1006004 5', mRNA sequence
TGAAGAGTAAGCAAAGTGAGCCCAGCAAACACTCGGGGTTCTCTACCTCAGACCACAGCACAGCCAACAC
CCCTCAGGATTACAGTGGGAACAGCAAGTCCTTCCCATCCAGGAGCCCGTCCCAGGGTGATGAAGATTCT
GCTCTGATTCTAACCCAAGACAATTTAAAAAGCTCAGACCCCGACCTCTCAGTGAATAGTGATCAAGAGT
CTGGGGTGGAGGATTTGAGCTGTCGATCTCCCAGTGGTGGTGAGCATGCACCCAGCGAAGACAGTGGCAA
GGACCGGGACTCGGACGAAGCTGTGTTTCTCACTGCCTAAGTTCCCCTTTGGAGTTCCAAAGTAAAAGAC
ACAGAAACACTTTCAAATTAAGGGGAAAGTGCAATTCGTAGTAAAAATGTTGAGAAATGGCAAGTTCTAT
CCAGAACCATAAAATTACAGCTGTGAAAATGGGGAAAAAAAAGCTCTTTATCAATAACCAGTTGTTTTAT
CAAATCATACTGAAGACTGATCATCATTCCTGAGGCTCATGCTAGACTATGAAAATTATATCACTACAAG
GAGAGAGAGTATCTTCACCCAAGGTTGTCCAGACAGTCTTTCCTGGCATAGCATGTGTCTGCTTAAAAGC
CCTC

>gi|2502547|gb|AA615319.1|AA615319 vo61a12.r1 Soares_mammary_gland_NbMMG Mus musculus cDNA clone IMAGE:1054366 5', mRNA sequence
ACGGCCTGCTCATGCTGTTGCCCAGAGCAGTGCCTTCCAGCTGCTCTCTCACCGGCTCCAGTGTGTGCCC
AACCCTGAGCTGCTGCAGACTGAAGACTGTCTGAAAGCGGCCCCCAAGTCCCAGAAAGGTGACTCCCCCA
GCATCGACTACACAGAGCTGCTGCAGCACTTTGAAAAAGTCCAGAAACAGCACCTGGAAGTAAGACACCA
GCGCAGTGGGCGAGGGGATCACCTGGACCGCAGAGTTATCCTCTGATGTGCCTAGCATGGAAAAGGGCCC
TAGTGGCCTAAGAAGCACTCAGGGTCTCTAAGCTGAGGCCACAAGGAGCCTAAGAACCTGCCTCCAGCAG
GGCTGAACCCAACCACCAGCCAGGGTAGGGAGGAGGATGGTATTGGCTCTGTCAGCCTCAGCTCCTCCCA
GCAGAGCACCTGGACCCCAGCACTGTCAGCTACACTCTGTCCTGGGACCGATGGATTCTCTCCTGAGTCG
GGACTACAGCCTCAGAAT

>gi|2502993|gb|AA615765.1|AA615765 vo72f03.r1 Barstead mouse myotubes MPLRB5 Mus musculus cDNA clone IMAGE:1064669 5', mRNA sequence
TTCGGATCCTTGGCTACCGCCCCAAGGCCGGGGGTTCAGCTCCTGAGGCAGCGGGTTCTGCCGAAGCTCC
GTTGCAGTACAGCCTTCTTCTTCAGTACCTGGTGGGCGACAAGGTCAGCCCGGCTTCTGGAGCCTGGCAG
CCTGGGCGGGATCCCGAGTCCTGCCAAGAGCGAGGAGCAGAAGATGATCGAGAGGGCAATGGAAAGTTGC
GCCTTCAAGGCTGTGCTGGCCTGTGTAGGAGGGTTTGTCTTGGGAGGCGCGTTTGGTATCTTTACTGCTG
GCATTGATACCAACGTAGGCTTTGACCCAAAGGACCCTTACCGGACACCAACTGCAAAAGAAGTCCTGAA
AGACATGGGACAGAGAGGAATGTCCTATGCCAAAAACTTTGCCATTGTGGGCGCCATGTTTTCATGTACT
GAGTGTCTGGTAGAGTCTTACCGGGGAAAGTCGGACTGGAAGAACAGCGTCATCAGTGGCT

>gi|2523022|gb|AA619146.1|AA619146 vo68e11.r1 Soares_mammary_gland_NbMMG Mus musculus cDNA clone IMAGE:1055084 5' similar to TR:G726034 G726034 ;, mRNA sequence
ATTCGGCAGGAGGCAAGCATGGTGGCTCCCGCTGGCCTACCAGCAGCCATGAGCAATCCCCGGATCCCCC
AGGCCAATGCCCAGCAGTTCCCATTTCCTCCGAACTACGGAATAAGTCAACAACCTGATCCTGGCTTTAC
TGGGGCTACGACTCCCCAGAGTCCTCTAATGTCTCCCCGGATGGCACATACTCAGAGTCCCATGATGCAG
CAGTCTCAAGCCAACCCAGCCTACCAGCCCACCTCAGACATGAATGGATGGGCACAGGGGAGCATGGGTG
GAAACAGCATGTTCTCACAGCAGTCCCCACCACACTTTGGGCAACAAGCAAACACCAGCATGTATAGTAA
CAACATGAACATCAGTGTGTCGATGGCAACCAACACGGGTGGCTTGAGCAGCATGA

>gi|2642810|gb|AA670731.1|AA670731 vp87c05.r1 Stratagene mouse diaphragm (#937303) Mus musculus cDNA clone IMAGE:1091720 5' similar to TR:G1345127 G1345127 AHCH. ;, mRNA sequence
GGGAAGAAACAGGAACAAGATACTAACCATGAGCTCCGGCCAGTCAGGGGTCTGCCCATGCCAGGGCTCT
GCAGGTCGTCCGACTATTCTGTATGCACTTCTGAGCCCCAGCCCCAGGACCAGGCCCGTTGCACCTGCAT
CTCACAGCCACTGCCTGTGCCAGCAGCAGCGGCCTGTGCGTCTGTGTGCTCCGCACCGCACCTGCAGGGA
GGCCTTGGATGTCCTAGCCAAGACAGTAGCCTTCCTCAGGAACCTGCCGTCCTTCTGCCACCTGCCCCAT
GAGGATCAGCGGCGGCTGCTAGAGTGCTGCTGGGGCCCTCTCTTCCTGCTTGGGTTGGCCAGGATGCTGT
GACCTTCGA

>gi|2652098|gb|AA674861.1|AA674861 vq51c03.r1 Barstead mouse proximal colon MPLRB6 Mus musculus cDNA clone IMAGE:1105828 5', mRNA sequence
AATTCGGATCCTTCGTCCAGAGAACCTCTCACACCTGTCTGATGTTATTTACACTATCCATGTGATGTTT
CTGTCTGGCGGAAGAATTGGGAGGCTCTAGAGCAGTTCTTCCTGCTTTCTTTTGTCTCCTGTAATTCTTA
TCATGGAGGCAATAGCCTGGAAATCGTTGTTAGTGATAAGCCTCAGACCTTTGGTGGTCCCTGCCAGTAT
CCCGGATTTTGGGTATATAAACCCCCAATTTAATGTTTCTATGGGATAGATGAGTAGTAATCTAGTCTAG
GCACTGCCTATGAGCTTTCTTTGTAAAGGCGCCTCCTCAGTCACCCAGCATTCAAGATGGAGCCTCAGGG
ATGCCTTCCTCCCTTTGGCTGTGATGTCTGGCAGGACTGACTCCAGCTAGGAGGGGAAACAACCCTTAGT
GCAGGCCTTTTCTCTCCTCCTTTAGGCCAGCTGAAAGTTTGAAATGCCACATGTGAAGGGCTTTTGTTGT
TT

>gi|2691117|gb|AA690181.1|AA690181 vt82d12.s1 Soares_mammary_gland_NbMMG Mus musculus cDNA clone IMAGE:1177655 3' similar to TR:Q60819 Q60819 INTERLEUKIN 15 RECEPTOR PRECURSOR. ;, mRNA sequence
GCCTGGTACATCAAATCAAGGCAGCCTTCTCAGCCGTGCGTGTTGAGGTGGAAACCATGGAAACAGTACC
AATGACTGTGAGGGCCAGCAGCAAGGAGGATGAAGACACAGGAGCCTAACCACACGATTTCAGAAACTCA
GGGAGACCTGCCCAGCTGATCCTGAAGAGAAGATACAAGGGCAGTTAGTCCAGCTGCGCCTGGACACAGG
AGAAAGCCCAATGTGATAATAGAGGTCTCTGGTATGATCTGTTTTACTGAGCCTGGGTGCCTCCCATATT
CAGGCCTGGATCCCCGGAGTCCGGAAGGACACCACCTTTCTTCCTGGTTCATCACAGAGGCCAACTTCCC
AGAGTACAAGCAGCCTGAGCTCTCCTGGGAGTCTCCATTAAAAGCCTCGAGTTCCACTCAGAGATTAACT
CAAAGCAGCTGATCTGCTAGACTCTTTTTCTA

>gi|2775776|gb|AA738672.1|AA738672 vv64f10.r1 Stratagene mouse skin (#937313) Mus musculus cDNA clone IMAGE:1227211 5' similar to SW:SCCE_HUMAN P49862 STRATUM CORNEUM CHYMOTRYPTIC ENZYME PRECURSOR ;, mRNA sequence
CACTTTCCAATAAAGGACTGTAGGAATCCCTGGCTCTTGTATTGGAAAGCTTTAGCCTTCTGGCATCTTC
CACAGCCCTCAGGTTTCTTAGTCTCTTGCCTTGATTTGCTTTTAGGTCTCTGGGGTTCTGATTGGTTTAT
AAACTTAACCTAGTGTTGAGGTTTGGCTATGTCCTGGAGGAAAGGTAAAGCCAGGCAGGACTTTACAGGG
ATGCCACGATGTCCTTACTCCATGATCATAACCTCAAAGGCTCACAGCTCGGCTCCTGGCATGTTAGCGA
TGGGTTTTCATGGTCTCCATCACCCACCGTTTGTACTTGCAGACTTGAGTGTAGACGCCTGGGTCGTTGG
GCTGGCACAAGGGTAGGTACCCAGGACACCAGACCTTGGAGGGTGTCGTTGCACACCAAGGGCCCCCCTG
AGTCACCATTGCACGTGTTGGTCTTAGAGTCAGGAATGCCAGCACACAGCATGGTTTTCCCCAGCAGGTC
CCTGTACACCTTCTTGCACTCCCTGGAGGAGATGAGCTTCACATCCGAGCACATAAGATCCGAGGGAAAG
GTCACGTCTGGGCTGGTTGTGGTGCC

>gi|2775624|gb|AA739438.1|AA739438 vv53e04.r1 Soares_thymus_2NbMT Mus musculus cDNA clone IMAGE:1226142 5' similar to TR:Q13722 Q13722 UNKNOWN PROTEIN. ;, mRNA sequence
AAAAGGAAGACCGATCTGATGGCAATGCACCCAGTGCAGCACTTCTTCATCAAAGCAGAAGCCACCTTCC
CAGAAACAGGATGGAGGGACAGCTCCTGTGGCAGCATCCTCTCCCAAACTCTGTTTGGCTTGGCAGGGCA
TGCTTCTACTGAAGAACAGCAACTTCCCTTCCAACATGCATCTGTTGCAGGGTGACCTCCAAGTTGCTAG
CAGTCTACTTGTGGAGGGCTCAACTGGAGGCAAAGTGGCCCAACTCAAGATCACTCAGCGGCTCCGTTTG
GACCAACCCAAGTTGGATGAAGTAACTCGACGCATCAAAGTGGCAGGGCTAATGGTTATGCCATTCTCCT
GGCTGTACCTGGAAGTTCTGACAGCCGATCTTCCTCTTCCTCAGCCACATCAGACACTGCCGCCTCTACT
CAGAGGCCACTTAGGAACCTTGTGTCCTATTTAAAGC

>gi|2850448|gb|AA790328.1|AA790328 vw17c09.r1 Soares_mammary_gland_NbMMG Mus musculus cDNA clone IMAGE:1244080 5' similar to gb:X57528 M.musculus mRNA for retinoic acid receptor-alpha (MOUSE);, mRNA sequence
CCCGGAACCGCTGCCAGTACTGCCGGCTGCAGAAATGTTTCGACGTGGGCATGTCCAAGGAGTCGGTGCG
AAACGATCGAAACAAAAAGAAGAAAGAGGCACCCAAGCCCGAGTGCTCAGAGACTACACGCTGACGCCTG
AGGTGGGCGAGCTCATTGAGAAGGTTCGCAAAGCCACCAGGAGACCTTCCCGGCCCTCTGCCAGCTGGGC
AAGTACACTACGAACAACAGCTCAGAACAACGAGTCTCCCTGGACATTGACCTCTGGGACAAGTTCAGTG
AACTCTCCACCAAGTGCATCATTAAGACTGTGGAGTTCGCCAAGCAGCTTCCCGGCTTCACCACCCTCAC
CATCGCCGACCAGATCACCCTCCTCAAGGCTGCCTGCCTGGATATCCTGATTCTGCGAATCTGCACGCGG
TACACGCCTGAGCAAGACACAATGACCTTCTCAGATGGACTGACCCTGAACCGGACTCAGATGCACAACG
CTGGCTTATGGCCCCTCACCGACTTGGTCTTTGCCTTCGCCAACCAGCTGCTGCCCCTGGAGATGGACGA
TGCTGAGACTGGACTGCTCAGTGCCATCTGCCTCATCTGTGGAGACCGACAGGACCTGGAGCCAGCAGAC
AAGGTGGACATGCTGCAAGAGCCGCTGCTGGAAGACTGAAAGTCTACGTCCGGAAACGANGGCCAGCGAC
CCCACATGTTCCCAAGATGCTGATGAGATCACAGACCTTGGAGCATCAGGCCAAAGGAGCTGAA

>gi|2859888|gb|AA796933.1|AA796933 vs96a07.r1 Barstead mouse myotubes MPLRB5 Mus musculus cDNA clone IMAGE:1154100 5', mRNA sequence
TTCGGATCCTTGCCCAGCTCCGTAGCCACTGCCACCATCTAGCTAGCTGCCTGGGAGACACTGCTGCTGC
CCCCTGCCCAGAGCACCCACACCTCAACGACCGCCATGTCACAGACCAAAACAGCGAAGGTTCGTGTGAC
CCTCTTCTTCATCCTGGTGGGCGGGGTGCTCGCAGTGGTGGCCGTGGTGACTGACCACTGGGCCGTGCTG
AGTCCACACCTGGAGCACCACAATGAAACGTGCGAGGCAGCCCACTTTGGCCTCTGGAGGATCTGCACCG
CTCGGGTTGCCGTGCACAACAAAGACAAGAGTTGTGAGCACGTCACACCATCAGGGGAAAAGAACTGCTC
CTACTTCAGGCACTTCAACCCAGGGGAGAGCTCGGAAATCTTTGAATTCACCACTCAAAAGGAGTACAGC
ATCTCAGCAGCGGCCATTGCCATCTTCAGCCTCGGCTTCATCATTGTGGGTTCATCTGCGCATTTCTGTC
CTTCGGGAATAAGC

>gi|2891420|gb|AA821552.1|AA821552 vw29d08.r1 Soares_mammary_gland_NbMMG Mus musculus cDNA clone IMAGE:1245231 5' similar to gb:X72861_rna1 BETA-3 ADRENERGIC RECEPTOR (HUMAN); gb:X72862_rna1 M.musculus gene for beta-3-adrenergic receptor (MOUSE);, mRNA sequence
GGCAACCTGCTGGTAATCATAGCCATCGCCCGCACGCCGAGACTACAGACTATAACCAACGTGTTCGTGA
CTTCACTGGCCGCAGCTGACTTGGTAGTGGGACTCCTCGTAATGCCACCAGGGGCCACATTGGCGCTGAC
TGGCCATTGCGCTTGGCGAANACTGGTTGCGAACTGTGGACGTCATGGACGTGCTCTGTGTAACTGCTAG
CATCGAGACCTTGTGCGCCCTGGCTGTGGACCGCTACCTAGCTGTCACCAACCCTTTGCGTTACGGCACG
CTGGTTACCAAGCGCCGCGCCCGGGGAGGNNTTGTCCTGGTGTGGATCGTGTCCGCTGCCGTGTCATTTG
CGCCCATCATGAGCCAGTGGTGGCGTGTAGGGGCAGATGCTGAGGACAGGAGTCGACNTCCAATCCGCGC
TGCTGTTCCTTTGCCTCCAACATGCCCTATGCGCTGCTCTCCTCCTCCGTCTCCTTCTACCTTCCCCTCC
TTGTGATGCTCTTCGTCTATGCTCGAGTGTTCGTTGTGGCTAAGCGCAACCGATTTGCTGCGCCGGGAAC
TGGGCCGCTTCTCGCCCGAGGAGTCTCCGCNGTCTCCGTCGCGCTCTCAGTCCCCTGCGACACGGGGAAC
ACC

>gi|2907212|gb|AA833484.1|AA833484 uc91c08.r1 Soares_NMPu Mus musculus cDNA clone IMAGE:1433006 5', mRNA sequence
ATTTGCAGAGACTGAAGACAATGAGTATGACCTGATACTGGCCAGTAAGAGTGTCAAGAAAAGAACTGGA
AATCGGTCTTTCATTATAAACAGACCACCGGCTCCCACACCCCGGCCCACGCACATCCCTCCCAAAGAAG
AAACAACACCTTACATAGCTCAAGTGTTCCAACAAAAGGCAGCCCGAAGACAATCTGATGGTGATAAGTT
CTACAGTCTACCTAAGAAACCCGACAAAACTCGGATGGAGGGCCCAACCTTCCCTAGTACAAGGGATTAT
CTGACTACTGGGCAGGAAGAACTGATCCTCCTGCAGGAGAGAGTCAAGAATGGGAAAATGTCTGTGGATG
AAGCTCTGGAGAAATTTAAACATTGGCAGATGGGAAAGAGTGGTCTGGAAATGATTCAGCAGGAAAAGCT
ACGGCAACTACGAGACAACATTATTGGGAAAAGCCCAGAGATGNAAATGCCTATGATAAC

>gi|2956286|gb|AA863807.1|AA863807 vx09c01.r1 Soares_thymus_2NbMT Mus musculus cDNA clone IMAGE:1263936 5' similar to SW:GBG8_BOVIN P50154 GUANINE NUCLEOTIDE-BINDING PROTEIN G(I)/G(S)/G(O) GAMMA-8 SUBUNIT. ;, mRNA sequence
GTGGTCACTAAAGGAGAGAGGCTGATGGAGTTTGCTCCGGGGGCCCACAATGGAGATGGCCTGTTTTAGA
ACGTTAGTGTCTGCTGTGGATGAGCGGAGGACTGACTGGGAGGCTCAGCTAGAATCAGGACTTAGCACCC
TGAGCTCATGATCAGCTTAGGCAGCAGAGATTTGGCTTTGCAGCCATCTGTTTCATCTGAAGATTTCTCA
GCTGATGAGGCGCTAGGAAGTTCAAACACCATTGTGTCTGGGTCCTGGACCGGTGATCTGGAGAGAGCTC
TAACAGGGCAGGATGGCCAGCGACCTCAGTGAGAAGGAGCTGTTGAGGATGGAGGTGGAGCAGCTGAAGA
AGGAAGTGAAGAACCCACGTGATCTGATTTCCAAGACAGGAAAGGAAATCAAGGATTATGTAGAGGCCCA
AGCAGGGACAGACCTCTTCTTAAGG

>gi|2956538|gb|AA864059.1|AA864059 vx88d11.r1 Soares_thymus_2NbMT Mus musculus cDNA clone IMAGE:1282293 5', mRNA sequence
CATATTTACCAAATAATGGACTCAAAAGAAATAGATGTTTGAAGAGTGCTTTATATATTAAAAATTGCTT
TATGTTTTAAAGATGATCAATGTTTTGATTGTTTTACAAGGAAGAAAGACAATGAAATCACACACCCTCA
AGTATGTTTTAGAAAAGTATATGAACATTGTACTCCCTGCCTACGTGGTCGGGAAACTTGTGCATTACAT
TTTTTAATTAGCTTTTTAATGGTTTTATCAAAACAGAAAGCAAGCAAGCAAGTCCTGCACGGTTGCAGCA
ACGCAGTGCTTTCTTAGAGGATCAGGAACTATGCACAACTGGGTTCAAAACTTGTTCGAGTTTTGTTATG
TATCCCACGGAATGGCCCTCCTCAGAGTGACTGCATCTCATCGCCATTACGTGCGTCCTAGATATTTGAT
GTATGTATATCCAAGTATGTATATCAAATACGTGCGTGTGCCGCTCCCAGACGCACAGCTTGCCATGCTG
CCATTTAGCACTGAGTTGTAGAAAAACTCATGTTTTAAAACTGGGGATG

>gi|2962163|gb|AA866718.1|AA866718 vx85b10.r1 Soares_thymus_2NbMT Mus musculus cDNA clone IMAGE:1281979 5' similar to gb:M12674 ESTROGEN RECEPTOR (HUMAN); gb:M38651 Mouse estrogen receptor mRNA, complete cds (MOUSE);, mRNA sequence
AACGGATTCTACCAAAACCGAAAACACAAGGCTCCCTGCTCAGCAGCCTTGTGATGCCAGGAGAGGCCAA
TGCCCCCTCCTCTGCCATTGTCTAGCTTAAGAAGGCAGTCTCTGGGCGACATTCTTCTCAAGCAGGTGGC
CCGCGCGCTGCTGAGCCCTCTGCGTGCGCGGGGAGCCAGTCTGTAACTCGCCGGCTGCCACTTACCATGA
CCATGACCCTTCACACCAAAGCCTCGGGAATGGCCTTGCTGCACCAGATCCAAGGGAACGAGCTGGAGCC
CCTCAACCGCCCGCAGCTCAAGATGCCCATGGAGAGGGCCCTGGGCGAGGTATACGTGGACAACAGCAAG
CCCACTGTGTTCAACTACCCCGAGGGCGCCGCTNACGAGTTCAACGCCGCCGCCGCCGCCGCCGCCGCCG
CCTCGGCACGGTCTACGGCCAGTCGGGCATCGCTACGGCCCCGGGTCGGAG

>gi|2967216|gb|AA871771.1|AA871771 vq40g09.r1 Barstead bowel MPLRB9 Mus musculus cDNA clone IMAGE:1096768 5' similar to gb:M63660 Mouse G-alpha-13 protein mRNA, complete cds (MOUSE);, mRNA sequence
TTCGTCGACATCGGACTTCGACCAGCGCGCGCAGAAGGAGTTCCGCACCACCATCTACAGCAACGTGATC
AAAGGTATGAGGGTGCTGGTAGATGCCCGAGAGAAGCTTCATATTCCCTGGGGAGATAACAAAAACCAGC
TCCATGGAGACAAGTTGATGGCATTTGATACCCGCGCCCCCATGGCTGCCCAGGGGATGGTGGAGACTCG
AGTGTTCCTGCAGTATCTTCCTGCTATCAGAGCCTTATGGGAGGACAGTGGTATACAGAATGCCTACGAT
CGGCGCCGGGAATTCCAGCTGATGGAGACCTGACATAGGCCCCACCCTGCCTGGCTCTTGGTTAGAAGAC
AAGAAACTTAAATCTACTTAGAGAAAAAGGCAATTCTGAAGATCTACCATCATCTAATCCCTTCAAGTCG
TATTTGAGGGCCAGCGAGATGACTGGAACCCATGCTGTGGGAGGAGAGAACCAACTCCTGCCAGTTGTTC
TCTGACCTCCACACATGTGCCACAGCTTGTGCAAGTGTGCACT

>gi|3053750|gb|AA914358.1|AA914358 vy94b10.r1 Soares_mammary_gland_NbMMG Mus musculus cDNA clone IMAGE:1313851 5', mRNA sequence
ACCCGGACCTCCTGGCCCACTGGTAGGTATGGATGTACACATGTATAGTCACATGCAGCCAGTTCTGAGT
GTTCTGGGCATTTGTGATCCATAACCACTATAATTCCTGAAGAAGTAAGTACTGAGCTAGCACTTCCAGA
AGAGACGAAGTTAGATCCTATGATGTCTAGACATTTTATCAATTGGGCAACAGTAACATCATTGATTCAT
TAGCATTGAACCCTGTCTCAAAATTAAAAACAAAACAAAAACCACACACACAAACCCTTAGAAGCTGTCA
AAGACAGAGTAAGAAAGGCAAGTAAGGGTCATTTTTATAATGGTCATTACCAAGGCTTCTAGAATGCAGT
TTCTCATTTGCTGTGGACATGACCATAGACAAATTCCCATGAGGTTCTTCATATGCTGTTGGGAACATGG
TGATGGCTGGATGGGGTGGATGGCTGGCTGACTGGGACATTTGAGGAAGGTATGTATATGGAAGGG

>gi|3054736|gb|AA915344.1|AA915344 vz28h06.r1 Soares_thymus_2NbMT Mus musculus cDNA clone IMAGE:1327835 5', mRNA sequence
ATTTCAGCTTAGAGCTGGTGAGCCACTTTCAGAATAACTGCATAAGCTTCCTTGGGGCCTGTGTTGGTGC
AGAGAGTCTTTCCCACCATCTACAAACAGCTTCCCTAGCAACTTGGGTGTATGTGTCTTCCCCAGTCAAG
CAGATGCCCATCTTGAACCATTTTAAACTCTTGGAGGTCAGGCAGATGAGTGACTTCCCAAGTTTCATGG
CCACTTACTGCTCCTTCTCAACCCAAGAAGCCCCGAGCCAGTCCTTTTCCATGCACACGCTTACAGTGTC
CACATTCTGCCAACCTAAGACCTTCTCTTGCTAGTTTCCTCACCCGTCTTAAATAGCATTATTTCCTACA
AGATCCAAGTTGTTTGTTACATCCAGGTAGTGGTGGTAGAGGCAGGTGCATCTCTGAGTTGGAAGTGTAC
AGAGTGAGTTACAGAACAGCAGGGGCTACACCTTGTCTCGAAACACCAAAAAGAAAAAAAAA

>gi|3066620|gb|AA919841.1|AA919841 vy18c07.r1 Stratagene mouse macrophage (#937306) Mus musculus cDNA clone IMAGE:1295820 5' similar to gb:X15313 Mouse MPO mRNA for myeloperoxidase (MOUSE);, mRNA sequence
CCCATTCTTCCGCTCCTGCCCGGCATGCACCAGGAACAACATCACCATTCGCAACCAGATCAACGCGCTC
ACTTCCTTCGTGGACGCCAGTGGGGTGTACGGCAGCGAGGACCCCCTAGCCAGAAAGCTGCGCAACCTCA
CCAACCAGCTGGGGCTGCTGGCTGTCAATACACGATTCCAAGACAATGGCAGGGCCTGATGCCCTTTGAC
AGCCTGCACGATGACCCCTGCCTCCTCACCAACCGCTCCGCCCGCATTCCTTGTTTTCTGGCAGGGGACA
TGCGCTCCAGCGAGATGCCGGAGCTCACCTCCATGCACACCCTCTTTGTTCGAGAGCATAACCGGCTGGC
CACACAGCTCAAGCGCCTGAATCCTCGATGGAATGGGGAGAAGCTCTACCAGGAGGCCCGGAAGATTGTA
GGGGCCATGGATCAGATCATCACATACCGGGACTACATGCCCTTGGTGTTGGGGCCAGCAGCCATGAAGA
AGNTACTACCGCAGTACCGATCCTACAACGACTCAGTAGACCCTCGAATCCGCAATGTCTTCACCAGTGC
TTTCCGTTATCGGCACACCCTCATCCACCCTTCATCGTCCGCCTGAACATCAGTACCGGTCACACCGAAA
CCCCCGAGTCCACTCAGCAGGTCTTTTTGCCAGCTGAGAG

>gi|3078791|gb|AA929482.1|AA929482 vz55g05.r1 Soares_thymus_2NbMT Mus musculus cDNA clone IMAGE:1330424 5' similar to TR:Q63484 Q63484 RAC-PK GAMMA. ;, mRNA sequence
CTTGATAAAGGATCCAGATAAACACCTTGATGGAGGGCCAGATGATGCATAAGAAATCATGAGGCATAGT
CTTTTTTCTGGAGTATACTGGCAAGATGTATATGACAAAAAGCTTGTACCTCCTGTTAAGCCTCAAGTAA
CATCTGATATAGACACTCGACTATTT

>gi|3158865|gb|AA980329.1|AA980329 ua33e07.r1 Soares_mammary_gland_NbMMG Mus musculus cDNA clone IMAGE:1348548 5' similar to gb:M60974 GROWTH ARREST AND DNA-DAMAGE-INDUCIBLE PROTEIN GADD45 (HUMAN); gb:L28177 Mouse Gadd45 mRNA, complete cds (MOUSE);, mRNA sequence
GAGGCAGCAGTGCAGAGTTCCCCAGCGAGGCTAGGCGAGCAGCGGCACTGCCGAGCGGAGAAGGGAGGGT
GGGAGCGAGCGCAGAGCCGGCGCCGCGCACTGTGGGGGCCAGGAGCAGCCCGCGCGCCGAGGGAAGGACA
CCCACTTGCAATATGACTTTGGAGGAATTCTCGGCTGCAGAGCAGAAGACCGAAAGAATGGACACGGTGG
GCGATGCCTGGAGGAAGTGCTCAGCAAGGCTCGGAGTCAGCGCACCATTACGGTCGGCGTGTACGAGGCT
GCCAAGCTGCTCAACGTAGACCCCGATAACGTGGTACTGTGCCTGCTGGCTGCTGACGAAGACGACGACC
GGGATGTGGCTCTGCAGATCCATTTCACCCTCATCCGTGCGTTCTGCTGCGAGAACGACATCAACATCCT
GCGGGTCAGCAACCGGGGTCGGCTAGCTGAGCTGCTGCTACTGGAGACGACGCGGGCCCGCGGAGAGCGG
GGCGCCGGCAGACCCGGGACCATGACTGTGTGTGGTGACGACCACATTCACACA

>gi|3167450|gb|AA986061.1|AA986061 uc72e10.y1 Sugano mouse liver mlia Mus musculus cDNA clone IMAGE:1431210 5' similar to gb:U02554 Mus musculus Balb/c serum amyloid A protein (MOUSE);, mRNA sequence
ATGTTAAAGCCAGGAGAGAGAAAGCAGCAGGCACTCCATGGAGAGAAGGTCCTAACGGTCCCAATTCCTC
TGAAACTTCCACCAGAGAAAGGGCCATCCATCGATGTCACACTTCTCCAGGGAGGTCTTGCTCGTGATTC
ACTCCTGAGATCCGTTTCATATAGAGTCGCATCATGAGGCTTGCCACCGTCATTGTCCTCTGTTCTTTGT
TCCTGGGAGTCAGTGGTGATGGCTGGTATTCATTCTTCAGGGAAGCCGTACAAGGGACTTGGGACTTGTG
GAGAGCCTATCGGGACAACCTAGAAGCTAATTACCAAAATGCAGACCAATACTTCTATGCTCGTGGGAAC
TACGAGGCCCAACAGAGGGGCTCTGGGGGCATCTGGGCTGCTAAAATAATCAGCACCAGCAGGAAATACT
TCCAGGGCCTCCTAAACCGATATTATTTTGGAATCAGGAACCATGGATTGGAAACCCTGCAGGCTACCCA
GAAAGCCGAGGAATGGGGCCGCAGTGGCAAAAACCCCAATCACCTTCCGACCCGAGGGGCCTTCCTGGAG
AAGGTTCTGAGTCTGCCAACTCAGACAGCAACTCAGTTGGACTAGGCTGTGAGCCCCAAGGCCTCTCTCT
GTGA

>gi|8571922|gb|AF159801.1|AF159801 Arabidopsis thaliana lipid transfer protein 4 mRNA, complete cds
CCACGCGTCCGAAAACACAAGCGTAGAAAACAAAACTCAACTAATTGTGTTATCACCCAAAAGAGAAGAG
CAAACACAATGGCTTTCGCTTTGAGGTTCTTCACATGCTTTGTTTTGACAGTGTTCATCGTTGCATCAGT
GGATGCAGCAATAACATGTGGCACAGTGGCAAGTAGCTTGAGTCCATGTCTAGGCTACCTATCGAAGGGT
GGGGTGGTGCCACCTCCGTGCTGTGCAGGAGTCAAAAAGTTGAACGGTATGGCTCAAACCACACCCGACC
GCCAACAAGCATGCAGATGCTTACAGTCCGCTGCAAAAGGGGTTAATCCAAGTCTAGCCTCTGGCCTTCC
TGGAAAGTGCGGTGTTAGCATCCCCTATCCCATCTCCACGAGCACCAACTGCGCCACCATCAAGTGAAGT
GGGGAATAACGACATCATTTGCCTGAAGAGTATGGTTTCGTATACGTAAAATAAGACGGCTATCTAAGCT
GATATTTACCTTGTCTTTGTTTGTCTTGATGGCTTTGTAATCTTTTGCTTTGTTATGTTGTATACTTGTG
TCTTAACATGTTTAAGATATGATAATATATAGTATCGGTACCTTATTAAAAAAAAAAAAAAA

>gi|8571926|gb|AF159803.1|AF159803 Arabidopsis thaliana lipid transfer protein 6 mRNA, complete cds
CCACGCGTCCGAAAAAAAAAACAGAAAGTAACATGAGATCTCTCTTATTAGCCGTGTGCCTGGTTCTTGC
TTTACACTGCGGTGAAGCAGCCGTGTCTTGCAACACGGTGATTGCGGATCTTTACCCTTGCTTATCCTAC
GTGACTCAGGGCGGACCGGTCCCAACCCTCTGCTGCAACGGTCTCACAACACTCAAGAGTCAGGCTCAAA
CTTCTGTGGACCGTCAGGGGGTCTGTCGTTGCATCAAATCTGCTATTGGAGGACTCACTCTCTCTCCTAG
AACCATCCAAAATGCTTTGGAATTGCCTTCTAAATGTGGTGTCGATCTCCCTTACAAGTTCAGCCCTTCC
ACTGACTGCGACAGTATCCAGTGAGACAAGCAGAAAATCTTAAAGGAAGCTACTACAAGAACTATAATAA
CCTAATAATTAATAAATGAGGGCATTGGTTTGCTAGTTGCTAATTGATCAGTGATGTATTGTCATTTTGA
ATGTTCTAATATCAGCAGGCACTTATCTCTGAAAAAAAAAAAAAAAA

>gi|6137137|gb|AF168390.1|AF168390 Arabidopsis thaliana root cap 1 (RCP1) mRNA, complete cds
TAATTCTCTCACATTCCCATGGAAGGTAAAGCCATCGCGACGTCTCTCGGTGGTGATCGTGTATTGATAT
TCCCGTGTTCTCCTCGCTCTTCCTTCGTTTTTACATCCCGGCTCTCTAGCCTGCCTCTAAAGCGTGCGTC
TATCGGTGGTGCTGTCTCTTGTTCCGGCGTCAATGGCTTGACTCGGTGGAATTCCATTGTTTCGACTCGC
CGACTCGTTCCTGTTCGTTCAATTAACTCGGAATCGGACTCGGACTCCGACTTCCCTCACGAGAATCAGC
AGGGAAATCCAGGTTTGGGGAAATTTAAGGAATACCAAGAATGGGACTCATGGACGGCCAAGTTCTCCGG
TGGAGCAAACATTCCGTTTCTCATGCTCCAATTGCCTCAGATCATCCTCAATACCCAGAATCTTTTGGCG
GGAAACAATACCGCTCTTTCGGCTGTCCCATGGCTGGGAATGTTGACTGGTTTGTTAGGAAACCTTTCGT
TGCTTTCTTATTTTGCTAAGAAGAGAGAAAAAGAAGCAGCTGTGGTGCAAACACTGGGAGTGGTCTCTAC
TCACATTGTGCTTGCACAGCTCACAATGGCTGAAGCAATGCCTATTCAGTATTTTGTTGCTACTTCAGCT
GTTGTCACCATCGGTCTCATTGTGAACTGTTTGTACTATTTCGGTAAGCTTAGCAAAACTGTGTGGCAAC
TGTGGGAAGACGTTATCACTATTGGTGGACTCTCCGTTCTTCCTCAAATCATGTGGTCAACATTTGTCCC
TCTTGTACCAAACAGTATCTTGCCTGGGACAACTGCTTTTGGTATTGCTGTGGCAGCTATAATCATGGCT
CGAACTGGGAAACTTTCAGAGAAAGGTGTTAGGTTTGTAGGGTCTTTATCTGGATGGACAGCAACTCTTA
TGTTCATGTGGATGCCAGTTTCCCAAATGTGGACAAATTTTCTAAACCCGGACAACATAAAAGGCTTATC
GTCAATCACAATGTTGCTCTCGATGATGGGAAACGGGCTTATGATCCCTCGAGCACTATTTATCCGTGAT
TTGATGTGGCTCACTGGTTCGCTATGGGCAACTCTCTTTTATGGATATGGAAATATTCTTTGCTTATACC
TGGTAAATTGCACCAGCCAGTCATTCTTCGTGGCAGCTACAATTGGTTTGATCTCATGGATAGGACTGGC
TTTGTGGAGAGATGCAGTGGCTTATGGTCACAACTCGCCGTTTAGATCTTTGAAAGAACTTGTTTTTGGA
CCGTAATGAATGAATGTACACGCCATAAACGCCCTTTGTTCAAGCAAGTCCATAGAGATTACATGTATTT
TCATTCTTTTTTCCTAAGGGTTATAAGACAACTACTCTGTAATTTCATGTATTTTTTTACTTGAATCATA
TAGTAAAATAATGTCTGATATCAAAAAAAAAAAAAAAAA

>gi|6708182|gb|AF191028.1|AF191028 Arabidopsis thaliana papain-type cysteine endopeptidase XCP2 mRNA, complete cds
CTCAAATGGCTCTTTCTTCACCTTCAAGAATCCTCTGTTTTGCTCTTGCCTTATCCGCTGCTTCTCTCTC
CCTCTCTTTCGCTTCTTCCCACGATTACTCCATCGTTGGATACTCCCCCGAGGATTTGGAATCTCATGAC
AAACTCATAGAACTCTTCGAAAACTGGATCTCAAATTTTGAGAAAGCTTATGAAACCGTTGAAGAGAAGT
TTCTTAGGTTCGAAGTTTTCAAGGATAATCTAAAGCACATCGATGAGACTAACAAGAAAGGGAAAAGCTA
CTGGCTCGGGCTCAACGAGTTTGCGGATTTGAGCCATGAGGAGTTCAAGAAAATGTATTTAGGGCTCAAG
ACTGATATAGTGAGACGCGATGAAGAAAGATCTTACGCAGAGTTCGCTTACAGGGACGTCGAAGCTGTTC
CTAAGTCTGTTGACTGGAGAAAGAAAGGAGCTGTGGCGGAAGTTAAGAACCAGGGCTCTTGTGGAAGTTG
TTGGGCGTTTTCGACAGTAGCAGCTGTCGAAGGTATAAACAAGATTGTGACAGGAAACTTGACAACATTG
TCAGAACAAGAACTCATAGACTGTGACACGACCTACAACAATGGCTGCAACGGTGGTCTCATGGACTATG
CCTTTGAGTACATTGTTAAGAACGGAGGTCTACGCAAGGAAGAAGATTATCCTTACTCTATGGAAGAAGG
AACTTGCGAGATGCAAAAGGATGAATCTGAAACAGTAACCATTAATGGACACCAAGACGTACCTACTAAT
GATGAGAAGAGTCTCTTGAAGGCATTGGCTCATCAGCCTCTCAGTGTCGCCATTGATGCATCTGGTAGAG
AGTTCCAGTTCTATAGCGGCGGCGTGTTTGATGGGCGGTGCGGGGTTGATCTTGACCACGGTGTGGCTGC
GGTTGGGTATGGATCAAGCAAGGGTTCAGATTACATCATTGTGAAGAATTCTTGGGGACCAAAATGGGGA
GAAAAAGGTTACATCAGGCTGAAGAGGAACACTGGGAAACCAGAGGGTCTCTGTGGAATCAACAAGATGG
CTTCTTTCCCCACCAAAACTAAGTGATCATCAGATCATTCTCTCTTATCTGCATTTGATCAGCATCTTAC
AGTGTCTTCGTTTTTTCTCTTTTGATTTATCAACGGAAGTCTTGTAACAACTATGTGCAATAATACCTAT
ATATAAGAAGCAAAAAAAAAAAAAAAAAA

>gi|6649235|gb|AF198054.1|AF198054 Arabidopsis thaliana NAC1 (NAC1) mRNA, complete cds
GTCGACCACGCCTCCGTCTTTATCTCTCTTTTCCTCTTAACCATCCACTAATCAAACACTAAAACCTAGA
AAAAAAAAGGATCAAATCATGGAGACGGAAGAAGAGATGAAGGAAAGTAGTATAAGCATGGTGGAGGCAA
AGTTGCCTCCGGGATTCAGATTTCACCCGAAGGACGATGAGCTTGTCTGCGATTACTTGATGAGACGATC
GCTTCACAATAATCATCGACCACCTCTTGTCCTGATCCAAGTCGATCTCAACAAGTGTGAGCCTTGGGAC
ATCCCAAAAATGGCATGCGTGGGAGGGAAGGATTGGTATTTCTACAGCCAAAGAGACCGAAAATACGCGA
CGGGGCTGAGAACTAACCGAGCAACGGCCACCGGATATTGGAAAGCCACCGGCAAAGACAGAACCATTCT
AAGAAAGGGTAAGCTAGTTGGGATGAGGAAGACATTGGTTTTCTATCAAGGTCGAGCTCCTCGAGGCCGT
AAAACCGATTGGGTCATGCACGAATTCCGTCTCCAAGGATCTCATCATCCTCCCAATCATTCTCTGAGCT
CTCCAAAGGAAGACTGGGTCTTGTGTAGGGTATTCCATAAGAATACGGAAGGAGTTATATGTAGAGACAA
CATGGGAAGCTGTTTTGATGAGACAGCCTCTGCATCGCTTCCTCCACTGATGGATCCTTACATCAACTTT
GACCAAGAACCCTCTTCTTATCTCAGTGATGATCATCACTACATCATCAATGAGCACGTACCCTGCTTCT
CCAATTTGTCACAGAACCAAACCTTAAACTCGAACCTAACCAACTCAGTCTCTGAACTCAAGATTCCATG
CAAGAACCCTAACCCCTTGTTTACTGGTGGTTCAGCCTCAGCCACGCTCACAGGCCTCGACTCATTCTGT
TCTTCAGATCAGATGGTTCTCAGAGCTCTACTCAGTCAGCTCACTAAGATTGATGGAAGCCTCGGGCCTA
AAGAATCACAGAGTTATGGAGAAGGTAGCTCGGAGAGCCTCCTGACCGACATCGGTATTCCAAGCACTGT
TTGGAATTGCTGATGATCGAGTGTAACGAGAGTTACTATTGCTATATTCCTATCCATGATTGGAACAATT
CTTCGGGGGGAAATAACGTGTGCTTGTCTGATTGTACAAACATTTCCTCACTCTTGTACCCACGGTAGAT
TCATGTAAAATACCACTTATGACGCTAGACATACATATATTTCATCGTAGTTCCATTTGTTTCAAAAAAA
AAAAAAAAAAAA

>gi|7839390|gb|AF247559.1|AF247559 Arabidopsis thaliana triosephosphate isomerase (TIM) mRNA, complete cds; nuclear gene for chloroplast product
GTCTCGTCTCTATCTCTCCTCTTTGCCTTTTTCCACTCACTACACGCCAAACCCGACGACATGGCAGCTA
CCTCTCTCACTGCCCCTCCTTCTTTCTCCGGTCTCCGCCGCATTTCTCCCAAGCTCGACGCTGCCGCCGT
CTCCTCCCACCAATCCTTCTTCCACCGCGTCAATTCCTCTACCCGTCTCGTTTCTTCCTCTTCTTCTTCT
CATCGCTCCCCCAGAGGTGTTGTTGCCATGGCTGGATCCGGAAAGTTTTTCGTTGGAGGAAACTGGAAGT
GTAACGGGACTAAGGACTCCATCGCCAAGCTTATCTCCGATCTCAACAGTGCAACCTTGGAAGCAGATGT
AGATGTTGTTGTGTCACCTCCATTTGTCTACATCGACCAGGTCAAATCCTCGTTGACAGACCGTATTGAC
ATATCAGGTCAGAACTCTTGGGTTGGGAAAGGTGGAGCCTTCACTGGTGAAATCAGCGTGGAACAGCTCA
AAGACCTTGGCTGCAAGTGGGTCATTCTTGGGCATTCCGAACGGAGACATGTCATCGGAGAAAAAGATGA
GTTTATCGGGAAGAAAGCTGCATATGCATTGAGTGAGGGTCTTGGAGTGATAGCTTGTATTGGGGAAAAG
CTAGAAGAGAGGGAAGCAGGCAAGACGTTTGATGTTTGCTTCGCGCAACTGAAGGCGTTTGCTGATGCTG
TGCCTAGCTGGGACAATATAGTTGTTGCATACGAGCCTGTATGGGCAATTGGAACTGGTAAAGTTGCATC
TCCTCAGCAAGCACAAGAAGTCCATGTAGCTGTCCGCGGTTGGCTAAAGAAGAATGTCTCTGAGGAAGTT
GCTTCCAAAACGAGAATCATATATGGAGGTTCTGTCAATGGAGGCAACAGTGCAGAGCTTGCCAAAGAAG
AAGACATTGATGGATTTCTTGTTGGTGGTGCCTCCTTGAAGGGTCCTGAGTTTGCAACCATTGTGAACTC
AGTCACGTCGAAGAAAGTTGCTGCTTGATTGAGAACTATCAGTAACGGAAATCGCTAGTCTCCATGGAAC
AGATGAGATGAGAAATAAAAGGGAGGTTAGCGACCTTGTTGTTGTTGTTGTGTTCTTACATCTTCTTCTT
GAACTAATAATGGAAAACAGAAAGAAAAAAAATGATTCGTGAGCTCTGGTTTGACAGAGAGAGATAAAAG
GGTCTTTGATTAAAGATCTTTGTAACTAAGCTGTGATTCTTTTTTTCAATTTGAGTAAGCTTGACTCACG
AGTTTCTTCTAAAAAAAAA

>gi|3215696|gb|AI006087.1|AI006087 ua85h08.r1 Soares_mammary_gland_NbMMG Mus musculus cDNA clone IMAGE:1364319 5', mRNA sequence
GCAGGATGGAGGGAGGCAGGAGGGAGGGAAGGAGGGCAGAGTAGTCCAACAGATCCGAAAATTCAAGGTA
GGTGTGGACTTAGAAAGAAAGAACCATTGTTCAGACACCTAGGGCCAAAGTTTCCTGGCCCCTGGAGAGC
TCTACCAAGCCAGGGTTTAAGCAAGTAGCAAACTCAACTTGCTGGCCTACATCCTAGGAGACCTTGCACA
CAAAACAGAATGTATGGCTAGGCCACTTAAACTTCCCTTCCTGCTCTGGAAACAGACCAGTAGTCCATCA
GCAGTTTCTCAGACTTCATGTTCTTGCTGGCTAGACTCATAAACACAGAGCCCAGTTCCCTTGAGATTCC
AATGAGTATTTTTAGGACTTTCGTTTTAACTTTGAGTCAAACAGAAAGATGGAAGGCCTGTGGCTAGCAG
ATTAAGTGACCAGCACTTAGCGGGGAATCAAAGAGGTGTCCATGCCAATCTCGGAGGTCAAAGACACGGT
CTGCAATGTCTGGACTGAGGGTGACTC

>gi|3216112|gb|AI006503.1|AI006503 ue14f05.y1 Sugano mouse embryo mewa Mus musculus cDNA clone IMAGE:1480353 5' similar to gb:X04724 Mouse preproinsulin gene II (MOUSE);, mRNA sequence
GACCCGCTACAATCAAAAACCATCAGCAAGCAGGAAGGTTATTGTTTCAACATGGCCCTGTGGATGCGCT
TGCTGCCCCTGCTGGCCCTGCTCTTCCTCTGGGAGTCCCACCCCACCCAGGCTTTTGTCAAGCAGCACCT
TTGTGGTTCCCACCTGGTGGAGGCTCTCTACCTGGTGTGTGGGGAGCGTGGCTTCTTCTACACACCCATG
TCCCGCCGTGAAGTGGAGGACCCACAAGTGGCACAACTGGAGCTGGGTGGAGGCCCGGGAGCAGGTGACC
TTCAGACTTTGGCACTGGAGGTGGCCCAGCAGAAGCGTGGCATTGTAGATCAGTGCTGCACCAGCATCTG
CTCCCTCTACCAGCTGGAGAACTACTGCAACTAGACCCACCACTACCCAGCCTACCCCTCTGCAATGAAT
AAAACCTTTGAATGAGA

>gi|3216305|gb|AI006696.1|AI006696 ua67e06.r1 Soares_thymus_2NbMT Mus musculus cDNA clone IMAGE:1362562 5', mRNA sequence
CTCTCTTCCATGAAGGAGCACCTTACCCTCCCCCCTTGTTTATCAGGGACACATATAACCAATCAATACC
TCAGCCGCCGCCTCGGAAAATTAAGCGACCCAAACGAAAAATGTACAGGGAAGAACCCACTTCAATAATG
AATGCGATTAAGCTACGGCCCAGGCAAGTCCTGTGTGATAAGTGTAAAAACAGTGTTGTTGCTGAAAAGA
AGGAAATTAGGAAAGGTAGCAGTGACTCTTCTAGGTATGAAGATAAAAAACGGAGAAATGACAGTGTAGC
TACTGTGAACAAAAAACTGAAAACTGACCATAAAGTGGATGGGAAAAACCAAAACGAAAGCCAGAGAAGG
AACACTGTGGTGAGGGTTTCCAGTATCGCTCACAGCAGGGGCAGAGTAGTCAAGGTTTCTGCTCAGGCAA
ATACATCAAAAGCTCAGTTAAATACCAAGAAAGTGCTCCAAAGCAAGAACATGGATCACGCAAAAGCTCG
GGAAGT

>gi|3216556|gb|AI006999.1|AI006999 ua78c01.r1 Soares_thymus_2NbMT Mus musculus cDNA clone IMAGE:1363584 5' similar to gb:D26123 Mouse mRNA for carbonyl reductase (MOUSE);, mRNA sequence
GGAAAGGGATTGGACGGGACACTGTGAAGGCCCTGCACGCCTCAGGAGCCAAAGTGGTGGCGGTGACTCG
GACCAACTCAGACCTGGTCAGCCTTGCCAAAGAGGTATCCCAGATGGTAGCCAGGGACATGATTAACCGT
GGCGTGCAGGGTCCATTGTCAATGTCTCCAGCATGGTGGCCCATGTCACCTTTCCTAACTTGATCACCTA
CAGCTCCACCAAGGGAGCGATGACTATGCTGACCAAAGCCATGGCCATGGAACTAGGGCCACACAAGATC
CGGGTAAACTCCGTAAACCCCACTGTGGTGCTGACTGACATGGGCAAGAAAGTCTCTGCAGACCCTGAGT
TTTGCAGGAAGCTCAAGGAGCGCCACCACTGAGGAAGTTGCAGAGGTTGAAGAGTCGTCAAAGATCTCTT
CCTGGCAGCGAAGA

>gi|3235745|gb|AI021409.1|AI021409 ub11g01.r1 Soares_mammary_gland_NbMMG Mus musculus cDNA clone IMAGE:1366704 5' similar to gb:J00475_cds12 Mouse germline IgH chain gene, DJC region: segment (MOUSE);, mRNA sequence
TGGCTTCTCTGGCCCTGCACCACGCAAGTCTAAACTCATCTGCGAGGCCACGAACTTCACTCCAAAACCG
ATCACAGTATCCTGGCTAAAGGATGGGAAGCTCGTGGAATCTGGCTTCACCACAGATCCGGTGACCATCG
AGAACAAAGGATCCACACCCCAAACCTACAAGGTCATAAGCACACTTACCATCTCTGAAATCGACTGGCT
GAACCTGAATGTGTACACCTGCCGTGTGGATCACAGGGGTCTCACCTTCTTGAAGAACGTGTCCTCCACA
TGTGCTGCCAGTCCCTCCACAGACATCCTAACCTTCACCATCCCCCCCTCCTTTGCCGACATCTTCCTCA
GCAAGTCCGCTAACCTGACCTGTCTGGTCTCAGACCTGGCAACCTATGAAACCCTGAATATCTCCTGGGC
TTCTCAAAGTGGTGAACCACTGGAAACCAAAATTAAAATCATGGAAAGTCATCCCAATGGCACCTTCAGT
GCTAAGGGTGTGGCTAGTGTCTGTGTGGAGACTGGAATACAGGAAGGAATTGTGTGTACTGTGACTCACA
GGGATCTGCTTCACACAGAAGAACTCATCTCAGACCAATGAGGTGCACAA

>gi|3259078|gb|AI035368.1|AI035368 uc90b09.x1 Sugano mouse kidney mkia Mus musculus cDNA clone IMAGE:1432889 3' similar to gb:X16319 Mouse mRNA for 54K subunit of signal recognition (MOUSE);, mRNA sequence
AACTTATTACTTGAAGTTTATTTTGCAGCACTTTGGGGGAATTTCATGTAATTTACTGATCGCAACTGTT
TATAAATGTAATGCTTGGCCTTTGAGACAATTAAAAACCTTTAAATACCAAAATTTTACATCATGATTTG
TTTAACTTAAGAAGTGTTAGGACGTTGAAAACTAATAGATTTAAAGCAGAAATGATGACTTCCACAAAAA
CCAGGCACTCTTCCCGAACTTCAGAAGGGAAGGGAGACAAGGAAAACCTTGGCACCATCTGTACTGTCCA
GTTCTTGATCGTTCATACTGTCCATGATTGTCATCAGTTTCTTCAGCCTTGCCATTGACTCCTGCTCATT
CCCTTTGCTCATAAAATCTGTGCCAAAACCAGGAATCATCCCCAATATCTGACTGAATGGGCCCATTTTC
ATAATATTCTGAAACTGTTCATACATGTCTCGCAATGTAAACTGACCGTCTTTAACTTTTCTATAATGCC
TCATTATTATTCAACTTAATTCATTGACTTTATCATCAATCCTTTAATATCACCATTTCAAGGAGTTGTT
GATGAAGGTTTGTTTTGA

>gi|3260965|gb|AI037274.1|AI037274 ud60g08.y1 Sugano mouse liver mlia Mus musculus cDNA clone IMAGE:1450334 5' similar to gb:M84817 Mouse retinoid X receptor alpha (MOUSE);, mRNA sequence
CGGGTGATGTCCGAAGCCGGCAGTAGCGCCCTTCAAGTCCCGCGCCTCTGAGGAGGGTGAGAGCCGGGGT
GTTTACACTTCTCTACCCAGGTGAACTCTTCGTCCCTCAACTCTCCAACGGGTCGAGGCTCCATGGCTGT
CCCCTCGCTGCACCCCTCCTTGGGTCCGGGAATCGGCTCTCCACTGGGCTCGCCTGGGCAGCTGCACTCT
CCTATCAGCACCCTGAGCTCCCCCATCAATGGCGTGGGTCCGCCCTTCTCTGTCATCAGCTCCCCCATGG
GCCCGCACTCCATGTCGGTACCCACCACACCCACATTGGGCTTCGGGACTGGTAGCCCCCAGCTCAATTC
ACCCATGAACCCTGTGAGCAGCACTGAGGATATCAAGCCGCCACTAGGCCTCAATGGCGTCCTCAAGGTT
CCTGCCCATCCCTCAGGAAATATGGCCTCCTTCACCAAGCACATCTGTGCTATCTGTGGGGACCGCTCCT
CAGGCAAACACTATGGNGTATACAGTTGTGAGGGCTGCAAGGGCTTCTTCAAGAGGACAGTACGCAAAGA
CCTGACCTACACCTGCCGAGACAACAAGGACTGCCTGATCGACAAGAGACAGCNGAACCCGTGTCAGT

>gi|3286283|gb|AI043023.1|AI043023 uc87b04.x1 Sugano mouse kidney mkia Mus musculus cDNA clone IMAGE:1432591 3' similar to gb:U09419 Mus musculus retinoid X receptor interacting protein (MOUSE);, mRNA sequence
TGGGCGGGGCCCTGTAGAACCCTGCACAAAGTGGCACTCCTGGGTAGTTTATTTGGTTGGGTCAACAAGG
TCTTCAGATGGTATACAACGTTAGTAGATCCCAACTGCCCAGCAGCCAGAAAACACCCAACCTGTTGACT
CTCCCTTAATGCTACGCAAGGCTCTCTCCTTCACCCAGCTCCCAGGAATGTCTGCCCTTCTCAGTCTGCT
CCACCCGTGGGAAGCAGTCAGTGAGCCTTCGCCATGTGGCCAACACAAAGGACACGGTGAAACAGTCACT
CGTGGACATCCCAGATCTCAGACAGCAGAGGGGGAAGCTTTTTGTCCTGCAGGCGAAGGGCAAACACTTG
CTCTGAATGGACGCTGCTCAAAGTACGGAGGCTCACCAGCTTCATTAGCATCCGTGGGAACATCAGTGGG
TCGTGGNGGTGGTTGATGGAG

>gi|3295065|gb|AI046778.1|AI046778 uh57g08.r1 Soares_embryonic_stem_cell_NMES Mus musculus cDNA clone IMAGE:1749566 5', mRNA sequence
AATTCGGCACAGGATAAGCTTGATCTCGTCTTCCCTGAAGTCTGGTTCCTTGGCAGGATGATGGTGACCC
TCGTGACCCGTAAAGATATCCCCCCGTGGTGAAAGTTCCTGAAGACCTGAAAGATCCAGAAGTATTCCAG
GTCCAGTCGCTGGTGCTGAAATATCTGTTTGGCCCACAGGGATCTCGAATGTCTCACATCGAGCAGGTGA
GCCAGGCCATGTTTGAGCTGAAGAACCTGGAATCTCCCGAAGAACTTATCGAGGTCTTCATTTACGGCTC
TCAAAACAACAAGATTCGGGCTAAATGGATGCTTCAGTCCATGGCTGAGAGGTACCACCTGCGCCACANN
AAAGGAGTGCTGAAGCTGGAGGAATCCATGAAGACCCTGGAGCTAGGCCAGTGTATCGAGTGAAGCCAGT
TTCCAGTCCTTGTGTCTCCGACCTGGATGCAG

>gi|3295198|gb|AI046911.1|AI046911 uh52c05.r1 Soares_embryonic_stem_cell_NMES Mus musculus cDNA clone IMAGE:1749032 5', mRNA sequence
CAGAACAGCATTGTTTCTAACTCTAGTATCAAGAAAAAACACAACAGATGTATTTCCAGTCATAAAATAG
TTTTTATGTTTTACTATGAGTAGTGAGAAGGCAAAGTCCCCTGGTCCATCCTCTCAAAAGAATCAGTTTA
TTATGTATTGGAGCCAATGGGTGGCCTGCACTGGGTCCATCTCCTACAAGACCATAGCCCCTTATCTCAT
TTACTAGGTAAATCCAGCCCAAGTCCTTTCCAACTTGGGAGTATGGCTGCTTTCAAATCTCTCCAACTGG
ATCGTGTTTCCAACGGCCTTTTAAACCTTTCCAACAGAGCTGTCCAGTGCTTTGGTTCTGTGCGCCCAAC
TGCCCCACTCTTCGTTTCTCAGCTCTGCGGAGTCAGGCGACCATCAGCGCTTGGTCCTTTACGGAGAGAA
GGGCGATAGAGTCCTCGAATCCTCGTCGCTCCGGTTTTTTCCAATCAGGGTGGGGCGGC

>gi|3448168|gb|AI098643.1|AI098643 ue32f10.y1 Sugano mouse liver mlia Mus musculus cDNA clone IMAGE:1482091 5' similar to gb:J03258 VITAMIN D3 RECEPTOR (HUMAN);, mRNA sequence
TGCAAGAGAAGGCCCTTGTTTTCCAGGCACTGAGGACCGCAGTCCCTAATTCCTGGCAGTTCCTGAGATC
TCAAGGAAAGCAGGGTCAGCGAGGAGGCCTGGGGAGAGGCATCCTACACCCGATCTTGTGGCCTGCTGCC
TAAGGGAAACAGGAGACCATGACAGCTATGCTAACACTAGAAACCATGGCCAGTGAAGAAGAATATGGGC
CGAGGAACTGTGTGGTGTGTGGAGACCGGGCCACAGGCTATCATTTCCACGCCCTGACTTGTGAGGGCTG
CAAGGGCTTCTTCAGACGAACAGTCAGCAAAACCATTGGTCCCATCTGTCCGTTTGCTGGAAGGTGTGAG
GTCAGCAAGGCCCAGAGACGCCACTGTCCAGCCTGCAGGTTGCAGAAGTGTCTAAATGTTGGCATGAGGA
AAGACATGATACTGTCAGCGGAAGCCCTGGCATTGCGGCGAGCCAGACAGGCACAGCGGCGGGCAGAGAA
AGCATCTTTGCAACTGAATCAGCAGCAGAAAGAACTGGTCCAGATCCTC

>gi|3516233|gb|AI115909.1|AI115909 ue96d09.y1 Sugano mouse embryo mewa Mus musculus cDNA clone IMAGE:1498961 5' similar to gb:X51952_rna1 MITOCHONDRIAL BROWN FAT UNCOUPLING PROTEIN (HUMAN); gb:M21247 Mouse mitochondrial uncoupling protein (MOUSE);, mRNA sequence
GNCAATCTGGGCTTAACGGGTCCTCCCTGCCCGAGCAAGAGGAAGGGACGCTCACCTTTGAGCTGCTCCA
CAGCGCCGGCTGTGCACTGGCACTACCTAGCCCAGGTGGCTCTGCAGGAGTCCGAAGTCGCGGGTTTCGT
ACCCGCATCAGGCAACAGAGCCACTGTTGTCTTCAGGGCTGAGTCCTTTTGTTCTTGCACTCACGCCTCT
CTGCCCTCCGAGCCAGGATGGTGAGCCCGACAACTTCCGAAGTGCAACCCACCATGGGGGTCAAGATCTT
CTCAGCCAGAGTTTCAGCTTGCCTGGCAGATATCATCACCTTCCCGCTGGACACTGCCAAAGTCCGACTT
CAGATCCAAGGTGAAGGCCAAGCTTCCAGTACCATTAGGTATAAAGGTGTCCTATGAACCATCACCACCC
TGGCAAAAACAGAACGATTGCCGAAACTGTACAGCGGTCTGCCTGCGGTCATTCAGAGGCAGATCAGCTT
CGCCTCACTCAAGATTGCCCTCTACGACTCAGTCCAAGAGTACTTCTCTTCAGGGAGAGAAACACCTGTC
TCTCTCGGTAACAAGATCTCAGCCGGCTTAATGACTGGAGGTGTGGCAGTGTCCATTGCCCATCCTACAG
ATGTCGTGAAGGTCAGAATGCAAGCTCATAGCCATTTGCATGGAGATAAACCCTGCTTCATTGAGACCTA
CCATCGTTACAGATTTATAGTTTGCACATAAAGCTTGACAACTTTCTGCAAGGGACCACCTCCAATCTA

>gi|3516360|gb|AI116036.1|AI116036 uc13h03.r1 Soares_mammary_gland_NbMMG Mus musculus cDNA clone IMAGE:1397909 5' similar to gb:M15400 RETINOBLASTOMA-ASSOCIATED PROTEIN (HUMAN); gb:M26391 Mouse retinoblastoma susceptibility protein (MOUSE);, mRNA sequence
GTGATTCGTAAGCCACTTCAATGTTGTAATCAATGGTAGAGAATTGATAGCACACAGGATTGAGAATCTT
GTGCAGATCATGCCATTTAAAATATGACAGCAAGTTGTTTGCATTTCCAACATGAGCCTGCTGCCCTCAG
AAGTGAGCGCTCTGCAGGGGTCCTGACCACTACATCTGGCTGACTACTTTGCCTTTCCTCATGGCACATG
TGTGATGTTTGCTCTTGGTTTTATTAATTTATATGTATTTTTTTAATTTAACGTGAATACCCTTAGAAAA
TGTGTCTTGTCTTCCAAATGCAAGTTGATTGACTGTCCACATTCAACCAAATTATCTTGAATCTTCTACT
GAAACAGATTGTTACAAACTGGGAAAAAGTACTAATTTCTACACATTGGGACTATTTTAATATTAGAATC
TAATGTGCCGTGTGTTTGTTTCACATATTTTACTTTTGAAATACAAGCAAAAAAGTTATATCATATGATA
CTGTCTTACTACTGACACAGATTTCATACTCAGACCCTCTAAGACCGGATCTTTTATTCACCCACACATG
CTTTGACTGGAGACTATTGATATACTCCAGGGTGGTTTTTTCCTTCAAACCATCAGACACTGAATTTATA
GTA

>gi|3517260|gb|AI116936.1|AI116936 ue29g05.y1 Sugano mouse liver mlia Mus musculus cDNA clone IMAGE:1481816 5' similar to gb:L11650 Mouse cytochrome P-450 IIE1 mRNA, complete cds (MOUSE);, mRNA sequence
CAAATTTAGAGTGGAGCCCCATCGGCACCATGGCGGTTCTTGGCATCACCGTTGCCTTGCTTGTCTGGAT
CGCCACCCTCCTCCTCGTATCCATCTGGAAACAGATCTATAGAAGTTGGAACCTGCCCCCAGGACCTTTC
CCAATTCCTTTCTTTGGAAACATTTTTCAGCTGGATTTGAAGGATATTCCCAAGTCTTTAACCAAGTTGG
CAAAGCGCTTCGGGCCAGTGTTCACACTGCACCTGGGTCAGAGGCGCATCGTGGTCCTGCATGGCTACAA
GGCTGTCAAGGAGGTGCTACTGAACCACAAGAACCCATGTACACAATGGAAAATATTTCTGTGACTTTGG
CCGACCTGTTCTTTGCAGGAACAGAGACCACCAGCACAACTCTGAGATATGGGCTCCTGATTCTCATGAA
ATACCCAGAAATTGAAGAGAAACTTCATGAAGAAATTGACAGGGTTATTGGGCCAAGCCGTGCCCCTGCA
GTCCGAGACAGGATGAATATGCCCTACATGGACGCTGTAGTGCATGAGATTCAGAGATTCATCAACCTCG
TCCCTTCCAACCTGCCCCACGAAGCAACCCGAGACACCGTGTTCCGAGGATATGTCATCCCCAAGGGTAC
AGTTGTAATTTCAACTCTGGACTCCCTTTTATNGACAACTATGAGTTTTCAGATCCAGAGACATTTAAAC
CTGAGCATTTTTTGAATGAAAATGGGAAGGTCAAGTTCAGGGACTATTTCAAGGCGTTTTCTGCA

>gi|3519356|gb|AI119032.1|AI119032 ue22h12.y1 Sugano mouse kidney mkia Mus musculus cDNA clone IMAGE:1481159 5' similar to gb:X51417_cds1 STEROID HORMONE RECEPTOR ERR2 (HUMAN);, mRNA sequence
CTATTGGGTAAGCTACGCCACTCAAGAAGCCATTGTCTTCCCAGCTCCCACAGTACTTGCTAATCCTGGT
CCTCCCCCTTTGCCCATACATGACACGTCCCCTTTCTCGCGCCCCTAGGAGACTACGAAGCTTGCATGGG
GCTCTGTGGAGTTGGAAGTCCAGAGGTTTTGGCTGTTTTGCTTGAGACCTGGTTATGGTTGTGGGATTTT
TTTTTCTTTTCTGTCAGCTGCCTGTTATATCAATCACGGAGTCTGGATCTATTTATAGTTTGAGAGTACT
GTGTCCTTAGTCACAAAGAGACACAGACAGGGGACTGTCAGCTGGTGTTGGAGGAGCCAAGCAACGAGTC
ATGAGCCGCTGGAACACCTGAGGGTAACCTTTCCTTGCGCGCAGCCCCGTCCTCCAGCCAGCCCAACCAT
GCTGCTGAACCGAATGTCGTCCGAAGACAGGCACCTGGGCTCTAGTTGCGGCTCCTTCATCAAGACGGAG
CCATCCAGCCCGTCCTCGGGCATTGATGCCCTCAGCC

>gi|3520300|gb|AI119976.1|AI119976 uc23f01.r1 Soares_mammary_gland_NbMMG Mus musculus cDNA clone IMAGE:1398841 5' similar to gb:X57110 PROTO-ONCOGENE C-CBL (HUMAN);, mRNA sequence
TGGCCCTGAGGAATCCGAAAACGAGGATGATGGCTATGATGTGCCTAAGCCACCCGTGCCAGCTGTATTT
GCGCGCCGGAACCTGTCTGACATCTCCATGCCAGCTCCTCCTTTGGCTGGTTGTCTTTGGATGGTGACCC
TACAAACTTCAATGAGGGGTGCCAAGTTCCTGAGCGGGCGCCCAAACCATTCCCTCGGAGAATCAACTCA
GAACGAAAAGCCAGTAGCTATCAACAAGG

>gi|3521209|gb|AI120885.1|AI120885 ub73e04.r1 Soares_mammary_gland_NMLMG Mus musculus cDNA clone IMAGE:1383390 5' similar to gb:X05835 Mouse mRNA for placental calcium-binding protein (MOUSE);, mRNA sequence
CCATGGCAAGACCCTTGGAGGAGGCCCTGGATGTAATTGTGTCCACCTTCCACAAATACTCAGGCAAAGA
GGGTGACAAGTTCAAGCTGAACAAGACAGAGCTCAAGGAGTACTGACCAGGGAGCTGCCTAGCTTCCTGG
GGAAAAGGACAGATGAAGCTGCATTCCAGAAGGTGATGAGCAACTTGGACAGCAACAGGGACAATGAAGT
TGACTTCCAGGAGTACTGTGTCTTCCTGTCCTGCATTGCCATGATGTGCAATGAATTCTTTGAGGGCTGC
CCAGATAAGGAGCCCCGGAAGAAGTGAAGACTCCTCAGATGAAGTGTTGGGGTGTAGTTTGCCAGTGGGG
GATCTTCCCTGTTGGCTGTGAGCATAGTGCCTTACTCTGGCTTCTTCGCACATGTGCACAGTGCTGAGCA
AATTCAATAAAAGGTTTTGAAACTATT

>gi|3522000|gb|AI121676.1|AI121676 uc44b06.r1 Soares_mammary_gland_NMLMG Mus musculus cDNA clone IMAGE:1400819 5' similar to gb:M76727 Mouse pyruvate dehydrogenase (MOUSE);, mRNA sequence
GCCCTATTATGCTTCTCAAGGATAGAATGGTGAACAGCAATCTTGCAAGTGTTGAAGAATTAAAGGAGAT
TGATGTGGAAGTGAGGAAAGAAATCGAGGATGCTGCCCAGTTTGCCACGGCTGATCCTGAGCCCCCGTTG
GAGGAACTAGGCTATCACATCTACAGCAGTGATCCTCCCTTTGAAGTGCGTGGTGCCAACCAGTGGATCA
AGTTTAAGTCAGTCAGTTAATGGGTGACTGTTAGGTGGGTGGATGGGTGTTCCCATCACGCGTAAGGAAC
TCTGTGCTCTCAACTTGGACAGGAAATACCCAGACAACAAAAGGCTTGAAAACATGTAAATTAAGGGAGA
GTAAAATTGCATGCAGTTTGTACATTGCTGTATTTGGTGTATTCATTCATGTGAATAAGAGTGTATTGGA
TTTGTATAGGATTTGAGATGGGTATTGCAGAGTTTATA

>gi|3522449|gb|AI122125.1|AI122125 ud15c10.r1 Soares_thymus_2NbMT Mus musculus cDNA clone IMAGE:1445970 5' similar to gb:U10115 Mus musculus C57 Black/6 dishevelled segment polarity protein (MOUSE);, mRNA sequence
GCAGCACTTGGCCACTGTGAGACTGATGGGCCCTGTCTGGGACACGATCTCCCGAAGCACCCGTACAGCG
TCGTCATTGCTCATGTTCTCAAAGTTGACATCGTTCACCTGCAGCAACATGTCGCCCGGCTCAATGCGGC
CATCAGCAGCCACGGCCCCGCCCTTCATGATGGATCCAATGTAGATGCCGCCATCACCCCGGTCGTTGCT
CTGGCCCACGATGCTGATGCCCAGGAAGTGGTGCCTCTCTGCAGGAGGGGCCGTGAGCAGGCCCGCAAAG
CTCCCGAGGCTGTACCCACCCCCAGCAGGCACCCACAGCCCACAAGGCCTCACCCATGTTGAGAGTGACG
GTGATGATGTTCAGGGACATGGTGGAGTCTGTGATGCTGCTG

>gi|3522452|gb|AI122128.1|AI122128 ud15d03.r1 Soares_thymus_2NbMT Mus musculus cDNA clone IMAGE:1445957 5' similar to gb:X06318 PROTEIN KINASE C, BETA-I TYPE (HUMAN);, mRNA sequence
GACTCCCCCCCACACACTGATACATTTCTTTAGAGGCAATTCTTAGCATAAAAAAAAAAAAAAAAAAAAG
AGGATGAATCTTTTCTTCTCATAGAAAATTGGCACCAAGTTTCCTCCCCCAAGCCAGCATATAACATGAA
CTGAGAGCTGATGTGAGGCATGCAGCTGCTCCACGCTGTCAGCACAGGGCTTTCTGACCACTCAGGAGCT
TCCCTCGGCCTTCTGGTAACTGGCATGTCCTGGTCATGTATGCTGCTGCTTCTGCTTCTGTTTTAATGTG
TACGCTTTCCATTTGGCAGAGAGACAAGCGAGACACCTCCAACTTCGACAAAGAGTTCACCAGGCAGCCT
GTGGAACTGACTCCCACTGACAAACTCTTCATCATGAACTTGGACCAAAATGAGTTTGCTGGCTTCTCGT
ATACTAACCCAGAGTTTGTCATTAATGTGTAGGTGAATGCAGAGTCCATTGCCGAGCCTGTGTGTAAGGC
TTCAGGCCGAATGTCTGTTACCAATTCCAGTCTTCCAGGATTCATGGTGCCTCTATTGGCATCCGTCATG
TGGAGAGCTTGTCTTAGAG

>gi|3681617|gb|AI153148.1|AI153148 ud55c10.r1 Soares_NMPu Mus musculus cDNA clone IMAGE:1449810 5', mRNA sequence
TCAGAAGTCTGCATGCCCACTATTGAATTCAGTAGCTATATTGCTCAATGCCTTGGAGTCCTTATTTGGT
CTTCCTGTCTGAAGACTAGAGCCTCAGTCACGTTCATATAGAGAACTGTCAATGCCAAGGTCAACAGGAA
GGCGCTGTGAAAGGAACATCGAACTATGTAGAAGCCACATCCGGAAGTAGTATTTGATAGGTGCTGGGGT
AGTGCAAGAGGAACAGCAAAACAGCTTTAGAACTCACGGAACGCAGTCTCCTGGTTAGCACAAACTCATG
GGTGGGTCTCCGAGAGAACTATGGGTCCTGAGAGCTTCATGGTGTCATAGAGATTTGCTCTGCTTGCTGC
CTTCTCACTGTGTTACTCATAATCTATGAGTTTTATGAACTCTCTAGGGGGCTTAACAACCCCTCACTGG
GCAGTGTCATTGTCACTCACAGCAGCAGTGCTTGATCTTCAAGATCAATGATTCAATCACCACCCCTTGG
AAAGAA

>gi|3683502|gb|AI155033.1|AI155033 ud78b11.r1 Soares_mammary_gland_NMLMG Mus musculus cDNA clone IMAGE:1476957 5' similar to TR:Q64290 Q64290 VASCULAR ENDOTHELIAL GROWTH FACTOR RELATED PROTEIN ;, mRNA sequence
GAGAGTGCTGTGAACCAGACAGGGTTGCCATACCCCACCACCGTCCCCAGCCCCGCTCTGTTCCGGGCTG
GGACTCTACCCCGGGAGCATCCTCCCCAGCTGACATCATCCATCCCACTCCAGCCCCAGGGTCCTCTGCC
CGCCTTGCACCCAGCGCCGTCAACGCCCTGACCCCCGGACCTGCCGCTGCCGCTGCAGACGCCGCCGCTT
CCTCCATTGCCAAGGCNGGGGCTTAGAGCTCAACCCAGACACCTGTAGGTGCCGGAAGCCGCGAAAGTGA
CAAGCTGCTTTCCAGACTCCACGGGCCCGGCTGCTTTTATGGCCCTGCTTCACAGGGAGAAGAGTGGAGC
ACAGGCGAACCTCCTCAGTCTGGGAGGTCACTGCCCCAGGACCTGGACCTTTTAGAGAGCTCTCTCGCCA
TCTTTTATCTCCCAGAGCTGCCATCTAACAATTGTCAAGGAACCTCATGTCTCACCTCAGGGGCCAGGGT
A

>gi|3685186|gb|AI156717.1|AI156717 ue53g04.r1 Soares_mammary_gland_NMLMG Mus musculus cDNA clone IMAGE:1494870 5' similar to gb:X75018 M.musculus mRNA for Id4 helix-loop-helix protein (MOUSE);, mRNA sequence
CCTACTGATGCCTATTAATATTCTTCCGAGGGAAGAGGGCAGAAAATGTCCGTTTCCAAGAGTTTGTCCT
TTGGTAGCAAGCAGAGAACATTTTTCATTTCTATGATTTAGATAATCTGTACAGATATGAAACTTCATGA
CATTATGCTTTAGTGTAAGAGGCAGGGCGAGCATTTTGACTTTGAGAAGACAGCAGTTCTGTGGACTTCT
TAGAGGTCCAAGCATTTCTCCATCCTATATGCGAATTCACTCAGAATCTCTTTGTGACCTCAGTTCAAAA
AGAATAATAATAATAAAAACCCCACACACTTAATTCTTTATATATGACACTATAAAACGCTGTACTTAAA
ACCCGAGAAGGTAGGTTTTGACCATGTACACGTCAAATACAAAGGTTTCCATCTAGGTTAGAGAGAGCAC
ATTTGAGAGGACTCGTAACTGGTTTATTTTGTGATTGAACACCTCATGCAATCATGCAAGACCAGTACGA
GAGAGCTGTTACCTCTGAGCCTCAGATACTGGATACTTNGCAAAACATACATACTACCAAATCCACAGCC
TGCCCAACAGAAACATCCAGATAGAATAGCTCTCGAAGGGAGCTGAAATATAATTGTCCAAAAGAGATAT
CCCATCNGATTT

>gi|3685272|gb|AI156803.1|AI156803 ui44a06.y1 Sugano mouse embryo mewa Mus musculus cDNA clone IMAGE:1885234 5', mRNA sequence
AGGCCAAGGACAACCAAATTAGCAGGAAGCAGAGGCTGTCAGGGACAAGCTGGGTGACACAATTTCAACC
ACGGAGCCTCTCTGTCCCTTTGTGTGGCTGACTGGACATCACAGCATGGTTTATTGAAAGCCATGTAACA
GACCAAGAGCGCCGAAGTGAGCCAGCACCGAAGGTAACCCAGCAACGAGGGACACGGATTTGAGGAATTA
ACTTGCAGAAATTCCCGACCTGGGCCTGGGAGCCTGGCTGAGTTTGTGAGCGGTCCTCACACCCTCTCTG
CAATGGGCTGCTGAACGGAGGACTGGACTGTGGAATGTGACCAGCATGAGCTCCCTGCGGGAAGAAATGG
ATGAAGAGGAACTGGACCATCCGAACGCCTCTCCAGAGAAACGCTATTTACTCGAGTCCCTATATTGCAG
TGACGGTGACGAGGAAGGAGTCCTGGCCTGCGAGGATCTGGAGCTGAACCCCTTTGAC

>gi|3685451|gb|AI156982.1|AI156982 ud09g03.r1 Soares_NMPu Mus musculus cDNA clone IMAGE:1434676 5' similar to gb:M81385_cds1 Mouse liver receptor homologous protein (MOUSE);, mRNA sequence
TTTAAACTAATCTGCTATTAAGAAATTCAGAAGTTGATCTCTGTTATTAATTGGATTTGTCCTGAATTAC
TCCGTGGTGACGCTGAACAACTCAAGAATACATGGGCTGTGCCTTGGAGCCCCTCCCCATCCCTCCCACC
ACCAACACCCCCACCCCCACAAGGCCCTATACCTTCTGACCTGTGAGCCCTGAAGCTATTTTAAGGACTT
CTATGAGTTTGCTCCCAGCCGTCGCTCCACTAAACCATGATTTCTGGATGTCTGTGTCTTAGACCTGCCA
ACAGCTAATAAGAACAATGTATAAATATGTCAGCTTGCATTTTAAATATGTGCTGAAGTTTGTTTTGTCG
TGTGTTCGTAATTAAAAAGAAAACGGGCAGTAACCCTCTTCTATATAAGCATTAGTTAATATTAAGGGAA
ATCCAACAAATCTAAGCCAATACTCCCAACAAGCAAGTTAGATCTTAC

>gi|3687118|gb|AI158649.1|AI158649 ud28h02.r1 Soares_mammary_gland_NbMMG Mus musculus cDNA clone IMAGE:1447251 5' similar to gb:J04513 HEPARIN-BINDING GROWTH FACTOR PRECURSOR 2 (HUMAN);, mRNA sequence
TGCCACATCGTGGTCCCGGGGCCGCGGAAGGGCATGGCTGCCAGCGATCACCTCGCTTCCCGCACTGCCG
GAGACGGGGCGCGCCTTCCCACCAGGCCACTTCAAGGACCCCAAGCGGCTCTACTGCAAGAACGGCGGCT
TCTTCCTGCGCATCCATCCCGACGGCCGCGTGGATGGCGTCCGCGAGAAGAGCGACCCACACGTCAAACT
ACAACTCCAAGCAGAAGAGAGAGGAGTTGTGTCTATCAAGGGAGTGTGTGCCAACCGGTACCTTGCTATG
AAGGAAGATGGACGGCTGCTGGCTTCTAAGTGTGTTACAGAAGAGTGTTTCTTCTTTGAACGACTGGAAT
CTAATAACTACAATACTTACCGGTCACGGAAATACTCCAGTTGGTATGTGGCACTGAAACGAACTGGGCA
GTATAACTCGGATGCAAACGGGACTGGACAGAGGCATACTGTTCTTC

>gi|3731198|gb|AI180560.1|AI180560 uc70e10.r1 Soares_mammary_gland_NbMMG Mus musculus cDNA clone IMAGE:1431018 5' similar to SW:PERL_RAT P43884 PERILIPIN A/B ;, mRNA sequence
CTGAGACTGAGGTGGCGGTCTGCTGCACGTGGAGAGTAAGGATGTCAATGAACAAGGGCCCAACCCTGCT
GGATGGAGACCTCCCTGAGCAGGAGAACGTGCTCCAGAGAGTTCTGCAGCTGCCTGTGGTGAGCGGGACC
TGTGAGTGCTTCCAGAAGACCTACAACAGCACCAAAGAAGCCCACCCCCTGGTGCGCTCTGTGTGCAATG
CCTATGAGAAGGGTGTACAGGGTGCCAGCAACCTGGCTGCCTGGAGCATGGAGCCGGTGGTCCGTCGGCT
GTCCACCCAGTTCACAGCTGCCAATGAGTTGGCCTGCAGAGGCTGGGACCACCTGGAGGAAAAGATCCCG
GCTCTTCAATACCCTCCAGAAAAGATCGCCTCTGAACTGAAGGGCACCATCTCTACCCGCCTTCGAAGCG
CCAGGAACAGCATCAGTGTGCCCATTGCAAGCACCTCTGACA

>gi|3731765|gb|AI181127.1|AI181127 ub95b07.r1 Soares_mammary_gland_NbMMG Mus musculus cDNA clone IMAGE:1396213 5' similar to gb:M65027 Mouse cell surface antigen gp49 mRNA, complete cds (MOUSE);, mRNA sequence
GATCTCAGAAACCAAGGAACAGTCCTGTACACCCACTGAAGATGGACTGGAAACATACCAGAAGATTTTG
ATTGGAGTCCTGGTGTCATTCCTCCTGCTTTTCTTCCTCCTGCTTTTTCTCATCCTCATCGGATACCAGT
GTCGTCACAAAAATAAGGCTAATGCTTCTGTGAAGAACACACAATCTGAGGACAATGCAGAGCTGAACAG
TTGGAACCCACAAAATGAAGACCCCCCCAGGGAATTGTGTACGCCCAGGTAAAATCCTCCAGGCTTCGGA
AGGACACTGCATGCAAAGAGACCCAGGATGTAACCTATGCCCAGTTGTGCATCAGGACACAGGAACAGAA
CAACAGCTGAAACCAGCAAGCAGCCAACACAGAAAGAAGACCCAGACCCACATTCCATGAATGAAACTAG
GGATTTCTGGTATTGATCCAGTGACTCTATTTATTAATTAGGC

>gi|3731806|gb|AI181168.1|AI181168 ub95f05.r1 Soares_mammary_gland_NbMMG Mus musculus cDNA clone IMAGE:1396257 5' similar to TR:Q61843 Q61843 MYOCYTE ENHANCER FACTOR 2B ;, mRNA sequence
AATCCAGATATCACGAATTCTAGACCAGAGGAACAGGCGGGTGACTTTCACCAAGCGCAAGTTTGGACTG
CTGAAGAAAGCTTATGAGCTGAGCGTGCTTTGTGACTGCGACATTGCCCTGATCATCTTCAACAGTGCGC
AACGCCTCTTCCAGTATGCGAGC

>gi|3732221|gb|AI181583.1|AI181583 uc63c06.r1 Soares_mammary_gland_NbMMG Mus musculus cDNA clone IMAGE:1430314 5' similar to gb:L23423 Mouse (MOUSE);, mRNA sequence
TTCTGGAGGAGTACATGGCCGTGAAATCCCTGGAAGTGATCGTCCGAGCCAACATCACAGTGAAATCCTC
CATTAAGAACTTGTTGCTCAGAGATGCATCCACAGTGATTCCAGTGATGGTGTACTTGGACCCCATGGCC
GTGGTTGTGGAAGGAGTCCCCTGGTGGGTCATCCTCCTGGCAGTGCTGGCTGGGCTGTTAGTCCTGGCCT
TGCTGGTACTGCTGCTGTGGAAGCTGGGATTCTTCAAGCGGGCGACGACCCTGAGGCCACCGTGCCCAGT
ACCACGCAGTGAAGATCCCTCGGGAAGACCGACAGCAGTTCAAGGAGGAGAAGACAGGCACCATCCAGAG
GAGTAACTGGGGCAACTCCCAGTGGGAGGGCTCCGACGCACACCCCATCTTGGCTGCCGACTGGAGTCCT
GAGCTGGGTCCTGATGGACATCCGGTGCCAGCCACTGCCTAACATCTGCTGTCCCAAGCCCAGCCCGTGG
GTTCCTTCCGCGCTTTTCCCAAGATGGCTC

>gi|3732388|gb|AI181750.1|AI181750 ub87a04.r1 Soares_thymus_2NbMT Mus musculus cDNA clone IMAGE:1395438 5', mRNA sequence
GTGGCTTTCGATCAGAATGCTCTAGTCAAGCGAATCAAAGAGATGGATCTGTCCGTGGAAACCCTCTTTT
GCTTCATGCAGGAGCGCCAGAAAAGATACGCCAAGTATGCAGACAGATCCAGAAGGTGAATGAGATGTCG
GCCATCCTGCGCCGCATCCAGATGGGCATAGACCAGACGGTGCCACTGATGGAGCGGCTGAACAGCATGC
TGCCAGAGCGTGAGCGCCTGGAGCCCTTCAGCATGAAGCCTGAGCGGGACGCNACTAGCAGGCGCCTGCT
GCNATCACAGCTCCTCCAGCCTTCCCCTGGGCCCTGACGTTTGCCTAGATGTGTCTGACCCACATGGACT
TCCCAGTGTGGTAGTTCTTGAGAACCGAAGTTGGGACAGTTGAATTTCCAGAAATCCTGTAAAGAACTTT
GCATCAAGAGTTATTTTTATTTTGCTCCGATTGTTTGAATTAAAAGTGTAAGTAGTCTAGCTACTGCAGT
GA

>gi|3732479|gb|AI181841.1|AI181841 uh87h09.r1 Soares mouse urogenital ridge NMUR Mus musculus cDNA clone IMAGE:1764737 5' similar to gb:L42293 Mus musculus acyl-coenzyme A:cholesterol acyltransferase (MOUSE);, mRNA sequence
GAGTTCCACCAGTCCTTATAAAACATCCTGTCACCAAAGCGTAACATCTCAGCAAAGGCATTGAGCCAGC
AGTGCAAAAAGGCAAAGAACGAAAGGAACAGTATCAAGACACCTGGCAAGATGGAGTTAAACACACACAG
GACCAGGACACGAGCACTGAAGGGCTCCTGTTTGATATTCCGGAATAGTGGGGCACAGAGTCTCTCAAAG
ATGTAGTACACATAAAACAGGCAGCCAAACACCTGTAAAAACTGCATAGCGACATAACCCCATCTTACAG
TAGGAGTCCTTGGGTAGTTGTCTCGGTAAATAAGTGTAGGCGCAAACAGGAAGTACAGGTACTGGTTGAC
TGTGGGTAGTGGATCTTTGCTTGATTTCTCCTTGGCTGCATTTAGTACTCGTGGGATATTCTCTCTGACA
AATGAGTGAGCTTCATTATCAAACGATCTGTTCCAGTATCAGAATGAACCGGGAGGCTGGTGGCAGTGTG
TATGCTAAGACAACGTATGT

>gi|3732808|gb|AI182170.1|AI182170 uc64d01.r1 Soares_mammary_gland_NbMMG Mus musculus cDNA clone IMAGE:1430401 5', mRNA sequence
CAGGAGCCTGGAAGACCGTGTCCATGAGATGGGTAAGTCTCTAGGAGTGTAGCCAAGGCTTTAACCTCAC
CCTTCCCCAGAGCCTCTTCCATGGACTGAGGCTGAGACCTGACCCCAAAGCTGGCCATACCCGATAGCTC
AGAGCCCCAAGTAGTCTTATCCCAGGGTCACCTATTCATAGTGCCCTGAGTTTCCCCTTTTAGACTGCTG
CTGAGACTCCATCACAGAGCACTCACTAATTGGCCCTATCCTTAGGGCAGGCGTTATGCTCTGTAACACA
GAGCTTGGAGAAACTACAGATGCTGAATGCAAAGAAATGGCGGGAACCGTAGCCAGGAGGGACGGTGAGA
GTATCCACTACGCGCTCATGGGTGCCTTGGACTTAACCTTCTTGTTCCTTCTTATCAAGTGCTCTCTCTT
TCTCTCTTAAAACAAATTTATTCAGATTCTGACGTTGGGTGATAAATCCACCCTGAAGTTATGTGCACGC
AAGACAGGGCAGTGAGCAGATGGCTGC

>gi|3733055|gb|AI182417.1|AI182417 uc24g06.r1 Soares_mammary_gland_NbMMG Mus musculus cDNA clone IMAGE:1398970 5' similar to gb:S76638 NUCLEAR FACTOR NF-KAPPA-B P100 SUBUNIT (HUMAN);, mRNA sequence
ACTGCGCCTGGCCATCATCCATGGGCAGACTGGTGTCATTGAGCAGATAGCCCACGTCATTTATCACGCT
CAGTACCTCGGCGTCATCAACCTCACCAACCACCTGCACCAGACGCCTCTGCACCTGGCGGTAATCACTG
GGCAGACAAGGGTGGTGAGCTTCCTGCTGCAGGTGGGTGCAGACCCCACGCTGCTGGATCGGCACGGAGA
CTCCGCCCTCCACTTGGCTCTCCGGGCAGGTGCTGCAGCCCCAGAGCTGTTGCAGGCACTGTTGCGCAGG
AAGCCCGTGCTGTGCCCCAAGTATTGCACATGCCTGATTTTGAGGGACTATACCCTGTACAGCTGGCAGT
CCATGCACGAAGCCCTGAGTGCCTGGATCTGTTAGTTGACTGTGGAGCTGAAGTGGAGGCCCACAGAGGC
AAGGGGGCGAACTGCCTGCATCTAGCACAGAGATGGACGAGTTGGGGCTGGCACCATCTAGTCACAAGCT
C

>gi|3733365|gb|AI182727.1|AI182727 ub75h05.r1 Soares_mammary_gland_NMLMG Mus musculus cDNA clone IMAGE:1383609 5', mRNA sequence
NTTCGGCACAGGCTGGTAGACACCATGGCGGGCAAGTCTCCAGGACCCTTCCCAAACTGTGACTGGAGAT
TCAATGAGTTTCCCAACCCCGCTGCCCACGCTCTGCATGTGACGTGTGTGGAACTCATGGCCTTGGCGGT
TCCAGGCAAAGATGTGGGGAATGCCCTTCTCAATGTCGTCCTGAAAAGCCAGCCCTTAGTGCCAAGGGAG
AACATTACAGCGTGGATGAATGCAATTGGTCTGATCATCACGGCCCTCCCAGAGCCGTACTGGATTGTGC
TTCATGACCGAATTGTGAATGTGATCAGCAGTTCTAGCCTGACGTCAGAGACAGAGTGGGTCGGTTACCG
TTCCGCCTCTTCGACTTCACCGCTTGTCACCAGTCCTACTCGGAGATGAGCTGCAGCTATACGTTAGCTC
TAGCCCATGCCGTGTGGACCACTCCAGCATCGGGCAGCTCTCGCTTATACCAAAGTTTCTCACTGAGGCG
CT

>gi|3749963|gb|AI197357.1|AI197357 ud96d05.r1 Soares_NMPu Mus musculus cDNA clone IMAGE:1478697 5' similar to TR:O35671 O35671 BODENIN. ;, mRNA sequence
ATTCGGCAGAGGCTGGCGTGTCTGAGGGGAAGAGCCTTGAAGGACCACTAGACCTGATAAATTACATAGA
TGTCGCCCAGCAAGATGGAAAGTTGCCTTTTGTGCCTTTGGAAGATGAGTTCATTCTGGGCGTTTCTAAG
TACGGCATAAAAGTCTCGACCACGGATCAGCATGGTGTTCTGCATAGGCATGCCCTGTATCTAATCATCC
GGATGGTGTGTTACGATGACGGCCTGGGAGCTGGGAAAAGCTTGCTGGCACGTCAAGACCACAGATGCAA
GCAACGAAGAGTACAGCCTGTGGGTTTACCAGTGTAACAGCCTGGAGCAAGCCCAAGCAATCTGCAAGGT
CTTATCCACAGCATTTGACTCTGTGTTGACCTCTGACAAGTCCTGAACTCTGCAGGCAAGTGGAAACTGA
CCCACGGAGCTTACCTGTTCCTACATCTATCTGCAGCTGTGGACTATTAGAGGGTGTAATGCCCTGACCC
GGTTTTCTAAAGTGTAATGTATGAAATATTGGTTTTATAC

>gi|3809475|gb|AI226422.1|AI226422 uf07g07.y1 Soares_mammary_gland_NMLMG Mus musculus cDNA clone IMAGE:1510716 5', mRNA sequence
TGGGGGGGGGGTGCTTTTGATTCAGAGTCTAACTGTAACTCAGAATCCTCCTGCCTCTGCCTCCTGACTG
CCAAAATTATATACATGAACCACCACAGCTGGCATATCTGAGTTTTGTTTCATTTGTCTAGCTATATAGC
CCAGGCTGGCCTTGGACTCAAAGATCCTCCTCTGCCTCCCTAGTTCTGAGATTAAAGGCACGTGCAACCA
CCACACCCAGCTCAAACTCTGCAAGGTTGTTTTGTTCTTTTAATACTTGACTTTTTCAAGGTCAGAATTG
GAGCTAGGATCCTAATGGGCTAGCAACAGGGACATCCCAACCTTGGGCCTCCCAACCTTGGGCCGTCACA
AATAGCGCCCAGGCCGTGGATTACCACATTCATGTGAGTTCCCAAAAATAAAGACTGGTTTTCCCTGCTT
CCAGCCCAACAGTCTTAGCCTANGTGGAGTGCTGAGGTCTGAGA

>gi|3883162|gb|AI265004.1|AI265004 uk01d04.y1 Schiller mouse MAC13 Mus musculus cDNA clone IMAGE:1958119 5' similar to SW:RORG_MOUSE P51450 NUCLEAR RECEPTOR ROR-GAMMA. [1] ;, mRNA sequence
AGCTACCATAGGAAGTCAATGTGGGAGATGTGGGAGCGCTGTGCCCACCACCTCACTGAGGCCATTCAGT
ATGTGGTGGAGTTTGCCAAGCGGCTTTCAGGCTTCATGGAGCTCTGCCAGAATGACCAGATCATACTACT
GAAAGCAGGAGCAATGGAAGTCGTCCTATTCAGAATGTGCAGGGCCTACAATGCCAACAACCGCACAGTC
TTTTTTGAAGGCAAATACGGTGGTGTGGAGCTGTTTCGAGCCTTGGGCTGCAGCGAGCTCATCAGCTCCA
TATTTGACTTTTCCCACTTCCTCAGCGCCCTGTGTTTTTCTGAGGATGAGATTGCCCTCTACACGGCCCT
GGTTCTCATCAATGCCAACCGTCCTGGGCTCCAAGAGAAGAGGAGAGTGGAACATCTGCAATACAATTTG
GAACTGGCTTTCCATCATCATCTCTGCAAGACTCATCGACAAGGCCTCCTAGCCAAG

>gi|3883287|gb|AI265129.1|AI265129 uk03e09.y1 Schiller mouse MAC13 Mus musculus cDNA clone IMAGE:1958344 5' similar to gb:X75355 M.musculus mRNA for natural resistance associated macrophage (MOUSE);, mRNA sequence
CTGAGCAAACCCCGGTTGGGGCCTAGCTGGGGTCCTGATTTTCCAAAAGTGAGTTTGCGTTTTTCCCACG
TCCTTCGTACTGACTCCCGGCCTGCAGTTCAACATCTGTGCCAACAGCAGCCTCCAGAACTATGCTAAGA
TCTTCCCCAGGGACAATAACACTGTGTCAGTGGATATTTATCAAGGAGGTGTGATCCTAGGCTGTCTCTT
TGGCCCTGCGGCCCTCTACATCTGGGCAGTAGGTCTCCTGGCAGCGGGGCAGAGTTCTACTATGACCGGC
ACCTATGCAGGGCAGTTCGTGATGGAGGGTTTCCTTAAGCTGCGGTGGTCCCGCTTCGCTCGGGTCCTTC
TCACGCGCTCTTGCGCCATCCTGCCCACTGTGTTGGTGGCTGTCTTCCGAGACCTGAAGGACCTGTCCGG
CCTCAACGATCTACTCAATGTTCTGCAGAGTCTACTGCTGCCCTTCGCTG

>gi|3883546|gb|AI265388.1|AI265388 uj01b03.x1 Sugano mouse liver mlia Mus musculus cDNA clone IMAGE:1890605 3' similar to gb:M19938 6-PHOSPHOFRUCTO-2-KINASE (HUMAN);, mRNA sequence
ATCAGAGAATATTTAAAAAGAACTTTATCCACAACTAGGTAGGCTTAGTTATGGCTAGGAATTGAGACCT
GTTTGGGAGCTGCTACAAACTTATTCTCTGGAGGTAGGGCACACTCAGGCCAAAGCCAGAGTCTGCTTAA
GGAGAACAAGGCCAGCAGTTCCTACAGGAGGAAGGTAGTGAGAACAGAGACAATCTGATCACTTGAAAAG
GGCTCAGTAATGGGCAGGGACAGTGTCCAGGGCTTCCTCGGGTTCACGGGTGATGTCCACATTCTCAGGC
TTGTCCCGGTGTGTGTTCACAGCCTCCACATTCAGGTAGATGGACTCCACTCTGCAGCCATAAGCCACAG
GTGTGAGTTTGAGCACTGTATGCAGAGGACACTTGAGATAGGGCAGCTCATCTGAACTTTTATCCAGGAA
GTATGCTAGAAGGCACCGCATGACAGCCTGGTGACAGATCACCAGTACATTTTCTTGCCGTTCTAGCTCC
ATTATAACTGGCTCAAGACGCTGANACCAGATCCTCAT

>gi|4029948|gb|AI314681.1|AI314681 uj27d08.x1 Sugano mouse kidney mkia Mus musculus cDNA clone IMAGE:1921167 3', mRNA sequence
ATCTTCTTTCACACAGGCATGGTTAGTTCAGCAATTCAGTATTTGGGGTTACATTAATTGCAGTACAGGA
ACACAGCTGAAGAGGTTACACCATCAACACCCATTATTCACCTCACTCCTTCTCTGAAAGTCAGAGTGCA
GCCCAGGACTGCTGCCTAGTCACCACTGTGTGTAGGATCACTTGTGCTACTGCGCAGTAAGAGTAGAGAG
TTCGAGCCCTGGGTCTCTCATCTTCAGACTACAATATAACAAAGCATTGGCATTTTGTAATGAAAAATAG
ATAAAGCAACTTTTAAGTAGTATGTTAGAGCAAATATACACATGAAATAAAATACTAGCATGCTTTTATA
ATCTAAACCATTAATATCCTGTGAAATTAATGTATAAATAAAACATTACCTGGATTGAAATTACCATTAT
GTGTTTAAAGAAAACCCAGGCTTTTACTGGTTCTTAAACATNGCNNAAGTTTGAAATACC

>gi|4030167|gb|AI314900.1|AI314900 uj26c11.x1 Sugano mouse kidney mkia Mus musculus cDNA clone IMAGE:1921076 3' similar to gb:X59846 M.musculus GAS 6 mRNA associated with growth-arrest (MOUSE);, mRNA sequence
AAGGGTTCTGCAAATATTTTATTTTCCATATTTTAGAGTCAGAAAGAAGCATGTAGTAATAAAAATAATA
GAGAATTATTTTCTTCACATCCGTTCTGCTGCAAACTGCCAGCCCCTCTAGCCCAGCCCCTTCCAGCCAG
CTGTGTGTCCAAACCCTGCTTCATTTTTGTCTTTAGGTGTGGAGCCCTCTTGCAGCCCGGTCTAGGGGGT
GGCATGCTCCACAGGCGGGCAGGAGTGGGAGGTGATGTCACTGTGCTTGTACGAGGCCGTATCCAGGTCC
AGGATTTTCCCGTTTACCTCCAGAGTCATGCATCCGCGGTAGAACGCAGTGACGGGTGCAGAAATCACCG
ATACTTCTGGCAGGCCTCCAACATAGGTGTGCACAGAGCCTTGCAGATGTGTCTTAAGTGTGTCCAGTCG
CTCCTGCAGCTGGGCAGTGCTCACTTCACTCTGGCCCTTTGTGCCATCCACTTCTAGGGTGGCCTCACCC
TCCCGCAGGGAGACAGTGACCGTGTGTTCCTGGCTGTCGCACACCTTGATTTCCATCAGTGCCAGGGCAA
CATCCTCAACTGCCAGGACCACCAACTGCTTCTTGGGCTTCTTTGTAGAGTGGTAGTCGACTAGGGCCAC
AGAGAATTGGGAGGTTCGTCGTCCCCCACCAGCGCCAGCAGCACCCCCGTGTCCGTGCAGGGCGGATCCG
AGCCACAACTTTAACTTCCCAAGTGGTTCCGTGCCGACATCCAACGATGTTTCGGTGTAGTGAGCCTGGA
GTAGCAAATCCATTCCCCGGAAAGAAGGAGCCCCTTTCTGGCACAGAGAAGCACTGCAATTTTTGTGTTT
GCCTTGACTGTCTTCTG

>gi|4030352|gb|AI315085.1|AI315085 uj23g04.x1 Sugano mouse kidney mkia Mus musculus cDNA clone IMAGE:1920822 3' similar to gb:X53779 Mouse mRNA for androgen receptor (MOUSE);, mRNA sequence
TGCTTTTTATTCTCTCTGTTTGTTTCTTCTCCAGATACTTATAGCTTTTTAAATTTGCCATGGCATAAGG
TGAGTAAACATTTGCTTGGTTGGCACACAGCACAGTGCTATAAACAAGCACAATTGACACTGGGCCACAA
GAGGATCATCACAGATTCAAAGAAATACAACAGAAATCAAAACAAAGGCAGGAGCCACAATACGCAGCAG
ATTCAAAATGTGCCATGGGAGGGTGAAAGAGGGAGGGAAGAAGAAAAAAAAAGAAGGAGAAGCCCAGGAA
ATAGAACTGAGGAACCTGTTCACGACAGACTGTACATCAGTAGAGGAATTTCCCCCAAGGCACTGCAGAG
AAGTAGTGCAGAGTTATATAACAGGCAGAAGACATCTGGAAAGGGAACAAGGTGGGTTNTGGGTATTTAG
TTTCCAAATCTTCACTGTGTGTGGAAATAGATGGGCTTGACTTTCCCAGAAAGGATCTTGGGCACTTGCA
CAGAGATGATCTCTGCCATCATTTCAGGAAAGTCCACGCTCACCAT

>gi|4030790|gb|AI315523.1|AI315523 uj43f05.y1 Sugano mouse liver mlia Mus musculus cDNA clone IMAGE:1922721 5' similar to gb:L27121 Mus musculus (MOUSE);, mRNA sequence
TCTTACCTCTCAGCATTTGTTATAAGTTGAAGAGGTGTCCTGGACTGGAATCCTAACAGCACCTACAAGG
AGTTATTCATGATGTCAGACTATAATTGGTTTGAAGGCATACCTTTTCCTGCCATATCATATCAAAGAGA
AATTTTGGAAGATATTCGTAATAGGTTTGTGGTGAAAGAAGAAGACTTGTTGATATTGACTTACCCCAAG
TCAGGAACAAACTGGTTGGTTGAGATTGTCTGCTTGATTCAGACCAAGGGAGATCCGAAGTGGATCCAAA
CTGTGCCCAATTGGGACCGCTCACCCTGGATAGAGACTGATATAGGATATCCTGCATTAATCAATAAAGA
GGGACCACGACTCATATCCTCCCATCTTCCCATTCATCTCTTCTCCAAGTCTTTCTTCAGTTCCAAGGCC
AAGGCAATCTATCTCATCAGAAATCCCAGAGATATTCTTGTGTCTGGATACTTTTTCTATGGTAACACAA
ACATTGTGAA

>gi|4032519|gb|AI317252.1|AI317252 ui36d04.y1 Soares mouse urogenital ridge NMUR Mus musculus cDNA clone IMAGE:1853383 5', mRNA sequence
GCCTTGCCCAAGGCTGAAGAGGCAGTGACTAGAGTCCAGAAAGGAACTCTTTCATGTTTTCATTACTATA
CTTAAGTCATGTGGTTCAGGCTCTGTGACTGCTCTGCCAGGCCCCGCCCTTCACCTTAGGGATTGCCTCG
TGATCCTGTGCTTCCACCCTCATGGCTCTCACACACTGTGAGACTCCCCTTATGCTCACGAGAATCCCCT
CCATCCCATTACCTCCTTGCAGTCCATCTTGAGATCTTGACCATTGATTTCCACACGTACAATGATCACT
TCATAATACCACTCCCGCCGGATGGGTGTGTACCAGAGACTGCCCGTGTATAGCGAGTGGTCGATACCAC
CAATGATCTAAAAGAAAAAGAGACAGACACCTATGTCCTAGCACAGAAGGAGAGCAAGTTACCCAAGACT
AAATAAGATCAGCCATTTCTTGGGGTGCCAAGATTCTCTCTAATCTCCCATCATGCCCCATGCATGGTAA
TATTTAGTTTCCTAAATGTGTTCAGGAGAAGAAACACATCGGGATTATTTGTATCAAAATCTATAGCCCT
TGACCGAAAGTTATNTAAGCCTAAGCTAGTACA

>gi|4056794|gb|AI322365.1|AI322365 me98e11.y1 Soares mouse p3NMF19.5 Mus musculus cDNA clone IMAGE:403628 5' similar to gb:X17320 Mouse pcp-4 gene for putative brain specific antigen (MOUSE);, mRNA sequence
GCCTTCTGAGCTGTTCTGTGGGACCTAGGTGCGGAGTCAGGCCAACATGAGTGAGATGGGCAGAAGAAAG
TCCAAGAAGAATTTGATATCGACATGGATGCACCAGAGACAGAGCGTGCAGCTGTGGCCATTCAGTCTCA
GTTCAGAAAATTCCAGAAGAAAAAGGCAGGATCACAGTCCTAGTGGTGAAGCTGCTTCCTGGTCCACCTG
AAGACACCAAGTTCAACCACCATCCATCAAGAAATGAAAAGAACAATACCCTAGAGAGAAGTCATCCTCA
CTCAATACACACCCTGCTACAAACCTGAAATGCATGAAGAGAAACCCATAGTATTTATGCCCCCTATAGG
CAGGTATCCACAGTAAAATTGTGAGTAGCTTAATCTGTTTATCTCCATTACAATTCCTCTGCAACTATTT
TCCTTGATGTTGTAATAAAAAGGAGGGTAGATG

>gi|4057762|gb|AI323333.1|AI323333 mh98e03.x1 Soares mouse placenta 4NbMP13.5 14.5 Mus musculus cDNA clone IMAGE:459004 3' similar to gb:M38651 Mouse estrogen receptor mRNA, complete cds (MOUSE);, mRNA sequence
TCCGACCCGGGGCCGTATGCGATGCCCGACTGGCCGTAGACCGGCGCCGAGGCGGCGGCGGCGGCGGCGG
CGGCGGCGTTGAACTCGTAGGCGGCGCCCTCGGGGTAGTTGAACACAGTGGGCTTGCTGTTGTCCACGTA
TACCTCGCCCCGGGCCCTCTCCATGGGCATCTTGAGCTGCGGGCGGTTGAGGGGCTCCAGCTCGTTCCCT
TGGATCTGGTGCAGCAAGGCCATTCCCGAGGCTTTGGTGTGAAGGGTCATGGTCATGGTAAGTGGCAGCC
GGCGAGTTACAGACTGGCTCCCCGCGCACGCAGAGGGCTCAGCAGCGCGTGGGCCACCCTGCTGGTTCAA
GAGCGTCTTTCCAGAAATGTTCCATGGGTTTGTAGAAGTCAAGGGCTGAGACAGTCAGACGGAAGGAAGG
AATGTGCTC

>gi|4058034|gb|AI323605.1|AI323605 mp69f02.x1 Soares_thymus_2NbMT Mus musculus cDNA clone IMAGE:574491 3' similar to SW:CAN3_MOUSE Q64691 CALPAIN P94, LARGE ;, mRNA sequence
TTTTTTTTTTTAACTAGCCATGTGTGGGCCTTTATTTAGATAGCTTCTTTCAGAATGTAGCCACATTTTT
GTCAGATATCCACGCCCTATTGACCCCAGAATAGACCCACCCTAAAAGTGGCAGAACTGAGTGCAGATGG
CGACTGGGCTCCTCCGTGAGTGAGAGCCATCTACAGGTGCTATGGACAACCCAGTACAAGCTAAGTAGAC
AGTTTCAGAATCTACAGACCTCTCAGCAAGCCAGACACTTCAGGTGGCATCAGGCTGTGCACCAAGAGTT
GGTGCAAAATGGAGAAGGAACATGACCAGGAGCCCCCTAGGTTTGGTGGAGATGCACCTACTGGGTCTTT
TGTGGTAGATGGCTCTAGCTGTGTTGTGTTGAGATGAAATCCTAGTTGCTCTTAACATGAGGTCAGTCTG
GTTCAGGCATACATGGTAAGCTGCAGCCACTCAAGTACATTCAGTTTGATGATACCATCGCCATCCTTGT
CAAATGCGTTAAAAGCTTGGACATTCCTTCCAGCCTGACGAA

>gi|4058420|gb|AI323991.1|AI323991 mb26h01.x1 Soares mouse p3NMF19.5 Mus musculus cDNA clone IMAGE:330577 3' similar to SW:CPTM_RAT Q63704 MITOCHONDRIAL CARNITINE PALMITOYLTRANSFERASE I, MUSCLE ISOFORM ;, mRNA sequence
TTTTTTTTTTTTTTTTAAGAATTATACAGCCTTATTTTTATTAACATCTACCAAGCCAAAAAAAAAAAAA
AAAAATCAAAATTCCCCTGCTGCTCCAATCCCACCTCCAGCGGGGGCCCTAGAGGAGCAGTATCTGCCCA
GGGAGCACTGCCTCCTCCGGGGAGCACTGCCTCAAGAGCTGTTCTCCGAACTGGGCGTGTGTGCACGCCA
CCCCTTATGCCTGTGAGCTGGCCACAGGCCTTTTCTTCCACCAGGTGGGGACCAAAGGGCAGCTGGGGTA
TCTCTTTTCCTCAGCTGTCTGTCTTGGAAATTTTGAAAAGTTCGGCGATGTCCAACAGTGCTTGGCGGAT
GTGGTTCCCAAAGCGCTGGGCGTTCGTCTCTGAACTTGAGTATTTGCTGGAGATGTGGAAGAACATGGTG
TTTTCTCCTGCGATCATGTAAGAGACCCCGTAGCCATCATCCGCCACGGGACCAAAGCCACCTCCAGCAC
CCAGATGATTGGGATACTGTTTTGGGTCAAACAT

>gi|4059577|gb|AI325148.1|AI325148 mr93f11.x1 Stratagene mouse embryonic carcinoma (#937317) Mus musculus cDNA clone IMAGE:605037 3' similar to gb:M96577 RETINOBLASTOMA BINDING PROTEIN 3 (HUMAN); gb:L21973 Mus musculus E2F1 mRNA, complete cds (MOUSE);, mRNA sequence
CTGCTGGGCCAGAGTCTGCAGTCCGGTCCTCCCCAGAGGATGTCTCCTGGCATGAGGTCTTCCCAGGGCT
AATCCCGTCTGCACTCTCCTCCGGGCACAGGAAAACATCAATGGGGCCTTGTTTGCTCTTAAGGGAGATC
TGAAATGTCTCTGAAGAATCCACAGCTTGTAGTTGGGTCTCAGGAGGGGCCTTGATCACTATGACCATCT
GTTCTGCAGGGTCTGCAATGCTGCGAAAGTCCTGGCANGTCACATAGGCCANGCGCTGGGTGTCCGAGTC
CTCCGAAGCATTGCAGCTGTGTGGACAGATGTGCATCAGGTGATCCAGCTGCTGCTCACTCTCCTGCAGN
TGCTGCANGTCCTGGGTCAGGCCTTCAAGCCGCTTACCAATCCCCACCCATGTGTGGCTGCCTAGCCACT
GGATATAAATCTTGGACTTCTGGGCATGAGCTGGATGCCCTCCCAGACATNNGTGATGTCATAGATGCGC
CGTTTCTGCACCTTCAGCACCTCANCTGCCCAGTCAAGTCAACGACACCGTCAGCTGAGCGGCTCACAGC
TTCAAGAAGCGTTTGGTGTCAGATTTATTGAGTTTCATACCGTGAACTTCTCCCC

>gi|4061238|gb|AI326809.1|AI326809 mj17b07.x1 Soares mouse embryo NbME13.5 14.5 Mus musculus cDNA clone IMAGE:476341 3' similar to SW:P2X3_RAT P49654 P2X PURINOCEPTOR 3 ;, mRNA sequence
TTTTTTTAGACACCTAGAGAGTTCATTCCTCCTTCTCTTAAAAACACAACAAAAACAAAAACAAAACACC
CCCCACCCCCCACCCCCAGAAATCTACCTTATAGGATTATTTTAAGGGTGCAAAGAGATAATGTGTATGG
GAGTCCCTGGTATGTGGTAGGTTCTATGGATGTAACCTTAGCTACCATTTTCTCTATCCTTTGGAAATGG
ATGGATGCTTGGGACCCAGGGAAGCAGATGGGAGGCATGCAAGGGGTAAAGGCAAGATTCAGGTCTTAGC
GGGAAGCACTGCCTGTCTGCTGAACAGTGAGGGTCTAGATACCTGGTCTTTGGGGTGAACATCAAAAATA
AGAGCCCCTCTTCTCCCCCTCCCACCTCTGTCTGCTGAGATAGAGTGGCCTGTTGAAGGTTCTGCAGCCC
AAGGATAAGCATGGCACCCTGGGAAGAGGCCCTAGTGACCAATAGAATAGGCCCCCGAGTCTGTGGACTG
CTTCTCTACAGTGGCCTGGTCACTGGTGAACACT

>gi|4061299|gb|AI326870.1|AI326870 mj53g06.x1 Soares mouse embryo NbME13.5 14.5 Mus musculus cDNA clone IMAGE:479866 3' similar to gb:X66225 M.musculus mRNA for retinoid X receptor-gamma (MOUSE);, mRNA sequence
TTTTTTAGCAGGGCCAATATCATATTTATTATTTTCTTTTCCATTTGTTTGCTTTCCATGGCAAGTGAAA
AAATAATTTAAACCAATTATATGTACAGAGGCTTGGCCACTCTTCCCAAGAACTGCCGGAAAGACCTCAG
CCCCTTAAATAGCAAAGAAGGGCCACCTTTAACAGCCGTACAAAACTCCACCTAGAAAAGTCTCATGTGT
AGAAAGGTTGTCTTTATTACAAGCATCACATTTTGGGGACAGGAAGGGAGGCCAGAGTGGAAGATGGGGG
AGAGTGTGCAGGGTAGGGCCACACACACACACCCGCCCAGGGTCACCCTGNGTGGGGAAGCTGCAGCTGA
GGAGGTTCAGGTGATCTGCAGTGGGGTCTCCAACATCTCCATGAGGAAGCTGTCGATGGGAGTGTCTCCA
ATGAGCTTGAAGAAGAAGAGGTGTTCCAGGCATTTCAAGCCGATGGAGCGCAGAGCAGGGAGACGCAGCA
GAAGCTTGGCAAACCTGCCTGGCTGTTCCGGATACTTCTG

>gi|4198994|gb|AI385531.1|AI385531 mi81h04.x1 Soares mouse p3NMF19.5 Mus musculus cDNA clone IMAGE:473047 3' similar to gb:X57638 Mouse mRNA for peroxisome proliferator activated (MOUSE);, mRNA sequence
TGCCACATTTAAATGGCTAACCTTGGGCCACACCTTGACTTGTAGGTTTTCAAAGGTTAAAAAGTGCAGA
TTAGTTTTCAGGGATTTAAGAGAGTGCACATAGCCAGAAGGGTGGCAGGAAGGGAACAGACCGCTCAGAC
TTTGAGGTTACCCGTTAATTAATGGCGAATTATAAACGCAACGTAGAGTGCTGTGCATTGATTAACATTG
GGCCGGTTAAGACCAGACTGGGGACTGCCGTTGTCTGTCACTGTCTGAATCCTATTAGCCTCCGATCACC
CCCATTTCGGTAGCAGGTAGTCTTAGAAGTGCCCATTCAGAAAGGATGTGGGGAGAGCCCGCATTACCTA
CGCTCAGCCCTCTTCATCCCCAAGCGTAGGAGGGAGGCCCTCTGTGCAAATCCCTGCTCTCCTGTATGGN
GCCGCAGGCCTCGGAGGTCCCTGAACAGTGGCAACGGCCTGCCATCTCANGAAAGATCAGTACATGTCTC
TGTAGATCTCTTNNGCACAGTGGTGCAGCGCTGCGTCNGACTCGGTCTTCTTGATGACCTGTACGAGCTG
CGCATGNCTCGTGACCAGCTGCCGAAGGTCCACCATTTTTTTGAAAGGAGCT

>gi|4272036|gb|AI426105.1|AI426105 mh40a05.x1 Soares mouse placenta 4NbMP13.5 14.5 Mus musculus cDNA clone IMAGE:444944 3', mRNA sequence
GCGGCCGCTGAACTCCGGGACCAGCCCCCAGCGACGCGCTGCGAATCCGCCACTCCGGCCTCCTCTCTGG
AGAGGCAGAGTCCTCGTGTGGCCTCCTGCCTTGTACACAGCCTGTGTCCTCGGGAGCCCAGCTTGCAGAC
CACGGCAGTGGTATCCATGGGCTCTGCCGACCATCAGTTCAACCTTGCTGAGCTCCTGACGCAGAACTAC
AACCTCCAAAAGGGTGTGCTGAGGCCCCGCAGTGTCCTGACAAGCCGGAGGAGGAGCTGGACAAGGACTT
CATTGAC

>gi|4273191|gb|AI427265.1|AI427265 mc76h04.y1 Soares mouse embryo NbME13.5 14.5 Mus musculus cDNA clone IMAGE:354487 5' similar to TR:O35182 O35182 SMAD6. ;, mRNA sequence
GCNCTGCTTTGAGCCAGACGGCGTGTGGGCCTAGAACCGGGGCGAGCACCCCATCTTCGTCAACTCCCCG
ACGCTGGATGCGCCCGGAGGCCGCGCCCTGGTCGTGCGCAAGGTGCCACCGGGTTACTCCATCAAGGTGT
TCGACTTTGAGCGCTCAGGGCTGCTGCAGCACGCAGACGCCGCTCACGGCCCCTACGACCCGCACAGTGT
GCGCATCAGCTTCGCCAAGGGCTGGGGACCCTGCTACTCGCGACAGTTCATCACCTCCTGCCCCTGTTGG
CTGGAGATCCTACTCAACAACCACAGATAGCAATGCGGCTGCCACTGTGCCGCAGCGTCCCCCAACCTCT
GGGGGGCCAGCGCCCAGAGACACCACCCCAGGGACAACCTCGCCCTCCCCCCAGATATCATCTACCTAGA
TTTAATATAAAGTTTTATATATTATATGGAAATATATATTATACTTGTAATTATGGAGTCATTNTTACAA
CGTAATTATTTATATATGGTGCAATGTGTGTATATGGAGAAACAAGAAAGACGCACTTTGGCTTGTAATT
CTTTCAATACAGATATAT

>gi|4275665|gb|AI429739.1|AI429739 mf90h02.x1 Soares mouse embryo NbME13.5 14.5 Mus musculus cDNA clone IMAGE:421587 3' similar to gb:Z27410 M.musculus lim1 mRNA for putative transcription (MOUSE);, mRNA sequence
GCGGCCGCATCCGACGAGGACTGCGGAAAAAGGCGTGGCGCCGCGCGCCTAGCGCGCTTAGCTGGTTCAT
CCTTCGCTCCTTGGAGCGTCGATTCTGGAACCAGACCTGGATAACACGCATGTTGAGGCCAGTCTCCTGG
GCCAGTTGCTCACGGATATGGCGTGTGGGCTTGGGTGTAGCTGCAAAGGCTGCCTTCAACGTCTCCAGTT
GCTTGGCTTTGATCGTGGTCCGGGGTCCCCTACGTTTGGCACCTAGGTTCTGATCATCATTCTCATTACT
ACCACCTTCCTTATCTGAGACGTTGGCACTTTCAGAGTCCTTGGCATCATCCTGCGATGGATCTTGGGAA
TCCGGAGATAAACTAGGGTCACTGCCTGTGGTGGCCGAGTGGAGGCTGTTCTCTTTGGCGACACTGCTGT
TACTCAGGTAATCCTCTTTACAAACGAACTTGTTCTCGTCTATGATGTAGAGCTCCGTAGAAATAAATAC
CCCGCTATCTTCCGCTTGCTTTG

>gi|4276251|gb|AI430415.1|AI430415 mf60f11.y1 Soares mouse embryo NbME13.5 14.5 Mus musculus cDNA clone IMAGE:418701 5', mRNA sequence
CTCTCCCTCATTTTAAAATTTCCATTTACTCAATTTTTATAGTCTTCCTCCCATAGCAATATACTTAAAA
TAACTTTCTAGGTAACTAACTATATCAATCTCTTATTCTACAGCTGTTAGTTAAAACCTTTGAATAATAT
TAATAAACTTATTTGTAAAGAAAATCACACACCATTACTAAAGTCTATACATCTCAACAGGCTTCTCTTC
AGTTAAAACAGCCTTTGAGGCTATAGAGTTTCACATTAGATGTTACTCATCAACTCTCAGGTATATCTTA
TGCACTTCATACGTTTTCCAATATGTCTTGATTTAACAAATAATTTTTGACATTAGATCGTATTTTTAAC
ACTTCATGATTTAAGAGCAATGTGTGGATAATCTCACATACTTGAGGATTCTCTAGTTTGCTCATATTGC
GGGCTTTGAGATCAGAAAACTGTCCATTTGTGGATGTGAGTAAGTGAGCAAGTGCGCGAGCGTGCGTGTG
CGTGTGCGT

>gi|4318323|gb|AI464293.1|AI464293 vc97h04.x1 Knowles Solter mouse 2 cell Mus musculus cDNA clone IMAGE:790999 3', mRNA sequence
CAAGTGAAAGTGGTATTTTCAACATTGATGCCTAAGGTTTCACTTTCGGTTCAGAGCGCTGATCTTGATG
ATTTACGTGTTTTCTGCGTTGGAACGCCCAGCAACACACATGAAACAGTTCTCCAATTAAAATTGAAAAC
TGGGCTGTTAGATTTTCTTCCTTTTGACCTAACACATGTCATTCTGGTACCTGTAACTGGATTTTCATAG
GTTTGAATACAGTGGTTTAATTTAATTAATTAATTTTTTTGAGATGGTGACTCACTATGTAGCTCTGGTT
GTCCTGGAATTCGCTAAAGGCGAGCAAAACTATAATCAAGCCGGTGGTTTAATTTTGTTCAACATTAAAT
CTCTATGTTAATCTGGGCATGGCATACCTTTAGCCCCAGCATTTAGGAGGCAGAGATGATCAAGTGATCT

>gi|4320617|gb|AI467280.1|AI467280 vd04g06.x1 Knowles Solter mouse 2 cell Mus musculus cDNA clone IMAGE:791578 3', mRNA sequence
TATGTGGCTTTGGAAAAATTATACGATAGTAGGTGTGGTATTTCATGCTCCTAACCCCAGCACTGAGGTA
GCTACAACAAAAAGATTAGTAGACCCCATCCTGGGCTAACAGAGAAGAAATTTACATTATGCGTTATTAT
GTCTGTTTATGTGCCTTATATTATTATGAAATTTAAAAATTGAGTGCTGAGAAAGACTGATGAATTTTTC
ATTTAAATATATAAAATTGTCACAGCAAGTTCCCCCTTCCCCTGAACCTTGTGACTTTCAAAATTATTTT
TATGAACAGCTGAGAGTGAAGAGTCCTCTCAGGACAGGAAATGAACATGTATTGAGCCAGTGCAGGGCTG
AGGAAATGCATGCTATATCCTTCAAAACAACTATCTTGTAGGCCATTCAACTAATACATTAT

>gi|4373839|gb|AI480613.1|AI480613 vh51a08.x1 Soares_mammary_gland_NbMMG Mus musculus cDNA clone IMAGE:890486 3', mRNA sequence
TTTTATTTATGCAAAAATTTATTTGACCAAAATGTAGAAAAAGTGATACTATTACGTATGATACAATAGC
AAGAACGTAAAGAACAGAGTAGGTTTTATCAATTGCACAGTTTGCTCAAAGTTCANCTNCCTGGTAGTGT
GATGCTTNATNAATNAGGATGAGGGGCAGGGTTCAGATAAGCTAGAAGCAGGGTGACTTTCAGTCAGGAC
TGTAAACTTGAGTTGGCCCCGCACTGCTGGGGAATGTGGAATGTTTCAGTGTGAGATGTTAACTGAGAAA
ACAACAAAAGCACCCCCACTACAATCACCCTTGGGCCAAAGATAACTTCTGATGGCTTAATCACCCAGCT
ATAGGAGCATTTTCCCTTATATGGATAAAGATTTCGTGAAGAATGAGTCTCCCTTCCTGGAGGATCCCAA
CCCCAAGTGTCTGGAATTTCCGTGCTCTATCATGGAGAATAACATAGTCACTTCAAGAAATGCTGAGTTG
TGTCCCCTGGGGAACTGAGGCC

>gi|4400996|gb|AI503145.1|AI503145 vm98f08.x1 Knowles Solter mouse blastocyst B1 Mus musculus cDNA clone IMAGE:1006311 3' similar to TR:Q90979 Q90979 TRANSCRIPTION FACTOR. ;, mRNA sequence
TCAATGGCTGAGGTGAATTAAATTTGAAGAAGATTATATCTCCGTCTTCAACAACGTAAGCTCTGCCTTG
TTGTTTGTACTTCCCAGCAGCCTTAGCTGCGTTCTCAGAACTTTCCTCTTTAAGATCTTCGTCTTTCATT
ACTTCCGCCATAATGAATCCCTTTCCAAAATCTGTATGAATCTTTCCTGCAGCCTGAGGAGCCGTCACGG
CTTTGCTGATGGTCCATGCATGAACTCCATCTGGGCCATTAGCATCTTGGACTCCAGTAAGTGCTCCGAC
GGCTGCTGCGGTTTCCCCAGACAGGACTATCTGTCCCCCACCTTGTAAGGTGGCTTCCGCCAGAGTGGCG
ACAGCATGGGCGGCAGCTTCACTGTTGAGGGCCATGGTGACAGTGGCTCCCTGCTGCATCTCCTGAGAAG
CTGCCACTGCGGCTTCTGCCAGTGATGCTTACCGCCTGGTGGCCTCTGATGCTTGCGTCGTCTGGATGGT
CATTTCACCGCCCTGTAACGTGGCCCAGTTTTGTTNCAC

>gi|4403009|gb|AI505158.1|AI505158 vp88a08.x1 Stratagene mouse diaphragm (#937303) Mus musculus cDNA clone IMAGE:1091798 3', mRNA sequence
ATGTGAATGAGCCTTCATTGTGTAAGTATGTGACCACTTGTGGGTCTTCGATGGCCAGGGCAATGTGCCC
CTGGGAAGTGGGACCCCCACACTTGGTGGGCAGCTGAGACACTTTCTATGAGGTCTCCTGAGTAGTGAAG
GCAGTAGGGCTCTCGGGCTGCTTCACCCCAGAGGTGGGTTTGCTGACACAGTGTAAGCACAAGGACCTAC
TGTGCTCGAATAACTGAGAAGGGTGCTTCCATGAAGCCTCTATCTGCGTGGTGCTGGCCCTGGGGTTGGG
ACAGCTTCTCAGCCAAGCCCAAGGGTCACACGAGGGCTGAAACTCTCCTGGGAGAGTGGAGAGGAGAGGC
ATCGGGTTGGGATCTGCGGGTCAAGCAAGTGACAAATAATCCTGCTCCAGTTTGTTCCTGTCCCTTGAGG
TTGTGGGCCCGGGAGGAAATGCCTGTGAGGTGGGTCAGGCCTCAGCACAGA

>gi|4409082|gb|AI510177.1|AI510177 mi97d03.y1 Soares mouse embryo NbME13.5 14.5 Mus musculus cDNA clone IMAGE:474533 5' similar to WP:W04D2.1 CE06539 ALPHA-ACTININ ;, mRNA sequence
GGGCCGCTAGAGGTGTTGGCTGAACGCGAGAGCTTGTACCAGCTTCTGTCACAAACATCCCCCGAGAATA
TGCATCGAAATGTAGCCCAGTATGGGTTGGACCCTGCCACCCGATACCCCAACCTGAACCTCCGGGCTGT
AACCCCCAATCAGGTACAGGACCTCTATGATATGATGGACAAGGAGCATGCTCAGAGGAAGAGTGACGAG
CCGGATTCCAGGAAGACAACCACAGGGTCCGCAGGCACGGAGGAGCTTCTGCACTGGTGCCAGGAGCAGA
CAGCTGGCTTTCCTGGAGTCCATGTCACTGACTTTTCTTCCTCGTGGGCTGATGGGCTAGCTCTGTGTGC
CCTT

>gi|4440993|gb|AI526858.1|AI526858 uj47c04.x1 Sugano mouse liver mlia Mus musculus cDNA clone IMAGE:1923078 3' similar to gb:M33146 CYSTEINE-RICH PROTEIN (HUMAN); gb:Z49883 M.musculus MMLP gene for muscle LIM protein (MOUSE);, mRNA sequence
CCAAAATTTTATTTCAAATGTAAAAGAATGCTCTTAGACGCTTTTGAGTGGGCGGGAGAGTGCAGCGCTG
TCGGTCCAGCTTCCACAGGCAGCTCGGTGATGCCCAGTGCCAAGTGCTGGCTGTTTCACAGTAGTGAGCG
CCATAAACGCCATCTGCAGTTTGGTAATGGAGATTCTCTGTCGTGCTTACTGGGTTCACACCATTACTGA
GCATGAACAAGGGCCCCTGCCCCTTGACCATAGCCAAATCCCTTGGGCCCAAAGTTCTTTGCGTAGCACC
CTTTACAGTAGATTTCGCCTTCTTTCTCAGTCAGAGTTGTAGACTCCAGACTCTTCCCACACTTGGCACA
CCGGAAACAGTTTTTGTGCCAGGGCTTCCCAGCTCCAATGATCTTCTCCGCAGCATACACGGAATCCCCA
CACCTGGAACACTTCTCAGCTCCTCCATATTTCTGGGCAAATTTAGAAGTGTTTGGATTTGTCGTAGGCC
TGTGAGGTTGAGCACT

>gi|4441133|gb|AI526998.1|AI526998 uj48h10.x1 Sugano mouse liver mlia Mus musculus cDNA clone IMAGE:1923235 3', mRNA sequence
GCACGTGGTTTTTATTACGGTGAGCTGTAGTGCACATTGGCTTCTTTAGTAATTCTAAGCCGATACAGGT
TCCCCACTAGGAGTATACGTGGGGAGTGACTGGGCGCAGTGACAGTGACAAACCAGTGACCCACTGTGAT
CCTTAGAAAGTTACATTAGCAATCAGGAGAGAAAGGGAAGTGTGAGGTGGCCCAGAGGCAGGATGTGAGC
AGAGCACTCCCCCGATGCTCACATGGTGGAGGGAGGCTGTTCCCCTATCTCTAAGGAACTGGGGCTTAGT
GGTTGAGATGTTCCACTGCCTGCAGGTGGCACCTTCTAAAAAGCTTTTCAGGCCCTAAGTCCATGGTTGT
TGGAAAAGCCCACAGATGCTCTGTTCTTGCGGGTTCTGGCTCCCCTCCTTCACCCGGGTGAGGACCATCG
GCGGTTTCTTGCTGGCTTCCACCTTCTTCAAGCCGAGCCTTGTGTGTCCTAGCATTTTTTCCGTACCCCC
AATTCCTCTGCATCCTGTGGGGGATGGGGGGACTG

>gi|4441782|gb|AI527647.1|AI527647 uf13e05.y1 Soares_mammary_gland_NMLMG Mus musculus cDNA clone IMAGE:1511264 5' similar to gb:M31680 Mouse low molecular weight growth hormone receptor/binding (MOUSE);, mRNA sequence
GCTAAAAGGGAAAGCCAACGACAAGCTGCAAGAATTGCTCATGAATGGACCCAGGAATGGAAAGAATGCC
CTGATTATGTCTCTGCTGGAAAAAACAGCTGTTACTTCAACTCATCATATACCTCCATTTGGATACCCTA
CTGCATCAAGCTAACTACAAATGGTGATTTGCTGGACCAAAAATGTTTCACTGTTGACGAAATAGTGCAA
CCTGATCCACCCATTGGCCTCAACTGGACTTTACTAAACATTAGTTTGACCGGGATTCGTGGAGACATCC
AAGTGAGTTGGCAACCACCACCCAATGCAGATGTTCTGAAGGGATGGATAATTCTGGAGTATGAAATTCA
GTACAAAGAAGTAAATGAATCAAAATGGAAAGTGATGGGCCCTATATGGTTAACATACTGTCCAGTGTAC
TCATTGAGAATGGATAAAGAACATGAAGTGCGGGTGAGATCCAGACAACGGAGCTTTGAAAAGTACAGCG
AGTTCAGCGAAGTCCTCCGTGTAATATTTCCTCAGACGAACATATTGG

>gi|4442274|gb|AI528139.1|AI528139 ui93h07.y1 Sugano mouse liver mlia Mus musculus cDNA clone IMAGE:1890013 5' similar to gb:M64086 Mouse spi2 proteinase inhibitor (MOUSE);, mRNA sequence
CTTGATGGCTGGGATCTGCCCTGCTGTCCTCTGCTTCCCAGATGGCACGTTGGGAATGGATGCTGCAGTC
CAAGAAGACCATGACAATGGGACACAACTGGACAGTCTCACATTGGCCTCCATCAACACTGACTTTGCCT
TCAGCCTCTACAAGGAGCTGGTTTTGAAGAATCCAGATAAAAATATTGTCTTCTCCCCACTTAGCATCTC
AGCGGCCTTGGCCGTCATGTCCCTGGGAGCAAAGGGCAACACCCTGGAAGAGATTCTAGAAGGTCTCAAG
TTCAATCTTACAGAGACCTCTGAGGCAGACATCCACCAGGGCTTTGGGCACCTCCTACAGAGGCTCAACC
AGCCAAAGGACCAGGTACAGATCAGCACGGGTAGTGCCCTGTTTATTGAAAAGCGCCAGCAGATCCTGAC
AGAATTCCAGGAGAAGGCAAGGGCTCTGTACCAGGCTGAGGCCTTCACAGCAGACTTCCAGCAGCCTCGT
CAGGCCAAAAAGCTCATCAATGACTATGTGAGGAAACAGACCCAGGGGATGATCAANGTAACTGTCTCAG
ACCTGGATAAAAGGACATTGATGGTGCTGGTGAATTATATCTACTTTAAAGCCAAATGGAACGTGCCC

>gi|4536883|gb|AI573509.1|AI573509 ud45a05.y1 Soares_mammary_gland_NbMMG Mus musculus cDNA clone IMAGE:1448816 5' similar to gb:U20614 Mus musculus Mad protein (MOUSE);, mRNA sequence
TGCCCCTCCTGGCTGGCCAGCGCGGCGGCTCCTCGGTGTTCCCGGCCGGTGGCCCGCGGGCACGGAGAGG
CGGCCCGCCGGGTGCAGGATGGCGACAGCCGTCGGGATGAACATCCAGCTGCTGCTGGAGGCGGCCGACT
ACCTGGAGCGGCGGGAGAGAGAAGCTGAACATGGGTATGCCTCCATGCTGCCATACAGCAAGGACAGAGA
TGCCTTCAAACGGAGGAACAAGCCCAAGAAGAACAGCACCAGTAGCAGATCAACTCACAATGAAATGGAA
AAGAACAGGCGTGCTCACCTCCGCCTGTGCCTAGAGAAGCTAAAGGGATTGGTACCGCTGGGCCCTGAGT
CAAGCCGACACACCACTCTGAGCTTGCTGACAAAAGCCAAATTGCATATAAAGAAACTTGAAGACTGTGA
CAGAAAAGCTGTCCACCAAATAGACCAGCTTCAGCGGGAACAGCGGCACCTGAAGCGGCGGCTGGAGAAG
CTGGGTGCCGAGAGGACTCGGATGGACAGCGTGGGCTCTGTGGTGTCTTCNGAGCGCTCTGACTCTGATA
GAGA

>gi|4536890|gb|AI573516.1|AI573516 ud45b03.y1 Soares_mammary_gland_NbMMG Mus musculus cDNA clone IMAGE:1448813 5' similar to TR:Q61088 Q61088 TRANSMEMBRANE RECEPTOR. ;, mRNA sequence
GAGAGAGAAGAGGGGGAATGGTTGGGTGAAGCCAGGAAAAGGCAACGAGACTGTGGTATAAGACTAGCCG
GCTTCCTCGTTCCTCATTGTGAAGGAAGTGATGCAGGGAATCTCAGTTTGAACAAACTTAGAAACACTTC
AGCCCACACACACCCACGTCAGCCCACCACCACTCACCCAACTCAGCATCAGAAGACCAATGGCTTCACT
GCAGACTTTGGAATGGTCCAAAATGGAAAAGCCAGTTAGAGGTTTTCAAAGCTGTGAAAAATCAAAATGT
TGATCACTTTAGCAGGTCACAGCTTGGAGTCCGTGGAGGTCCCGCCTAGATTCCTGAAGCCCAGGGTGAT
AGTGTTTGCTCCTACTGCGTGGGATTTCAACTGTGAGTTGATAACATGCAAGGAGAAAGATTAATTTTTA
AAACCCTTTTAAATTTTAAATAGTAACTAGGTCTTGCAGATAGCAAAGTGATCTATAAACACTGGAAATG
CTG

>gi|4602213|gb|AI593165.1|AI593165 vs86b12.y1 Barstead mouse myotubes MPLRB5 Mus musculus cDNA clone IMAGE:1153151 5' similar to gb:M77810 ENDOTHELIAL TRANSCRIPTION FACTOR GATA-2 (HUMAN);, mRNA sequence
AATTCGGATCCTTGGTCGGCAGCTGGCGCCAGGGCGGCCGGAGGATGCAGAGGGGCCGGAGCCGGGCGGG
CCGGAGGCCGAGACGCGCGCTGTCCCCCACCCCTATCCCGTGAATCCGCCGGCCCTGGAACGCGCTGTCG
CTGGGCCCGCCGTACCCGGGCTCTCCTGGTGTCTCTTACTCTCTACTGCTGAGCCCTCCCCTTCCCGCGC
CGCTGCGAGTGGCCGCCCCACCTTCGCCTGGTTCCCAAGACACAGTAGTGGACCATGGAGGTGGCGCCTG
AGCAGCCTCGCTGGATGGCGCACCCCGCCGTATTGAATGCGCAGCACCCCGACTCGCACCATCCGGGCCT
GGCGCATAACTACATGGAGCCAGCACAGCTGCTGCCTCCCGACGAGGTGGATGTCTTCTTCAACCATCTC
GACTCGCAGGGCAACCCTTACTACGCCAACCCGGCCCACGCGCGCGCGCGCG

>gi|4602285|gb|AI593237.1|AI593237 vt87d08.x1 Soares_mammary_gland_NbMMG Mus musculus cDNA clone IMAGE:1178127 3', mRNA sequence
TTTTTTTTTTTTCACTTGAACAGACATTAATTGAGCACGACGATTTGCAAGGCACTTTTGGGGGCCACAA
GAAATACAGAGTGACCATATGGTCCCTGCCCACGAGGAGCTCACAGTCTAGAGGGAGGCAACACAGTACA
CAGTTGGCTGCAGCTACACCGGCCAGAGTGGTAAGAGCCAGAAGCAAGACACCAAATTGCCATGGGGCCA
CAGAATAGCATAGAGCTGCTTCTGCTCTGAACACAAAGAGAACTCAGGGCTGGGCCTTTGAGGAGGCAGG
CTGTAGGGAAGAAGGGCATGTCTATGAGAGGAAGAAACATGAACAGGGCCTATGGGGAACCTAGATCTGG
GTGGCTGGAGTAAGGATCATGGCAAGAGAAAGCAGACAGTCAAGTGCGGCCATGGGGCAGCAGCCGCGGA
AACATGGCTCAGAGGGTAGGAACGTGATGCTCTGGTCGAAGATCACAGAGGAAGAGGATGATGCAAAAT

>gi|4604008|gb|AI594960.1|AI594960 mj88h04.y1 Soares mouse p3NMF19.5 Mus musculus cDNA clone IMAGE:483223 5', mRNA sequence
TCACAGATTACAAATACATTGAGGAAAGCTGAACATTCATTGAGAACAAATTTGAGTTCTGGAAGAGGGC
GGAGTTTGTGCTGATGGAAGGCTGAGAGGAGACTTTTCTTCCTTTCTTGAAACCCCATAGAAAAAGTACT
TTTCTCACAGCATTGCATTTCTACAGTTCTTCCCTGAAAATCTGCTCAGGATTTGTAAACGCCTTACATT
CGGTTAACCTAGTCAGACAGAGGCATCCATGGAAAGACTAACGGGGACTCTGCGAGATGGCTCAGCAGAG
GCCCTGCCACCAAGGCTGGCCACTTGCGCTCCACCCCCAGCACTCGCAACTCGTCCTCTGACCTCCACAC
AATCCCACACCCCAGAATCAAATCTAAAGGTTTCTACCCCTTCACTCGCAACTGGGGACTGAGTCTCAGC
CCAGGCAACCACTCCTCACGAAAGCACCCGTAACCCTTGAGATGAGGTCTTCATTTATTTTGGATAAAAG
GTCTCCCCGGGAAGTCCCAGAAAACTCTGTATAAACCAGACTGGCCCCAAACTTGTGAAGATCCTGCTTC
TGCTTGCCTAGTGCACGGCTC

>gi|4604601|gb|AI595553.1|AI595553 vc98g02.x1 Knowles Solter mouse 2 cell Mus musculus cDNA clone IMAGE:791090 3', mRNA sequence
GTGAATGGCGTCTCCCTGTCACGGCTCTACTCAGTTTCTTCTTTAGGGGGAGGCTCCGCTCAGGTGAAGA
GACCGAAGCACTGTCCAGTGGCCACATCCCCGGGATCTCAGGTCCTCCACAGAATCAGTATAAGAATTCT
TTCTTCTGGTGGTTCTAATTCGGGCTTCTGGGAGCAGCAGTGAGGGCCAGAGCTGTCTGTGGGTGGAGAA
CATGACTTTGAAATATTGCCTAATGAAAGCTGTTAGTTACACA

>gi|4605170|gb|AI596122.1|AI596122 uk24g01.x1 Sugano mouse embryo mewa Mus musculus cDNA clone IMAGE:1969968 3', mRNA sequence
CCATTTTAATGTTTTCTTAAAAAATACAAAGGAAATTAACTCTGTCAGCAAACACAATTCAAGGAAAGAG
GAAAAGTGGGATTCCAGAGCAAAAGGAAAGTGTAGCCCAGTTTAGGCTGCCACATTCTCCTATTTGCTAT
ACCAGTAACTCAAGAGTTTCACCACGACACAGAGGTGCCTAGAACTGCCATTCTATACGAAGGTATAGAA
ACTAACAAAAGATTTTCAATTGTCCTTGATTATTTTGTTTCAGGATGAGTAAAATACACTGTAAAGACAG
GTACAGAAGATATAGCAGGAAGAAAACTGAACATACCACACACAGCAGTCTTAAGCACTCCTTAGTGGAA
GTGTGCCCTAAACAACAGGGCAGTAATCACGTACCTGAACTACTAGGCTGCAGCCACCCCACCCATCCCC
AAATAAATAGTGTGGAGGCGTAGTAACGTGGTAGCACTTGATTCGCCAGGAAGATGGTCTTTTCACCCAT
TTGAAGACCAAACTGCCACTGCTATAGGAGCCCTGGCAGGGACTAAGACAATTGTAAAATCACAGATATT
TCTAGTTTACCACAGGTATATTGAACTCTGCACATTTACAGCATCTCTTATTCTA

>gi|4606165|gb|AI597117.1|AI597117 ml74b04.y1 Stratagene mouse kidney (#937315) Mus musculus cDNA clone IMAGE:517711 5' similar to SW:CBP_MOUSE P45481 CREB-BINDING PROTEIN. [1] ;, mRNA sequence
CTCATGCCAACAACATTATGGCCCAGGCACCTACTCAGAACCAGTTTCTGCCACAGAACCAGTTTCCATC
ATCCAGTGGGGCAATGAGTGTGAACAGTGTGGGCATGGGGCAACCAGCAGCCCAGGCAGGTGTTTCACAG
GGTCAGGTACCTGGAGCTGCTCTCCCTAACCCTCTGAACATGCTGGCACCCCAGGCCAGCCAGCTGCCTT
GCCCACCAGTGACACAGTCACCATTGCACCCGACTCCACCTCCTGCTTCCACAGCTGCTGGCATGCCCTC
TCTCCAACATCCAACGGCACCAGGAATGACCCCTCCTCAGCCAGCAGCTTCCACTCAGCCATCTACTCCT
GTGTCATCTGGGCAGACTCCTACCCCAACTCCTGGCTCAGTGCCCAGCGCTGCCCAAACACAGAGTACCC
CTACAGTCCAGGCAGCAGCACAGGCTCAGGTGACTCCACAGCCTCAGACCCCAGTGCAGACACCATCTGT
GGCTACTCCTCAGTCATCACAGCAGCAACCAACGCCTGTGCATACTCAGCCTCCTGGCACACCGCTTTCT
CAGGCAGCAGCCAGCATTGATNATAGAGTCCCTACTCCCTTCTCTGTGACCAGTGCTGAAACCAGNTCCC
AGCAGCCAGGACCCGATGTGCCCATGCTGGAAATGAAGACA

>gi|4663816|gb|AI627016.1|AI627016 vw56e11.x1 Soares_mammary_gland_NMLMG Mus musculus cDNA clone IMAGE:1247852 3' similar to gb:M63649 Mouse M-twist gene, complete cds (MOUSE);, mRNA sequence
TTTTTTTTTTTTTTTTAAAATTTTTCAATCATATTTATTTATTGCAGAAAAATAATATACAAAAGATATT
TACAAAACAGCCATAAAAATATGAATGCATTTAGACACCGGATCTATTTGCATTTTACCATGGGTCATCA
ATAAATAAATAGAATGGTGGCTTTTGTAATTTATGTTTTTCTTTTCCTTCAGAGGAAGTATGGTTTTTAA
GTAATTCACTGACTATGATTTTGCAGGCCAGTTTGATCCCAGCGTTTTTATTTCTAAAGGGGTTAAAATT
CCTCTGATTGTTACCATTTTAAAATGGAGCCAGTCCACAGGGATGCCTTTCCTGTCAGTGGCTGATTGGC
AAGACCTCTTGAGAATGCATGCATGAAAAATAAAAATAAAACATTCTTCGTCAAAAAGTGGGGTGGGGGG
ACACAAACGAGTGTTCAGACTTCTATCAGAATGCAGAGGTGTGGGGGGTCTGCTGCTGCCCCTCTGGGAA
TCTCTGTCCACGGGCCTGTCTCGCTTTCTCTTTTAAAAGTGTGCCCCACGCCCTGATTCTTGTGAATTGG
TCTCTGCTCTTCTAATTTCCATGAAAATCTTTTCATATAGATTTATTTTAGTTATCCAGCTCCAGAGTCT
CTAGACTGTCCATTTTCTCCTTCTCTGGAAAACAATGACATCT

>gi|4729562|gb|AI648728.1|AI648728 uk28b10.x1 Sugano mouse kidney mkia Mus musculus cDNA clone IMAGE:1970299 3' similar to gb:M59316_rna1 INSULIN-LIKE GROWTH FACTOR BINDING PROTEIN 1 PRECURSOR (HUMAN); gb:X81579 M.musculus mRNA for insulin-like growth factor binding (MOUSE);, mRNA sequence
TTCCAGATAGAATATTTATTCCAGATGTGTATTTAACAATGTATGGGACGCAGCTTTCCACGTTCAGCTT
TGGTTACACAATCAGCATCGGAACTTTCCCAGCAAATGTGCATCAGACACAGATCTGTGTGAGACGATGA
GGAAATCTCCGAGTGTGGGCCAACCTCCCTCCCCTAACCCACTGAAAGCTTCCGGCCTCAGACTGCCTTG
TTCTAAGCAGCATCACTCTGCCCTTTCAAAGCAGAACTTTGCAAGAGCTGAGATATAGTATTTACATGTA
CAGAGATGAGAAGAGCTTCATGTTATATAAATTAATATAGCACAAGAACTGTGTAGAAAAAAATAAACTT
ACAGTGAATAAATACAAACCAGCTTCATGTATCAAGCAGTATGTGGAGTATAAAAACTAGTTCCTGGATA
TATACATATACACATATATAAAATGGTGTGCTCCAGAGTATAAATATACTATATACTTAAATATTTTGTG
TGAACACGGAAAAAGAAAAGAACTCCTTTCAGTTATGTACATTAAAATACTGGTGGCAGTTGGGGTCCCC
TCTAGTCTCCAGAGACCCAGGGATTTTCTTTCCACTCCATGGGTAGACACACCAGCAGAGTCCAGCTTCT
TCATCCAGGGATGTCTCACACCGTTTGCTGTGATAAAATCCATTCTTTGTTGCAGTTGGCAGATAAAATT
GTAGATTTCATCTCCTGCTTTTCTGTGGGCTGCAGCTAATCTCTCTAGCACTTTGTAGAGNTCTCGNTGG
CAGGGCTCCCTCCATTNACTTGAGGTCGCGATCTCCCCGGCCCGCATGCTGCTATTAGTGCTGATGGCGT
CCACAGGATGGCTGATC

>gi|5124606|gb|AI746342.1|AI746342 ul05g02.x1 Sugano mouse kidney mkia Mus musculus cDNA clone IMAGE:2065202 3' similar to gb:L47650 Mus musculus STAT6 mRNA, complete cds (MOUSE);, mRNA sequence
TATTTTGGAATAAAATTTATTTTATGGCTTAGGATCCATGGCCCCCTTCCCCTCCAGTGAGGGATTAAGG
ACTGGGTAAGAGCCGGGGGAGGGGGGCAGAGTTGGCAGTGGACAGAAAAGTACAAGAGACAGCAGTTGAG
GGCCTCAACGCCCAGGGAGTTTACACAGAGAGGTCTGCATCCCTACTTATATCCCAGGCTCTAGGAAACA
CTGGAAGCATCAAGTTACCCAGGCTAGAGCTTTATGCATGTCACAGCCACATAGTTACTCCCCAAATGAT
ACTGGGTTGCTGTCTTATACAATGTCTCAGCCTTTCAGATATGTTAAGGTCACACTGGCAAAAGCAGAAG
ATACATGTTCTGTGCGGTCATACAGTGATGTGTGACTTCTATAGGTTAACATGTCTTGGGTAAACATTGG
TACAGCTATACACAAGCTTAGCTCTTAGAATGCAGTCTCAAATGTCACTAGGCATCTTTTTTTGCAAGAA
TTTGGAGCTTTGGAGTCTTGTTTTTTAAAATCTGGGTAGAACTCACACCAGTGACTGTATACCCACTTTT
TCCTTTTTCTCCCTCCCAGAGTCACCTGAGCCCAGCTTCAATGCCCTANGCCTATATGCCCTCTGTCTTG
GCACAATGTCTCTATGTTTCTGTATGTTGAGTCCCAGGCCCTGGCTCCACACAGTTCTG

>gi|5124744|gb|AI746480.1|AI746480 ul07e07.x1 Sugano mouse kidney mkia Mus musculus cDNA clone IMAGE:2065380 3' similar to TR:O75792 O75792 RIBONUCLEASE HI LARGE SUBUNIT. ;, mRNA sequence
TTTTTTTTTTTTTCTGGAACAGCTTTTATTCCTGGGTTAAAAGGGCAGGTGGGGCACACTTTTTCTCCTA
GAGGCTGCTGGCTGCCTCCAGGCCTTGCTCCTGGAAGTATCTGGGGGGGGCCTGAGGGCGGCAGGTCTGC
GGGCCCTGGCTGAAGTAGGAGGTGATTTTTCCCGGTCTTTCAGGATCCTCCTCAGCTTCTGAGTCCTCCC
AAATGACATTTTCTGCCTCCTTCTCCAGAATGGCCTGGGCTGTGCTCCAACTGAACCGTACAAACTGGGG
AAAGCCCAAACACAGGGTCCACATGTTTCCTCAGCCAGGCTTTGGTCTTGGGATCATTGGGATAGCCTGA
GCCATAATCGGAGTCCAAATCCTGTAAATTTTCCACAAACTGCCAGTTCTTCACAGCCTTGTCTCGGGCC
ACCTTGGCAAAAATGCTGGCAGCACTGACCACAGGGAACAGGGAGTCAGCTTTGGCCTTGACTGTCACCT
TTATCCCGGGAAAGTGCTGTTGTAATCGAGCCTGGTATGTCTCTGGCATTCCTACAGTGTCCACAAATAC
CTGAGTGACATTCACATTCTGGTCCAGTGCGTACTGTATCAGCCCCGCAGCTGTATCGTGTGACAGGGAG
TTGAGGTTGTACTTGACTCGCCCAGCATGCTGGTAGAGATCAGGTTTGGAGACAAGACGTCCAAAGCCCA
ACCCACAAAGTTCCATCCTCCTCATTTNGCAAAGAGCTTNTCCCG

>gi|5125481|gb|AI747217.1|AI747217 ul13d08.x1 Sugano mouse embryo mewa Mus musculus cDNA clone IMAGE:2076687 3', mRNA sequence
AAACCTTTAATCTCAGCACTCAGGAGGTCGAGGCAGATGGGTTTTAGTGAGCTCAAGACCAACCAGTTCT
ACATAGTGAGATCCTGTCTCAACGAAACAAGCAAGCAACCCACACTCAAACAAAATCACAGCAAGGGTTC
TTTCTTGATCGGTGAGGAAGGCTTTGTGTATTTATGAGATCCGTGGAGGACTTACAGGGGAATGTGGGAG
AATCTAAGCAGAGTCATTCAGTTCAGGGCCTGAGGGCTGAGGAGATCCTTGTCTAAGAAAGAGAATGGGA
AAGTCTGTGAAGGTGTGTGACTGTGGCCCGCACAGTACAGGGACCTGAGAAGCAGGGACAGCTGACAAAA
GATCACATTGTTGCTTTTTCTACAAGACACATGGAGTCAGGTCAGTCCATTGACACAGAAGTCAGACTGT
GTGTGGCAGGGTAGGTGGTAGATGTGGGGGAGGTTATGGAGAGAGGGACGAGGGACTGATCTTTTA

>gi|5335796|gb|AI788080.1|AI788080 ul17a12.y1 Sugano mouse embryo mewa Mus musculus cDNA clone IMAGE:2087806 5' similar to TR:O60925 O60925 PREFOLDIN SUBUNIT 1. ;, mRNA sequence
AGAGACTGCTCCAATATGGCCGCCTCCGTGGATCTGGAGTTGAAGAAGGCCTTCACATAGCTTCAAGCCA
AAGTTATCGATACTGAACAGATGGTGAAGCTTGCAGACATACAGATTGAACAGCTGAACAGAACGAAAAA
GCACGCACACCTTACGGACACGGAGATCATGACGCTGGTAGATGAGACTAACATGTACGAAGGTGTAGGA
AGAATGTTTATTCTACAGTCCAAGGAAGTAATTCACAACCAGCTGTTAGAAAAACAGAAAATAGCAGAAG
AAAAAATTAAAGAGCTGGAGCAGAAGAAATCCTACCTGGAGCGGAGCGTCAAGGAGGCTGAGGACAACAT
CCGGGAGATGCTGATGGCGCGGAGGGCACAGTAGGAGCTGCTGGGAAGCGCCTTCCGTTCTGATCCCTCA
CATCCTGTCACGGCAGGGGCTGTGCAGGGTACTGCCCCCCCTC

>gi|5337248|gb|AI789532.1|AI789532 uh18c02.r1 Barstead mouse testis MPLRB11 Mus musculus cDNA clone IMAGE:1745762 5' similar to gb:M13443 Mouse alpha-tubulin isotype M-alpha-7 mRNA, complete cds (MOUSE);, mRNA sequence
AATTCGTCGACTTCCTTTCATGGTGGATAACGAAGCCATCTACGACATCTGCCGGCGCAACCTGGATATT
GAACGTCCCACATACACCAACCTCAACCGTCTGATTGGGCAGATTGTGTCATCCATCACAGCCTCCCTAA
GGTTCGATGGCGCCCTGAATGTGGACTTAACAGAATTCCAGACCAACCTGGTGCCATACCCTCGCATCCA
CTTCCCACTGGCGACCTATGCCCCAGTCATCTCTGCTGAGAAGGCATACCATGAGCAGCTGTCAGTAGCA
GAGATCAACAATGCTTGCTTCGAGCCAGCCAATCAGATGGTCAAGTGTGACCCTCGCCATGGCAAATACA
TGGCCTGCTGCATGTTGTACCGGGGGGATGTGGTTCCAAAGATGTCAATGCGGCTATTGCACCATCAAGA
ACAAGCGCAACCATCACGTTTGTGATTTGTGCCCGACTGGATTTAAGGTGGGTATTAACACCAAGCCCCT
ACTGT

>gi|5337593|gb|AI789877.1|AI789877 ue65f09.r1 Soares_mammary_gland_NMLMG Mus musculus cDNA clone IMAGE:1496009 5', mRNA sequence
CGCACTCAAATTGAGTTTCTGGAGCAACGTTGATAGCATTAACAGCGGGGGTTACAACTGCATACTCCTT
AATTTGTACATCGATCGGGACTTCAAATATCCATTACTTAGTGTGAAATCAACATTAGGGATAAGAGGCT
TTTAGATACAGTCCTTCTGACCTTAGAAATGGCGGGAAGTTAAATGTGACTTCCAAGCCCTGCATGAAAA
CTTACTGGGATGGTGTAAGAAGTAAAATCTCTCCCCAGAAGCCAGCAGTGATCTTCAAAATCCCTGCTTT
TAAACAAGCCCAGGAGGGAATTCAAGAAGAAACACTCCTTTTAAACATTTTAACTTGGGTAACTTTTTTA
CCTGTGTGACCACTTTGGAGTCTGTAGCCAACTAAGGAAATCACTACCCTGGTCTGGTTATTTGGGCAGC
AGGGGACCACATTAACTGTGCCAATGAGAGCATGGGTG

>gi|5468972|gb|AI834759.1|AI834759 UI-M-AL0-abo-a-07-0-UI.s2 NIH_BMAP_MCO Mus musculus cDNA clone UI-M-AL0-abo-a-07-0-UI 3', mRNA sequence
TTTTTTTTTTTTTTTTTGGAGGGGGGGAAAACCCCCCCCAGGGAAACCCAAAATGGGTTTTTCAAAAAAA
AAATTCCGGGGGTTTTTCAAAAAAAAAAAAAATTCCCCCAAAAAGGGG

>gi|5468973|gb|AI834760.1|AI834760 UI-M-AL0-abo-b-03-0-UI.s2 NIH_BMAP_MCO Mus musculus cDNA clone UI-M-AL0-abo-b-03-0-UI 3', mRNA sequence
TTTTTTTTTTTTTTTTTAGTTTTATTTTAGAATATTTATTTTATTTTTATTAAAGTTTCCATCTACAGTA
TGTCCCAGAGAAGAGAAAACAAATTACTATAAAACAAAAAGTTCAAGCATACAGAATATATAAATGAACT
CAAAATTGATCAAAACCAATTTAAAAAATTGTTGCTGTTGCTGCTGTGTGCCTTATGTTTTCAATTTGTC
TTATTGCCTTTTCCATTTTTTTCTTTTAGTTTTTTTTAACTTCTTTTTTTTTTGTTGTTTTCGTTTTTCT
GAGAGGGGTGTANACACACACACACTTTAATC

>gi|5468994|gb|AI834761.1|AI834761 UI-M-AM0-ads-a-09-0-UI.s1 NIH_BMAP_MAM Mus musculus cDNA clone UI-M-AM0-ads-a-09-0-UI 3', mRNA sequence
TTTTTTTTTTTTTTTCTGATGGTTGTCCCAAAAGACATTTGGAAGAAACAGCTGAGGTGACTGTAGCACA
TTTACTGTCCTCTGTACCACAGTCGTCAGGTAACTGGCTTTGAGCTGCTCCATGAAATGTGAGTCTTCTG
TCACTTTGAGTATGGTTGAGGGTACTGCTTGTCCCTTCAGG

>gi|5468995|gb|AI834762.1|AI834762 UI-M-AM0-ads-a-10-0-UI.s1 NIH_BMAP_MAM Mus musculus cDNA clone UI-M-AM0-ads-a-10-0-UI 3', mRNA sequence
TTTTTTTTTTTTTTTTTAGGGCCAACAAAAGTTTTTATTGAGATGTGTGTTCACAGAAAAACCTGGGGTC
CCTGGCTGAGTGAGGGAAAATCTGAACACCCACTGAAAAAATTCAGATGCCAGCATTCAGAAGGAAGGCC
AGAACTACTTTCAGGGCGAGTCCCACAGGTGTCTCTAGATGGGAGAAGGGTTGCCACACCAGTGTGAGGT
AATGGGTGGGAAGGACCAAATTGCTCACAGGACTGTTCACGCTAGGGTTAGTTTCCATGTCTTTCGTGAG
CCTTTGAAAACGAAAACCCGAATTGGGGATGAGAAACAATATAGATAACATAGTGAT

>gi|5468997|gb|AI834764.1|AI834764 UI-M-AM0-ads-a-12-0-UI.s1 NIH_BMAP_MAM Mus musculus cDNA clone UI-M-AM0-ads-a-12-0-UI 3', mRNA sequence
TTTTTTTTTTTTTTTTTGGAGTCGGCCTTTCTCTTAATTTCATATCGGTACCTTCCCACTTCCTGATGTT
TGCTCTGCCTAGTAAGGATCTGGCTCTGTACTGATCAGTCCCAGGTTTGCTGCTTAAAGGGGCACATGCC
CCGCCAACAACTTCAGCCTCACGATGCGTCTTCTTGCAGCACACATGAGCTTCAGGTCAAAGTCCCCAAC
CTGATGATGTCACTCTGCATGTCTCACGGTTCA

>gi|5468998|gb|AI834765.1|AI834765 UI-M-AM0-ads-b-01-0-UI.s1 NIH_BMAP_MAM Mus musculus cDNA clone UI-M-AM0-ads-b-01-0-UI 3', mRNA sequence
TTTTTTTTTTTTTTTTTGCTCACGGTGCGGTGGGGGCCACCCAAAGTTCTGCTCTTTATTCCATGTTCAT
GGCTGCAGGAAGGGCTGGCAAAGACTCTAAGAAGCAGTGACAGGTAACGCATGTCTAGGCAACTGAAAAG
GAATGTC

>gi|5469000|gb|AI834767.1|AI834767 UI-M-AM0-ads-b-04-0-UI.s1 NIH_BMAP_MAM Mus musculus cDNA clone UI-M-AM0-ads-b-04-0-UI 3', mRNA sequence
TTTTTTTTTTTTTTTTTCGCACACAAAGGATTTATTTGCCAGAGAGCAAGCAGACAGGCAGAGGTCAGAA
TGTTAGTTAGAAACTGAAGGAATGACTGCTGTAGCCACTGTGCCCAGCCAGAGCCATGAGGGAAGTGGGA
GGCAGCACTTGGTGCTGCTGCTCTGGCTGACCCTTCTGGTTTCCTGCCACACTCCTAGCCCTGCCTGTGT
GCTGCTGTCCCCCTCAACCTTCCACAGCCAGAAGGCAGATGTTCTTTCATGCCAAGAGCATCCATCCCCA
GCATATCCTGGGCCCATGGTGGTGTCAAATGTAATGACCCTTCTGCCTTAAGGGA

>gi|5469001|gb|AI834768.1|AI834768 UI-M-AM0-ads-b-05-0-UI.s1 NIH_BMAP_MAM Mus musculus cDNA clone UI-M-AM0-ads-b-05-0-UI 3', mRNA sequence
TTTTTTTTTTTTTTGTTNCAATAGAAGTATATAATTTTAAGGTACACTTGAAATTTTAAATGTGTACAAA
GTCAGAGGTTTAAAAACGGTNGGAAACCACAGACTCAGTTAAGGAAGCAGATGGTTGTGACCCTGCCTTC
TCGCTNAATCCACGCCTGGTTNTACAGTCCTCACAGGTNAGCAGGCAGTGCCTGTTATGCTCAGGACCAA
AGCCAGCACCACGGAGCTGATCTTCAAAGGAATGGAATTTACTCTGGCACACTCTTATATAGGAAGCCTT
CCCAAGGCCAAATCCCAAGAGACCAGCCAATGCAACTTTA

>gi|5469003|gb|AI834770.1|AI834770 UI-M-AM0-ads-b-08-0-UI.s1 NIH_BMAP_MAM Mus musculus cDNA clone UI-M-AM0-ads-b-08-0-UI 3', mRNA sequence
TTTTTTTTTTTTTTTTTAGACTTAAAACTTTATTTCCTGCCAGGGAGCCCCTTATAAAGGAGCCTGCAGA
[truncated: 14,927,957 more chars]
