# Supplementary material for: Molecular processes during fat cell development revealed by gene expression profiling and functional annotation
Source: Genome Biol. 2005 Dec 19;6(13):R108. doi: 10.1186/gb-2005-6-13-r108 (PMC1414107; doi:10.1186/gb-2005-6-13-r108)
Supplement: Additional data file 3 — An Excel file containing expression values for the 780 selected ESTs [file gb-2005-6-13-r108-S3.xls]

## Sheet: Sheet1
Cluster	EST ID	Nucleotide ID	Protein annotation No	0h	6h	12h	24h	48h	72h	7d	14d	Name
1	BE370741	NM_008444	34	-1.4	-1.8	-1.6	-2.7	-2.8	-2.4	-2.7	-3.1	kinesin family member 3B (Kif3b)
1	AU040377	NM_178748	37	-2.6	-0.1	-0.6	-2.4	-3.1	-3.3	-3.2	-3.1	expressed sequence AU040377 (AU040377)
1	AI845774	NM_008536	49	-1.6	-0.3	-1.1	-1.6	-2.2	-2	-2.2	-2.8	transmembrane 4 superfamily member 1 (Tm4sf1)
1	AU040956	NM_008536	49	-1.7	-0.5	-1.1	-1.6	-2.1	-2	-2.2	-3	transmembrane 4 superfamily member 1 (Tm4sf1)
1	AI840949	NM_007494	128	-2.1	-0.4	0.4	-0.9	-1.3	-1.7	-3.4	-3.4	argininosuccinate synthetase 1 (Ass1)
1	AW544009	NM_023785	155	-1.1	-1	-0.5	-1.9	-2.6	-2	-2.7	-2.9	chemokine (C-X-C motif) ligand 7 (Cxcl7)
1	AW544289	NM_027052	196	-1.2	-1	-0.5	-2	-2.7	-2.1	-2.6	-3.2	solute carrier family 38, member 4 (Slc38a4)
1	AI838965	NM_007472	319	-2.6	-0.7	-0.2	-1.6	-2.4	-2.2	-3.3	-4.4	aquaporin 1 (Aqp1)
1	AI838487	NM_013470	345	-2.1	-0.4	0	-2	-2.5	-2.3	-3	-3.2	annexin A3 (Anxa3)
1	AU017629	NM_013470	345	-2	-0.4	0	-1.8	-2.4	-2.2	-2.9	-3.3	annexin A3 (Anxa3)
1	AI847805	NM_009263	380	-3.2	-2.4	-2.5	-3.6	-4.6	-4	-3	-2.7	secreted phosphoprotein 1 (Spp1)
1	AU040668	NM_007532	412	-2.7	-0.2	-0.7	-2.7	-3.4	-4	-3.6	-3.4	branched chain aminotransferase 1, cytosolic (Bcat1)
1	AU014609	NM_181570;NM_153599	202;203	-2.1	-1.6	-1.1	-2.2	-2.6	-2.2	-2	-1.8	cyclin-dependent kinase 8 (Cdk8), transcript variant 2
1	AW550862	NM_178057;NM_010441	262;263	-1.9	1.1	0.9	-1.7	-2.6	-2.6	-3.5	-4.7	high mobility group AT-hook 2 (Hmga2)
1	C78528	NM_178057;NM_010441	262;263	-1.8	1.1	0.8	-1.6	-2.6	-2.9	-3.1	-4.1	high mobility group AT-hook 2 (Hmga2)
1	AW536814	Mm.4606	560;561	-2.6	-0.2	-0.7	-2.3	-3.2	-3.3	-3.2	-3.1
1	AW548319	A530032F22; E230040C23; E430026B19	601;602;603	-1.7	1	0.7	-1.4	-2.1	-2.2	-2.8	-3.4
1	AU021570	Mm.11734	640;641;642	-1.5	-0.3	-1.6	-1.9	-1.9	-1.8	-2.2	-2.5
2	AW546067	NM_019819	41	-0.7	1.3	2	1.3	1.6	1.1	-0.6	-0.5	dual specificity phosphatase 14 (Dusp14)
2	AU023169	NM_009061	44	-0.3	2.9	1.9	1.6	2	1.4	1.7	2.1	regulator of G-protein signaling 2 (Rgs2)
2	C85919	NM_009061	44	-0.5	2.8	1.7	1.4	1.9	1.5	1.8	2.8	regulator of G-protein signaling 2 (Rgs2)
2	AI838220	NM_009025	63	0	1.7	2.2	1.4	1.9	1.6	0.4	0.4	RAS p21 protein activator 3 (Rasa3)
2	AI848749	NM_009025	63	-0.2	1.7	2	1.3	1.6	1.5	0.4	0.3	RAS p21 protein activator 3 (Rasa3)
2	C86362	NM_009025	63	0.2	1.8	2.2	1.5	1.7	1.9	0.5	0.1	RAS p21 protein activator 3 (Rasa3)
2	AW557878	NM_019521	64	0.2	1.5	2.6	2.3	2.3	2.4	0.6	0.3	growth arrest specific 6 (Gas6)
2	BE533846	NM_010444	86	1.9	3	1.4	1.2	2.2	1.7	0.7	1	nuclear receptor subfamily 4, group A, member 1 (Nr4a1)
2	AW544811	NM_013602	133	-0.2	3.2	2.5	1.2	1.4	1.4	-0.9	-0.7	metallothionein 1 (Mt1)
2	AI847750	NM_009384	159	-0.2	2	2.4	2.2	2.5	2	0.2	0.3	T-cell lymphoma invasion and metastasis 1 (Tiam1)
2	AI843911	NM_010286	173	-0.1	2.9	3.2	3.2	3.6	3	0.6	0.8	delta sleep inducing peptide, immunoreactor (Dsip1)
2	BE372547	NM_010286	173	-0.2	1.5	1.9	1.8	2.1	1.7	0.2	0.4	delta sleep inducing peptide, immunoreactor (Dsip1)
2	AI847285	NM_016693	222	-0.4	2.7	2.3	1.4	1.8	1.7	-0.4	-0.5	mitogen-activated protein kinase kinase kinase 6 (Map3k6)
2	AI834834	NM_022420	264	-0.3	1.9	1.8	0.7	1.4	1.1	0.6	0.6	G protein-coupled receptor, family C, group 5, member B (Gprc5b)
2	AI843373	NM_022420	264	0.1	2.6	2.4	1.3	2	1.6	1	1.1	G protein-coupled receptor, family C, group 5, member B (Gprc5b)
2	AI849602	NM_022420	264	0.1	2.7	2.4	1.4	2	1.7	1	1.1	G protein-coupled receptor, family C, group 5, member B (Gprc5b)
2	AW229040	NM_010728	282	1.3	1.7	1.7	1.4	1	1.3	0.7	0.7	lysyl oxidase (Lox)
2	AW543719	NM_133955	292	1.4	2.3	2.1	2.7	2.7	2.7	1.5	1.1	ras homolog gene family, member U (Rhou)
2	AI843282	NM_009932	303	0.1	2.3	2.6	1.6	1.9	1.7	1.4	0.9	procollagen, type IV, alpha 2 (Col4a2)
2	AI848714	NM_177263	306	0.7	1.3	1.9	2	2.4	2.6	1.3	1.2	zinc fingers and homeoboxes 3 (Zhx3)
2	AI839392	NM_146217	329	0	1.4	2.5	1.2	1.8	2.1	0.3	-0.5	alanyl-tRNA synthetase (Aars)
2	AI845860	NM_007796	339	-0.6	3.3	3.3	1.9	1.6	1.2	0.1	-0.1	cytotoxic T lymphocyte-associated protein 2 alpha (Ctla2a)
2	AW558843	NM_008610	342	1.5	1.9	1.9	1.4	2.6	2	1.1	1.9	matrix metalloproteinase 2 (Mmp2)
2	AI852708	NM_145569	350	0.4	1.8	1.4	1	1.4	1.2	0.6	0.4	methionine adenosyltransferase II, alpha (Mat2a)
2	AW553124	NM_008597	357	0.4	1.8	1.7	1.7	1.6	2.6	1.6	0.8	matrix gamma-carboxyglutamate (gla) protein (Mglap)
2	AW557135	NM_011723	361	0.1	2.6	2.5	2.5	2.8	2.7	0.2	0.1	xanthine dehydrogenase (Xdh)
2	AI840583	NM_009287	364	0.7	1.5	2.6	2	2	2.1	1.1	1.2	stromal interaction molecule 1 (Stim1)
2	BE309345	NM_133670	375	-0.1	1	1.4	1.9	2.3	2.8	1.2	1.1	sulfotransferase family 1A, phenol-preferring, member 1 (Sult1a1)
2	AU024364	NM_183206	376	1.1	1.8	2.3	2.4	2.7	2.5	1.9	1.7
2	AI852897	NM_148937	390	0.2	2.3	2.6	1.6	2	1.8	1.2	1.1	phospholipase C, delta 4 (Plcd4)
2	AW553491	NM_009899	394	0	1.3	1.9	2.1	2.5	2.6	-0.5	-0.9	chloride channel calcium activated 1 (Clca1)
2	AI845829	NM_009714	401	-0.3	3.5	3.3	2.9	3.4	2.8	0.3	-0.4	asialoglycoprotein receptor 1 (Asgr1)
2	AW558115	NM_172803	419	1	1.1	1.9	1.4	1.5	1.9	0.5	0.2	dedicator of cytokinesis 4 (Dock4)
2	AI838311	NM_008610	440	1.6	1.7	2.1	1.8	2.6	2.3	1.2	2	matrix metalloproteinase 2 (Mmp2)
2	AI854756	Mm.39451	442	0.7	1.6	2.1	2	2.5	2.1	0.8	0.6
2	AI844850	XM_125789	457	0	2.1	1.5	1.1	2.2	1.4	0.9	1.3
2	AW557980	ENSMUSP00000029870	461	0.8	1.2	1.4	1.4	1.6	1.4	0.2	0
2	AU024432	NM_022420	464	-0.1	2.2	2	1	1.8	1.4	1	0.9	G protein-coupled receptor, family C, group 5, member B (Gprc5b)
2	AI843910	Mm.40454	468	-0.3	1.4	1.6	1.4	1.7	1.4	0.2	0.2
2	AU019621	Mm.173417	469	2.1	1.6	1.8	1.8	2	1.5	1.2	1.6
2	C78444	Mm.24992	476	1	1.4	1.7	1.5	2.3	2	1.2	1
2	AU019937	C920026F23	483	0.6	1.6	1.6	0.8	1.6	1.4	0.5	0.3
2	AU019939	ENSMUSG00000005148	531	-0.2	2.5	2.8	1.7	2.8	2.7	0.5	-0.6
2	AW556123	C130078M18	548	1	1.3	2	1.7	2.3	2.3	1.3	0.8
2	AI843392	XM_282612	589	0.8	2.2	2.2	1.2	1.8	1.4	1	0.8
2	AI850974	B230362H01	599	0.7	1.8	2.1	2.1	2.4	2.5	1.7	1.5
2	AI844736	Mm.103581	600	0.2	1.7	1.5	1.6	2.4	1	0.2	0.4
2	AI851034	Mm.39892	622	0	2	2.4	1.4	1.9	1.8	1.2	1.1
2	AW557409	Mm.130372	631	0.1	1.9	1.9	1.6	1.9	2.1	0	0
2	AI853210	XM_134042	633	0.1	2.5	2.7	1.7	2.2	1.9	1.2	1
2	AW545969	XM_134042	633	-0.1	2.6	2.8	1.7	2.1	1.9	1.3	1
2	AI852669	Mm.40661	646	1	0.9	1.3	2	2.7	1.8	1.1	1.9
2	AI846661	XM_131205	648	-0.4	2.1	2.5	1	1	0.9	0.5	0
2	AI852806	XM_355470	652	0.8	1.3	1.4	1.5	1.7	1.5	0.2	-0.1	PREDICTED: similar to PPM2C protein
2	AI848154	Q9DAX2	653	0.3	1.9	1.5	0.8	1.3	1.4	0.7	0.5	Lipid phosphate phosphohydrolase 2 (Phosphatidic acid phosphatase 2c)
2	AI854187	XM_622418	658	1	1.4	2.1	1.8	2.4	2.1	1.3	0.8	PREDICTED: hypothetical protein XP_622418
2	AI851265	NM_009899;NM_030601	394;395	0.2	1.4	2.1	2.3	2.7	2.8	-0.4	-1.1	chloride channel calcium activated 1 (Clca1)
2	AI851233	XM_288324;XM_289075	554;555	1	1.2	1.9	1.5	2.1	1.9	1.2	0.7
2	AI839275	NM_009931;XM_134042	58;633	0	3.1	3.3	1.9	2.3	1.9	1.3	1.1	procollagen, type IV, alpha 1 (Col4a1)
2	AW545969	NM_009931;XM_134042	58;633	-0.1	2.6	2.8	1.7	2.1	1.9	1.3	1	procollagen, type IV, alpha 1 (Col4a1)
2	AW559158	NM_009931;XM_134042	58;633	0	2.5	2.7	1.6	2.1	1.7	1.1	0.8	procollagen, type IV, alpha 1 (Col4a1)
2	AW551894	XM_123634;XM_282724;NM_026007	594;595;596	1.1	1.3	2.2	1.8	2.4	2.2	1.3	0.9	eukaryotic translation elongation factor 1 gamma (Eef1g)
2	AI851720	Mm.248837	625;626	1.3	2.8	2.3	1.2	1.7	1.8	1.7	1.4
2	AI849150	Mm.29777	628;629;630	0.7	1.7	1.9	1.4	1.6	1.6	1.2	1.6
3	BE307267	NM_145491	36	-0.3	-1.2	-1.6	-1.7	-1.2	-0.4	-0.2	0.1	ras homolog gene family, member Q (Rhoq)
3	AI852438	NM_178111	55	-0.2	-1	-1.2	-1.2	-0.4	0.7	1.5	1.8	tumor protein p53 inducible nuclear protein 2 (Trp53inp2)
3	AI840465	NM_153526	62	-1.5	-1.7	-1.9	-2.2	-1.2	-0.6	0.7	1.5	insulin induced gene 1 (Insig1)
3	AI851932	NM_054077	73	0.5	-0.5	-1.2	-1.4	-1	0.4	1.5	1.9	proline arginine-rich end leucine-rich repeat (Prelp)
3	AU020549	NM_054077	73	0.6	-0.5	-1.2	-1.5	-1	0.3	1.5	1.9	proline arginine-rich end leucine-rich repeat (Prelp)
3	AI840023	NM_008615	76	-0.9	-0.6	-0.4	-1	-1.1	-0.3	1.4	1.3	malic enzyme, supernatant (Mod1)
3	AU041673	NM_008615	76	-1	-0.8	-0.5	-1.1	-1.2	-0.4	1.4	1.5	malic enzyme, supernatant (Mod1)
3	AW545641	NM_008615	76	-0.9	-0.9	-0.5	-1.3	-1.2	-0.3	1.6	1.7	malic enzyme, supernatant (Mod1)
3	BE377125	NM_008615	76	-1.1	-0.8	-0.5	-1.1	-1.2	-0.4	1.4	1.5	malic enzyme, supernatant (Mod1)
3	AI838653	NM_026439	106	0.5	0	-0.9	-1.4	-1.3	0.5	1.9	2.1	RIKEN cDNA 2610001E17 gene (2610001E17Rik)
3	AW552006	NM_026439	106	0.5	-0.1	-0.9	-1.4	-1.2	0.5	1.9	2.1	RIKEN cDNA 2610001E17 gene (2610001E17Rik)
3	AW552313	NM_026439	106	0.6	0	-0.9	-1.5	-1.3	0.4	1.8	2.1	RIKEN cDNA 2610001E17 gene (2610001E17Rik)
3	AI844299	NM_011528	160	-1.3	-1.1	-0.4	-0.2	0.1	0.4	1.2	1.3	transaldolase 1 (Taldo1)
3	AW557661	NM_011528	160	-1.4	-1	-0.5	-0.2	0.1	0.4	1.2	1.3	transaldolase 1 (Taldo1)
3	AW550861	NM_011406	177	0.6	-1.8	-1.1	-0.8	-1.7	-0.6	0.4	1.1	solute carrier family 8 (sodium/calcium exchanger), member 1 (Slc8a1)
3	AI849471	NM_007533	193	0.1	-1.2	-0.6	0.1	0.6	1.3	1.7	2.2	branched chain ketoacid dehydrogenase E1, alpha polypeptide (Bckdha)
3	AI848354	NM_153150	209	-1.4	-1.8	-1.1	-1.7	-0.9	-0.3	0.8	1	solute carrier family 25 (mitochondrial carrier, citrate transporter), member 1 (Slc25a1)
3	C77781	NM_153150	209	-1.3	-1.6	-1.1	-1.8	-0.8	-0.4	0.7	1.1	solute carrier family 25 (mitochondrial carrier, citrate transporter), member 1 (Slc25a1)
3	AI326809	NM_145526	216	0	-0.3	-1	-1.6	-1.7	-1.2	0.5	1.3	purinergic receptor P2X, ligand-gated ion channel, 3 (P2rx3)
3	AI841346	NM_010358	236	-0.5	-1.3	-1.3	-1.4	-1.2	-0.6	-0.1	0.2	glutathione S-transferase, mu 1 (Gstm1)
3	AA409147	NM_007856	299	-1.5	-1.2	-1	-1.6	-0.8	-0.3	0.5	0.7	7-dehydrocholesterol reductase (Dhcr7)
3	AI844029	NM_007856	299	-1.4	-1	-1.1	-1.5	-0.8	-0.3	0.3	0.5	7-dehydrocholesterol reductase (Dhcr7)
3	AW910304	NM_011584	301	0.2	-1.4	-1.9	-1.3	-1.3	-0.7	0.7	0	nuclear receptor subfamily 1, group D, member 2 (Nr1d2)
3	AI841459	NM_007830	323	-1.1	-1.2	-1.1	-0.4	0	0.5	1.5	1.8	diazepam binding inhibitor (Dbi)
3	AW550493	NM_007830	323	-1.1	-1.2	-1.1	-0.4	0	0.5	1.5	1.8	diazepam binding inhibitor (Dbi)
3	AI848035	NM_016741	397	-1.4	-1.4	-1.4	-1.2	-1.1	0.2	0.5	-0.1	scavenger receptor class B, member 1 (Scarb1)
3	AW546871	6130400C22	484	0.7	-1.9	-3	-1.3	-1.7	0.3	0.8	1.1
3	AW552780	NM_010358;NM_010359	236;384	-0.6	-1.2	-1.4	-1.4	-1.1	-0.6	-0.1	0.2	glutathione S-transferase, mu 1 (Gstm1)
3	AI840919	XM_125952;NM_007837	497;498	0	-1.9	-1.7	-1.9	-1.2	-0.8	-0.1	0.2	DNA-damage inducible transcript 3 (Ddit3)
3	AW553206	NM_010358;XM_124621;NM_172397	604;605;606	-0.6	-1.2	-1.3	-1.3	-1.1	-0.6	-0.1	0.2	glutathione S-transferase, mu 1 (Gstm1)
4	AI837846	NM_134469	5	-2.9	-2.9	-2.6	-3	-2.8	-2.1	-0.8	-0.2	farnesyl diphosphate synthetase (Fdps)
4	AI846851	NM_134469	5	-1.9	-2.2	-1.8	-2.4	-2.1	-1.3	-0.4	-0.1	farnesyl diphosphate synthetase (Fdps)
4	AI854178	NM_020010	9	-2	-2.4	-2.1	-2.5	-1.8	-1.2	-0.8	-0.5	cytochrome P450, family 51 (Cyp51)
4	AI848986	NM_153526	62	-1.8	-3	-2.6	-2.7	-1.4	-0.6	0.7	1.5	insulin induced gene 1 (Insig1)
4	AI852787	NM_153526	62	-1.8	-2.8	-2.6	-2.6	-1.4	-0.7	0.7	1.5	insulin induced gene 1 (Insig1)
4	AI850456	NM_010941	164	-2.3	-2.5	-2.2	-2.3	-1.9	-1.3	-0.6	-0.2	NAD(P) dependent steroid dehydrogenase-like (Nsdhl)
4	AI841574	NM_145942	178	-1.8	-2.4	-2.1	-2.4	-1.7	-1.1	-0.1	0.8	3-hydroxy-3-methylglutaryl-Coenzyme A synthase 1 (Hmgcs1)
4	AI843116	NM_145942	178	-1.7	-2.4	-2	-2.4	-1.6	-1.1	-0.2	0.5	3-hydroxy-3-methylglutaryl-Coenzyme A synthase 1 (Hmgcs1)
4	AI845765	NM_172769	187	-1.9	-3	-2.3	-2.6	-2.1	-1.6	-0.9	-0.2	sterol-C5-desaturase (fungal ERG3, delta-5-desaturase) homolog (S cerevisae) (Sc5d)
4	AU018386	NM_010191	200	-2.4	-3.8	-3.2	-2.7	-2.5	-1.8	-0.6	-0.2	farnesyl diphosphate farnesyl transferase 1 (Fdft1)
4	BE535117	NM_010191	200	-2.3	-3.3	-2.8	-2.3	-2.2	-1.7	-0.6	-0.2	farnesyl diphosphate farnesyl transferase 1 (Fdft1)
4	AW544982	NM_009270	275	-2.3	-2.3	-1.9	-2.6	-2.1	-1.2	-0.6	-0.2	squalene epoxidase (Sqle)
4	AU018130	NM_025436	297	-2.5	-3.5	-3.2	-3.4	-2.4	-2	-0.8	-0.2	sterol-C4-methyl oxidase-like (Sc4mol)
4	AI853043	NM_133774	302	-2.4	-3	-2.1	-1.9	-2	-1.8	-1.3	-1.5	StAR-related lipid transfer (START) domain containing 4 (Stard4)
4	AI837847	NM_173431	346	-2	-1.8	-1.6	-2.1	-1.9	-1.6	-0.7	-0.4	RIKEN cDNA 1700047E16 gene (1700047E16Rik)
4	AU020525	Mm.26223	402	-1.7	-2.4	-2.1	-2.6	-1.7	-1.2	-0.2	0.4
4	AI840156	2310076D10	406	-2	-2.3	-1.9	-2.2	-2	-1.3	-0.3	-0.5
4	AW553377	2310076D10	406	-2.6	-3.1	-2.7	-2.9	-2.7	-1.9	-0.5	-0.8
4	AW553575	XM_147083	431	-2.1	-2.3	-2	-1.7	-2.1	-1.5	-0.4	-0.7
4	C77469	NM_146006	472	-2	-1.9	-1.7	-1.9	-1.5	-1.2	-0.6	-0.7	lanosterol synthase (Lss)
4	AW548769	NM_028817	504	-1.6	-1.5	-1.3	-1.9	-2.1	-1.6	-0.4	0.1	acyl-CoA synthetase long-chain family member 3
4	AI837957	Mm.189222	543	-1.7	-2.3	-1.9	-2.2	-1.5	-0.7	-0.2	0.4
4	AI843890	NM_010476	570	-2.2	-1.1	-1	-2.2	-1.6	-1.2	-0.4	0.2	hydroxysteroid (17-beta) dehydrogenase 7 (Hsd17b7)
4	C80159	NM_177960;NM_145360	295;296	-2.8	-3.3	-2.8	-2.9	-2.4	-2	-0.7	-0.3	isopentenyl-diphosphate delta isomerase (Idi1)
4	AI842716	0610039C24;3830408I16;4732458H05;4930589F06;5930400G01	607;608;609;610;611	-1.7	-2	-1.7	-1.9	-1.5	-1	-0.7	-0.5
4	AW549531	repeats		-2.1	-2.1	-1.2	-1.6	-1.4	-1.1	-0.5	-0.6
5	AW536120	NM_026507	4	-1.9	-2.1	-0.8	0.6	-1.8	-1.7	-1.2	-2.2	RIKEN cDNA 2310031L18 gene (2310031L18Rik)
5	AI849335	NM_020043	18	-2	-1.8	-1	0.8	-1.7	-1.5	-1.2	-2.5	neighbor of Punc E11(Nope)
5	AU020259	NM_009828	26	-2.6	-3.1	-2	0.6	-2.5	-2.3	-2.2	-3.6	cyclin A2 (Ccna2)
5	AU023746	NM_011524	42	-2.2	-2.2	-1.6	0.5	-1.8	-1.8	-1.6	-2.6	transforming, acidic coiled-coil containing protein 3 (Tacc3)
5	AU043578	NM_011524	42	-1.9	-2.3	-1.6	0.5	-1.8	-1.7	-1.5	-2.6	transforming, acidic coiled-coil containing protein 3 (Tacc3)
5	AW538770	NM_007634	46	-2.7	-2.7	-1.6	0.5	-2.3	-2.1	-2.2	-3.4	cyclin F (Ccnf)
5	AW544881	NM_007634	46	-2.1	-1.6	-1.1	0.4	-1.7	-1.7	-1.7	-2.4	cyclin F (Ccnf)
5	AW548297	NM_013882	47	-1.7	-1.5	-1.2	-0.3	-1.6	-1.5	-1.5	-2.6	G two S phase expressed protein 1 (Gtse1)
5	AW541455	NM_028390	48	-2.7	-3.1	-2.4	0.3	-3.2	-2.6	-2.4	-3.1	anillin, actin binding protein (scraps homolog, Drosophila) (Anln)
5	AW558188	NM_145150	77	-2.2	-2	-1.6	0.9	-2	-1.8	-1.8	-3	protein regulator of cytokinesis 1 (Prc1)
5	AW546921	NM_010738	91	-1.9	-1.6	-0.5	-0.3	-1.8	-2	-2.3	-2.8	lymphocyte antigen 6 complex, locus A (Ly6a)
5	AI839118	NM_015786	116	-1.4	-2.7	-1.7	0.5	-1	-1	-0.9	-1.2	histone 1, H1c (Hist1h1c)
5	AI851668	NM_011131	120	-1.9	-2	0.3	0.4	-1.4	-1.5	-1.8	-2.8	polymerase (DNA directed), delta 1, catalytic subunit (Pold1)
5	AU042813	NM_012025	132	-2.6	-2.4	-1.6	0.2	-2.7	-2.3	-2.2	-3.7	Rac GTPase-activating protein 1 (Racgap1)
5	AW538175	NM_010790	135	-2.5	-2.9	-1.3	0.6	-2.5	-2.1	-1.9	-3.3	maternal embryonic leucine zipper kinase (Melk)
5	AW548072	NM_028109	143	-2.5	-2.6	-1.9	0.5	-2.1	-2.1	-2	-3	TPX2, microtubule-associated protein homolog (Xenopus laevis) (Tpx2)
5	AW538141	NM_028760	150	-2.8	-3.3	-1.9	0.5	-2.8	-2.2	-2	-3.4	RIKEN cDNA 1200008O12 gene (1200008O12Rik)
5	AW537202	NM_010049	161	-2.2	-2.9	0	0.4	-1.7	-1.5	-1	-2	dihydrofolate reductase (Dhfr)
5	AW544533	NM_009387	165	-2.4	-2.2	-1	0.6	-1.7	-1.7	-1.5	-3	thymidine kinase 1 (Tk1)
5	AW545310	NM_010655	166	-2.5	-1.1	-0.8	0.9	-1.8	-1.7	-1.5	-2.3	karyopherin (importin) alpha 2 (Kpna2)
5	C79184	NM_010655	166	-2.7	-1.1	-0.8	0.8	-1.8	-1.9	-1.5	-2.3	karyopherin (importin) alpha 2 (Kpna2)
5	AU045643	NM_172301	170	-2.9	-2.9	-2.4	1	-2.1	-2.3	-2.2	-3.6	cyclin B1 (Ccnb1)
5	AW536849	NM_172301	170	-2.5	-2.1	-1.6	0.8	-2	-1.9	-1.9	-2.8	cyclin B1 (Ccnb1)
5	AW547357	NM_011234	186	-2.2	-2.5	-0.6	0.3	-2	-1.8	-1.6	-2.6	RAD51 homolog (S cerevisiae) (Rad51)
5	AW538369	NM_010721	188	-2	-1.5	-0.5	0.3	-1.9	-1.8	-2	-2.9	lamin B1 (Lmnb1)
5	AW542456	NM_010721	188	-1.9	-1.6	-0.3	0.4	-2	-2	-2.2	-3	lamin B1 (Lmnb1)
5	AW539436	NM_025928	189	-2.1	-2.2	-1.3	-0.1	-1.9	-1.3	-0.8	-1.4	polyamine-modulated factor 1 (Pmf1)
5	AW552691	NM_145588	190	-2.5	-2.4	-1.9	0.7	-1.9	-1.8	-2.1	-3.1	kinesin family member 22 (Kif22)
5	AI851968	NM_146171	195	-2.3	-2.9	-1.6	0.7	-1.7	-1.8	-1.7	-2.5	RIKEN cDNA 2810406C15 gene (2810406C15Rik)
5	AW536712	NM_008563	207	-2.1	-2.3	0.7	-0.1	-1.6	-1.8	-1.5	-2.7	minichromosome maintenance deficient 3 (S. cerevisiae) (Mcm3)
5	AW537036	NM_019413	217	-2.1	-1.4	-1	0.6	-1.6	-1.5	-1.6	-2.1	roundabout homolog 1 (Drosophila) (Robo1)
5	C77976	NM_023294	226	-2.8	-3.2	-2	0.6	-2.7	-2.6	-2.4	-3.7	kinetochore associated 2 (Kntc2)
5	AA409629	NM_026515	228	-2.2	-2.2	-1.3	0.7	-1.8	-1.9	-1.6	-3	RIKEN cDNA 2810417H13 gene (2810417H13Rik)
5	AW540984	NM_009689	273	-2.9	-3.1	-2.1	0.9	-2.3	-2.2	-2	-3.6	baculoviral IAP repeat-containing 5 (Birc5)
5	C77364	NM_010715	277	-1.9	-2.2	-0.6	0.5	-1.7	-1.5	-1.4	-2.5	ligase I, DNA, ATP-dependent (Lig1)
5	AU046168	NM_007681	285	-2.7	-2.6	-2.4	0.8	-2.5	-2.1	-2.2	-3.5	centromere autoantigen A (Cenpa)
5	AA407134	NM_016692	288	-2.1	-1.9	-1	1	-1	-1.6	-1.3	-2.5	inner centromere protein (Incenp)
5	AW538204	NM_016692	288	-2.1	-1.6	-0.9	0.8	-1.6	-1.5	-1.2	-2.3	inner centromere protein (Incenp)
5	AW536234	NM_007659	289	-2.5	-2.5	-1	1	-2.1	-1.9	-1.4	-2.7	cell division cycle 2 homolog A (S pombe) (Cdc2a)
5	AU016270	NM_025415	291	-2.4	-2.3	-1.3	0.5	-2.2	-1.9	-1.8	-2.8	CDC28 protein kinase regulatory subunit 2 (Cks2)
5	C87726	NM_019499	316	-2.3	-2.7	-1	0.4	-2.3	-1.9	-1.3	-2.6	MAD2 (mitotic arrest deficient, homolog)-like 1 (yeast) (Mad2l1)
5	AW537338	NM_023223	333	-2.6	-1.9	-1.5	0.4	-2	-2	-2.1	-2.9	cell division cycle 20 homolog (S cerevisiae) (Cdc20)
5	AI847223	NM_011351	348	-2.3	-2.7	-1.7	0.6	-1.8	-1.9	-1.3	-2	sema domain, transmembrane domain (TM), and cytoplasmic domain, (semaphorin) 6C (Sema6c)
5	AW552266	NM_009772	354	-2.1	-2.3	-1.5	0.6	-1.9	-1.5	-1.7	-3	budding uninhibited by benzimidazoles 1 homolog (S cerevisiae) (Bub1)
5	AU022276	NM_013726	359	-2.1	-2	-1.4	-0.4	-2.3	-2.3	-2.1	-3.1	expressed sequence AA545217(AA545217)
5	AU018678	NM_025674	360	-2.1	-2.7	0.3	0.8	-1.6	-1.6	-1	-2.8	transcription factor 19 (Tcf19)
5	AW546306	NM_008252	365	-2.3	-2.7	-1.6	0.4	-2.1	-2.2	-2.2	-3.4
5	AW536416	ENSMUSP00000033310	414	-2.1	-2.2	-1.4	0.6	-1.3	-1.7	-1.7	-2.5
5	AI839535	Mm.40415	427	-2.2	-2.8	-1.7	0.5	-1.8	-1.7	-1.1	-1.3
5	AI839518	XM_130320	439	-2.4	-2.9	-1.9	0.6	-1.8	-1.7	-1.1	-1.9
5	C87245	NM_011369	456	-2.4	-3.1	-1.8	0.6	-2.4	-1.9	-1.7	-2.9	Shc SH2-domain binding protein 1(Shcbp1)
5	AW539821	XM_130737	459	-2.7	-2.9	-2.3	0.7	-2.3	-2.1	-2.1	-3.5
5	AU023506	NM_024245	486	-2.5	-2.8	-2.5	0.6	-2.6	-2.3	-2.7	-3.5	kinesin family member 23 (Kif23)
5	AU018687	NM_025674	534	-2.1	-2.7	0.3	0.8	-1.7	-1.7	-1	-2.7	transcription factor 19 (Tcf19)
5	AW551495	XM_195135	547	-1.6	-1.6	-1.1	-0.3	-1.6	-1.4	-1.8	-2.2
5	AA408580	NM_026515	562	-2.3	-2.1	-1.1	0.4	-2.3	-1.9	-1.7	-3.3	RIKEN cDNA 2810417H13 gene (2810417H13Rik)
5	AU022593	5730589H11	581	-2.5	-2.7	-2.5	0.7	-2.6	-2.3	-2.6	-3.6
5	AU017342	Mm.27836	591	-2	-2	-1.5	0.5	-1.8	-1.7	-1.5	-2.3
5	AU019031	NM_175657;NM_178192;NM_153173;NM_178193;NM_175655;NM_178211;NM_178210;NM_175654	251;252;253;254;255;256;257;258	-2.1	-2.6	-1.3	0.6	-1.7	-1.8	-1.6	-2.7	histone 1, H4m;H4a;H4h; H4b;H4f;H4k;H4j;H4d (Hist1h4)
5	AU014747	NM_009828; NM_019393	26;75	-2.8	-3.3	-1.8	0.7	-2.7	-2.4	-2.4	-3.9	cyclin A2 (Ccna2)
5	AW550094	NM_009828; NM_019393	26;75	-2.7	-2.8	-1.8	0.8	-2.4	-2.2	-2.2	-3.5	cyclin A2 (Ccna2)
5	AI843398	5730450G06;C230003M12;C630019H19;D130049H21;E130315C04	499;500;501;502;503	-2	-2.7	-1.4	0.2	-1.9	-1.6	-1.6	-2.4
5	AI848909	C230003M12;D130049H21;E130315C04	500;502;503	-1.8	-2.5	-1.6	0.3	-1.7	-1.6	-1.5	-2.4
5	AW548527	XM_161922;XM_134100	556;557	-2.4	-2.1	-1.3	0.5	-2	-2	-1.9	-2.9
5	AW536640	XM_203275;NM_010931;XM_125438	649;650;651	-2.2	-2.3	0.1	0.1	-1.7	-1.9	-1.5	-3.3	ubiquitin-like, containing PHD and RING finger domains, 1 (Uhrf1)
5	AU018403	repeats		-2.6	-2.3	-1.9	1	-2	-2.1	-1.8	-3.2
6	AW537964	NM_008509	14	0.5	-0.2	-0.2	-0.5	1.4	2.3	3.8	4.4	lipoprotein lipase (Lpl)
6	BE377797	NM_008590	17	2.6	-0.4	-0.1	1.2	1.9	2.2	1.6	2.7	mesoderm specific transcript (Mest)
6	AW553554	NM_009760	60	-0.3	1.5	1.1	0.7	1.1	1.5	1.8	2.8	BCL2/adenovirus E1B 19kDa-interacting protein 1, NIP3 (Bnip3)
6	AI848955	NM_175324	61	0.8	-1.2	0	-0.1	0.2	1.6	2.3	2.8	RIKEN cDNA 5730439E10 gene (5730439E10Rik)
6	AI842824	NM_177609	83	1.4	1.2	1.1	0.8	1.9	2.6	4.8	5.4	phosphoseryl-tRNA kinase (Pstk)
6	AI854038	NM_009166	92	0.2	2.1	1.5	0.7	1.4	2.2	3	3.2	sorbin and SH3 domain containing 1 (Sorbs1)
6	AW411975	NM_009166	92	0	2	1.5	0.7	1.4	2.1	2.8	2.8	sorbin and SH3 domain containing 1 (Sorbs1)
6	AW537599	NM_009166	92	-0.1	1.7	1.4	0.5	1	1.7	2.6	2.6	sorbin and SH3 domain containing 1 (Sorbs1)
6	AI834778	NM_178902	118	0.5	-0.6	0	1.1	1.6	2	1.9	1.9	mitochondrial tumor suppressor 1 (Mtus1)
6	AU015637	NM_145962	140	-0.1	1.4	1.3	0.8	1.8	2.2	2.8	2.8	pantothenate kinase 3 (Pank3)
6	C76754	NM_145962	140	-0.2	1.2	1.4	0.8	1.8	2.1	2.7	2.8	pantothenate kinase 3 (Pank3)
6	AW763542	NM_008797	149	-0.3	-0.1	0.4	1.4	2.5	3	4.2	4.2	pyruvate carboxylase (Pcx)
6	AI840666	NM_007382	153	0.2	-1	0.2	0.4	1.3	1.8	1.7	2.1	acetyl-Coenzyme A dehydrogenase, medium chain (Acadm)
6	AW544089	NM_025802	157	-0.5	0	0.8	1.9	3.1	3.5	4.7	4.2	patatin-like phospholipase domain containing 2 (Pnpla2)
6	AU041343	NM_010512	171	1.5	0.7	0.5	1.3	1.3	1.3	2.5	2.4	insulin-like growth factor 1 (Igf1)
6	AI836624	NM_013492	198	1.9	1.7	1.5	0.8	0.8	1.7	2.6	3.4	clusterin (Clu)
6	AI842535	NM_053078	230	1.8	-0.3	-0.5	0.4	0.6	1.5	2.6	2.2	DNA segment, human D4S114 (D0H4S114)
6	AI849124	NM_053078	230	2	-1	-0.7	0.4	0.6	1.6	2.8	2.6	DNA segment, human D4S114 (D0H4S114)
6	C78836	NM_008002	234	1.8	0.3	1.3	1.3	2	2.3	2.5	2.9	fibroblast growth factor 10 (Fgf10)
6	AU040822	NM_027464	245	0.6	-0.5	-0.7	0.4	2.1	2.5	4.1	4.9	RIKEN cDNA 5730469M10 gene (5730469M10Rik)
6	AI835979	NM_134042	248	0.9	-0.1	0.2	0.5	1.2	2.3	3	3.9	aldehyde dehydrogenase family 6, subfamily A1 (Aldh6a1)
6	AW558591	NM_009804	269	-0.1	0.4	0.6	1	2.1	1.5	1.8	2.4	catalase (Cat)
6	AI845491	NM_019946	276	0.7	0	-0.1	1.1	1.5	2	2.5	2.3	microsomal glutathione S-transferase 1 (Mgst1)
6	AW550508	NM_019946	276	0.6	-0.2	-0.1	1	1.4	1.7	2.5	2.4	microsomal glutathione S-transferase 1 (Mgst1)
6	AI836118	NM_015744	281	1.2	0.7	0.3	0.5	1.3	2.3	3.1	3.9	ectonucleotide pyrophosphatase/phosphodiesterase 2 (Enpp2)
6	AI839129	NM_015744	281	0.7	0.8	0.7	0.6	1.4	1.8	2.9	3.2	ectonucleotide pyrophosphatase/phosphodiesterase 2 (Enpp2)
6	AI853279	NM_021414	293	1.2	0.9	1.4	1.1	1.6	2.2	2.2	2.2	RIKEN cDNA 4631427C17 gene (4631427C17Rik)
6	AW547149	NM_008695	294	1.7	1.1	0.7	0.9	1.9	1.7	2	2.4	nidogen 2 (Nid2)
6	AI853169	NM_009127	305	-1.3	1.6	0.9	-0.8	-0.3	1.2	5.2	5.9	stearoyl-Coenzyme A desaturase 1 (Scd1)
6	AI839130	NM_009373	330	1.6	1.1	0.7	1.2	1.8	2.6	3.8	4.3	transglutaminase 2, C polypeptide (Tgm2)
6	BE380637	Mm.200422	437	-0.6	-0.1	0.8	1.7	3.3	3.7	4.9	4.4
6	C88161	XM_145254	441	1.2	1.2	0.9	0.6	1.8	2.4	2	2.2
6	AI852399	XM_128341	449	2	-0.3	1.1	1.3	1.6	2.4	2.5	2.4
6	AI226422	Mm.6635	510	-0.3	0.2	1	-0.3	0.5	1.3	2.1	2.7
6	AW544886	9130231E21	525	0.1	0.2	0.5	0.1	1.4	2.2	2.8	2.5
6	AI746342	NM_009284	528	-0.1	-0.1	0.3	0.4	1.4	1.9	2.7	2.8	signal transducer and activator of transcription 6 (Stat6)
6	AI846672	XM_283952	532	1	-0.4	-0.5	1.4	1.6	2.1	2.1	2.1
6	AI849357	Mm.202329	549	1.1	1.6	1.5	0.7	2.2	1.3	2.1	2.9
6	AU041258	NM_133237	558	0.1	1.2	0.3	0.2	1	1.4	2.3	2.3
6	BE134967	NM_011146	592	0.5	-0.1	1.3	0.9	2	2.7	3.4	3.9	peroxisome proliferator activated receptor gamma (Pparg)
6	AU017706	NM_145962	627	-0.2	1.4	1.3	0.9	1.8	2.2	2.8	2.8	pantothenate kinase 3 (Pank3)
6	AI853279	XM_287561	643	1.2	0.9	1.4	1.1	1.6	2.2	2.2	2.2
6	AU042543	XM_287561	643	0.8	0.9	1.1	1.1	1.6	2.1	2.1	2.2
6	AI846656	Mm.45554;Mm.214474	541;542	0.9	1.4	1.1	0.2	0.9	1.9	3	2.7
6	AI844743	low complexity		1.6	1.1	1.2	0.1	0.3	1.3	2.3	3.2
6	AU023454	repeats		0	1.3	0.7	-0.2	0.6	1.3	2.6	2.5
7	AI837042	NM_007470	15	2.7	3.1	3.2	2.5	2.6	3.2	1.7	3.9	apolipoprotein D (Apod)
7	AI840024	NM_007470	15	1.8	2.6	3.1	2.5	3.1	3.1	2.4	3.9	apolipoprotein D (Apod)
7	BE369529	NM_007470	15	2.2	1.9	2.2	1.3	1.9	2.6	2	3.7	apolipoprotein D (Apod)
7	AW551942	NM_013467	24	-1.1	0.7	2.6	3.2	3	3.2	3.1	3.4	aldehyde dehydrogenase family 1, subfamily A1 (Aldh1a1)
7	AI847976	NM_007951	39	2.2	1.6	1.2	1.5	2.7	3.3	4.5	5.2	enhancer of rudimentary homolog (Drosophila) (Erh)
7	AW539270	NM_134024	78	0.8	5.4	4.3	3.3	4.2	3.6	2	1.3	tubulin, gamma 1 (Tubg1)
7	AI838312	NM_007833	137	3.4	3.2	2.8	2.3	2.1	2.9	3.8	4.2	decorin (Dcn)
7	AW556372	NM_007833	137	3.3	1.8	1.6	1.3	1.1	2.8	3.6	4.3	decorin (Dcn)
7	AI849775	NM_015784	183	2.9	3.3	3.1	2.6	2.4	2.7	3.1	3.3	periostin, osteoblast specific factor (Postn)
7	AU041376	NM_010517	223	2	2.3	2.1	1.7	3.2	2.2	3.2	4.4	insulin-like growth factor binding protein 4 (Igfbp4)
7	BE377972	NM_010517	223	1.3	2.1	2.4	1.4	3.2	2.2	3.6	4.4	insulin-like growth factor binding protein 4 (Igfbp4)
7	AU021886	NM_033037	271	1.6	2.7	2.8	2.2	2	3.8	3.3	4.6	cysteine dioxygenase 1, cytosolic (Cdo1)
7	AI845514	NM_013454	290	1.1	1.7	2.3	1.2	2	2.2	3.2	3.8	ATP-binding cassette, sub-family A (ABC1), member 1 (Abca1)
7	AI838878	NM_133955	292	1.7	2.6	2.3	3.2	3	2.9	1.8	1.4	ras homolog gene family, member U (Rhou)
7	C88016	NM_008131	318	-0.1	4.5	4.3	4.2	5.2	4.9	5	4.8	glutamate-ammonia ligase (glutamine synthase) (Glul)
7	AI838902	NM_007428	322	1.8	1.3	2	2.5	4.7	5.5	4.8	4.5	angiotensinogen (Agt)
7	AI853531	NM_133753	328	0.8	4.8	3.9	3	3.8	3.3	1.7	1.2	RIKEN cDNA 1300002F13 gene (1300002F13Rik)
7	AW543971	NM_133753	328	0.7	5.2	3.8	3.1	4	3.5	1.9	1.3	RIKEN cDNA 1300002F13 gene (1300002F13Rik)
7	AI846778	ENSMUSESTG00000000297	428	3.5	3.1	2.8	2.3	2.1	2.9	3.8	4.2
7	AU023321	XM_127550	446	1	2.1	2.4	2.3	2.8	2.8	2	1.8
7	C87749	Mm.25511	463	1.7	2.5	2	0.9	1.8	2.6	2.1	2.1
7	AI849214	Mm.1291	574	2.1	2.3	2.2	1.6	3.5	2.2	3.2	4.4
7	AI853254	Mm.249754	598	1.6	1.9	2.8	1.8	2.3	2.5	2.7	2.9
7	AW552829	IPI00123196.1	623	3.1	1.8	1.8	1.1	1.3	2.7	3.5	4.1	Decorin precursor (Bone proteoglycan II) (PG-S2) (PG40)
7	AW553287	NM_015784	644	2	2.2	2.3	1.6	1.6	2.7	3	3.6	periostin, osteoblast specific factor (Postn)
7	AI841370	low complexity		1.7	2.2	2.1	1.4	1.6	2	1.3	3.1
8	BE457675	NM_010798	13	-1.6	-0.2	0.1	-0.3	-1.2	-1.1	-1.2	-0.8	macrophage migration inhibitory factor (Mif)
8	AI835853	NM_016750	19	-1.7	-1.7	-0.9	0	-1.8	-1.3	-1.2	-1.7	H2A histone family, member Z (H2afz)
8	AW536811	NM_016750	19	-1.7	-1.6	-0.9	0	-1.8	-1.2	-1.4	-1.7	H2A histone family, member Z (H2afz)
8	AA407173	NM_009862	21	-2	-2.2	0.2	0.4	-1.5	-1.2	-0.7	-2	cell division cycle 45 homolog (S cerevisiae)-like (Cdc45l)
8	AI839722	NM_023119	22	-1.4	-0.1	1.3	-0.3	-1.1	-1	-0.9	-1.1	enolase 1, alpha non-neuron (Eno1)
8	AI841389	NM_023119	22	-1.6	0	0.8	-0.4	-1	-1.1	-1	-1.2	enolase 1, alpha non-neuron (Eno1)
8	AW536817	NM_023119	22	-1.5	-0.1	0.9	-0.5	-1.2	-1	-1	-1.1	enolase 1, alpha non-neuron (Eno1)
8	AI854509	NM_008567	23	-2.1	-1.9	0.8	0.2	-1.3	-1.5	-1.2	-3	minichromosome maintenance deficient 6 (MIS5 homolog, S pombe) (S cerevisiae) (Mcm6)
8	AW555913	NM_008567	23	-2	-1.8	0.6	0.1	-1.3	-1.7	-1.3	-2.9	minichromosome maintenance deficient 6 (MIS5 homolog, S pombe) (S cerevisiae) (Mcm6)
8	AI851373	NM_009828	26	-1.6	-1.4	-0.8	0.3	-1.7	-1.2	-1.2	-1.7	cyclin A2 (Ccna2)
8	AI853560	NM_010730	33	-1.1	-0.2	0	-0.4	-1	-0.6	-1.1	-1.5	annexin A1 (Anxa1)
8	AW538349	NM_010730	33	-1	-0.2	0	-0.5	-1.2	-0.6	-1.2	-1.7	annexin A1 (Anxa1)
8	BE531888	NM_010730	33	-1.1	-0.2	0	-0.4	-1.2	-0.7	-1.2	-1.5	annexin A1 (Anxa1)
8	AI841664	NM_015781	35	-1.3	-0.6	0	-0.5	-1.2	-1.2	-1.1	-1.5	nucleosome assembly protein 1-like 1 (Nap1l1)
8	AU018118	NM_015781	35	-1.3	-0.6	-0.1	-0.4	-1.1	-1.1	-1	-1.5	nucleosome assembly protein 1-like 1 (Nap1l1)
8	AU019625	NM_015781	35	-1.3	-0.6	0	-0.5	-1.1	-1.2	-1.1	-1.5	nucleosome assembly protein 1-like 1 (Nap1l1)
8	AW542397	NM_015781	35	-1.3	-0.6	0	-0.4	-1.1	-1.1	-1	-1.4	nucleosome assembly protein 1-like 1 (Nap1l1)
8	AW544801	NM_015781	35	-1.2	-0.6	0	-0.4	-1.1	-1.1	-1.1	-1.4	nucleosome assembly protein 1-like 1 (Nap1l1)
8	AW545839	NM_015781	35	-1.2	-0.5	0.1	-0.3	-1.1	-1	-1.1	-1.4	nucleosome assembly protein 1-like 1 (Nap1l1)
8	AI854010	NM_009028	45	-1.9	-0.2	0.2	-0.1	-1	-1.1	-1.1	-1.7	RAS-like, family 2, locus 9 (Rasl2-9)
8	AI842605	NM_153416	54	-1.3	-1.7	-0.2	-0.4	-1.4	-1.2	-1.1	-1.6	achalasia, adrenocortical insufficiency, alacrimia (Aaas)
8	AW537654	NM_016661	66	-1.7	-1.2	-0.2	-0.3	-1.2	-1	-1.2	-1.6	S-adenosylhomocysteine hydrolase (Ahcy)
8	AW542323	NM_016661	66	-1.8	-1.2	-0.1	-0.3	-1.2	-1.1	-1.2	-1.8	S-adenosylhomocysteine hydrolase (Ahcy)
8	AW549685	NM_019641	69	-1.5	-1.5	-1.1	0.4	-1.2	-1	-1	-1.3	stathmin 1 (Stmn1)
8	BE533150	NM_145150	77	-0.8	-1.1	-0.6	0.5	-1.2	-1	-0.8	-1.3	protein regulator of cytokinesis 1 (Prc1)
8	AI851230	NM_025863	80	-1.3	-0.5	-0.4	0.3	-1.5	-1.4	-1.7	-2.4	tripartite motif-containing 59 (Trim59)
8	AI854835	NM_025863	80	-1.4	-0.5	-0.3	0.3	-1.6	-1.4	-1.7	-2.5	tripartite motif-containing 59 (Trim59)
8	AW556676	NM_025863	80	-1.4	-0.5	-0.4	0.3	-1.6	-1.5	-1.7	-2.5	tripartite motif-containing 59 (Trim59)
8	AI835559	NM_011605	95	-1.9	-0.5	0.1	0.2	-1.4	-1.8	-2.2	-3	thymopoietin (Tmpo)
8	AU043170	NM_011133	99	-1.4	-1.6	0.4	-0.1	-1.8	-1.2	-1.1	-2.5	polymerase (DNA directed), epsilon 2 (p59 subunit) (Pole2)
8	AW547693	NM_133851	102	-1.7	-1.3	-0.8	1.1	-0.8	-0.9	-0.7	-1.1	nucleolar and spindle associated protein 1 (Nusap1)
8	AI844808	NM_133777	107	-1.6	-0.4	-0.2	0.1	-1.3	-1.3	-1.1	-1.7	ubiquitin-conjugating enzyme E2S (Ube2s)
8	AI837422	NM_011655	110	-1.1	-0.2	0.2	0	-1.6	-1.2	-1.2	-2.1	tubulin, beta 5 (Tubb5)
8	AI849636	NM_030597	111	-1.3	-0.9	-0.1	-0.1	-1.3	-1	-1.1	-1.7	LSM2 homolog, U6 small nuclear RNA associated (S cerevisiae) (Lsm2)
8	AI852103	NM_011514	113	-1.4	-1	0	0	-1.5	-1.1	-1.1	-1.9	suppressor of variegation 3-9 homolog 1 (Drosophila) (Suv39h1)
8	AW552690	NM_172746	115	-1.3	-1.2	-0.1	0.5	-0.9	-0.7	-1.4	-1.8	expressed sequence C86302 (C86302)
8	AA408424	NM_021336	117	-1.5	-0.1	0.6	-0.2	-1	-1	-1.1	-1.7	small nuclear ribonucleoprotein polypeptide A' (Snrpa1)
8	AI844569	NM_028677	121	-1	-1	0	0.1	-1.1	-0.6	-0.8	-1.1	peptidyl prolyl isomerase H (Ppih)
8	AW544412	NM_026473	124	-1.3	0.7	0.1	0.2	-1.5	-1.1	-1.3	-1.8	RIKEN cDNA 2310057H16 gene (2310057H16Rik)
8	AU022576	NM_007691	125	-1.7	-1.3	0	0.1	-1.4	-1.5	-1.8	-2.3	checkpoint kinase 1 homolog (S pombe) (Chek1)
8	C78961	NM_007691	125	-1.3	-1.3	0.2	0	-1.3	-1.2	-1.2	-1.6	checkpoint kinase 1 homolog (S pombe) (Chek1)
8	AW556465	NM_012025	132	-1.6	-1	-0.9	0.3	-1.1	-1.2	-1.5	-2	Rac GTPase-activating protein 1 (Racgap1)
8	AW551815	NM_011568	134	-1.4	-0.4	0.1	-0.1	-1.1	-0.9	-1.1	-1.6	THO complex 4 (Thoc4)
8	AI838344	NM_028023	136	-1.1	0	0.1	-0.1	-1.1	-1.1	-1.3	-1.7	cell division cycle associated 4 (Cdca4)
8	AI849171	NM_008894	139	-1.3	-0.9	0.1	-0.7	-1.1	-1	-1	-1.4	polymerase (DNA directed), delta 2, regulatory subunit (Pold2)
8	AW537005	NM_008894	139	-1.3	-0.9	0.1	-0.5	-1.1	-1.1	-0.9	-1.3	polymerase (DNA directed), delta 2, regulatory subunit (Pold2)
8	AW548357	NM_033075	145	-1.9	-1.7	0.3	0.3	-1.6	-1.9	-1.5	-2.6	DNA segment, Chr 17, human D6S56E 5 (D17H6S56E-5)
8	AI843655	NM_176979	146	-1.6	-0.9	0.6	0.3	-1	-1.1	-1	-1.8	topoisomerase (DNA) II beta binding protein (Topbp1)
8	AW555806	NM_023627	156	-1.1	-1	0.2	-0.5	-0.2	-0.4	-1.8	-2.3	myo-inositol 1-phosphate synthase A1 (Isyna1)
8	C78772	NM_023627	156	-1.1	-1	0.2	-0.5	-0.2	-0.4	-1.8	-2.3	myo-inositol 1-phosphate synthase A1 (Isyna1)
8	AI853626	NM_010049	161	-1.4	-1.5	0	0.3	-1.1	-1.3	-0.7	-1.5	dihydrofolate reductase (Dhfr)
8	AI846844	NM_146144	168	-1.4	-0.6	0.3	-0.2	-1	-1.3	-1.2	-1.6	ubiquitin specific protease 1 (Usp1)
8	AI848382	NM_146144	168	-1.5	-0.6	0.3	-0.3	-1.2	-1.2	-1.2	-1.6	ubiquitin specific protease 1 (Usp1)
8	AU016813	NM_146144	168	-1.6	-0.6	0.2	-0.2	-1.1	-1.2	-1.2	-1.6	ubiquitin specific protease 1 (Usp1)
8	C78943	NM_146144	168	-1.6	-0.7	0.2	-0.2	-1	-1.2	-0.9	-1.6	ubiquitin specific protease 1 (Usp1)
8	AW543849	NM_009185	174	-1.5	-1.1	-0.4	0.1	-1.2	-1.1	-0.8	-1.4	Tal1 interrupting locus (Til)
8	C79846	NM_018736	181	-1.2	-1.2	-0.3	-0.1	-1.1	-0.8	-1	-1.4	meiotic recombination 11 homolog A (S cerevisiae) (Mre11a)
8	AW538537	NM_023209	182	-2.2	-0.1	-0.2	1	-1.4	-1.4	-1.7	-3	PDZ binding kinase (Pbk)
8	AA408308	NM_008021	194	-1.7	-1.1	-0.7	0	-1.8	-1.6	-1.4	-2.6	forkhead box M1 (Foxm1)
8	AU019727	NM_146171	195	-1.8	-1.5	-1.2	0.5	-1.3	-1.3	-1.2	-1.8	RIKEN cDNA 2810406C15 gene (2810406C15Rik)
8	AW549390	NM_146171	195	-2	-1.4	-0.7	0.5	-1.2	-1.1	-0.9	-1.4	RIKEN cDNA 2810406C15 gene (2810406C15Rik)
8	AW536614	NM_027052	196	-1.1	-0.3	0.1	0	-1.6	-1.2	-1.3	-2.1	solute carrier family 38, member 4 (Slc38a4)
8	AU016252	NM_133948	215	-1.1	-1.4	-0.5	-0.2	-1	-0.9	-0.8	-1.2	PC4 and SFRS1 interacting protein 1 (Psip1)
8	AU020082	NM_134081	219	-1.3	-1.5	-0.3	0.2	-1.2	-1.1	-0.9	-1.3	DnaJ (Hsp40) homolog, subfamily C, member 9 (Dnajc9)
8	AW557767	NM_009391	221	-1.9	-0.2	0.2	-0.2	-1	-1	-1.1	-1.6	RAN, member RAS oncogene family (Ran)
8	AI852545	NM_178598	242	-1.5	-0.3	-0.3	-0.3	-1.2	-1.3	-1.8	-2.1	transgelin 2 (Tagln2)
8	AW544177	NM_178598	242	-1.4	-0.4	-0.2	-0.5	-1.2	-1.3	-1.7	-2	transgelin 2 (Tagln2)
8	AI836209	NM_011239	243	-1.3	-0.1	0.5	-0.3	-0.9	-1.1	-1.1	-1.6	RAN binding protein 1 (Ranbp1)
8	AI839067	NM_011239	243	-1.5	-0.1	0.5	-0.3	-1	-1.1	-1.1	-1.6	RAN binding protein 1 (Ranbp1)
8	AU045251	NM_011239	243	-1.4	-0.1	0.6	-0.4	-1	-1.1	-1.1	-1.6	RAN binding protein 1 (Ranbp1)
8	AW549189	NM_011793	244	-1.6	-0.8	-0.2	-0.4	-1.1	-1	-1.1	-1.4	barrier to autointegration factor 1 (Banf1)
8	AI836137	NM_011099	247	-1.9	-0.9	0.3	-0.4	-0.9	-1.1	-1.2	-1.1	pyruvate kinase, muscle (Pkm2)
8	AW537401	NM_011099	247	-1.9	-0.8	0.3	-0.4	-1	-1.1	-1.3	-1.3	pyruvate kinase, muscle (Pkm2)
8	AW537401	NM_011099	247	-1.9	-0.7	0.2	-0.4	-1	-1	-1.2	-1.3	pyruvate kinase, muscle (Pkm2)
8	BE381346	NM_011099	247	-1.9	-0.8	0.3	-0.4	-0.9	-1.2	-1.3	-1.3	pyruvate kinase, muscle (Pkm2)
8	AI841771	NM_026859	260	-1.3	-0.7	-0.1	-0.7	-0.8	-1.2	-1.1	-1.2	MAF1 homolog (yeast) (Maf1)
8	AW558525	NM_011705	267	-1.4	-1.4	-0.6	0	-1.4	-1.1	-1	-1.6	vaccinia related kinase 1(Vrk1)
8	AI835792	NM_023595	270	-1.7	-0.4	0.1	-0.1	-1.3	-1.5	-1.5	-1.9	deoxyuridine triphosphatase (Dutp)
8	AW538188	NM_007633	274	-1.9	-1.1	0.6	-0.7	-1.3	-0.9	-0.6	-1.6	cyclin E1 (Ccne1)
8	AI840088	NM_011284	284	-1.1	-1.5	0.9	0.2	-1	-1	-0.7	-1.6	replication protein A2 (Rpa2)
8	AW545653	NM_026014	286	-2.1	-1.8	0.7	-0.3	-1.5	-1.8	-1.6	-2.9	retroviral integration site 2 (Ris2)
8	C85305	NM_025995	304	-1.5	-1.9	-0.7	0.3	-1.1	-1.1	-0.5	-0.8	F-box only protein 5 (Fbxo5)
8	AW539649	NM_025900	311	-1.2	-1.1	0	0.3	-1	-1.1	-0.9	-1.6	DEK oncogene (DNA binding) (Dek)
8	AW547084	NM_028083	315	-1.5	-0.8	-0.1	-0.1	-1	-1.2	-1.3	-1.9	chromatin assembly factor 1, subunit B (p60) (Chaf1b)
8	AI853766	NM_175494	320	-1.2	-1.6	0.5	0.1	-1.3	-1.2	-1	-1.4	zinc finger protein 367 (Zfp367)
8	AI848155	NM_145480	324	-1.6	-1.6	-0.3	0.1	-1.2	-1.3	-1	-1.7	replication factor C (activator 1) 4 (Rfc4)
8	AU040541	NM_145480	324	-1.3	-1.2	-0.3	0	-1	-1.1	-0.7	-1.3	replication factor C (activator 1) 4 (Rfc4)
8	AI835604	NM_008503	326	-1.3	-1.1	0	-0.4	-0.8	-0.9	-1.3	-1.8	ribosomal protein S2 (Rps2)
8	AU016300	NM_145462	332	-1.3	-1.4	-0.3	0.2	-1.4	-0.9	-0.8	-1.5	DNA segment, Chr 14, ERATO Doi 500, expressed (D14Ertd500e)
8	AI846286	NM_029792	336	-1.4	-1.6	-1.4	0.4	-1.5	-1.1	-1.3	-1.7	beta-1,3-glucuronyltransferase 1 (glucuronosyltransferase P) (B3gat1)
8	AI841918	NM_027148	337	-1.3	-1	0.2	-0.2	-1.1	-1.1	-1	-1.7	exosome component 8 (Exosc8)
8	AW557853	NM_027148	337	-1.3	-0.8	-0.1	-0.2	-1.3	-1.1	-1	-1.7	exosome component 8 (Exosc8)
8	AW552384	NM_153563	338	-1.4	-1	-0.3	-0.6	-1.4	-1.2	-1.2	-1.5	RIKEN cDNA 6330569M22 gene (6330569M22Rik)
8	AW547246	NM_138672	344	-1.5	-1.5	-0.5	0	-1.1	-0.8	-1	-1.4	stabilin 1 (Stab1)
8	AW536910	NM_008017	349	-1.5	-1.3	-0.4	0.3	-1.4	-1.2	-1.2	-1.9	SMC2 structural maintenance of chromosomes 2-like 1 (yeast) (Smc2l1)
8	AI836620	NM_008231	352	-1.3	-1.1	0	-0.8	-1.2	-1	-1	-1.3	hepatoma-derived growth factor (Hdgf)
8	AW552221	NM_008231	352	-1.4	-1	-0.3	-0.7	-1.4	-1.1	-1.1	-1.5	hepatoma-derived growth factor (Hdgf)
8	C80147	NM_008231	352	-1.3	-1	-0.3	-0.7	-1.3	-1.2	-0.9	-1.5	hepatoma-derived growth factor (Hdgf)
8	AI848328	NM_007832	363	-1.7	-1.1	-0.1	0.1	-1.2	-1.5	-1	-1.9	deoxycytidine kinase (Dck)
8	AW545318	NM_011045	370	-1.6	0	1	0.9	-0.2	-1.1	-1	-2	proliferating cell nuclear antigen (Pcna)
8	AI843650	NM_026653	373	-1.6	-1.1	-0.1	-0.1	-1.2	-0.9	-0.9	-1.6	replication protein A1 (Rpa1)
8	AU044112	NM_023284	381	-1.6	-1.1	-0.8	0.4	-1.2	-1.3	-1.3	-1.9	cell division cycle associated 1 (Cdca1)
8	AI844280	NM_010741	382	-1.8	-1.4	-0.5	-0.7	-1.8	-2	-1.8	-1.9	lymphocyte antigen 6 complex, locus C (Ly6c)
8	AU020150	NM_173867	389	-0.9	-0.6	-0.3	-0.8	-1.1	-1.1	-1.2	-1.5	RIKEN cDNA 2610510H01 gene (2610510H01Rik)
8	AI852614	NM_177150	396	-1.2	-1.1	-0.8	-0.3	-1.3	-1	-1.3	-1.8	RIKEN cDNA G630055P03 gene (G630055P03Rik)
8	AW536911	NM_197982	399	-1.5	-0.3	0.3	-0.5	-1.1	-1.2	-1.4	-2	DEAD (Asp-Glu-Ala-Asp) box polypeptide 39 (Ddx39)
8	AW545936	NM_016904	400	-1.5	-0.9	-0.2	-0.1	-1.3	-1.1	-0.9	-1.3	CDC28 protein kinase 1b (Cks1b)
8	AW550700	Mm.214044	407	-1.8	-0.5	0	0.3	-1.5	-1.8	-2.2	-3
8	AU040277	G430132L06	418	-1.7	-0.6	0	-0.7	-1.8	-1.3	-0.9	-1
8	AI838504	NM_007951	425	-1.3	0	1.2	-0.1	-0.7	-0.8	-1.1	-1.4	enhancer of rudimentary homolog (Drosophila) (Erh)
8	AU040633	Mm.173872	426	-1.1	-1	0.1	-0.6	-1	-0.7	-1.2	-1.9
8	AW556867	NM_145990	434	-0.9	-1.6	-1	0.1	-1.3	-0.9	-0.7	-1.1	CDK5 regulatory subunit associated protein 2 (Cdk5rap2)
8	AI844880	ENSMUSG00000041235	458	-1.7	-1.5	-0.8	0	-1.7	-1.1	-1.1	-1.7
8	AU044800	Mm.174018	460	-1.3	-1	-0.3	-0.7	-1.4	-1.2	-1.1	-1.4
8	AI850595	E130007J10	485	-1.3	-1.2	-0.6	-0.4	-1.4	-1.1	-1.2	-1.5
8	AW536905	Mm.180271	491	-1.3	0.1	0.4	0.5	-0.9	-1.1	-1.6	-2.1
8	AW538545	G430060N02	513	-1.7	-1.5	-0.9	0	-1.8	-1.2	-1.2	-1.7
8	AW545314	NM_008017	515	-1.2	-1.4	-0.3	0.1	-1.4	-0.9	-0.8	-1.1	structural maintenance of chromosomes 2-like 1 (Smc2l1)
8	AW553356	B930022J16	518	-1.2	-0.2	0.2	0.1	-1.5	-1.1	-1.2	-2
8	AW552005	Mm.102983	520	-1.1	-0.3	-0.2	0.1	-1	-0.9	-1.2	-1.6
8	AI843418	ENSMUSESTG00000025161	524	-1.5	-1.9	-0.8	-0.1	-1.2	-1.1	-1.3	-2
8	AI848908	Mm.226845	530	-1.4	0.3	0.5	0.1	-1.3	-1.1	-1	-1.7
8	AW548188	Mm.30163	545	-1.4	-1.1	0.5	-0.1	-0.9	-1	-1.1	-1.8
8	AW538507	Mm.102555	552	-1.7	-1.6	-0.9	0	-1.8	-1.3	-1.3	-1.7
8	AI844089	NM_134137	553	-1.2	-0.4	-0.3	-0.5	-1.1	-1.1	-0.9	-1.1	leucyl-tRNA synthetase
8	AI838284	Mm.150706	565	-1.2	-0.2	0.2	0.1	-1.6	-1.1	-1.2	-2.1
8	AW539450	XM_132006	569	-1.3	-1.1	-0.1	-0.1	-1.2	-1.1	-1.1	-1.6
8	AI838842	XM_485004	572	-1.4	-0.4	0.1	-0.4	-1.1	-1.2	-1.5	-2.2	RNA binding motif protein 3
8	AW538776	NM_016809	572	-1.4	-0.3	0.1	-0.4	-1.1	-1.2	-1.5	-2.2	RNA binding motif protein 3
8	C76750	Mm.27927	573	-1.3	-0.6	-0.1	-0.4	-0.7	-1	-1.5	-1.9
8	C86657	XM_129679	590	-1.9	-2.2	0.7	-0.1	-1.7	-2	-1.3	-2.7
8	AW552673	XM_127746	613	-1.1	-1.1	-0.7	-0.4	-1.4	-1	-0.8	-1.5
8	AW536573	XM_619533	657	-1.3	-0.5	-0.3	-0.7	-1.1	-1.1	-0.9	-1.1	PREDICTED: leucyl-tRNA synthetase
8	BE282455	XM_619533	657	-1.2	-0.5	-0.3	-0.6	-1.1	-1.1	-0.9	-1.1	PREDICTED: leucyl-tRNA synthetase
8	AW552186	NM_133777;NM_020031	107;225	-1.6	-0.4	-0.3	0.1	-1.2	-1.2	-1.1	-1.6	ubiquitin-conjugating enzyme E2S (Ube2s)
8	AW538437	NM_007999;NM_016889	237;238	-1.7	-1	0.7	0.3	-1.2	-1.1	-0.8	-2.1	insulinoma-associated 1 (Insm1)
8	AI840604	NM_009447;NM_011494	377;378	-1.4	-0.5	0	-0.1	-1.4	-1	-1	-1.5	tubulin, alpha 4 (Tuba4);serine/threonine kinase 16 (Stk16)
8	AW542954	Mm.102518;Mm.230802;Mm.258761	403;404;405	-1	-0.2	0.2	0	-1.4	-1.1	-1.2	-2
8	AA407299	XM_143853; NM_009104	447;448	-2.7	0	1.7	0.7	-1.7	-1.8	-1.5	-3.3	ribonucleotide reductase M2 (Rrm2)
8	AI836552	Mm.207195;Mm.253925	550;551	-1.3	-1.2	-0.5	-0.7	-1.5	-1.4	-1.3	-1.5
8	AA408701	low complexity		-1.6	-0.4	0.1	-0.8	-1.5	-1.1	-0.9	-1
8	AI848707			-1.7	-1.6	-0.9	0	-1.8	-1.2	-1.3	-1.7
8	AU024765	repeats		-1.6	-1.2	-1.2	0.6	-1.2	-0.9	-0.8	-1.4
8	AU046252			-1.5	-1.3	-1.6	0.5	-0.9	-0.8	-1.1	-1.8
8	AW536243	low complexity		-1.7	0	1.5	0.5	-1.2	-1.3	-1.2	-2.3
8	AW536421	low complexity		-1.1	-0.4	0.4	0	-1.5	-1.1	-1.1	-2.1
8	AW536447	low complexity		-1.2	-0.7	-0.1	-0.6	-0.8	-1	-1.4	-2
8	AW538981	low complexity		-1.1	-1	-0.5	0	-1.3	-0.9	-0.9	-1.3
8	AW544349	low complexity		-1.2	-0.2	0.1	0.1	-1.4	-1.1	-1.1	-2
8	AW545686	low complexity		-1.5	-0.1	0.9	-0.5	-1.1	-1	-1	-1.1
8	AW548128	low complexity		-1.6	-0.6	0.6	-0.4	-1	-1	-1.1	-1.2
9	AI837138	NM_010638	6	0.3	1.8	1.6	0.5	1	1.3	0.7	0.4	basic transcription element binding protein 1 (Bteb1)
9	AI845657	NM_010638	6	0.4	1.8	1.5	0.6	1.1	1.3	0.7	0.6	basic transcription element binding protein 1 (Bteb1)
9	AI840578	NM_173440	8	0.3	1.4	1.5	0.7	1.9	1.9	2	2	nuclear receptor interacting protein 1 (Nrip1)
9	AW557437	NM_146007	11	0.1	0.7	1.1	1	1.7	1.1	1.1	1	procollagen, type VI, alpha 2 (Col6a2)
9	BE288696	NM_146007	11	0.2	0.7	1.1	1	1.7	1.4	1.1	1	procollagen, type VI, alpha 2 (Col6a2)
9	BE531489	NM_146007	11	0.1	0.7	1.1	0.9	1.6	1.4	1.1	1	procollagen, type VI, alpha 2 (Col6a2)
9	AI841835	NM_016762	12	1	1	1.1	1.2	1.4	1.3	0.8	0.7	matrilin 2 (Matn2)
9	AW546059	NM_016762	12	0.9	0.9	1	1.2	1.3	1.3	0.8	0.8	matrilin 2 (Matn2)
9	AI834945	NM_008590	17	1.1	0.3	0.6	1.1	2	1.2	1.1	2.1	mesoderm specific transcript (Mest)
9	AI848227	NM_008590	17	1.6	0.3	0.3	1.2	2.2	1.2	1.3	2.2	mesoderm specific transcript (Mest)
9	AI843113	NM_054071	20	0.5	0.7	1.2	0.5	1	1.5	1.5	1.4	fibroblast growth factor receptor-like 1 (Fgfrl1)
9	AW557574	NM_013587	28	0.4	0.7	0.9	0.6	1.1	1.4	1.1	1.2	low density lipoprotein receptor-related protein associated protein 1 (Lrpap1)
9	AI853250	NM_009949	43	-0.2	0.2	0.7	0.6	1.2	1.4	1.9	2	carnitine palmitoyltransferase 2 (Cpt2)
9	AW546037	NM_009949	43	0	0.4	0.7	0.5	1.1	1.5	1.9	2	carnitine palmitoyltransferase 2 (Cpt2)
9	AW210287	NM_009061	44	-0.8	2	1.2	0.9	1	0.7	1	1.1	regulator of G-protein signaling 2 (Rgs2)
9	AW549619	NM_013758	50	0.8	0.5	0.8	1.2	1.7	1.3	0.8	1	adducin 3 (gamma) (Add3)
9	AI840738	NM_011058	51	1.5	0.7	1.8	1.9	2	1.9	1.5	1.3	platelet derived growth factor receptor, alpha polypeptide (Pdgfra)
9	AI852319	NM_011058	51	1.2	0.6	1.4	1.7	1.8	1.5	1.2	1	platelet derived growth factor receptor, alpha polypeptide (Pdgfra)
9	AW537708	NM_011058	51	1.4	0.6	1.5	1.7	1.9	1.7	1.4	1.3	platelet derived growth factor receptor, alpha polypeptide (Pdgfra)
9	AU022805	NM_019739	53	0.3	1	1.2	0.5	1.5	1.1	1	1.3	forkhead box O1 (Foxo1)
9	BE283693	NM_019739	53	1	1	1.2	0.9	1.4	1.2	1.1	0.8	forkhead box O1 (Foxo1)
9	AI840713	NM_020591	57	0	-0.5	-0.2	0.2	1	1.2	1.4	1.5
9	AI840197	NM_009242	67	0.4	0.6	1.2	0.6	0.6	1.1	1.2	1.5	secreted acidic cysteine rich glycoprotein (Sparc)
9	AI854647	NM_007515	72	0.2	0.6	1	0.5	1.6	1.5	1.8	1.6	solute carrier family 7 (cationic amino acid transporter, y+ system), member 3 (Slc7a3)
9	AU023288	NM_010062	90	0.9	0.6	0.5	0.8	1.1	1.5	1.3	1.3	deoxyribonuclease II alpha (Dnase2a)
9	AU041627	NM_007680	94	1.3	0.5	0.8	0.7	1.3	1.7	1.7	1.5	Eph receptor B6 (Ephb6)
9	AU019534	NM_023587	101	0.5	1.4	1.4	1.1	1.4	1.8	1.4	1.3
9	AI853088	NM_008047	104	0.7	1.2	1.3	1.3	1.1	1.2	0.6	0.4	follistatin-like 1 (Fstl1)
9	AI853697	NM_008047	104	0.7	1.2	1.2	1.1	1.1	1.3	0.6	0.5	follistatin-like 1 (Fstl1)
9	AW549240	NM_008047	104	0.8	1.1	1.2	1.1	1.1	1.2	0.6	0.5	follistatin-like 1 (Fstl1)
9	AU018293	NM_177870	105	-0.3	0.9	0.8	0.3	1.1	1.6	1.8	1.2	solute carrier family 5 (sodium-dependent vitamin transporter), member 6 (Slc5a6)
9	AW551831	NM_023719	108	1	0.6	0.8	0.7	1	1.1	1.6	1.9	thioredoxin interacting protein (Txnip)
9	AW552927	NM_178902	118	0.4	-0.5	0	0.7	1.5	1.9	1.7	1.4	mitochondrial tumor suppressor 1 (Mtus1)
9	AI843895	NM_011480	119	0.1	0.1	0.7	1.1	1.5	1.6	1.3	1	sterol regulatory element binding factor 1 (Srebf1)
9	AI847514	NM_148938	122	0.6	-0.6	1.4	-0.1	0.6	1.2	2	2.2	solute carrier family 1 (glial high affinity glutamate transporter), member 3 (Slc1a3)
9	AU016965	NM_148938	122	0.4	-0.3	1.3	-0.1	0.6	1.2	2.2	2	solute carrier family 1 (glial high affinity glutamate transporter), member 3 (Slc1a3)
9	AI853835	NM_153537	129	0.9	1	0.9	0.2	0.7	1.3	1.5	1.4	pleckstrin homology-like domain, family B, member 1 (Phldb1)
9	AW548343	NM_011204	141	1.4	1	1.2	1	1.2	1	0.5	0.8	protein tyrosine phosphatase, non-receptor type 13 (Ptpn13)
9	AW548783	NM_010160	151	0.4	1	1.6	0.8	1.3	1.3	0.8	1.1	CUG triplet repeat,RNA binding protein 2 (Cugbp2)
9	C88023	NM_010160	151	0.4	1	1.7	1	1.4	1.3	0.9	1	CUG triplet repeat,RNA binding protein 2 (Cugbp2)
9	AU018982	NM_144938	152	2	1.6	1.3	0.4	1	1.3	1	1.4	complement component 1, s subcomponent (C1s)
9	AW537244	NM_007382	153	0.1	-0.6	0.4	0.8	1.6	1.6	1.7	1.8	acetyl-Coenzyme A dehydrogenase, medium chain (Acadm)
9	AI851745	NM_010097	154	1	0.1	0.1	-0.7	0.3	1.6	1.4	1.5	SPARC-like 1 (mast9, hevin) (Sparcl1)
9	AI839746	NM_133792	172	0.3	1.2	1	0.6	0.6	1.2	1.3	1.3	lysophospholipase 3 (Lypla3)
9	C87498	NM_133792	172	0.9	1.1	1	0.4	0.5	1	1.2	1.3	lysophospholipase 3 (Lypla3)
9	AU019536	NM_007994	175	0.5	1.6	1.5	0.9	1.4	1.9	1.5	1.4	fructose bisphosphatase 2 (Fbp2)
9	AW552978	NM_021895	185	1.1	1	0.8	0.4	0.6	0.9	1.2	1.8	actinin alpha 4 (Actn4)
9	AW553527	NM_007533	193	0.2	-0.8	-0.4	0.5	1	1.2	1.7	1.9	branched chain ketoacid dehydrogenase E1, alpha polypeptide (Bckdha)
9	BE376542	NM_177229	210	0.3	0	0.1	0.6	1	1.4	1.8	1.6
9	AI838188	NM_178606	214	0.6	1.1	1.3	0.5	1.1	1.3	0.7	0.6	DNA segment, Chr 10, University of California at Los Angeles 1 (D10Ucla1)
9	AW556289	NM_178606	214	0.4	1.1	1.2	0.7	1.1	1.2	0.7	0.5	DNA segment, Chr 10, University of California at Los Angeles 1 (D10Ucla1)
9	AI845920	NM_025826	220	0.2	0.4	0.6	0.4	1.1	1.3	1.2	1.1	acyl-Coenzyme A dehydrogenase, short/branched chain (Acadsb)
9	AI627016	NM_011658	235	1.7	-0.4	0	0.5	0.3	1.1	1.3	1.2	twist gene homolog 1 (Drosophila) (Twist1)
9	AI850670	NM_011594	239	1	0.9	1.1	0.5	0.9	1.3	1	0.7	tissue inhibitor of metalloproteinase 2 (Timp2)
9	BE531242	NM_011594	239	1	0.9	1.1	0.5	0.9	1.2	1.1	0.7	tissue inhibitor of metalloproteinase 2 (Timp2)
9	AI853647	NM_008309	240	0.8	1.1	1.3	1.1	1	1.2	0.5	0.6	5-hydroxytryptamine (serotonin) receptor 1D (Htr1d)
9	AI849776	NM_025972	265	-0.2	-0.4	-0.3	0.5	1.4	1.5	1.7	1.9	N-acylsphingosine amidohydrolase (acid ceramidase)-like (Asahl)
9	C87694	NM_025972	265	-0.3	-0.6	-0.2	0	1	1.3	1.5	1.9	N-acylsphingosine amidohydrolase (acid ceramidase)-like (Asahl)
9	AU042168	NM_019444	266	1	1.2	0.5	0.1	0.8	1.5	1.8	1.5	receptor (calcitonin) activity modifying protein 2 (Ramp2)
9	AU040737	NM_013842	268	-0.1	1.5	1.6	0.1	1.1	1.4	1.8	1.3	X-box binding protein 1 (Xbp1)
9	AI838693	NM_009155	272	0.7	1.1	1.3	1	1.9	1.7	1.7	1.9	selenoprotein P, plasma, 1 (Sepp1)
9	AW557404	NM_009155	272	0.7	1.2	1.2	1	1.8	1.7	1.7	1.9	selenoprotein P, plasma, 1 (Sepp1)
9	AI842353	NM_178929	278	1.1	1.4	1.9	0.7	0.7	1.6	1.1	0.5	Kazal-type serine protease inhibitor domain 1 (Kazald1)
9	AW556981	NM_013760	283	0.2	0.9	1.1	0.2	0.8	1	1.7	1.9	DnaJ (Hsp40) homolog, subfamily B, member 9 (Dnajb9)
9	AI845865	NM_008695	294	1.3	0.9	0.6	0.8	1.7	1.6	1.8	2.2	nidogen 2 (Nid2)
9	AU042507	NM_028865	298	0.9	1.1	0.8	0.1	0.7	1.4	1.7	1.5	RIKEN cDNA 1110005A03 gene (1110005A03Rik)
9	AI850349	NM_008996	325	0.5	1.2	1.2	1.3	1.7	1.7	1.5	1.6	RAB1, member RAS oncogene family (Rab1)
9	AU015235	NM_021524	327	-0.5	0.8	0.9	0.6	1.2	1.7	1.4	1.7	pre-B-cell colony-enhancing factor 1 (Pbef1)
9	C85735	NM_016895	331	-1.1	0.3	1	-0.2	0	0.6	1.4	1.2	adenylate kinase 2 (Ak2)
9	AI847835	NM_177176	340	1.4	1.3	2	1.1	1.4	2.1	1.2	1.2
9	AI847512	NM_153396	341	0.8	1.2	1.2	1.2	1.7	2.1	1.6	1.3	flavoprotein oxidoreductase MICAL3 (Mical3)
9	AW761741	NM_019831	353	0.1	0.5	1	0.6	1.4	1.6	1.1	1.2	zinc finger protein 261 (Zfp261)
9	AI850762	NM_010763	355	0.6	1	1.2	0.8	1.4	1.4	1.3	1.3	mannosidase 1, beta (Man1b)
9	AI835268	NM_019814	369	-0.5	1.6	2.1	0.7	1.1	0.9	0.8	1.5	hypoxia induced gene 1 (Hig1)
9	AW547026	NM_010284	374	0.6	0.8	0.9	0.7	1	1.8	1.7	1.8	growth hormone receptor (Ghr)
9	AI851021	NM_011303	385	0.5	0.8	1.2	0.2	0.8	1.1	2	2.1	dehydrogenase/reductase (SDR family) member 3 (Dhrs3)
9	AI850997	NM_009572	386	0.5	1.2	1.2	0.7	1.2	1.2	1	0.8	zinc fingers and homeoboxes protein 1 (Zhx1)
9	C85866	NM_080555	387	1.4	0.7	1.1	0.4	0.5	1	1.1	1.2	phosphatidic acid phosphatase type 2B (Ppap2b)
9	AI839134	NM_080635	388	0	1.3	1.4	-0.2	0.8	1.2	1.6	1.2	eukaryotic translation initiation factor 3, subunit 3 (gamma) (Eif3s3)
9	C80029	NM_026159	410	0	0.7	1.2	0.9	1.1	1.1	1.8	1.5	RIKEN cDNA 0610039N19 gene (0610039N19Rik)
9	AI843690	Mm.29531	417	0.5	1.2	1.3	0.8	1.2	1.3	0.7	0.5
9	AI851795	Mm.29531	417	0.5	1.1	1.3	0.6	1.1	1.3	0.8	0.5
9	AI843072	XM_181333	420	-0.7	1.1	1.2	0	0.9	1.1	1.4	1.1	PREDICTED: hypothetical protein LOC74148
9	AA499251	Mm.27661	432	1.2	0.3	1.3	1.1	0.9	1.9	1.8	1.2
9	AI848774	XM_141337	433	0.4	1.5	1.5	0.8	1.5	1.3	1.4	1.7
9	AI843034	XM_109716	438	1	1.3	1.3	1.4	2	2.3	1.8	1.5
9	AI851734	A930001D11	451	1.4	-0.5	-0.1	0.2	0.1	1.1	1.2	1.5
9	AI854659	NM_008010	452	0.3	1	1.3	0.9	1.4	1.5	1.4	1.1	fibroblast growth factor receptor 3
9	AI845688	Mm.169240	454	1	1.1	0.9	0.2	0.8	1.4	1.6	1.1
9	AI851276	Mm.169240	454	1.1	1.1	0.9	0.1	0.7	1.4	1.5	1.4
9	AI853644	Mm.169240	454	0.9	1.1	0.7	0.2	0.8	1.4	1.6	1.4
9	AU018549	Mm.169240	454	1	1.1	0.8	-0.1	0.8	1.5	1.6	1.5
9	AW553310	XM_286670	465	0.1	2	1.6	0.4	1.2	1.2	0.7	0.4
9	AI838690	XM_283171	473	1.6	1.8	1.9	1.5	1.6	1.9	2	2.1
9	AU020824	NM_026728	475	0.6	0.1	0.6	0.6	1.8	2	1.4	1.4	DNA segment, Chr 4, ERATO Doi 765, expressed (D4Ertd765e)
9	AI845686	Mm.39382	482	0.9	1	1	0.2	0.7	1.4	1.5	1.4
9	AI853646	Mm.40236	512	0.8	1	1.2	1.1	1	1.1	0.6	0.4
9	AI849749	Mm.38576	514	0.9	1.5	1.4	1.1	0.9	1.1	1.3	1.3
9	AW557755	Mm.21814	516	0.4	0.7	1.1	1.2	1.3	1.3	0.7	0.8
9	AA271781	XM_133701	526	0.6	0.9	1.3	0.9	1.2	0.9	1.9	2.3
9	AI847709	XM_133701	526	0.1	0.7	1.3	1	1.1	0.8	1.7	2.3
9	AU019916	NM_013760	527	0.3	0.9	1.1	0.2	0.9	1.2	1.9	2	DnaJ (Hsp40) homolog, subfamily B, member 9 (Dnajb9)
9	AU021485	XM_181411	533	0.8	1	1.2	0.5	1.1	1.4	1.2	1.2
9	AI838567	XM_287665	537	0	0.6	1.4	0.6	1.4	1.2	1.2	1.1
9	AI851620	AF107018	538	0.3	1.2	1.5	1	1.3	1.1	0.6	0.6	alpha-mannosidase IIx
9	AA409749	Mm.3628	546	-1.3	0.4	1.1	-0.3	0	0.4	1.5	1.3
9	AU042844	Mm.17695	559	1	1	0.8	0.1	0.8	1.4	1.7	1.5
9	AI837677	NM_028072	564	1.4	1.4	1.5	1.5	1.7	1.5	1.2	1.7
9	AI845478	XM_129145	566	1.1	0.7	1.1	0.4	1.1	1.5	1.9	1.5
9	AI850932	Mm.6635	571	-0.8	0.8	1.1	0.1	0.9	2.1	2	2.1
9	AW557387	Mm.26621	579	1.5	1.2	1.4	0.8	1.3	0.9	1.7	2.6
9	AW556290	Mm.103175	580	0.8	1.1	1.2	0.4	1.2	1.4	0.5	-0.3
9	AI848750	XM_135239	615	-0.3	1.4	1.6	0.8	1.2	1.1	0.4	0.4
9	AI847054	Mm.27363	618	1.4	0.8	1.1	0.5	0.7	1	1	1.1
9	AI840652	XM_287949	624	0.9	1.4	1.5	0.5	1.1	1.3	0.6	0.2
9	C79489	ENSMUSG00000018076	645	0.3	1.1	1.3	0.7	1.2	1.5	0.4	-0.1
9	AI848411	NM_007569	659	0.5	1.1	1.1	1.2	1.1	1.3	0.6	0.3	B-cell translocation gene 1, anti-proliferative
9	AI852317	NM_010884;NM_008681	147;148	1	0.5	1.3	1.4	1.6	1.4	1.1	1	N-myc downstream regulated gene 1 (Ndrg1)
9	AI841196	NM_080454;NM_175452	279;280	1.2	1.2	1.4	0.6	1.3	1.4	1	2	gap junction membrane channel protein alpha 12 (Gja12)
9	AU019923	NM_178935;NM_009031	334;335	0.3	0.5	0.6	-0.3	1.1	1.4	1.4	1.4	CXORF15 (4932441K18) ;retinoblastoma binding protein 7 (Rbbp7)
9	AW545287	Mm.103480;Mm.231166	422;423;424	0	1	1.7	0.6	1	1.3	0.4	0
9	AW546738	XM_125842;XM_204379	435;436	0.6	1	1.1	1.2	1.2	1.4	0.8	0.4
9	AI844317	NM_007405;XM_156060	470;471	0.4	1.3	1.3	0.5	1.2	1.6	1.2	1	adenylate cyclase 6 (Adcy6)
9	AI838921	XM_290068	494;495	0.1	0.7	1.1	0.9	1.6	1.4	1.1	1.2
9	AI851690	Mm.34590	508;509	1	1.3	1.2	0.5	1.6	1.1	0.4	0.7
9	AI854719	2410099E23;9230102G02	539;540	0.1	1.3	1.1	0.6	1.3	1.3	0.5	0	prostaglandin E synthase
9	AU020235	4732465J15;9430027K19;9830162M14;C130058L07;C330011A01	635;636;637;638;639	1.7	1	1.3	1.2	1.6	1.7	1.3	2.2
9	AU019539	repeats		1	1.3	1.4	0.6	1.2	1.7	1.2	0.9
9	AU043423	repeats		1.1	0.4	0.5	1.2	0.9	1.1	2	1.9
9	AW538859	low complexity		1	1.1	0.7	0	0.7	1.3	1.7	1.5
9	AW552588	low complexity		0	1.4	1.4	0.8	1.2	1.2	0.2	0.1
9	AW556528	repeats		1	1.4	1	0.6	1.1	1	0.8	0.2
10	AW538070	NM_009687	1	-1.3	-0.4	0.4	-1.1	-0.8	-0.9	-1	-1.6	apurinic/apyrimidinic endonuclease 1 (Apex1)
10	AI854200	NM_007725	7	-0.7	0.3	-0.1	-2.1	-2.3	-1.2	-1.1	-1.8	calponin 2 (Cnn2)
10	C78336	NM_007725	7	-0.6	0.2	0.2	-2.2	-2.3	-1.2	-1.1	-1.9	calponin 2 (Cnn2)
10	AI844542	NM_023871	27	-1.2	-0.1	0.4	-0.8	-1.1	-1	-1.2	-1.5	SET translocation (Set)
10	AI854686	NM_023871	27	-1.2	0	0.5	-0.7	-1	-1	-1.3	-1.6	SET translocation (Set)
10	AU023680	NM_023871	27	-1.1	-0.2	0.5	-1.1	-0.9	-0.9	-1.1	-1.4	SET translocation (Set)
10	AW536757	NM_023871	27	-1.2	-0.1	0.4	-0.9	-1.1	-1	-1.2	-1.5	SET translocation (Set)
10	BE368338	NM_023871	27	-1.3	-0.2	0.4	-0.8	-1.1	-1	-1.1	-1.5	SET translocation (Set)
10	C87282	NM_181821	29	-1.2	1.6	1.2	-1.5	-1.9	-1.5	-1.2	-2.1	host cell factor C1 regulator 1 (XPO1-dependent) (Hcfc1r1)
10	AI847447	NM_007984	30	-0.7	0.4	0.7	-1.4	-0.7	-1.1	-1.2	-1.8	fascin homolog 1, actin bundling protein (Strongylocentrotus) purpuratus) (Fscn1)
10	AU045401	NM_016754	52	-1	-0.3	0.2	-1.2	-1.3	-0.7	-1.4	-1.4	myosin light chain, phosphorylatable, fast skeletal muscle (Mylpf)
10	AI842984	NM_011607	56	-0.5	0.3	-0.2	-1.7	-1.3	-1.1	-0.6	-1	tenascin C (Tnc)
10	AW550270	NM_011607	56	-0.8	0.2	-0.4	-2.4	-2	-1.5	-0.9	-1.8	tenascin C (Tnc)
10	AI853224	NM_030690	59	-0.9	-0.1	-0.4	-1.8	-1.5	-1.1	-1.2	-1.5	retinoic acid induced 14 (Rai14)
10	AW556997	NM_030690	59	-0.7	-0.2	-0.4	-1.5	-1.2	-1	-1.1	-1.4	retinoic acid induced 14 (Rai14)
10	AA409699	NM_009416	68	-1.3	-0.3	0.4	-1.4	-1.9	-1.6	-1.4	-2.7	tropomyosin 2, beta (Tpm2)
10	AW553383	NM_009416	68	-1.1	-0.3	-0.2	-1.6	-2.4	-1.8	-1.4	-2.6	tropomyosin 2, beta (Tpm2)
10	AU020528	NM_020577	70	-1.1	0.3	0.2	-0.9	-1.2	-1.2	-1.3	-1.5
10	AU020318	NM_178788	71	-1.4	0.8	1.5	-1.2	-1.1	-1.4	-2.4	-2.9	dCMP deaminase (Dctd)
10	AI854333	NM_024427	74	-0.4	-0.1	-0.4	-2.5	-3.4	-2.2	-0.9	-1.5	tropomyosin 1, alpha (Tpm1)
10	AW548270	NM_024427	74	-0.5	-0.1	-0.4	-2.6	-3.6	-2.4	-0.8	-1.5	tropomyosin 1, alpha (Tpm1)
10	AW548955	NM_024427	74	-0.5	0	-0.5	-2.4	-3.2	-2.4	-0.9	-1.4	tropomyosin 1, alpha (Tpm1)
10	C76867	NM_024427	74	-0.3	-0.1	-0.4	-2.3	-2.9	-1.9	-0.9	-1.4	tropomyosin 1, alpha (Tpm1)
10	C78150	NM_027350	79	-1	-0.1	-0.2	-1.2	-1.2	-1	-1	-1	asparaginyl-tRNA synthetase (Nars)
10	AI841798	NM_011595	81	-0.8	1.6	0.4	-1.6	-1.6	-1.6	-1.3	-1	tissue inhibitor of metalloproteinase 3 (Timp3)
10	C80039	NM_010324	84	-1.3	0.4	-0.2	-1.2	-1.2	-1.1	-1.3	-0.9	glutamate oxaloacetate transaminase 1, soluble (Got1)
10	AI839563	NM_180678	93	-1.5	0	-0.2	-1.4	-1.5	-1.3	-0.9	-1.1	glycyl-tRNA synthetase (Gars)
10	AW553140	NM_180678	93	-1.5	0	-0.3	-1.5	-1.5	-1.3	-0.8	-1.1	glycyl-tRNA synthetase (Gars)
10	AI846743	NM_011526	114	-1.5	0.9	1.1	-1.2	-2	-1.3	-0.4	-2.5	transgelin (Tagln)
10	AI838613	NM_010128	126	-0.8	-0.4	-0.3	-1	-2.3	-1.3	-1.4	-1.4	epithelial membrane protein 1 (Emp1)
10	BE380760	NM_010128	126	-0.8	-0.4	-0.6	-0.9	-2.3	-1.3	-1.4	-1.6	epithelial membrane protein 1 (Emp1)
10	AI836122	NM_010480	127	-1.2	0.2	0.7	-0.6	-1.1	-0.6	-1	-1	heat shock protein 1, alpha (Hspca)
10	AW538715	NM_007494	128	-1.2	0.6	0.5	-1.3	-1.4	-1.1	-1.1	-1.6	argininosuccinate synthetase 1 (Ass1)
10	AW538700	NM_153412	144	-0.3	-0.4	-0.1	-1.8	-2	-1.5	-0.8	-1.6	pleckstrin homology-like domain, family B, member 2 (Phldb2)
10	AI840980	NM_153119	163	-0.4	0.3	-0.8	-1.4	-1	-0.9	-1.2	-1.3	expressed sequence AI840980 (AI840980)
10	AI840202	NM_015747	179	-0.9	0.2	-0.3	-1.2	-1.1	-1	-1.3	-1.6	solute carrier family 20, member 1 (Slc20a1)
10	AW538407	NM_015747	179	-1.1	0.3	0	-1.3	-1.5	-1.1	-1	-1.5	solute carrier family 20, member 1 (Slc20a1)
10	AI848189	NM_028230	180	-2	-0.6	-0.3	-1.3	-1.9	-2	-1.7	-1.9	serine hydroxymethyl transferase 2 (mitochondrial) (Shmt2)
10	AI851039	NM_172381	184	-1	-0.2	-0.1	-1.3	-1.4	-0.9	-0.8	-1.3	expressed sequence AI314180 (AI314180)
10	AI848393	NM_172015	199	-1.1	0.1	0.1	-1	-1	-1.1	-1.3	-1.3	isoleucine-tRNA synthetase (Iars)
10	AU044614	NM_172015	199	-1.2	0.1	0.2	-1	-1	-1	-1.1	-1.3	isoleucine-tRNA synthetase (Iars)
10	BE381537	NM_007408	201	-1.2	0.5	0	-1.6	-1.5	-1.1	-1.1	-1.4	adipose differentiation related protein (Adfp)
10	AW536166	NM_010590	211	-0.7	0.4	-0.1	-1.6	-1.3	-1.4	-1.5	-1.9	ajuba (Jub)
10	AI848698	NM_013614	212	-1.2	0.3	0.1	-0.9	-1.2	-1.4	-1.4	-1.5	ornithine decarboxylase, structural 1 (Odc1)
10	AW537017	NM_013614	212	-1.4	0.7	0.4	-0.6	-1.2	-1.5	-1.5	-1.8	ornithine decarboxylase, structural 1 (Odc1)
10	AI840446	NM_013928	218	-1.2	0.4	-0.4	-1.8	-1.8	-1.6	-1.5	-2	schwannomin interacting protein 1 (Schip1)
10	AI853558	NM_013749	227	-1.4	1.6	1.1	-1.6	-1.3	-1	-1.1	-1.6	tumor necrosis factor receptor superfamily, member 12a (Tnfrsf12a)
10	AI852913	NM_033523	231	-0.6	0.2	-0.1	-1.8	-1.2	-0.9	-1.1	-1.1	sprouty protein with EVH-1 domain 2, related sequence (Spred2)
10	AI854196	NM_007540	250	-0.6	0.7	0.7	-1.2	-0.7	-1.3	-1.3	-1.7	brain derived neurotrophic factor (Bdnf)
10	AI844503	NM_008102	259	-0.5	-0.1	-0.4	-2.3	-3.2	-2.2	-0.9	-1.4	GTP cyclohydrolase 1 (Gch1)
10	AU045744	NM_009559	309	-0.4	-0.4	-0.3	-1.4	-1	-1	-1.2	-1.6	zinc finger protein 57 (Zfp57)
10	AW538058	NM_009627	314	-0.7	0.3	-0.1	-1.7	-1.8	-0.9	-1.1	-1.3	adrenomedullin (Adm)
10	AI846704	NM_010362	317	-1.3	0.5	0.4	-1.3	-0.9	-0.9	-1	-1.2	glutathione S-transferase omega 1 (Gsto1)
10	AU040215	NM_010362	317	-1.3	0.6	0.4	-1.3	-0.9	-1	-1.1	-1.4	glutathione S-transferase omega 1 (Gsto1)
10	AI850309	NM_010169	347	-0.8	1.2	0.3	-1.2	-1.1	-1	-0.9	-1.4	coagulation factor II (thrombin) receptor (F2r)
10	AW545158	NM_025542	367	-0.7	-0.4	-0.3	-1.1	-1	-0.9	-1.1	-1.3	RIKEN cDNA 2410001C21 gene (2410001C21Rik)
10	C79111	NM_009255	391	0.1	-0.3	-0.1	-1	-1.6	-1.1	-0.7	-1.1	serine (or cysteine) proteinase inhibitor, clade E, member 2 (Serpine2)
10	AI844811	Mm.46513	413	-0.6	0.1	0.3	-1.5	-1.2	-0.8	-1.1	-1
10	AI835858	2610528G24	415	-1.3	0.4	0.5	-1.5	-1.6	-1.4	-1.4	-2.3
10	AI843046	2610528G24	415	-1.2	0.4	0.3	-1.3	-1.8	-1.4	-1.3	-2
10	AW537534	2610528G24	415	-1.2	0.4	0.4	-1.4	-1.8	-1.4	-1.3	-2.2
10	AI842649	1810073I13	421	-1.2	-0.4	0.2	-1.8	-1.8	-1.3	-0.7	-1.6
10	AW556120	1810073I13	421	-1.1	-0.1	-0.1	-1.7	-2	-1.4	-0.9	-1.6
10	AW539558	Mm.200904	429	-1.1	0.5	0	-1.4	-1.4	-1.5	-1.6	-1.9
10	AI839002	NM_009606	445	-1.3	0.4	0.6	-1.5	-1.7	-1.3	-1	-1.6	actin, alpha 1, skeletal muscle (Acta1)
10	AU019731	Mm.173419	450	-1.1	0.3	0.2	-0.8	-1.1	-1.1	-1.2	-1.4
10	AI852499	Mm.40553	453	-1.5	-0.3	-0.5	-1.5	-1.6	-1.5	-1.1	-1.2
10	AW539293	Mm.102611	462	-1.1	0.6	0.5	-1.2	-1.4	-1	-0.9	-1.4
10	AU020865	Mm.172001	474	-1.2	0.3	0.2	-1.4	-1.2	-1.2	-1.8	-1.4
10	AI838607	ENSMUSG00000040152	490	-0.1	0.2	-1	-2.9	-2.8	-2.5	-1.1	-1
10	AU023133	XM_283773	492	-0.8	0.4	0	-1.1	-1.1	-1.1	-1.3	-1.6
10	AI842557	Mm.31267	505	-0.8	-0.1	0.3	-1.2	-1.3	-1	-1.1	-1.6
10	AW543386	Mm.31267	505	-0.7	-0.1	0.3	-1.5	-1.5	-0.9	-1.5	-1.7
10	AW557507	Mm.103242	519	-0.9	0.2	0.2	-1.1	-1.3	-0.9	-1.1	-1.4
10	C77473	XM_127017	521	-1.2	0.7	0.7	-0.9	-1.1	-0.9	-1.2	-1.7
10	AW549388	XM_127907	523	-1.4	0.6	0.4	-1.1	-0.7	-0.6	-1.6	-1.2
10	C79062	Mm.219946	529	-1.2	0.4	0.5	-1.4	-1.2	-1	-1.1	-1.5
10	AU045282	XM_287809	535	-0.3	1.7	0.3	-0.9	-1.4	-1.2	-0.9	-1.1
10	AW557788	Mm.28044	544	-1.1	0.2	0.2	-1.2	-1.5	-1.1	-0.9	-1.7
10	C77180	XM_131373	567	-1	-0.2	-0.6	-1.3	-1	-1	-1.3	-1.4
10	AI851250	Mm.205563	583	-0.3	0.1	-0.2	-1.8	-1.2	-0.9	-1.2	-1.2
10	AW548695	Mm.24820	584	-0.8	0.5	0.6	-1.1	-1.2	-1	-1.3	-1.7
10	AI838983	NM_010362	585	-1.4	0.6	0.4	-1.1	-1	-1	-1.1	-1.3	glutathione S-transferase omega 1 (Gsto1)
10	AW547023	D430036A13	588	-0.3	1.7	0.4	-0.9	-1.4	-1.1	-0.8	-1.1
10	C79946	Mm.123299	593	-1.3	0.6	0.5	-1.3	-1.4	-1.1	-1.1	-1.6
10	AW553584	Mm.182726	597	-0.9	-0.2	-0.1	-1.2	-1.7	-1.2	-1.2	-2.2
10	AW538200	XM_127565	632	-0.6	-0.4	-0.3	-1.1	-1.1	-0.9	-1.1	-1.4
10	AI838591	NM_007393	654	-1.2	0.6	0.4	-1.3	-1.5	-1.1	-1	-1.6	actin, beta, cytoplasmic (Actb)
10	AW546793	NM_009609	656	-1.3	0.6	0.2	-1.5	-1.7	-1.3	-1.4	-1.7	actin, gamma, cytoplasmic 1 (Actg1)
10	AI849213	NM_011076;NM_011075;NM_008830	204;205;206	-1.4	-0.3	-0.3	-1.2	-1.5	-1.1	-1.7	-2	ATP-binding cassette, sub-family B (MDR/TAP), member 1A (Abcb1a)
10	AI480613	XM_134274;XM_196169	477;478	-1.2	0.5	0.4	-1.5	-1.7	-1.3	-1.3	-2
10	AU020132	XM_132198;XM_126842;XM_204369	479;480;481	-1.3	0.4	0.2	-0.9	-1.2	-1.4	-1.4	-1.6
10	AW539347	NM_016720;XM_289912	488;489	-1	0.6	0.9	-1.3	-1.5	-1.1	-1.1	-1.6	neuraminidase 3 (Neu3)
10	AI838747	XM_207130;XM_289920	506;507	-1.1	0.3	0.2	-1.3	-1.5	-1	-1	-1.7
10	AI837099	1600014E21;C430045N19	620;621	-1.1	-0.7	-0.3	-1.3	-1.1	-0.7	-1.7	-2.4
10	AI851038	NM_026064;NM_023402	87;88	-1	-0.1	-0.1	-1.2	-1.4	-0.9	-0.8	-1.3	RIKEN cDNA 2900073G15 gene (2900073G15Rik)
10	BE532068	NM_026064;NM_023402	87;88	-1	-0.2	-0.1	-1.2	-1.4	-0.9	-0.9	-1.3	RIKEN cDNA 2900073G15 gene (2900073G15Rik)
10	AI852609			-1.6	-0.3	-0.5	-1.3	-1.5	-1.5	-1.1	-1.2
10	AW538866	low complexity		-1	0.4	0.4	-1	-1.2	-0.9	-0.8	-1.4
10	AW540995	low complexity		-0.6	0.3	-0.1	-1.1	-1.3	-0.7	-1	-1
10	AW545272	repeats		-1.2	0.5	0.5	-1.3	-1.4	-1.1	-1.1	-1.6
10	AW556319	repeats		-0.6	-0.1	0	-1.4	-1.4	-1.1	-0.6	-1.3
10	C80078	repeats		-1.3	0.5	0.1	-1.8	-1.7	-1.3	-1.4	-1.9
11	AI843751	NM_009272	3	-1.2	1.5	2	-0.8	-0.2	-0.5	-0.8	-1.2	spermidine synthase (Srm)
11	C81065	NM_009272	3	-1.2	1.4	1.9	-0.9	0	-0.5	-0.8	-1.3	spermidine synthase (Srm)
11	AW537799	NM_018868	32	-1.3	1.1	1.2	-0.6	-0.6	-0.9	-1.2	-1.7	nucleolar protein 5 (Nol5)
11	AI850990	NM_009846	38	-1.2	1	2.5	1	1.1	1.4	-1.1	-2.5
11	AU042170	NM_009846	38	-1	1	2.5	1	1.2	1.4	-0.7	-2	CD24a antigen (Cd24a)
11	AI848165	NM_023731	85	-1	1.3	1.1	-1.1	-0.4	-0.5	-0.8	-1.2	DNA segment, Chr 19, ERATO Doi 678, expressed (D19Ertd678e)
11	AI836083	NM_019553	98	-1.1	1.4	1.9	-0.1	0	-0.5	-0.6	-1.1	DEAD (Asp-Glu-Ala-Asp) box polypeptide 21 (Ddx21)
11	AW536776	NM_019553	98	-1.2	1.5	1.6	-0.3	-0.1	-0.4	-0.9	-1.3	DEAD (Asp-Glu-Ala-Asp) box polypeptide 21 (Ddx21)
11	AW543848	NM_019553	98	-1.4	1.3	1.6	-0.5	-0.2	-0.5	-0.8	-1.3	DEAD (Asp-Glu-Ala-Asp) box polypeptide 21 (Ddx21)
11	AU019272	NM_010849	224	-1.3	1.8	1.8	-0.6	0.9	-0.2	-1.1	-1.6	myelocytomatosis oncogene (Myc)
11	BE380762	NM_010849	224	-1.4	1.8	1.9	-0.4	0.9	-0.2	-1.4	-1.6	myelocytomatosis oncogene (Myc)
11	AW536886	NM_024193	233	-1.6	1.4	1.5	-0.7	-0.7	-1.1	-1.5	-2	nucleolar protein 5A (Nol5a)
11	AW536539	NM_172146	287	-1	0.8	1	-0.4	-0.4	-0.5	-1.2	-1.5	phosphoribosyl pyrophosphate amidotransferase (Ppat)
11	AW538075	NM_007991	300	-1.3	0.3	1.2	-0.4	-0.5	-0.8	-1.3	-1.9	fibrillarin (Fbl)
11	AI046911	NM_028274	308	-1.1	0.5	1.6	0	-0.1	-0.2	-1.2	-1.1	exosome component 6 (Exosc6)
11	AW539636	NM_053086	310	-1.1	1.5	1.6	-0.4	0	-0.2	-0.5	-1.1	nucleolar and coiled-body phosphoprotein 1 (Nolc1)
11	AW539788	NM_008630	312	-1.3	3.9	2.9	0.8	1	0.7	-2.4	-2	metallothionein 2 (Mt2)
11	AU018480	NM_144835	356	-1.6	1.2	1.3	-1.4	-0.5	-0.6	-1.7	-1.5	RIKEN cDNA B130016L12 gene (B130016L12Rik)
11	AW536531	NM_025866	358	-1.5	0.4	1.5	-0.5	-0.8	-1.2	-1.2	-1.9	cell division cycle associated 7 (Cdca7)
11	AU040983	NM_153419	392	-1	1.2	1.3	-0.5	-0.3	-0.4	-0.8	-1.1	glutamate-rich WD repeat containing 1 (Grwd1)
11	C85180	XM_109904	496	-0.9	1.1	1.4	-0.1	-0.5	-0.4	-1.1	-1.1
11	AI853132	C920008M18	517	-1	1.3	0.9	-1	-0.9	-0.7	-0.8	-1.1
11	AU016160	Mm.173254	586	-1.2	1.7	2.1	-0.2	0.4	0	-1.1	-1.7
11	AU024108	E330031J07	617	-0.2	2.1	1.8	0.6	1.2	-0.1	-0.6	-1.2
11	AW538759	low complexity		-0.7	3.9	2.4	0.8	0.8	0.6	-1.3	-1.3
11	AW549501	low complexity		-1.4	0.2	1.2	-0.4	-0.4	-0.8	-1.3	-1.9
12	AI846382	NM_024207	2	-1.7	-0.3	-0.8	-1.6	-1.7	-1.7	-1.2	-1.2	RIKEN cDNA 1110021N07 gene (1110021N07Rik)
12	BE334234	NM_134469	5	-1.6	-1	-0.9	-1.8	-1.5	-1.3	-0.7	-0.5	farnesyl diphosphate synthetase (Fdps)
12	AI848244	NM_009750	10	-1	-1.4	-1.4	-1.4	-1.8	-1.6	-1.9	-2.4	nerve growth factor receptor (TNFRSF16) associated protein 1 (Ngfrap1)
12	AW557617	NM_009750	10	-1.1	-1.4	-1.3	-1.3	-1.8	-1.6	-1.8	-2.5	nerve growth factor receptor (TNFRSF16) associated protein 1 (Ngfrap1)
12	AW537736	NM_026319	16	-0.6	-1.7	-0.8	-1.1	-1	-0.7	-0.7	-1.3	coiled-coil domain containing 2 (Ccdc2)
12	AI851337	NM_008776	25	-0.9	-1.1	-0.5	-1.3	-1.1	-1	-1.3	-1.5	platelet-activating factor acetylhydrolase, isoform 1b, alpha1 subunit (Pafah1b3)
12	AI840965	NM_183315	31	-0.5	-1.5	-1.7	-1.7	-2	-1.1	-1.5	-2.4	cortexin (Ctxn)
12	AI839156	NM_009369	40	-0.1	-0.3	-1.6	-1.6	-1	-1	-0.8	-0.5	transforming growth factor, beta induced (Tgfbi)
12	AI836908	NM_016660	65	-1.7	-1.2	-1	-1.2	-1.6	-1.8	-1.9	-1.8	high mobility group AT-hook 1 (Hmga1)
12	AW537126	NM_016660	65	-1.6	-1.3	-0.9	-1.4	-1.2	-1.9	-1.9	-2.4	high mobility group AT-hook 1 (Hmga1)
12	BE533270	NM_016660	65	-1.8	-1.3	-1.5	-1.7	-1.6	-2	-1.6	-2	high mobility group AT-hook 1 (Hmga1)
12	AI848732	NM_013742	82	-1.1	-1.1	-0.9	-1.3	-1.5	-1.3	-1.1	-1.4	cysteinyl-tRNA synthetase (Cars)
12	AI844087	NM_011020	89	-1.2	-1.4	-1	-1	-1.4	-0.9	-0.9	-0.7	osmotic stress protein (Osp94)
12	AW548471	NM_033444	96	-0.9	-1.4	-1.1	-0.7	-1.1	-0.7	-1.2	-1.7	chloride intracellular channel 1 (Clic1)
12	AI838958	NM_029508	97	-0.6	-1.2	-1.2	-1.4	-2.1	-1	-0.5	-0.4	RIKEN cDNA 0610009F02 gene (0610009F02Rik)
12	AU018863	NM_010637	100	-0.4	-0.5	-0.4	-1.3	-0.7	-1	-1.7	-1.3	Kruppel-like factor 4 (gut) (Klf4)
12	AI852196	NM_023320	103	-0.8	-0.6	-0.4	-1	-1.2	-1	-1.2	-1.4	RIKEN cDNA 2810052M02 gene (2810052M02Rik)
12	AI852595	NM_012055	109	-1.6	-0.4	-0.7	-1.6	-1.7	-1.6	-1.2	-1.2
12	AW557889	NM_012055	109	-1.8	-0.4	-0.8	-1.6	-1.7	-1.7	-1.1	-1.3
12	AI838277	NM_013508	112	-0.5	-1.3	-0.8	-1.4	-1.4	-1	-1.1	-1.7	ELK3, member of ETS oncogene family (Elk3), transcript variant 1
12	AI839950	NM_010211	123	-2	-1.4	-0.9	-1.4	-1.9	-1.4	-1.3	-1.2
12	AI844604	NM_010211	123	-1.6	-0.9	-1.2	-1.7	-1.4	-1.3	-1.4	-1.2
12	AI844820	NM_021446	130	-1.4	-1.5	-1.1	-1.2	-1.3	-1	-1.1	-1.1	RIKEN cDNA 0610007P14 gene (0610007P14Rik)
12	C77855	NM_021446	130	-1.6	-1.8	-1.2	-1.8	-1.6	-1.3	-1.3	-1.3	RIKEN cDNA 0610007P14 gene (0610007P14Rik)
12	AW536643	NM_008160	131	-1.3	-0.8	-0.7	-1.3	-1.1	-1	-1.2	-1.2	glutathione peroxidase 1 (Gpx1)
12	AI835088	NM_022331	142	-0.7	-1.5	-0.8	-1.7	-1.3	-1.1	-0.8	-0.6	homocysteine-inducible, endoplasmic reticulum stress-inducible, ubiquitin-like domain member 1 (Herpud1)
12	AU019834	NM_009831	158	-1	-1	-0.6	-1.2	-1	-1	-1.1	-1	cyclin G1 (Ccng1)
12	AI839004	NM_130450	162	-1.5	-1.5	-0.9	-2	-1.5	-1.5	-1.3	-0.6	ELOVL family member 6, elongation of long chain fatty acids (yeast) (Elovl6)
12	AW543050	NM_130450	162	-1.4	-1.6	-0.8	-1.8	-1.1	-1.4	-1.2	-0.5	ELOVL family member 6, elongation of long chain fatty acids (yeast) (Elovl6)
12	C76452	NM_130450	162	-1.8	-1.6	-0.9	-2	-1.3	-1.3	-1.6	-0.6	ELOVL family member 6, elongation of long chain fatty acids (yeast) (Elovl6)
12	AW538026	NM_080559	167	-0.9	-1	-0.4	-1.2	-1.3	-0.8	-1	-1.4	SH3 domain binding glutamic acid-rich protein-like 3 (Sh3bgrl3)
12	AI843699	NM_010492	169	-1.4	-1.3	-1.2	-1.7	-1.5	-1.3	-1.3	-1.5	islet cell autoantigen 1 (Ica1)
12	AI847813	NM_175514	176	-0.2	-1.2	-0.9	-1.5	-1.7	-1.3	-1	-0.2	RIKEN cDNA D430039N05 gene (D430039N05Rik)
12	C78427	NM_012030	191	-1.1	-2.3	-1.6	-1.5	-1.4	-0.8	-1.3	-1.9	solute carrier family 9 (sodium/hydrogen exchanger), isoform 3 regulator 1 (Slc9a3r1)
12	AU043705	NM_025626	192	-0.7	-1.2	-0.5	-1.2	-1.3	-1.1	-0.6	-0.7	RIKEN cDNA 3110001A13 gene (3110001A13Rik)
12	AI853311	NM_145602	197	-0.7	-1.1	-0.8	-1.5	-1.1	-0.9	-1.1	-1.1	N-myc downstream regulated gene 4 (Ndrg4)
12	AU020011	NM_145602	197	-0.8	-2.1	-1.6	-1.6	-1.5	-1.1	-1.5	-1.8	N-myc downstream regulated gene 4 (Ndrg4)
12	AI848759	NM_010191	200	-1.2	-1.2	-1	-1.3	-1.4	-0.9	-0.4	-0.3	farnesyl diphosphate farnesyl transferase 1 (Fdft1)
12	AI851131	NM_134086	208	-1.2	-0.7	-0.6	-1.3	-1	-1	-1.3	-1.1	solute carrier family 38, member 1 (Slc38a1)
12	AI852097	NM_008698	213	-1.3	-1.3	-1.2	-1.3	-1	-1.2	-0.6	-0.7	4-nitrophenylphosphatase domain and non-neuronal SNAP25-like protein homolog 1 (C elegans) (Nipsnap1)
12	AW557061	NM_134072	229	-0.6	-1.6	-1.2	-1.3	-1.4	-0.8	-0.8	-0.8	RIKEN cDNA 9030611N15 gene (9030611N15Rik)
12	C85477	NM_008176	232	-0.8	-1.6	-1.7	-1.3	-1.5	-2	-2	-2.4	chemokine (C-X-C motif) ligand 1 (Cxcl1)
12	AI851537	NM_010129	241	-1.2	-1.2	-0.7	-1.1	-1.5	-1.1	-1.6	-2.1
12	AW545798	NM_031999	246	-0.5	-1	-1	-1.2	-0.8	-0.6	-0.9	-1.1
12	AI854367	NM_053159	249	-1.4	-1.3	-0.9	-0.8	-1.2	-1.1	-0.8	-0.9	mitochondrial ribosomal protein L3 (Mrpl3)
12	AI841354	NM_133900	261	-1.5	-0.3	-0.6	-1.5	-1.7	-1.4	-1	-1.1	phosphoserine phosphatase (Psph)
12	AI848735	NM_008715	307	-0.3	-0.2	-1	-1.6	-1.2	-0.7	-1.4	-1.4	DEAD/H (Asp-Glu-Ala-Asp/His) box polypeptide 26 (Ddx26)
12	AI842509	NM_013831	313	-0.8	-1	-0.8	-0.9	-1.1	-0.9	-1.4	-1.6
12	AI854515	NM_007657	321	-1.1	-1	-0.7	-1.1	-1.1	-0.8	-1.3	-1.7	CD9 antigen (Cd9)
12	AI839652	NM_009338	343	-1.8	-1.5	-0.8	-1.1	-1.2	-0.9	-0.4	-0.5	acetyl-Coenzyme A acetyltransferase 2 (Acat2)
12	AW556772	NM_029364	351	-0.5	-1	-1.5	-1.9	-1.5	-1.4	-1	-1	glucosamine (N-acetyl)-6-sulfatase (Gns)
12	AU023423	NM_018764	362	0.1	-0.8	-0.4	-1	-1.3	-1	-0.8	-1.2	protocadherin 7 (Pcdh7)
12	AI847028	NM_026929	366	-0.7	-1.4	-1.2	-1.5	-1.3	-1.3	-0.9	-0.4	RIKEN cDNA 1810008K03 gene (1810008K03Rik)
12	AI841738	NM_172690	368	-0.8	-1.8	-1.4	-1.2	-1.6	-1	-1.6	-1.9	expressed sequence N28178 (N28178)
12	AW545371	NM_153548	371	-0.7	-1.1	-1	-1.2	-1	-0.7	-1	-1.1	RIKEN cDNA E430025E21 gene (E430025E21Rik)
12	C81301	NM_009035	372	-0.3	-1.1	-0.8	-1	-1.2	-1	-1.1	-1.2	recombining binding protein suppressor of hairless (Drosophila) (Rbpsuh)
12	AW536864	NM_008654	379	-0.3	-0.8	-0.7	-1.8	-1.2	-1.2	-1.1	-0.3	myeloid differentiation primary response gene 116 (Myd116)
12	AI838514	NM_008985	383	-2	-0.9	-0.6	-1.4	-1.8	-1.7	-1.3	-1.7	protein tyrosine phosphatase, receptor type, N (Ptprn)
12	AW536657	NM_028994	393	-1.4	-1.8	-1.3	-0.9	-1.6	-1.5	-1.2	-1	RIKEN cDNA 1810010O14 gene (1810010O14Rik)
12	AI835767	NM_146200	398	-1.1	-0.5	-0.4	-1.1	-1.2	-1	-0.9	-1	eukaryotic translation initiation factor 3, subunit 8 (Eif3s8)
12	AI851363	Mm.220936	411	-0.6	-1.4	-1	-1.3	-1.9	-1.2	-1.4	-2
12	AU019576	NM_130450	416	-1.4	-1.7	-0.9	-1.9	-1.2	-1.5	-1.5	-0.6	ELOVL family member 6, elongation of long chain fatty acids (yeast) (Elovl6)
12	AU020256	NM_130450	416	-1.6	-1.6	-0.8	-2.1	-1.1	-1.1	-1.3	-0.6	ELOVL family member 6, elongation of long chain fatty acids (yeast) (Elovl6)
12	AI854745	XM_128553	430	-0.6	-1.2	-0.9	-1.2	-1.3	-0.7	-0.9	-1.3
12	AW557674	Mm.182842	455	-1.4	-0.3	-0.6	-1.4	-1.4	-1.3	-0.9	-1.1
12	AI845791	Mm.142095	487	-0.6	-1.2	-0.8	-1.3	-1.7	-0.7	-1.1	-1.1
12	C86373	Mm.142095	487	-0.4	-1.2	-1	-1.7	-1.4	-1	-1.3	-1.1
12	AI850830	5730422C08	493	-0.5	-0.6	-0.5	-1.1	-1.6	-1.4	-1.2	-1.8	Serine/threonine-protein kinase PAK 1 (p21-activated kinase 1) (PAK-1) (P68-PAK) (Alpha-PAK)
12	AI843601	ENSMUSG00000012249	504	-1.1	-1.2	-1	-1.3	-1.3	-0.9	-0.3	0.1	acyl-CoA synthetase long-chain family member 3 (Acsl3)
12	AI841729	XM_287607	511	-1.3	-0.8	-0.7	-1.3	-1.1	-1	-1.2	-1.3
12	AI851047	Mm.247850	522	-1.4	-1.3	-0.8	-1.4	-1.3	-1.1	-0.9	-0.9
12	AI838299	NM_033444	536	-0.8	-1.3	-0.9	-0.7	-1.1	-0.7	-1.1	-1.6	chloride intracellular channel 1 (Clic1)
12	AI835595	NM_009263	563	-1.6	-1.5	-1.5	-1.8	-1.9	-1.7	-1.5	-1.4	secreted phosphoprotein 1 (Spp1)
12	AI852146	Mm.29043	568	-0.9	-0.8	-1	-1.8	-2.1	-1.3	-1.3	-1.7
12	AW537695	Mm.170197	578	-1.6	-1.4	-1.1	-1.4	-1.2	-1.2	-1.1	-1.2
12	AW208996	A130035N10	582	-1.9	-1.6	-1.5	-2	-1.4	-1.2	-1.1	-0.9
12	AW541485	A130035N10	582	-1.5	-1.3	-1.4	-1.7	-1.3	-1.1	-0.8	-0.7
12	BE531865	XM_129845	587	-0.6	-0.5	-0.5	-1.1	-1.4	-1.3	-1	-1.1
12	AU018724	Mm.143951	612	-1.2	-1.6	-1.1	-1.3	-0.8	-0.7	-0.5	0
12	AI836826	NM_010329	614	-0.2	-0.6	-1.4	-1.8	-1.5	-1.1	-1.4	-1	glycoprotein 38 (Gp38)
12	AI845640	Mm.26101	616	0	-1	-1	-1.3	-1.4	-1	-0.6	0
12	BE307648	XM_127496	619	-1.8	-1.7	-1.4	-1.9	-1.7	-1.5	-1.4	-1.4
12	AW536983	Mm.31972	634	-1	-1.4	-1	-0.6	-1.9	-1.3	-0.9	-1
12	AW538695	Mm.229395	647	-1	-0.7	-0.8	-1.4	-1.1	-0.9	-0.9	-1
12	AI839009	NM_177420	655	-1.7	-0.7	-0.4	-1	-1.8	-1.5	-1.1	-1.1	phosphoserine aminotransferase 1 (Psat1)
12	AW547625	Mm.3141;Mm.21905	408;409	-1	-1	-0.2	-2.1	-1.7	-1	-0.1	-0.3
12	AW546057	Mm.197497	443;444	-1.2	-0.7	-0.6	-2	-1.7	-1	-0.2	-0.2
12	AU022388	XM_133684;NM_009099	466;467	0	-2	-1.9	-1.6	-1.7	-1.1	-0.4	-1	tripartite motif protein 30 (Trim30)
12	AW547266	ENSMUSG00000026193;ENSMUSG00000026193;ENSMUSG00000026193	575;576;577	-0.6	-0.5	-0.5	-1.1	-1.5	-1.2	-0.9	-1.1	fibronectin 1 (Fn1)
12	AI838525	low complexity		-1	-0.6	-0.5	-1	-1	-0.7	-1	-1.2
12	AI840559	low complexity		-0.8	-1.6	-1.1	-1.2	-1.2	-0.9	-1.3	-1.4
