# Supplementary material for: Molecular processes during fat cell development revealed by gene expression profiling and functional annotation
Source: Genome Biol. 2005 Dec 19;6(13):R108. doi: 10.1186/gb-2005-6-13-r108 (PMC1414107; doi:10.1186/gb-2005-6-13-r108)
Supplement: Additional data file 4 — An Excel file containing expression values for the 5205 ESTs filtered with ANOVA [file gb-2005-6-13-r108-S4.xls]

## Sheet: Sheet1
Cluster	ESTAcc	Name	0h	6h	12h	24h	2d	3d	7d	14d
1	AA407204	Bcl2-associated athanogene 2 (Bag2)	-1.0933	0.5621	0.2745	-1.0729	-0.8162	-0.7831	-0.6111	-0.7095
1	AA407246	RIKEN cDNA 4921532K09 gene (4921532K09Rik)	-1.0298	-0.0405	0.666	-0.086	-0.6816	-0.6615	-0.7399	-0.9672
1	AA407431	heterogeneous nuclear ribonucleoprotein D-like (Hnrpdl)	-0.5809	0.0539	0.5009	-0.4382	-0.5257	-0.4792	-0.861	-1.1932
1	AA407767	inhibitor of DNA binding 1 (Idb1)	-0.5631	1.778	1.428	-0.1719	-0.0207	0.4535	-0.3363	-2.1701
1	AA407811	dlk (Delta like)	0.4116	0.4069	0.5657	0.0582	-0.8353	-0.8165	-0.6655	-0.8122
1	AA407905	Eukaryotic translation initiation factor 3 subunit 10 (eIF-3 theta) (eIF3 p167) (eIF3 p180)	-0.486	0.4558	0.5105	-0.5575	-0.4022	-0.3268	-0.5959	-0.7601
1	AA408310	eukaryotic translation initiation factor 3, subunit 10 (theta) (Eif3s10)	-0.4718	0.4521	0.6258	-0.5995	-0.4432	-0.2429	-0.4838	-0.7051
1	AA408489	DEAD (Asp-Glu-Ala-Asp) box polypeptide 52 (Ddx52)	-0.7538	0.1801	0.5292	-0.581	-0.6302	-0.4784	-0.539	-0.9422
1	AA408677	thioredoxin reductase 1 (Txnrd1)	-0.9255	0.1335	0.3181	-0.5057	-0.6357	-0.7428	-0.6193	-0.8995
1	AA408841	cysteine and glycine-rich protein 1 (Csrp1)	-1.3734	0.8495	0.3326	-0.7063	-0.9246	-0.7901	-0.6747	-1.2272
1	AA408960	ubiquitin specific protease 39 (Usp39)	-0.9682	0.3545	0.6164	-0.4791	-0.6385	-0.5339	-0.6749	-0.997
1	AA410017	RIKEN cDNA 6330509M23 gene	-0.5319	1.0236	1.1621	-0.5204	-0.1298	-0.2861	-0.5802	-0.9334
1	AA413942	eIF-1A	-0.8956	0.6612	0.9024	-0.0086	-0.0175	-0.2103	-0.5609	-0.9971
1	AI834929	small nuclear ribonucleoprotein polypeptide A (Snrpa)	-0.6341	0.1648	0.2893	-0.5939	-0.3505	-0.4392	-0.6756	-0.8409
1	AI835015	RNA binding motif protein 19 (Rbm19)	-0.4623	0.3769	0.6351	-0.556	-0.3572	-0.2743	-0.6566	-1.108
1	AI835506		-1.4786	0.3699	1.2583	-0.0215	-0.4516	-0.4142	-0.5313	-0.3242
1	AI835510	RIKEN cDNA 5730436H21 gene (5730436H21Rik)	-0.9162	0.8139	0.9758	-0.6749	-0.4018	-0.4649	-0.6894	-1.0283
1	AI835883	ARP2/3 complex 34 kDa subunit (P34-ARC) (Actin-related protein 2/3 complex subunit 2). [Human]	-0.8074	0.3143	0.2584	-0.6587	-0.6621	-0.3671	-0.4705	-0.8137
1	AI836126	RIKEN cDNA C030027H14 gene	-0.6088	0.6534	0.6142	-0.8164	-0.776	0.0526	-0.055	-0.7407
1	AI836314	RIKEN cDNA 9530033F24 gene	-0.7337	0.2621	0.4614	-0.4316	-0.7799	-0.58	-0.5398	-0.598
1	AI836381	actin, gamma, cytoplasmic 1 (Actg1)	-0.4616	0.3151	0.2136	-0.7761	-0.5973	-0.4206	-0.6304	-1.0218
1	AI836415	dutt1 protein - mouse	-0.6354	0.3178	0.036	-0.9086	-0.7413	-0.5917	-0.6716	-1.1033
1	AI836532	cysteine and glycine-rich protein 1 (Csrp1)	-1.1561	0.7112	0.2339	-0.5852	-0.8752	-0.6557	-0.8154	-1.3004
1	AI836690	ubiquilin 4 (Ubqln4)	-1.0498	0.639	0.8492	-0.6507	-0.7667	-0.4705	-0.4249	-0.7015
1	AI836697	HSPC307 {Homo sapiens}	-0.7651	0.0022	0.6653	-0.445	-0.3454	-0.2459	-0.5591	-0.8433
1	AI836707	splicing factor, arginine/serine-rich 7 (Sfrs7)	-0.8697	0.3795	0.6234	-0.195	-0.5317	-0.5371	-0.8702	-1.392
1	AI836829	protein kinase, cAMP dependent regulatory, type II alpha	-1.0346	0.582	1.0119	-0.3067	-0.6537	-0.3788	-0.5164	-0.9892
1	AI836986	heat shock protein 8 (Hspa8)	-0.6479	1.2541	0.7076	-0.3052	-0.2348	-0.1472	-0.4002	-0.5759
1	AI837011	phosphatidylinositol transfer protein (Pitpn)	-0.5326	0.6621	0.5557	-0.6881	-0.3915	-0.2118	-0.4103	-0.5775
1	AI837318	Similar to ATP-binding cassettesub-family F (GCN20)member 2	-1.0184	0.2017	0.6006	-0.3884	-0.329	-0.361	-0.5436	-0.8662
1	AI837627	nuclear distribution gene C homolog (Aspergillus) (Nudc)	-0.7692	0.2569	0.6494	-0.2284	-0.5729	-0.391	-0.4432	-0.7832
1	AI837687	gene model 67, (NCBI) (Gm67)	-0.6776	1.033	1.0218	-0.6159	-0.3964	-0.3917	-0.403	-0.8817
1	AI837699		-0.4467	0.9341	0.5898	-0.4081	-0.625	-0.2703	-0.2474	-0.5055
1	AI837705	FK506 binding protein 4 (Fkbp4)	-0.8333	0.084	0.6354	-0.4804	-0.5496	-0.4798	-0.5114	-0.7499
1	AI837963	chloride channel, nucleotide-sensitive, 1A (Clns1a)	-0.85	0.2925	0.4792	-0.5449	-0.5773	-0.4291	-0.7136	-0.9527
1	AI838255	chaperonin subunit 6a (zeta) (Cct6a)	-1.229	0.6717	0.9253	-0.6649	-0.5115	-0.5949	-0.708	-1.042
1	AI838293	RRN3 {Homo sapiens}	-0.7713	0.453	0.5603	-0.5596	-0.4281	-0.3102	-0.3091	-0.5617
1	AI838486	heat shock protein 105 (Hsp105)	-1.0649	1.5065	1.3026	-0.6	-0.4504	-0.3542	-0.626	-0.7976
1	AI838520	developmentally regulated GTP binding protein 2 (Drg2)	-0.7573	0.4485	0.7303	-0.2252	-0.4345	-0.3073	-0.4302	-0.7718
1	AI838761	cDNA sequence BC025600 (BC025600)	-0.5538	1.9462	1.2898	-0.3267	-0.2312	-0.0532	-0.5877	-0.7435
1	AI838819	MYB binding protein (P160) 1a (Mybbp1a)	-1.0079	0.5073	0.803	-0.4933	-0.5733	-0.676	-0.9001	-1.2564
1	AI838982	dual specificity phosphatase 7	-0.27	0.4758	0.321	-0.7823	-0.5799	-0.1701	-0.7827	-1.0317
1	AI839008	uroporphyrinogen III synthase (Uros)	-0.4503	1.1682	1.1951	-0.1717	0.0581	0.0988	-0.6048	-0.9165
1	AI839025	Unknown (protein for MGC:28735)	-0.8751	0.7488	0.9192	-0.5828	-0.3921	-0.431	-0.4901	-0.7995
1	AI839241	cellular nucleic acid binding protein 1 (Cnbp1)	-0.7315	0.6323	0.6352	-0.4911	-0.3996	-0.3639	-0.5649	-0.7162
1	AI839283	Id3a {Rattus norvegicus}	-0.4512	0.9366	0.7208	-0.014	-0.3856	0.1994	-0.4285	-2.0154
1	AI839623	U2 small nuclear ribonucleoprotein auxiliary factor (U2AF) 1, related sequence 2 (U2af1-rs2)	-0.4564	0.3836	0.3018	-0.6907	-0.4246	-0.3606	-0.5764	-0.8898
1	AI839902	procollagen, type XVIII, alpha 1 (Col18a1)	-0.3775	0.5644	0.6634	-0.3341	0.3037	-0.2346	-0.6226	-0.6829
1	AI839906	translation initiation factor eIF-5A [validated] - human	-1.4711	0.0329	0.7604	-0.2822	-0.5177	-0.6587	-0.6973	-1.1259
1	AI839988	Unknown (protein for MGC:37763)	-0.8301	0.2236	0.5792	-0.4773	-0.8198	-0.5235	-0.7702	-1.286
1	AI840089	Splicing factorarginine/serine-rich 3 (Pre-mRNA splicing factor SRP20) (X16 protein).	-0.9548	0.1006	0.4508	-0.225	-0.5513	-0.6066	-0.8385	-1.2373
1	AI840164	Protein-S isoprenylcysteine O-methyltransferase (EC 2.1.1.100)	-0.6186	0.4733	0.5088	-0.0201	-0.4658	-0.401	-0.5063	-0.7765
1	AI840182	Histone acetyltransferase type B subunit 2 (Retinoblastoma binding protein p46)	-0.8435	0.6077	0.5876	0.0836	-0.6567	-0.5253	-0.6974	-1.1095
1	AI840364	neural precursor cell expressed, developmentally down-regulated gene 4-like	-0.5866	1.1472	0.5241	-0.3361	-0.2216	-0.1144	-0.3366	-0.5586
1	AI840451	solute carrier family 3 (activators of dibasic and neutral amino acid transport), member 2 (Slc3a2)	-0.6343	0.369	-0.0447	-0.9431	-0.7236	-0.7693	-0.9603	-0.8415
1	AI840541	RIKEN cDNA 1190005P17 gene (1190005P17Rik)	-0.8106	0.4332	0.5501	-0.5315	-0.392	-0.3079	-0.462	-0.8592
1	AI840565	small nuclear ribonucleoprotein B (Snrpb)	-1.0673	0.1639	0.4405	-0.0787	-0.6114	-0.6136	-0.7183	-1.2141
1	AI840653	cDNA sequence BC006705 (BC006705)	-0.8438	0.8444	0.9746	0.1282	-0.3394	-0.1542	-0.4895	-0.8674
1	AI840876	Histone acetyltransferase type B subunit 2 (Retinoblastoma binding protein p46)	-0.8174	0.7538	0.5826	0.0127	-0.6476	-0.5277	-0.7706	-1.1402
1	AI841219	immunoglobulin superfamily, member 11 (Igsf11)	-0.7367	0.3068	0.6224	-0.304	-0.2234	-0.2371	-0.4286	-0.7597
1	AI841246	eukaryotic translation initiation factor 3, subunit 7 (zeta) (Eif3s7)	-0.7306	0.3768	0.6238	-0.2984	-0.2438	-0.2068	-0.5176	-0.8055
1	AI841358	heat shock protein 8 (Hspa8)	-0.7247	1.4676	0.4982	-0.3089	-0.1602	-0.1104	-0.3017	-0.639
1	AI842085	Exportin(tRNA) {Homo sapiens}	-0.7197	0.3767	0.2867	-1.2974	-0.7999	-0.7455	-0.6831	-0.6566
1	AI842164	Arginine/serine-rich splicing factor 10 (Transformer-2-beta) (HTRA2- beta)	-0.7142	0.1397	0.5534	-0.1404	-0.461	-0.4231	-0.5703	-0.8685
1	AI842471	secretogranin II (Scg2)	-0.7981	0.4823	0.5116	-0.4261	-0.3938	-0.5237	-0.6537	-1.1471
1	AI842707		-1.0055	0.6572	1.005	-0.0502	-0.158	-0.3093	-0.5036	-0.6705
1	AI842998	chaperonin subunit 6a (zeta) (Cct6a)	-1.2142	0.6388	0.9275	-0.6061	-0.4895	-0.5708	-0.6587	-1.0026
1	AI843085	RanBP7/importin 7	-0.5896	0.5868	0.5989	-0.3579	-0.2962	-0.2629	-0.4777	-0.5174
1	AI843100	actin related protein 2/3 complex, subunit 5 (Arpc5)	-0.7784	0.4547	0.3529	-0.7496	-0.6406	-0.3071	-0.4713	-0.8307
1	AI843131	RIKEN cDNA 1810024J12 gene	-0.5207	0.8513	0.8176	-0.4873	-0.3077	-0.205	-0.3015	-0.5282
1	AI843159	RIKEN cDNA 2610033H07 gene (2610033H07Rik)	-0.8045	0.7025	0.7734	-0.7738	-0.4746	-0.5395	-0.7185	-0.9963
1	AI843214	data source:SPTRsource key:P70102evidence:ISS~homolog to P18~putative	-0.8572	0.6406	0.7423	-0.5272	-0.4305	-0.2063	-0.2089	-0.4655
1	AI843295	expressed sequence AA959742 (AA959742)	-1.1637	0.3013	0.582	-0.7231	-0.406	-0.3776	-0.4864	-0.8648
1	AI843565	chaperonin subunit 4 (delta) (Cct4)	-0.9758	0.2122	0.4331	-0.3312	-0.522	-0.4702	-0.6684	-1.0749
1	AI843647	transcription elongation regulator 1 (CA150) (Tcerg1)	-0.6431	0.4911	0.6029	-0.4083	-0.4868	-0.619	-0.6864	-1.161
1	AI843687	cold shock domain protein A (Csda)	-1.3263	0.6807	1.0882	-0.1168	-0.2248	-0.4123	-0.7021	-0.9713
1	AI843738	NN8-4AG - human (fragment)	-0.873	0.3149	0.5137	-0.9235	-0.807	-0.6549	-0.8615	-1.1071
1	AI843751	spermidine synthase (Srm)	-1.1787	1.5161	1.9549	-0.7806	-0.2093	-0.4532	-0.7699	-1.1716
1	AI844012	transforming, acidic coiled-coil containing protein 1 (Tacc1), transcript variant 2	-0.638	0.6581	0.7793	-0.5432	-0.263	-0.193	-0.1681	-0.6043
1	AI844030	Similar to E2F transcription factor 4p107/p130-binding	-0.7548	0.2095	0.362	-0.5956	-0.6458	-0.6463	-0.915	-1.2511
1	AI844034	translocase of outer mitochondrial membrane 70 homolog A (yeast) (Tomm70a)	-0.5727	1.3532	1.2313	-0.5463	-0.2351	-0.2307	-0.4227	-0.6249
1	AI844279	RAD23b homolog (S. cerevisiae) (Rad23b)	-0.7737	0.202	0.4436	-0.6645	-0.4605	-0.3859	-0.4537	-0.7105
1	AI844320	PREDICTED: similar to putative senescence-associated protein (LOC433668)	-0.3976	0.7517	0.0837	-1.4149	-1.6206	-0.4073	-0.6471	-1.1065
1	AI844711	polymerase (RNA) III (DNA directed) polypeptide D (Polr3d)	-0.4729	0.5942	0.3916	-1.0554	-0.4403	-0.4129	-0.5828	-0.6958
1	AI844744	regulator of G-protein signaling 2 (Rgs2)	-1.2002	1.1464	0.4646	-0.9385	-0.6585	-0.7353	-0.5846	-0.7869
1	AI844751	Eukaryotic peptide chain release factor subunit 1 (eRF1) (Eukaryotic release factor 1) (TB3-1)	-0.5821	0.9447	0.7685	-0.3436	-0.1796	-0.129	-0.4254	-0.5756
1	AI844856	ATP-dependent RNA helicase (EC 3.6.-.-) - human	-0.5433	0.3745	0.5135	-0.2758	-0.4246	-0.3704	-0.5913	-0.7807
1	AI845502	eukaryotic translation initiation factor 3, subunit 10 (theta) (Eif3s10)	-0.5122	0.4389	0.4143	-0.5111	-0.4137	-0.3205	-0.4435	-0.7508
1	AI845551	GTP cyclohydrolase 1 (Gch1)	-1.286	-0.0005	0.6829	-0.51	-0.5604	-0.626	-0.7024	-1.043
1	AI845735	PREDICTED: polymerase (RNA) II (DNA directed) polypeptide E (Polr2e)	-0.7651	0.0927	0.5052	-0.5604	-0.5056	-0.3593	-0.77	-1.0179
1	AI845767	wild-type p53-induced gene 1 (Wig1)	-0.3499	0.4771	0.2146	-0.7409	-0.4832	-0.5626	-1.2504	-1.5599
1	AI845883	telomerase binding protein, p23 (Tebp)	-1.0495	0.0412	0.4658	-0.4214	-0.7745	-0.6011	-0.7328	-0.9998
1	AI845886	eukaryotic translation termination factor 1 (Etf1)	-0.7892	0.6946	0.5933	-0.5718	-0.3843	-0.3779	-0.6169	-0.7134
1	AI845939	retinoic acid induced 17 (Rai17)	-1.1289	0.9167	1.1325	-0.5962	-0.6725	-0.7131	-0.9632	-1.3733
1	AI846025	PAK1 interacting protein 1 (Pak1ip1)	-0.8989	0.696	0.6346	-0.6097	-0.5134	-0.2895	-0.256	-0.6358
1	AI846046	acyl-CoA synthetase long-chain family member 4 (Acsl4), transcript variant 1	-1.0796	1.6351	0.7582	-1.1834	-0.861	-0.8228	-0.7784	-0.6325
1	AI846076	coatomer protein complex, subunit gamma 2, antisense 2	-0.8814	0.3084	0.2603	-0.9442	-0.6277	-0.6129	-0.8152	-0.9578
1	AI846113	RIKEN cDNA 4121402D02 gene (4121402D02Rik)	-1.244	0.1803	0.6335	-0.4034	-0.444	-0.5708	-0.9518	-1.371
1	AI846205	transcription elongation factor A (SII)-like 1 (Tceal1)	-0.8449	0.4055	0.6302	-0.3777	-0.645	-0.6291	-0.5568	-0.5968
1	AI846348	hypoxia induced gene 1	-1.1221	0.0985	0.8009	0.2145	-0.2455	-0.5212	-0.9034	-1.3153
1	AI846351	high density lipoprotein (HDL) binding protein (Hdlbp)	-0.7855	0.1693	0.4212	-0.6831	-0.6046	-0.559	-0.4349	-0.7066
1	AI846564	RIKEN cDNA 1810026J23 gene (1810026J23Rik)	-0.7395	0.2236	0.4818	-0.292	-0.512	-0.4467	-0.4861	-0.8185
1	AI846565	PREDICTED: cytoskeleton-associated protein 4 (Ckap4)	-0.6899	0.2198	0.789	-0.2977	-0.8202	-0.5273	-0.5648	-1.0229
1	AI846632	asparagine-linked glycosylation 3 homolog (yeast, alpha-1,3-mannosyltransferase) (Alg3)	-1.002	0.2762	0.7982	-0.3933	-0.4548	-0.3958	-0.3238	-0.7789
1	AI846697	cDNA sequence BC048082 (BC048082)	-0.7951	0.3537	0.39	-0.7034	-0.5005	-0.4321	-0.5309	-0.6434
1	AI846706	unnamed protein product {Homo sapiens}	-1.1496	0.434	0.3594	-1.1612	-0.8247	-0.8543	-0.9222	-1.1292
1	AI846841	data source:SPTRsource key:Q9I989evidence:ISS~putative~related to MALE STERILITY PROTEIN 2-LIKE	-0.5387	0.9835	1.2138	-0.0409	-0.272	-0.1099	-0.3826	-0.75
1	AI846949	nuclear pore-targeting complex protein97K - mouse	-0.8033	0.2019	0.7672	-0.0241	-0.4423	-0.4246	-0.576	-0.9216
1	AI847051	SERTA domain containing 1 (Sertad1)	-0.3831	0.6612	0.3348	-0.6164	-0.6696	-0.1754	-0.6253	-1.1764
1	AI847198	telomerase binding protein, p23 (Tebp)	-0.9246	0.0394	0.5278	-0.5034	-0.6629	-0.5996	-0.7394	-0.9208
1	AI847437	serine/threonine kinase receptor associated protein (Strap)	-1.0335	0.299	0.5892	-0.3581	-0.5187	-0.4482	-0.5968	-0.8094
1	AI847493	translocase of inner mitochondrial membrane 23 homolog (yeast) (Timm23)	-1.007	0.6168	0.8732	-0.5613	-0.3978	-0.3148	-0.1959	-0.3614
1	AI847551	Protein phosphatase 2C gamma isoform (EC 3.1.3.16) (PP2C-gamma)	-0.9661	0.1382	0.8885	-0.2993	-0.3814	-0.3139	-0.3267	-0.8444
1	AI847683	pleckstrin homology-like domain, family A, member 3 (Phlda3)	-0.788	1.0341	1.0743	0.164	-0.1875	-0.1519	-0.5904	-0.6393
1	AI847739	DEAD (Asp-Glu-Ala-Asp) box polypeptide 48 (Ddx48)	-0.8568	0.3325	0.5704	0.0994	-0.4597	-0.3179	-0.528	-0.8904
1	AI847767	data source:MGDsource key:MGI:1346035evidence:ISS~phenylalanine-tRNA synthetase-like~putative	-1.2908	0.2904	0.8462	-0.3819	-0.4594	-0.4555	-0.6009	-1.0052
1	AI847777	cryptochrome 2 (photolyase-like) (Cry2)	-0.871	0.3569	0.67	-0.4136	-0.3019	-0.3232	-0.4999	-0.7722
1	AI847904	SEC22 vesicle trafficking protein-like 1 (S. cerevisiae)	-1.2211	0.7018	0.9642	-0.4227	-0.3565	-0.079	-0.0489	-0.4938
1	AI847971	glutathione peroxidase 3 (Gpx3)	-1.1326	0.1204	0.6975	-0.1459	-0.6958	-0.767	-0.9839	-1.2075
1	AI847972	vesicle-associated membrane protein 3 (Vamp3)	-0.5917	0.5563	0.5146	-0.6527	-0.6139	-0.3997	-0.5489	-0.7194
1	AI847992	Unknown (protein for MGC:32727) {Homo sapiens}	-0.6796	0.5029	0.3801	-0.6781	-0.4739	-0.3834	-0.6538	-0.8743
1	AI848008	PREDICTED: similar to S-adenosylmethionine decarboxylase (LOC432454)	-0.7806	0.8715	0.9029	-0.1572	-0.2298	-0.201	-0.446	-0.8628
1	AI848147	ubiquitin specific protease 10 (Usp10)	-0.5363	1.207	0.9798	-0.3032	-0.2021	-0.3261	-0.5505	-0.5602
1	AI848165	DNA segment, Chr 19, ERATO Doi 678, expressed (D19Ertd678e)	-1.0448	1.266	1.0875	-1.1099	-0.448	-0.5386	-0.8015	-1.2369
1	AI848253	red-1	-0.3624	1.1759	0.092	-1.076	-0.7893	-0.7117	-0.5669	-0.6783
1	AI848257	solute carrier family 29 (nucleoside transporters), member 1 (Slc29a1)	-0.7195	0.933	1.0101	-0.2269	-0.2569	-0.1246	-0.9511	-1.1528
1	AI848278	unnamed protein product	-0.64	0.5071	0.9871	-0.201	-0.4512	-0.3511	-0.2651	-0.8478
1	AI848313	serine/threonine kinase receptor associated protein (Strap)	-1.0728	0.3631	0.5492	-0.3429	-0.5008	-0.442	-0.6082	-0.87
1	AI848400	growth arrest specific 5 (Gas5)	-0.4678	0.3817	0.3853	-0.5026	-0.1268	-0.1047	-0.6997	-0.9608
1	AI848408	DNA-binding protein inhibitor Id-2 - mouse	0.0975	1.5606	0.99	-0.0989	-1.3659	-0.2043	-0.2177	-2.6983
1	AI848607	EST	-0.1847	1.0432	0.774	-0.4558	-0.3552	-0.0401	-0.5062	-0.5964
1	AI848677	transcription factor Dp 1 (Tfdp1)	-1.0966	0.2029	0.8155	-0.0195	-0.5586	-0.7501	-1.0649	-1.4659
1	AI848769	zinc finger protein 259 (Zfp259)	-0.8069	0.8522	0.9162	-0.5803	-0.2622	-0.3057	-0.6692	-0.9722
1	AI848800	expressed sequence AA959742 (AA959742)	-1.1979	0.2284	0.6923	-0.6749	-0.3765	-0.3215	-0.4547	-0.7215
1	AI848959	RIKEN cDNA 2610104C07 gene	-0.7553	0.9195	1.0757	-0.397	-0.2312	-0.2382	-0.3381	-0.6595
1	AI849008	pescadillo homolog 1, containing BRCT domain (zebrafish) (Pes1)	-0.8889	0.4957	0.5605	-0.4484	-0.2369	-0.1809	-0.4511	-0.8866
1	AI849020	TAF5-like RNA polymerase II, p300/CBP-associated factor (PCAF)-associated factor (Taf5l)	-0.6326	0.5235	0.3952	-0.715	-0.5376	-0.5845	-0.8475	-1.0986
1	AI849102	7 days neonate cerebellum cDNA, RIKEN full-length enriched library, clone:A730025A07 product:unknown EST, full insert sequence.	-0.9167	0.2955	0.5101	-0.2518	-0.4134	-0.3871	-0.4922	-0.687
1	AI849144	nucleoporin 50 (Nup50)	-1.0199	0.0866	0.421	-0.4845	-0.6828	-0.4302	-0.3984	-0.8069
1	AI849212	nucleoporin 153 (Nup153)	-0.7066	0.6366	0.6695	-0.306	-0.539	-0.4963	-0.6831	-0.9604
1	AI849326	splicing factor, arginine/serine-rich 3 (SRp20) (Sfrs3)	-0.9111	0.2577	0.5003	-0.0679	-0.5644	-0.5311	-0.799	-1.2142
1	AI849453	arginyl-tRNA synthetase (Rars)	-0.8425	0.6463	0.6298	-0.5013	-0.3298	-0.1918	-0.6457	-0.9097
1	AI849599	histidyl-tRNA synthetase (Hars)	-1.1944	0.5608	0.7921	-0.4013	-0.5465	-0.5287	-0.6522	-0.8945
1	AI849721	Unknown (protein for MGC:39182) {Homo sapiens}	-0.7232	0.5966	0.7363	-0.5788	-0.5439	-0.4568	-0.594	-0.8603
1	AI849793	origin recognition complex, subunit 2-like (S. cerevisiae) (Orc2l)	-1.0107	0.3478	0.7444	-0.8075	-0.8091	-0.6204	-0.4397	-0.7716
1	AI850222	pinin (Pnn)	-0.3173	0.6998	0.5571	-0.6602	-0.5945	-0.308	-0.2471	-0.7693
1	AI850299	translin-associated factor X (Tsnax) interacting protein 1 (Tsnaxip1)	-0.6725	0.3359	0.3801	-0.5779	-0.4419	-0.1852	-0.6364	-0.6503
1	AI850309	Thrombin receptor precursor.	-0.8312	1.2244	0.3142	-1.1822	-1.0726	-0.9656	-0.8793	-1.4489
1	AI850315	actin related protein 2/3 complex, subunit 4 (Arpc4)	-0.7487	0.292	0.3108	-0.6139	-0.4627	-0.2924	-0.5268	-0.7747
1	AI850362	uridine monophosphate kinase (Umpk)	-1.3067	0.8795	1.2463	-0.8243	-0.6071	-0.651	-0.9849	-1.4001
1	AI850375	splicing factor 3b, subunit 4 (Sf3b4)	-0.9275	0.3384	0.457	-0.5988	-0.7731	-0.7157	-0.9934	-1.3742
1	AI850401	DNA segment, Chr 15, Wayne State University 75, expressed (D15Wsu75e)	-0.9915	0.5208	0.7587	-0.4682	-0.3337	-0.4545	-0.6446	-0.9332
1	AI850555	Jun-B oncogene (Junb)	-0.3287	1.0011	0.4106	-0.8278	0.3991	-0.3864	-1.4659	-2.0567
1	AI850598	Eukaryotic translation initiation factor 4 gamma (eIF-4-gamma) (eIF- 4G) (eIF4G) (P220). [Rabbit]	-0.9903	0.2848	0.612	-0.2737	-0.5461	-0.3333	-0.3343	-0.6799
1	AI850613	Heterogeneous nuclear ribonucleoprotein K (hnRNP K) (DC-stretch binding protein) (CSBP)	-0.6155	0.552	0.2789	-0.316	-0.5532	-0.3052	-0.6031	-0.8744
1	AI850750	RNA polymerase 1-4 (Rpo1-4)	-0.9088	0.9731	1.1608	-0.3225	-0.064	-0.2246	-0.4693	-0.6053
1	AI850838	inosine 5'-phosphate dehydrogenase 2 (Impdh2)	-1.052	0.1352	0.8754	0.177	-0.2776	-0.5137	-0.9486	-1.3619
1	AI850895	plakophilin 2 (Pkp2)	-0.555	0.6314	0.6135	-0.5218	-0.2286	-0.4676	-0.6622	-0.8727
1	AI850896	Unknown (protein for MGC:27669)	-0.313	0.8716	0.9911	-0.5231	0.1194	-0.2014	-0.4854	-0.8052
1	AI850954	RAP1, GTP-GDP dissociation stimulator 1 (Rap1gds1)	-0.7486	0.3563	0.6204	-0.3002	-0.6243	-0.4487	-0.5776	-0.7855
1	AI851129	Similar to phenylalanine-tRNA synthetase-like	-0.8672	0.4975	0.8871	-0.4546	-0.2437	-0.2836	-0.5656	-1.0029
1	AI851198	nucleolar protein family A, member 1 (H/ACA small nucleolar RNPs) (Nola1)	-0.9897	0.4609	0.6973	-0.4754	-0.4317	-0.4975	-0.83	-1.1253
1	AI851214	RIKEN cDNA 2410005K20 gene (2410005K20Rik)	-1.0561	0.7386	0.7504	-0.8011	-0.4345	-0.615	-0.7709	-1.1282
1	AI851237	GTP binding protein 4 (Gtpbp4)	-0.9601	0.6414	0.8661	-0.4843	-0.5936	-0.6404	-0.7787	-1.1519
1	AI851240	interleukin-1 receptor-associated kinase 1 binding protein 1 (Irak1bp1)	-0.6567	0.5626	0.5783	-0.9796	-0.6128	-0.7211	-0.6996	-0.9906
1	AI851271	Ras homolog enriched in brain like 1 (Rhebl1)	-0.801	0.2071	0.3475	-1.0179	-0.8584	-0.6178	-0.7825	-1.2152
1	AI851284	interferon-related developmental regulator 1 (Ifrd1)	-1.0666	0.6589	0.7393	-0.6414	-0.2393	-0.4008	-0.5846	-0.8092
1	AI851748	Similar to nucleolar cysteine-rich protein	-0.562	0.427	0.3024	-0.5406	-0.5156	-0.4698	-0.6035	-0.9222
1	AI851806	frequenin homolog (Drosophila) (Freq)	-0.5852	0.8348	0.8281	-1.1338	-1.2239	-0.4919	-0.9105	-1.4261
1	AI851818	Mki67 (FHA domain) interacting nucleolar phosphoprotein (Mki67ip)	-0.8601	1.2534	1.3125	-0.4697	-0.0054	-0.1007	-0.4134	-0.863
1	AI851837	PREDICTED: similar to NHP2-like protein 1 (High mobility group-like nuclear protein 2 homolog 1) ([U4/U6.U5] tri-snRNP 15.5 kDa protein) (Sperm specific antigen 1) (Fertilization antigen 1) (FA-1) (LOC434401)	-0.7217	0.6977	0.9833	-0.0888	-0.1683	-0.2232	-0.7	-0.8548
1	AI851959	chemokine (C-X-C motif) ligand 12 (Cxcl12), transcript variant 2	-0.3614	0.2468	0.4475	-1.2285	-0.9478	-1.1481	-0.8787	-1.057
1	AI852022	expressed sequence AI326906 (AI326906)	-0.8455	0.592	0.638	-0.2772	-0.0145	-0.167	-0.7344	-1.0929
1	AI852142	myosin IB (Myo1b)	-0.5351	0.3387	-0.0201	-0.9559	-0.6092	-0.259	-0.4406	-0.8813
1	AI852203	PREDICTED: RIKEN cDNA 9330175B01 gene (9330175B01Rik)	-0.9689	1.2875	0.8727	-1.0127	-0.8978	-0.73	-0.7875	-1.1237
1	AI852253	hepatoma-derived growth factor, related protein 3 (Hdgfrp3)	-1.0677	0.5074	0.6355	-0.5098	-0.6578	-0.5705	-0.8664	-1.1568
1	AI852475	heterogeneous nuclear ribonucleoprotein D (Hnrpd)	-0.7059	0.0378	0.5574	-0.5853	-0.5081	-0.6172	-0.9458	-1.2168
1	AI852665	Mki67 (FHA domain) interacting nucleolar phosphoprotein (Mki67ip)	-0.6547	0.91	0.9353	-0.1876	0.0046	-0.1204	-0.3603	-0.6893
1	AI853111	RNA (guanine-7-) methyltransferase (Rnmt)	-0.603	0.4865	0.3076	-0.7834	-0.3602	-0.3999	-0.597	-0.8182
1	AI853130	EST	-0.6996	0.6602	0.5621	-0.9878	-0.5525	-0.3819	-0.5105	-0.8026
1	AI853132	PiUS {Oryctolagus cuniculus}	-1.0051	1.2513	0.8625	-1.0095	-0.9183	-0.6772	-0.7901	-1.1171
1	AI853240	RIKEN cDNA D230016N13 gene (D230016N13Rik)	-0.4063	0.3047	0.4958	-0.6589	-0.4252	-0.2558	-0.5138	-0.7973
1	AI853251	PREDICTED: DNA segment, Chr 8, ERATO Doi 69, expressed (D8Ertd69e)	-0.3084	0.8594	0.7847	-0.62	-0.512	-0.2475	-0.3536	-0.4001
1	AI853299	RIKEN cDNA 1110017C15 gene (1110017C15Rik)	-0.9361	0.8061	0.9186	-0.6556	-0.4707	-0.4871	-0.9775	-1.1306
1	AI853475	interferon alpha responsive gene (Ifrg15)	-0.736	0.8608	1.0527	-0.7566	-0.313	-0.4053	-0.6671	-0.9779
1	AI853552	chaperonin subunit 8 (theta) (Cct8)	-1.0587	0.3879	0.6704	-0.4996	-0.6238	-0.4572	-0.817	-1.2024
1	AI853558	tumor necrosis factor receptor superfamily, member 12a (Tnfrsf12a)	-1.3693	1.645	1.1066	-1.6121	-1.3437	-0.9903	-1.1087	-1.6006
1	AI853585	tight junction protein 4 (peripheral) (Tjp4)	-0.5563	0.2858	0.2151	-0.5383	-0.5826	-0.2998	-0.5729	-0.9116
1	AI853604	gene rich cluster, C2f gene (Grcc2f)	-0.9245	0.3875	0.7028	-0.3453	-0.3564	-0.2989	-0.4945	-0.8214
1	AI853637	tripartite motif protein 28 (Trim28)	-0.7851	0.1871	0.4511	-0.2678	-0.5437	-0.5572	-0.7573	-1.219
1	AI853820	eukaryotic translation initiation factor 5A (Eif5a)	-1.3421	-0.0091	0.7081	-0.2624	-0.5129	-0.5408	-0.5683	-0.9453
1	AI853980	S-adenosylmethionine decarboxylase 1 (Amd1)	-0.9667	0.7245	0.8631	-0.4819	-0.4747	-0.4057	-0.5771	-0.9542
1	AI853989	data source:SPTRsource key:Q13151evidence:ISS~homolog to HETEROGENEOUS NUCLEAR	-0.5513	0.5524	0.3518	0.0613	-0.4859	-0.4579	-0.7676	-1.0012
1	AI854022	carnitine deficiency-associated gene expressed in ventricle 3	-0.7769	0.6668	0.5102	-0.6392	-0.6688	-0.5526	-0.6508	-0.8955
1	AI854196	brain derived neurotrophic factor (Bdnf)	-0.6417	0.691	0.7346	-1.2194	-0.7057	-1.3076	-1.332	-1.7276
1	AI854202	NOL1/NOP2/Sun domain family 2 (Nsun2)	-1.2048	0.8334	1.0657	-0.6055	-0.5192	-0.4983	-0.544	-0.9588
1	AI854349	Serine/threonine-protein kinase Sgk (EC 2.7.1.-) (Serum/glucocorticoid-regulated kinase).	-0.3007	0.6459	0.2595	-0.4671	0.2	-0.0568	-0.8459	-1.133
1	AI854404	Similar to angiomotin like 2	-0.4201	0.8541	0.5512	-1.0235	-0.8869	-0.6645	-0.6812	-0.8024
1	AI854477	RNA binding motif protein 10 (Rbm10)	-0.9609	0.2123	0.3354	-0.4526	-0.7839	-0.4932	-0.9712	-1.3499
1	AI854529	PREDICTED: RIKEN cDNA 2010003J03 gene (2010003J03Rik)	-1.2284	0.389	0.6112	-0.5154	-0.6066	-0.5869	-0.4662	-0.871
1	AI854574	PREDICTED: similar to Lupus autoantigen p70 - mouse (fragment) (LOC435143)	-0.9087	0.2086	0.6704	-0.0817	-0.4576	-0.3432	-0.4147	-0.822
1	AI854582	heat shock 70kDa protein 12A (Hspa12a)	-0.7997	0.914	0.6623	-0.6593	-0.5782	-0.3799	-0.3211	-0.5782
1	AI854624	Similar to eukaryotic translation initiation factor 3subunit 9 eta116kDa	-1.0532	0.5083	0.8878	-0.4151	-0.4183	-0.4703	-0.5795	-0.9296
1	AI854626	lymphocyte antigen 6 complex, locus A	-0.4	0.4211	0.2556	-0.3286	-0.6182	-0.7117	-0.8098	-0.8039
1	AI854680		-0.986	0.6504	0.869	-0.5867	-0.5544	-0.4568	-0.6373	-0.881
1	AI854685	solute carrier family 6 (neurotransmitter transporter, creatine), member 8 (Slc6a8)	-0.4092	1.1048	0.9936	-0.7444	-0.4436	0.0001	-0.8889	-1.1862
1	AI854728	data source:SPTRsource key:O15511evidence:ISS~homolog to ARP2/3 COMPLEX 16 KDA SUBUNIT (P16-ARC)	-0.7825	0.4019	0.3022	-0.8921	-0.5647	-0.3388	-0.4332	-0.7747
1	AI854740	apoptosis inhibitor 5 (Api5)	-0.6114	0.5479	0.5698	-0.2246	-0.377	-0.2169	-0.5582	-0.8356
1	AI854749	chaperonin subunit 3 (gamma) (Cct3)	-1.2883	0.5013	0.8755	-0.5515	-0.5372	-0.5339	-0.7158	-1.2504
1	AI854811	nucleolar protein 1 (Nol1)	-1.1359	1.4701	1.2557	-0.6426	-0.1511	-0.2567	-0.5398	-0.9568
1	AI854897	nucleoredoxin (Nxn)	-0.4334	1.0467	0.0219	-1.2074	-0.9292	-0.7989	-0.7271	-0.8719
1	AU015088	bystin-like (Bysl)	-1.2113	0.8042	1.0193	-0.523	-0.313	-0.3214	-0.8989	-0.8041
1	AU015271	glucosamine-phosphate N-acetyltransferase 1 (Gnpnat1)	-0.6065	0.6425	0.4434	-0.9884	-0.766	-0.4838	-0.5971	-0.5969
1	AU015685	eukaryotic translation initiation factor 2, subunit 3, structural gene X-linked (Eif2s3x)	-0.9289	0.1622	0.534	-0.5073	-0.4886	-0.3957	-0.5315	-0.7728
1	AU016361	integrin beta 4 binding protein (Itgb4bp)	-0.7387	0.3449	0.497	-0.684	-0.6171	-0.4378	-0.9428	-0.8952
1	AU016390	GTP binding protein 4 (Gtpbp4)	-0.7027	0.8785	0.9184	-0.7874	-0.301	-0.3607	-0.4844	-0.8201
1	AU016461	fertilization antigen protein 1 - mouse	-0.6911	0.6842	0.9655	0.0014	-0.1612	-0.2177	-0.4665	-0.8385
1	AU017245	PREDICTED: similar to Eukaryotic translation initiation factor 1A (eIF-1A) (eIF-4C) (LOC266459)	-0.5207	0.9795	0.8829	-0.4468	-0.2371	0.0844	-0.6285	-0.8674
1	AU017366	Transforming proteins P21 and P29. {Harvey murine sarcoma virus}	-0.9578	0.1489	0.2882	-0.6763	-0.6698	-0.4178	-0.5847	-0.8343
1	AU017699	EST C77032 (C77032), transcript variant 2	-0.6473	1.365	1.3573	-0.5853	0.1227	-0.1125	-0.8392	-0.7406
1	AU017869		-1.0374	0.7919	0.955	-0.7623	-0.5453	-0.5787	-0.8103	-1.2683
1	AU018262	PREDICTED: DNA segment, Chr 8, ERATO Doi 69, expressed (D8Ertd69e)	-0.2918	0.9328	0.7644	-0.7417	-0.5983	-0.2698	-0.2575	-0.5127
1	AU018895	splicing factor, arginine/serine-rich 2 (SC-35) (Sfrs2)	-1.069	0.8655	0.5619	-0.4601	-0.5779	-0.7633	-0.9551	-1.2133
1	AU019232	expressed sequence AU018108	-0.9613	1.6936	0.7064	-1.3458	-0.8399	-0.9289	-0.9184	-0.6171
1	AU019272	myelocytomatosis oncogene (Myc)	-1.3303	1.7918	1.8468	-0.5595	0.8745	-0.1557	-1.1226	-1.5935
1	AU019300	traube	-0.4942	0.6567	0.884	-0.6059	-0.2698	-0.3068	-0.6025	-0.8953
1	AU019402	splicing factor, arginine/serine-rich 7 (Sfrs7)	-0.8934	0.3491	0.5945	-0.1794	-0.4755	-0.5557	-0.8543	-1.3446
1	AU019416	RIKEN cDNA 1200009K13 gene (1200009K13Rik)	-0.8636	0.3562	0.5011	-0.2751	-0.514	-0.4151	-0.6142	-1.028
1	AU019458	PREDICTED: unc-13 homolog C (C. elegans) (Unc13c)	-0.8818	0.3338	0.5947	-0.2046	-0.5139	-0.5907	-0.9083	-1.3571
1	AU020073	hypothetical protein LOC238799	-0.5075	0.4205	0.3211	-0.4956	-0.5443	-0.4378	-0.5646	-0.6726
1	AU020188	nucleoporin 160 (Nup160)	-0.5989	0.3119	0.383	-0.2879	-0.5293	-0.4709	-0.5652	-0.7963
1	AU020218	DnaJ (Hsp40) homolog, subfamily C, member 2 (Dnajc2), transcript variant 2	-0.9164	0.5088	0.6344	-0.7727	-0.622	-0.4803	-0.5447	-1.0918
1	AU020228	data source:SPTRsource key:Q18720evidence:ISS~putative~related to COSMID C49H3	-0.8367	0.521	0.5324	-0.8294	-0.2883	-0.3345	-0.5346	-0.9476
1	AU020539	calcyclin binding protein (Cacybp)	-1.1076	0.22	0.5306	-0.9564	-1.0828	-0.6955	-0.747	-1.0547
1	AU020575	RIKEN cDNA 2610012O22 gene (2610012O22Rik)	-1.2208	0.5583	0.8603	-0.6762	-0.6279	-0.7214	-0.8275	-1.2542
1	AU020598		-0.8801	0.1608	0.669	-0.5042	-0.5281	-0.4253	-0.4915	-0.7719
1	AU020890	TAR DNA binding protein (Tardbp), transcript variant 4	-0.6673	0.5224	0.6607	-0.1489	-0.4012	-0.1386	-0.5391	-0.8414
1	AU021030	Acyl-CoA synthetaselong chain	-1.1433	1.6197	0.7826	-1.2896	-0.8389	-0.6949	-0.9104	-0.7257
1	AU021235	Similar to hypothetical protein MGC2722	-0.8209	0.8804	1.0871	-0.7699	-0.2888	-0.4881	-0.6681	-1.0872
1	AU021413	importin 11 (Ipo11)	-0.8492	0.2073	0.5737	-0.1491	-0.5807	-0.3469	-0.4714	-0.8061
1	AU021615	Set beta isoform - rat	-1.1342	0.4835	0.7554	-0.3133	-0.7962	-0.7908	-0.9096	-1.4649
1	AU022272	ATP-binding cassette, sub-family E (OABP), member 1 (Abce1)	-1.0475	0.5158	0.7948	-0.6034	-0.5218	-0.6093	-0.7074	-0.9144
1	AU022825	GTP binding protein 4 (Gtpbp4)	-0.7367	0.8054	0.891	-1.0628	-0.2912	-0.3977	-0.917	-0.7021
1	AU023294	villin 2 (Vil2)	-0.9495	0.6048	0.2212	-0.5754	-0.45	-0.5674	-1.3845	-1.6899
1	AU024246	RIKEN cDNA 1200009K13 gene (1200009K13Rik)	-0.9418	0.3061	0.4794	-0.2566	-0.5642	-0.4178	-0.6162	-1.0225
1	AU024550	TRIP protein {Cricetulus griseus}	-0.7391	0.3859	0.056	-0.8359	-0.7413	-0.6201	-0.7424	-1.0062
1	AU024780	PREDICTED: RIKEN cDNA 4933403L16 gene (4933403L16Rik)	-0.9584	0.7478	0.653	-0.6088	-0.482	-0.2597	-0.2231	-0.6362
1	AU024801		-1.0074	0.2266	0.4269	-0.2924	-0.6034	-0.4816	-0.5891	-1.047
1	AU024802		-1.0001	0.224	0.3831	-0.2506	-0.577	-0.4797	-0.6368	-1.0462
1	AU040189	RIKEN cDNA 2310008M10 gene (2310008M10Rik)	-0.7349	0.0264	0.6539	-0.4966	-0.4451	-0.2345	-0.5553	-0.8259
1	AU040533	DnaJ (Hsp40) homolog, subfamily B, member 10 (Dnajb10)	-0.625	0.7036	0.6511	-0.4125	-0.2994	-0.172	-0.4172	-0.6217
1	AU040830	cDNA sequence BC003885 (BC003885)	-0.7799	0.807	0.7674	-0.4652	-0.2979	-0.2311	-0.4798	-0.7673
1	AU041141	beta-site APP cleaving enzyme~data source:MGDsource key:MGI:1346542evidence:ISS~putative	-1.1445	0.101	0.3746	-0.3889	-0.3891	-0.358	-0.5222	-0.878
1	AU041190	nucleoredoxin (Nxn)	-0.5062	0.9835	0.1967	-1.0845	-0.9558	-0.7861	-0.6575	-0.8404
1	AU041192	DNA-binding protein inhibitor Id-2 - mouse	0.0695	1.5592	0.9471	-0.2719	-1.422	-0.2132	-0.2036	-2.7056
1	AU041600	origin recognition complex, subunit 2-like (S. cerevisiae) (Orc2l)	-1.0249	0.4299	0.7943	-0.529	-0.7094	-0.5571	-0.4081	-0.6757
1	AU042681	serum/glucocorticoid regulated kinase (Sgk)	-0.462	0.6816	0.1915	-0.4491	0.2275	-0.0859	-0.8968	-1.2848
1	AU043208	glucosamine-phosphate N-acetyltransferase 1 (Gnpnat1)	-0.6962	0.5076	0.3481	-1.2115	-0.81	-0.5247	-0.8599	-0.6437
1	AU043242	brix domain containing 1 (Bxdc1)	-1.1792	0.7921	0.9166	-0.8358	-0.4813	-0.4922	-0.7009	-1.0134
1	AU043277	hypothetical protein LOC238799	-0.3567	0.4234	0.3641	-0.5519	-0.5586	-0.4584	-0.5813	-0.6641
1	AU043400	RanBP7/importin 7	-0.9274	0.5817	0.5922	-0.4427	-0.4684	-0.4898	-0.6928	-0.8576
1	AU044268	phosphatidylserine synthase 1 (Ptdss1)	-0.623	0.3292	0.4226	-0.3857	-0.3547	-0.2254	-0.5412	-1.0357
1	AU044419	retinoblastoma binding protein 7 (Rbbp7)	-0.8257	0.5891	0.5863	-0.0053	-0.6416	-0.5363	-0.675	-1.0687
1	AU044470	Histone deacetylase 1 (HD1). [Human] {Homo sapiens}	-0.6331	0.5929	0.852	-0.1953	-0.2054	0.1014	-0.4416	-0.8726
1	AU044777	RIKEN cDNA C330023M02 gene (C330023M02Rik)	-1.0009	0.7811	0.8075	-0.6966	-0.1235	-0.1978	-0.0036	-0.6465
1	AU044964	Similar to tumor necrosis factoralpha-induced protein 1 (endothelial)	-0.5212	0.8879	0.6979	-0.2362	-0.3598	-0.0629	-0.561	-0.9171
1	AU044980	Ras association (RalGDS/AF-6) domain family 1 (Rassf1)	-0.5208	0.3664	0.3014	-0.6751	-0.8051	-0.4077	-0.6004	-0.8425
1	AU045125	RIKEN cDNA 0610039J04 gene (0610039J04Rik)	-0.8137	0.8076	0.7678	-0.6524	-0.0999	-0.1189	-0.2547	-0.5007
1	AU045161	RIKEN cDNA 4930553M18 gene (4930553M18Rik)	-0.9096	0.7102	0.7102	0.0734	-0.385	-0.451	-0.8404	-1.5006
1	AU045282	RIKEN cDNA 2410003B16 gene	-0.3449	1.7431	0.3416	-0.8546	-1.4375	-1.194	-0.9206	-1.0787
1	AU046274	Ras-GTPase-activating protein SH3-domain binding protein (G3bp)	-0.8451	0.7903	0.9815	-0.1665	-0.1482	-0.2348	-0.4346	-0.7072
1	AW536085	phosphoglycerate kinase (EC 2.7.2.3) - mouse	-1.7066	0.2326	1.1549	0.1623	-0.8221	-0.8514	-0.8813	-0.7632
1	AW536107	gastric cancer antigen Ga19 {Homo sapiens}	-0.6347	0.429	0.6042	-0.7043	-0.4125	-0.3474	-0.5463	-0.852
1	AW536111	RIKEN cDNA 2700083B06 gene (2700083B06Rik)	-0.8361	0.7124	0.7409	-0.6437	-0.3679	-0.5373	-1.1036	-1.4144
1	AW536113	RNA binding motif protein 17 (Rbm17)	-0.6634	0.2426	0.2655	-0.4428	-0.6004	-0.4559	-0.5705	-0.8705
1	AW536137	chaperonin subunit 5 (epsilon) (Cct5)	-1.0029	0.271	0.4761	-0.3536	-0.4197	-0.3659	-0.7821	-1.2365
1	AW536151	heat shock protein 1 (chaperonin) (Hspd1)	-1.1297	0.5148	0.8921	-0.4529	-0.3366	-0.1345	-0.0314	-0.4824
1	AW536183	chaperonin subunit 3 (gamma) (Cct3)	-1.2776	0.5551	0.8785	-0.6764	-0.5433	-0.5801	-0.8088	-1.2171
1	AW536183	chaperonin subunit 3 (gamma) (Cct3)	-1.2211	0.4464	0.9051	-0.6543	-0.5347	-0.5671	-0.768	-1.1715
1	AW536183	T-complex protein 1gamma subunit (TCP-1-gamma) (CCT-gamma) (Matricin).	-1.2975	0.4556	0.8258	-0.6252	-0.5761	-0.5922	-0.8067	-1.205
1	AW536183	T-complex protein 1gamma subunit (TCP-1-gamma) (CCT-gamma) (Matricin).	-1.2915	0.4792	0.8718	-0.6295	-0.5273	-0.5738	-0.768	-1.2035
1	AW536195	phosphoglycerate mutase 1 (Pgam1)	-1.4278	0.4809	1.1038	-0.0564	-0.2966	-0.2753	-0.2885	-0.238
1	AW536204	splicing factor, arginine/serine-rich 3 (SRp20) (Sfrs3)	-0.8861	0.2143	0.5133	-0.1037	-0.5154	-0.5317	-0.7403	-1.1315
1	AW536208	eukaryotic translation initiation factor 1A (Eif1a)	-0.5031	1.1072	0.9015	-0.5985	-0.2577	0.1083	-0.7967	-1.1348
1	AW536219	RIKEN cDNA 2610033H07 gene (2610033H07Rik)	-0.7304	0.7325	0.7503	-0.89	-0.5094	-0.4942	-0.7396	-1.0256
1	AW536239	RIKEN cDNA 2610024B07 gene	-0.2832	1.0228	0.1591	-0.7958	-0.7755	-0.9638	-0.8182	-0.9774
1	AW536425	nucleolin (Ncl)	-1.1973	0.7654	1.0942	-0.5907	-0.55	-0.7397	-0.7446	-1.2784
1	AW536531	data source:SPTRsource key:Q9NPV2evidence:ISS~homolog to HYPOTHETICAL 23.4 KDA PROTEIN	-1.476	0.3672	1.4959	-0.4878	-0.7893	-1.2021	-1.1659	-1.9039
1	AW536609	Eukaryotic translation initiation factor 3 subunit 10 (eIF-3 theta) (eIF3 p167) (eIF3 p180)	-0.5287	0.404	0.424	-0.6519	-0.4122	-0.3563	-0.4824	-0.7388
1	AW536663	chaperonin subunit 7 (eta) (Cct7)	-0.991	0.1963	0.6294	-0.4128	-0.5288	-0.5215	-0.5851	-0.8497
1	AW536663	chaperonin subunit 7 (eta) (Cct7)	-0.9461	0.21	0.5951	-0.3794	-0.5391	-0.4457	-0.5789	-0.9158
1	AW536773	nucleolar protein family A, member 2 (Nola2)	-1.5956	0.5567	0.9883	-0.6104	-0.4764	-0.3643	-0.4141	-1.1378
1	AW536776	DEAD (Asp-Glu-Ala-Asp) box polypeptide 21 (Ddx21)	-1.2004	1.4584	1.6034	-0.3004	-0.1285	-0.4156	-0.9242	-1.2541
1	AW536810	kelch family protein Nd1-L	-1.072	0.585	0.7202	-0.2289	-0.9165	-0.7557	-0.7539	-1.26
1	AW536842	protein phosphatase 1G (formerly 2C), magnesium-dependent, gamma isoform (Ppm1g)	-0.9519	0.1279	0.9052	-0.1759	-0.477	-0.3511	-0.377	-0.8123
1	AW536843	T-complex protein 1delta subunit (TCP-1-delta) (CCT-delta) (A45).	-0.9086	0.2133	0.3837	-0.3873	-0.5435	-0.4069	-0.7116	-0.9859
1	AW536858	PREDICTED: RIKEN cDNA 2610318G08 gene (2610318G08Rik)	-0.9407	1.0406	0.9638	-0.9474	-0.4607	-0.5964	-0.8672	-1.3409
1	AW536866	RNA polymerase 1-2 (Rpo1-2)	-0.9482	1.3538	1.3594	-0.7919	-0.2156	-0.2093	-0.7032	-1.0845
1	AW536867	RIO kinase 2 (yeast) (Riok2)	-0.6248	0.7127	0.7018	-0.7932	-0.3869	-0.4142	-0.4013	-0.6487
1	AW536886	nucleolar protein 5A (Nol5a)	-1.6223	1.4128	1.4612	-0.7172	-0.7196	-1.0611	-1.4689	-1.9955
1	AW536927	RIKEN cDNA 9130404D14 gene (9130404D14Rik)	-0.7272	2.3685	1.8416	0.0879	0.2274	-0.0664	-0.8044	-1.1816
1	AW536966	SYNCRIP	-0.6271	0.2995	0.4354	0.0245	-0.2038	-0.2264	-0.6457	-0.9565
1	AW537045	methionine aminopeptidase 2 (Metap2)	-0.8176	0.2917	0.4624	-0.5843	-0.4219	-0.3469	-0.3376	-0.6878
1	AW537050	EBNA1 binding protein 2 (Ebna1bp2)	-1.2347	0.9563	1.1899	-0.7479	-0.6221	-0.7663	-0.9737	-1.3834
1	AW537102	RIKEN cDNA 2610312B22 gene (2610312B22Rik)	-1.1701	0.394	0.7758	-0.6162	-0.5101	-0.426	-0.6631	-1.0895
1	AW537114	RIKEN cDNA 2410005K20 gene (2410005K20Rik)	-0.9698	0.6437	0.8027	-0.7254	-0.4704	-0.5512	-0.7585	-1.1292
1	AW537151		-0.6736	1.2402	0.6458	-0.3592	-0.248	-0.0571	-0.5012	-0.5489
1	AW537187		-1.3864	0.4265	0.8167	-0.3871	-0.3962	-0.3122	-0.2603	-0.7404
1	AW537194		-0.8315	0.2511	0.4262	-0.3562	-0.3874	-0.3077	-0.7473	-1.0259
1	AW537256	PREDICTED: similar to TLS-associated protein TASR-2 (LOC432730)	-0.7004	0.2178	0.6319	-0.4879	-0.4586	-0.5995	-0.6381	-0.9045
1	AW537261	apoptosis antagonizing transcription factor (Aatf)	-0.5059	0.521	0.7416	-0.6553	-0.3724	-0.1893	-0.5211	-0.8667
1	AW537295	heat shock protein 1 (chaperonin) (Hspd1)	-1.4455	0.4456	0.8691	-0.4155	-0.3539	-0.1767	0.0148	-0.5256
1	AW537327	Unknown (protein for MGC:28734)	-1.1158	0.3787	0.5996	-0.4522	-0.5416	-0.471	-0.5841	-0.8886
1	AW537395	ubiquitin protein ligase E3A (Ube3a), transcript variant 2	-0.9922	0.1955	0.6327	-0.5645	-0.6217	-0.5972	-0.9037	-1.2524
1	AW537642	PREDICTED: DEAD (Asp-Glu-Ala-Asp) box polypeptide 10 (Ddx10)	-0.7705	0.7607	0.5627	-0.8722	-0.4476	-0.3786	-0.6395	-1.0113
1	AW537675	DEAH (Asp-Glu-Ala-His) box polypeptide 15 (Dhx15)	-0.5904	0.2852	0.5157	-0.3584	-0.4211	-0.344	-0.6003	-0.7794
1	AW537790	Similar to poly(A)-binding proteincytoplasmic 4 (inducible form)	-0.9714	0.2909	0.6934	-0.2	-0.3903	-0.5601	-0.9855	-1.2693
1	AW537794	RIKEN cDNA C030036P15 gene (C030036P15Rik)	-0.7657	0.8853	1.0771	-0.3192	-0.1658	-0.1499	-0.3782	-0.7031
1	AW537799	nucleolar protein 5 (Nol5)	-1.2998	1.0904	1.1963	-0.6006	-0.5619	-0.8715	-1.2128	-1.6674
1	AW537825	RIKEN cDNA 2610033H07 gene (2610033H07Rik)	-0.7682	0.7492	0.7618	-0.8047	-0.4309	-0.4678	-0.6749	-0.9429
1	AW538177	MYB binding protein (P160) 1a (Mybbp1a)	-1.0872	0.5337	0.808	-0.7579	-0.5898	-0.6755	-0.9876	-1.3346
1	AW538315	eukaryotic translation initiation factor 1A (Eif1a)	-0.5467	1.0605	0.9231	-0.5066	-0.2215	0.0876	-0.7983	-0.9777
1	AW538336	Mitochondrial import inner membrane translocase subunit TIM8 A (Deafness dystonia protein 1 homolog)	-1.882	0.5918	0.6931	-0.8788	-0.9979	-0.8975	-0.7692	-1.1927
1	AW538472	ARP2/3 complex 34 kDa subunit (P34-ARC) (Actin-related protein 2/3 complex subunit 2). [Human]	-0.7959	0.3378	0.3082	-0.6374	-0.6224	-0.372	-0.5965	-0.8269
1	AW538673	unnamed protein product {Homo sapiens}	-1.076	0.6007	0.829	-0.5329	-0.6056	-0.6812	-0.8779	-1.1366
1	AW538732	vinculin (Vcl)	-0.3853	1.3875	0.2533	-1.5911	-1.3654	-0.6005	-0.1198	-0.6418
1	AW538845	nucleoporin 153 (Nup153)	-0.7249	0.5628	0.6644	-0.3002	-0.4868	-0.4222	-0.5746	-0.894
1	AW539280	Yip1 interacting factor homolog (S. cerevisiae) (Yif1)	-0.7296	0.6813	0.5403	-0.4884	-0.6225	-0.5262	-0.8035	-1.1825
1	AW539326	budding uninhibited by benzimidazoles 3 homolog (S. cerevisiae) (Bub3)	-1.0651	0.4787	0.8429	-0.4312	-0.4261	-0.4005	-0.5165	-0.9195
1	AW539329	zinc finger, FYVE domain containing 16 (Zfyve16)	-1.1693	0.6413	0.7728	-0.4721	-0.2832	-0.2918	-0.5039	-0.8284
1	AW539434	PREDICTED: signal-induced proliferation-associated 1 like 2 (Sipa1l2)	-0.6144	0.6602	0.7015	-0.0433	0.091	-0.2255	-0.4123	-0.9668
1	AW539437	heterogeneous nuclear ribonucleoprotein F (Hnrpf)	-0.6921	0.2363	0.4566	-0.4719	-0.6562	-0.3837	-0.7832	-1.0767
1	AW539462	RIKEN cDNA 1500002M01 gene (1500002M01Rik)	-0.6941	0.3306	0.469	-0.3869	-0.3071	-0.3538	-0.4741	-0.688
1	AW539467	eukaryotic translation initiation factor 3, subunit 10 (theta) (Eif3s10)	-0.5557	0.47	0.4399	-0.4267	-0.4004	-0.3071	-0.5172	-0.756
1	AW539519	Smad ubiquitination regulatory factor 2 (EC 6.3.2.-) (Ubiquitin-- protein ligase SMURF2)	-0.6785	0.6418	0.65	-0.661	-0.517	-0.2517	-0.5106	-0.7843
1	AW539588		-0.6301	0.5307	0.5965	-0.9586	-0.7441	-0.5329	-0.5838	-0.9724
1	AW539636	nucleolar and coiled-body phosphoprotein 1 (Nolc1)	-1.0551	1.5312	1.5921	-0.3732	-0.0275	-0.2288	-0.5343	-1.1203
1	AW539656	RIKEN cDNA 2410080P20 gene (2410080P20Rik)	-0.9805	0.1401	0.6868	-0.4047	-0.302	-0.3714	-0.6822	-0.9768
1	AW539791	RIKEN cDNA 1110064N10 gene (1110064N10Rik)	-0.8701	0.5642	0.6717	-0.5826	-0.4192	-0.3971	-0.4973	-0.8615
1	AW540942	phosphatidylinositol transfer protein (Pitpn)	-0.6404	0.7493	0.5257	-0.51	-0.3959	-0.2327	-0.453	-0.6407
1	AW540982	Eukaryotic peptide chain release factor subunit 1 (eRF1) (Eukaryotic release factor 1) (TB3-1)	-0.5899	0.8575	0.7011	-0.3341	-0.2087	-0.1206	-0.4094	-0.538
1	AW541452	Queuine tRNA-ribosyltransferase (EC 2.4.2.29) (tRNA-guanine transglycosylase)	-0.992	0.3646	0.7078	-0.5584	-0.4758	-0.5929	-0.7713	-1.078
1	AW541474	nucleolin (Ncl)	-1.1488	0.7306	1.1333	-0.4934	-0.5358	-0.7145	-0.7904	-1.2322
1	AW541476	expressed sequence AA673513	-1.0396	0.4346	0.8461	-0.4182	-0.5786	-0.6435	-0.7514	-1.1552
1	AW542919	RNA (guanine-7-) methyltransferase (Rnmt)	-0.6055	0.2806	0.4482	-0.4318	-0.5114	-0.5157	-0.7386	-0.989
1	AW543087	RIKEN cDNA 0610016J10 gene (0610016J10Rik)	-0.8604	0.1706	0.4811	-0.6716	-0.52	-0.3413	-0.2965	-0.8593
1	AW543396		-0.7867	0.0672	0.5409	-0.2382	-0.5099	-0.2878	-0.7099	-1.1031
1	AW543496	Kruppel-like factor 16 (Klf16)	-0.5684	0.575	0.6059	-0.541	-0.3867	-0.2194	-0.3513	-0.5669
1	AW543510	data source:SPTRsource key:Q9Y3B9evidence:ISS~homolog to human CGI-115 PROTEIN~putative	-0.9352	1.0748	0.8789	-0.754	-0.409	-0.4181	-0.7888	-1.2148
1	AW543621	Origin recognition complex subunit 2.	-0.9982	0.3987	0.6905	-0.5361	-0.7141	-0.5702	-0.7873	-0.7996
1	AW543662	TATA-binding protein-interacting protein 49 - rat	-0.5528	0.2806	0.5846	-0.4141	-0.49	-0.4953	-0.5852	-0.8029
1	AW543679		-0.7366	0.5373	0.5912	-0.4483	-0.3093	-0.1913	-0.6242	-0.855
1	AW543683	nucleolin - mouse	-1.0802	0.7609	1.0298	-0.5636	-0.5799	-0.7155	-0.8059	-1.1876
1	AW543722	Arginyl-tRNA synthetase (EC 6.1.1.19) (Arginine--tRNA ligase) (ArgRS).	-0.7512	0.661	0.5663	-0.4231	-0.2959	-0.2586	-0.6879	-0.9225
1	AW543745	Eukaryotic translation initiation factor 3 subunit 4 (eIF-3 delta) (eIF3 p44)	-0.7919	0.4563	0.4113	-0.5396	-0.4668	-0.3435	-0.6685	-0.919
1	AW543756		-1.3373	0.5765	0.962	-0.4211	-0.3886	-0.0989	0.0547	-0.4403
1	AW543765		-0.6351	0.6561	0.8138	-0.4303	-0.3358	-0.3275	-0.3038	-0.8087
1	AW543848	DEAD (Asp-Glu-Ala-Asp) box polypeptide 21 (Ddx21)	-1.4301	1.3183	1.62	-0.5271	-0.1513	-0.5449	-0.8412	-1.2672
1	AW544122	nucleosome assembly protein 1-like 1 (Nap1l1)	-0.4913	0.6151	1.1117	0.2828	-0.3613	-0.4241	-0.5641	-1.0491
1	AW544130	data source:MGDsource key:MGI:1346035evidence:ISS~phenylalanine-tRNA synthetase-like~putative	-1.0986	0.2186	0.4944	-0.3972	-0.4454	-0.3717	-0.5386	-0.9143
1	AW544153	cDNA sequence BC031407 (BC031407)	-0.7048	0.1726	0.3404	-0.6044	-0.4804	-0.4115	-0.6676	-0.9414
1	AW544204	chaperonin subunit 8 (theta) (Cct8)	-1.1171	0.4582	0.7058	-0.6045	-0.694	-0.6436	-0.8915	-1.2285
1	AW544238	EST, Weakly similar to S37583 RING finger protein rfp - mouse (fragment) [M.musculus]	-0.593	0.1844	0.4899	-0.5109	-0.4981	-0.4701	-0.6873	-0.9833
1	AW544241	eukaryotic translation initiation factor 3, subunit 1 alpha (Eif3s1)	-0.8397	0.9008	0.8951	-0.549	-0.373	-0.1826	-0.2437	-0.4277
1	AW544382	RNA recognition motif. (a.k.a. RRMRBDor RNP domain) containing protein~data source:Pfamsource	-0.9576	1.1587	1.2164	-0.3721	-0.0004	-0.1686	-0.425	-0.8074
1	AW544418	basic leucine zipper and W2 domains 2 (Bzw2)	-1.3412	0.361	0.5929	-0.6971	-0.737	-0.8411	-0.7004	-1.2801
1	AW544550	eukaryotic translation initiation factor 3, subunit 10 (theta) (Eif3s10)	-0.5958	0.5507	0.4733	-0.3753	-0.3903	-0.2742	-0.5985	-0.7802
1	AW544592		-1.3021	0.5129	0.9269	-0.4637	-0.3727	-0.1561	0.0245	-0.4566
1	AW544641	exosome component 1 (Exosc1)	-0.6941	0.9347	1.0928	-0.5253	-0.3068	-0.2494	-0.3992	-0.6809
1	AW544806	8 days embryo whole body cDNA, RIKEN full-length enriched library, clone:5730598B06 product:MYELOBLAST KIAA0215 [Homo sapiens], full insert sequence.	-0.8372	0.379	0.5517	-0.9237	-0.6464	-0.177	-0.8821	-1.1963
1	AW544851	integrin alpha 5 (fibronectin receptor alpha) (Itga5)	-0.6994	1.1851	0.8494	0.0414	-0.1761	-0.146	-0.6024	-0.9702
1	AW544862	heat shock protein 105 (Hsp105)	-1.0385	1.5682	1.276	-0.5943	-0.4796	-0.2528	-0.5523	-0.7916
1	AW544865	expressed sequence AW544865 (AW544865)	-0.536	0.6439	0.8749	-0.5843	-0.4055	-0.2991	-0.7566	-1.0369
1	AW544924	PAK1 interacting protein 1 (Pak1ip1)	-0.917	0.7256	0.6264	-0.5572	-0.4642	-0.1344	-0.1732	-0.6268
1	AW544929	nucleoporin 160kDa	-0.4038	0.2852	0.3778	-0.2904	-0.4839	-0.2948	-0.5837	-0.8388
1	AW545193	actin related protein 2/3 complex, subunit 4 (Arpc4)	-0.8232	0.2443	0.3077	-0.5597	-0.4709	-0.2331	-0.4483	-0.8019
1	AW545313	chaperonin subunit 7 (eta) (Cct7)	-1.0825	0.2675	0.6079	-0.3501	-0.5496	-0.5326	-0.5817	-0.9167
1	AW545789	Sjogren syndrome antigen B (Ssb)	-0.7062	0.5029	0.5544	-0.3691	-0.52	-0.3932	-0.2683	-0.6272
1	AW545809	solute carrier family 3 (activators of dibasic and neutral amino acid transport), member 2 (Slc3a2)	-0.6816	0.4275	0.0065	-0.9344	-0.673	-0.7415	-0.8872	-0.8005
1	AW546006	RIKEN cDNA 2610027L16 gene	-0.7258	0.3409	0.5217	-0.2342	-0.5589	-0.1391	-0.6936	-1.0515
1	AW546150	T-complex protein 1beta subunit (TCP-1-beta) (CCT-beta).	-1.0752	0.1031	0.3807	-0.434	-0.3784	-0.4209	-0.6289	-0.8862
1	AW546209	leucine rich repeat (in FLII) interacting protein 1 (Lrrfip1)	-0.2722	0.4123	0.0241	-1.216	-0.6	-0.2323	-0.7232	-0.642
1	AW546427	related RAS viral (r-ras) oncogene homolog 2 (Rras2)	-1.3731	1.1405	0.9518	-0.7543	-0.9742	-0.8124	-0.5975	-0.8565
1	AW546603		-0.5544	1.0042	0.9189	-0.4188	-0.1471	0.0164	-0.5981	-0.934
1	AW546615	translation initiation factor eIF-2 alpha chain - rat	-1.0483	0.3769	0.6524	-0.9108	-0.6904	-0.6384	-0.7102	-1.0699
1	AW546893	pescadillo homolog 1, containing BRCT domain (zebrafish) (Pes1)	-0.903	0.3641	0.5472	-0.6075	-0.242	-0.3541	-0.6426	-0.9555
1	AW547023	PREDICTED: RIKEN cDNA 2410003B16 gene (2410003B16Rik)	-0.2614	1.65	0.3839	-0.8596	-1.3543	-1.1383	-0.8363	-1.097
1	AW547467	RIKEN cDNA 2310058A11 gene (2310058A11Rik)	-0.9053	0.5704	0.7463	-0.4739	-0.6714	-0.6088	-0.9466	-1.3217
1	AW547701	regulator of G-protein signaling 19 (Rgs19)	-0.7941	0.1684	0.4893	-0.791	-0.5069	-0.368	-0.4103	-0.7
1	AW547724	PRP31	-0.808	0.4895	0.5808	-0.2513	-0.4726	-0.4695	-0.7477	-1.1139
1	AW547861	cellular nucleic acid binding protein 1 (Cnbp1)	-0.8007	0.627	0.6185	-0.4657	-0.3588	-0.3916	-0.5298	-0.6956
1	AW547861	cellular nucleic acid binding protein 1 (Cnbp1)	-0.7922	0.6402	0.5891	-0.4474	-0.373	-0.3888	-0.5554	-0.7081
1	AW547924	Histone acetyltransferase type B subunit 2 (Retinoblastoma binding protein p46)	-0.8313	0.5519	0.5716	-0.011	-0.652	-0.5493	-0.6942	-1.0683
1	AW547981	EST	-0.9687	0.0113	0.8922	0.0933	-0.2801	-0.4916	-0.8822	-1.274
1	AW548173		-1.4277	0.5266	0.9806	-0.4478	-0.321	-0.2065	0.1049	-0.455
1	AW548208		-0.684	0.7647	0.8677	-0.2198	-0.2854	-0.1533	-0.9395	-1.1216
1	AW548498		-0.5728	1.2028	0.5667	-0.315	-0.2573	-0.0988	-0.3575	-0.5181
1	AW548540	Nucleolar protein NOP5 (Nucleolar protein 5) (Nopp140 associated protein). [Rat] {Rattus norvegicus}	-1.1932	0.922	1.033	-0.4927	-0.5201	-0.7801	-0.9687	-1.4442
1	AW548819	Similar to acidic 82 kDa protein mRNA	-0.4622	0.7315	0.5831	-0.4451	-0.2755	-0.3127	-0.392	-0.6253
1	AW548837	coronin, actin binding protein 1C (Coro1c)	-1.3362	0.7315	0.2313	-0.419	-0.8075	-0.5868	-1.0188	-1.4658
1	AW548916	RNA binding motif protein 13 (Rbm13)	-1.1396	0.8367	0.774	-0.8797	-0.6453	-0.778	-1.0804	-1.4491
1	AW549140	peter pan homolog (Drosophila) (Ppan)	-1.1724	0.9023	1.1078	-0.8604	-0.2822	-0.4961	-0.7246	-1.1302
1	AW549182	RIKEN cDNA 2410015A15 gene	-0.8031	0.7041	0.8406	-0.5345	-0.2003	-0.1705	-0.2655	-0.7959
1	AW549256	integrin beta 4 binding protein (Itgb4bp)	-1.0236	0.3495	0.5202	-0.6512	-0.5714	-0.5041	-0.6945	-0.9688
1	AW549271	Balb/c mid-G1 serum response (I-8-23) mRNA, 5' sequence.	-0.4869	0.7995	0.2977	-0.8368	-0.9766	-0.5737	-0.6863	-1.0372
1	AW549306	RNA/DNA-binding protein - mouse	-0.7886	0.2416	0.588	-0.1246	-0.4855	-0.5794	-0.4807	-1.0205
1	AW549472	EST	-0.7673	0.5555	0.3505	0.0065	-0.2272	-0.4433	-0.8059	-1.0112
1	AW549739	angiomotin like 2 (Amotl2)	-0.1067	0.7979	0.6445	-1.0041	-0.7704	-0.576	-0.5641	-0.7655
1	AW549756	destrin (Dstn)	-1.0205	0.4283	0.4285	-1.1089	-1.2337	-0.8569	-0.4755	-1.2612
1	AW550288	eukaryotic translation initiation factor 5A (Eif5a)	-1.4564	0.0159	0.8625	-0.2822	-0.5791	-0.7049	-0.7382	-1.0952
1	AW550564	RIKEN cDNA 2410005K20 gene	-1.0242	0.7409	0.812	-0.7488	-0.4079	-0.6126	-0.7343	-1.0884
1	AW550679	Similar to DEAD/H (Asp-Glu-Ala-Asp/His) box polypeptide 27	-0.9357	0.3454	0.6462	-0.6163	-0.6509	-0.6092	-1.0025	-1.2647
1	AW551372	destrin	-0.6714	0.2775	0.2857	-0.2584	-0.3223	-0.2219	-0.5432	-0.9026
1	AW551435	PREDICTED: cytoskeleton-associated protein 4 (Ckap4)	-0.6136	0.0806	0.6576	-0.2739	-0.8123	-0.5038	-0.5872	-0.9809
1	AW551476		-0.6887	0.4982	0.4407	-0.0538	-0.6054	-0.4751	-0.6088	-1.0033
1	AW551798	transcription factor CA150b	-0.7321	0.459	0.5253	-0.1737	-0.3412	-0.5035	-0.5828	-1.0622
1	AW552089		-1.0696	0.4173	0.1146	-0.9507	-0.5385	-0.5507	-0.8558	-1.0192
1	AW552133	Kinesin-like protein KIF2.	-0.6142	0.2163	0.4049	-0.4508	-0.4569	-0.3812	-0.5712	-0.8958
1	AW552134	Similar to phenylalanine-tRNA synthetase-like	-0.8658	0.4363	0.8926	-0.4128	-0.2478	-0.305	-0.5591	-0.9363
1	AW552195	translocase of outer mitochondrial membrane 20 homolog (yeast) (Tomm20)	-0.875	0.3645	0.3786	-0.6972	-0.38	-0.421	-0.5324	-0.7168
1	AW552203	cleavage stimulation factor, 3' pre-RNA subunit 2 (Cstf2)	-1.0164	0.3626	0.7765	-0.2586	-0.5162	-0.5319	-0.6683	-0.916
1	AW552255	Weakly similar to RIKEN cDNA 5730493B19 [Mus musculus] [M.musculus]	-0.7638	0.0127	0.6375	-0.4112	-0.4897	-0.4332	-0.5305	-0.6733
1	AW552290	nucleoplasmin 3 (Npm3)	-0.9751	0.8819	0.9939	-0.4522	-0.4895	-0.5103	-1.026	-1.2759
1	AW552394	RIKEN cDNA 5330440G10 gene	-0.7887	0.1567	0.423	-0.5235	-0.6087	-0.4621	-0.6783	-0.9132
1	AW552415	importin 13 (Ipo13)	-0.5877	0.4967	0.2989	-0.7851	-0.5965	-0.3814	-0.576	-0.6894
1	AW552571	highly charged protein {Homo sapiens}	-0.627	0.3015	0.2715	-0.6244	-0.583	-0.4706	-0.6917	-1.0661
1	AW552638	cold shock domain protein A (Csda)	-1.31	0.6447	1.0616	-0.0861	-0.2344	-0.4194	-0.6864	-0.9415
1	AW553048	RIKEN cDNA 5330421F07 gene (5330421F07Rik)	-0.2517	0.9312	0.7471	-0.6133	-0.7981	-0.3991	-0.5012	-0.9736
1	AW553143	RIKEN cDNA 2610511O17 gene (2610511O17Rik)	-0.5798	0.5982	0.7474	-0.3312	-0.1342	-0.0477	-0.5321	-0.786
1	AW553280	integrin beta 1 (fibronectin receptor beta) (Itgb1)	-0.4963	0.8271	0.5894	-0.5435	-0.7293	-0.423	-0.5199	-0.6793
1	AW553329		-0.4302	0.1407	0.4558	-0.3892	-0.3867	-0.3265	-0.5935	-1.0142
1	AW553347	sphingosine-1-phosphate phosphatase 1 (Sgpp1)	-0.453	0.0554	0.5549	-0.5698	-0.7252	-0.6355	-0.7478	-0.7918
1	AW553416	Probable ribosome biogenesis protein NEP1 (C2f protein).	-0.8598	0.3719	0.691	-0.2663	-0.3574	-0.3346	-0.579	-0.7847
1	AW553529	heterogeneous nuclear ribonucleoprotein A/B (Hnrpab)	-1.1698	0.3837	0.6249	-0.327	-0.7525	-0.6825	-0.7655	-1.0859
1	AW553551	CL2BC protein - rat	-0.2443	0.1916	0.3518	-1.0805	-0.9782	-0.7979	-0.5164	-0.4984
1	AW553609	data source:SPTRsource key:Q9H9X7evidence:ISS~homolog to CDNA FLJ12484 FISCLONE NT2RM1001102	-0.3768	0.9578	0.7884	-0.4372	-0.0507	-0.1097	-0.8078	-0.9492
1	AW553616	PREDICTED: guanine monphosphate synthetase (Gmps)	-0.7303	0.4884	0.6823	-0.4541	-0.4643	-0.4794	-0.631	-0.9337
1	AW555711	glypican 3 (Gpc3)	-0.5631	0.86	0.9587	-0.2825	-0.2271	-0.0312	-0.3922	-0.6923
1	AW555713	RuvB-like protein 2 (Ruvbl2)	-0.7369	0.2692	0.6682	-0.3029	-0.6279	-0.6227	-0.7601	-1.1536
1	AW555731	brain protein 16 (Brp16)	-0.6743	0.417	0.7566	-0.3355	-0.0794	-0.2036	-0.9063	-0.9167
1	AW555803	Tbc1 protein - mouse	-0.5155	1.0171	0.5214	-0.4042	-0.4794	-0.3661	-0.3203	-0.9152
1	AW556011	RIKEN cDNA 5530401J07 gene	-0.7913	0.2552	0.2431	-0.3632	-0.2937	-0.3805	-1.0771	-1.5928
1	AW556040	transcription factor Dp 1 (Tfdp1)	-1.0653	0.0125	0.8476	-0.1009	-0.5326	-0.6935	-0.9234	-1.4074
1	AW556091		-0.8884	0.199	0.4865	-0.3305	-0.3669	-0.3151	-0.6116	-1.1015
1	AW556203	S-adenosylmethionine decarboxylase 1 (Amd1)	-0.9154	0.7045	0.8004	-0.3915	-0.1927	-0.2453	-0.3482	-0.5467
1	AW556266	calcyclin binding protein	-1.0496	0.165	0.4361	-1.0289	-0.9782	-0.7083	-0.6501	-0.9071
1	AW556305	U2 small nuclear ribonucleoprotein auxiliary factor (U2AF) 1, related sequence 2 (U2af1-rs2)	-0.4576	0.2253	0.2492	-0.6871	-0.5664	-0.3919	-0.5019	-0.8108
1	AW556307	chromatin remodeling factor WCRF180 {Homo sapiens}	-0.5368	0.5599	0.8793	-0.4637	0.0121	-0.0131	-0.2913	-0.8136
1	AW556501	data source:MGDsource key:MGI:1352504evidence:ISS~huntingtin interacting protein 1 related~	-0.6248	0.5338	0.6736	-0.3802	-0.4135	-0.1263	-0.5345	-0.7798
1	AW556539	Eukaryotic translation initiation factor 3 subunit 7 (eIF-3 zeta) (eIF3 p66) (eIF3d).	-0.9429	0.4352	0.679	-0.2808	-0.2142	-0.2166	-0.5638	-0.946
1	AW556927	Fms interacting protein (Fmip)	-0.6797	0.3174	0.4854	-0.5111	-0.3933	-0.27	-0.4729	-0.7072
1	AW556964	Arginine/serine-rich splicing factor 10 (Transformer-2-beta) (HTRA2- beta)	-0.6114	0.1068	0.5208	-0.283	-0.4225	-0.3494	-0.5283	-0.8327
1	AW557009		-0.8554	1.1879	1.4268	-0.2847	0.0046	-0.2324	-0.4741	-0.9147
1	AW557011	solute carrier family 29 (nucleoside transporters), member 1 (Slc29a1)	-0.7063	0.9034	1.0107	-0.1477	-0.2619	-0.1515	-1.0254	-1.177
1	AW557225	PREDICTED: similar to Lupus autoantigen p70 - mouse (fragment) (LOC435143)	-0.8931	0.2062	0.723	-0.1216	-0.4377	-0.4457	-0.412	-0.725
1	AW557255	PREDICTED: RIKEN cDNA 2410118I19 gene (2410118I19Rik)	-0.8506	0.7482	0.8603	-0.4394	-0.427	-0.3893	-0.5109	-0.762
1	AW557266	translocase of outer mitochondrial membrane 20 homolog (yeast) (Tomm20)	-0.7688	0.4716	0.4814	-0.656	-0.3518	-0.3733	-0.5597	-0.6787
1	AW557967	hypothetical protein FLJ20596 {Homo sapiens}	-1.065	0.6201	0.7674	-0.3942	-0.5606	-0.6928	-0.7732	-1.123
1	AW558272	dual-specificity phosphatase 7 PYST2-L {Homo sapiens}	-0.4018	0.4767	0.3803	-0.7698	-0.5122	-0.154	-0.8161	-1.0609
1	AW558406	UNR-interacting protein (Serine-threonine kinase receptor-associated protein).	-0.9045	0.4868	0.716	-0.1725	-0.4238	-0.42	-0.5987	-0.7602
1	AW558700	forkhead box P1 (Foxp1)	-0.715	1.0239	0.978	-0.1434	-0.1622	-0.4148	-0.7555	-0.9417
1	AW558920	unnamed protein product {unidentified}	-0.7871	0.1572	0.3777	-0.2832	-0.2167	-0.2287	-0.7355	-1.4826
1	AW558951	translocase of outer mitochondrial membrane 70 homolog A (yeast) (Tomm70a)	-0.9004	0.9633	0.914	-0.5017	-0.4218	-0.3352	-0.3082	-0.6398
1	AW558999	potassium channel tetramerisation domain containing 15 (Kctd15)	-0.3547	0.5648	0.6641	-0.2678	-0.4349	-0.2382	-0.556	-0.8584
1	AW822905	mutS homolog 6 (E. coli) (Msh6)	-0.8278	-0.2049	0.9806	-0.1302	-0.3879	-0.5349	-0.4683	-0.7816
1	AW909521	RNA binding motif protein, X chromosome retrogene (Rbmxrt)	-0.6967	0.204	0.4296	-0.2538	-0.4219	-0.5778	-0.7424	-1.1226
1	BE282021	cyclin-dependent kinase inhibitor 1A (P21) (Cdkn1a)	-0.4715	0.7108	0.1068	-0.3552	0.0127	-0.2535	-1.2228	-0.9225
1	BE284654	tripartite motif protein 27 (Trim27)	-0.7865	0.3392	0.6298	-0.3439	-0.4751	-0.5899	-0.729	-1.0251
1	BE288273	PREDICTED: actin related protein 2/3 complex, subunit 2 (Arpc2)	-0.7842	0.3573	0.177	-0.6653	-0.7082	-0.3198	-0.5202	-0.8021
1	BE289801	RNA polymerase 1-4 (Rpo1-4)	-0.9997	0.9985	1.2247	-0.3005	-0.1041	-0.2515	-0.5661	-0.9749
1	BE306409	methionine aminopeptidase 2 (Metap2)	-0.8333	0.2744	0.4595	-0.3323	-0.3844	-0.3	-0.3895	-0.7397
1	BE306682	transcription factor DRTF1 chain 1 - mouse	-1.0473	0.3525	0.9263	0.161	-0.3018	-0.5539	-0.9101	-0.9894
1	BE333520	delta-like 1 homolog (Drosophila) (Dlk1)	0.7742	0.5854	0.697	-0.0426	-0.8722	-0.8432	-0.6612	-0.9158
1	BE369473	RIKEN cDNA 9330185J12 gene	-0.8061	0.1749	0.8106	0.1213	-0.004	-0.2634	-0.6721	-0.9405
1	BE371789	small GTPase RhoT	-0.3817	2.3036	1.4093	-0.3569	-0.1765	-0.3385	-0.7997	-0.6217
1	BE372135	RIKEN cDNA D130038B21 gene (D130038B21Rik)	-0.2937	0.6377	0.5142	-0.3612	0.1284	-0.3231	-0.8563	-1.0032
1	BE373791	eukaryotic translation initiation factor 1A (Eif1a)	-0.6191	1.0088	0.9042	-0.413	-0.203	0.0677	-0.7546	-0.9585
1	BE380397	Bop1	-1.036	0.9426	1.2135	-0.4389	-0.0074	-0.1349	-0.3121	-0.6773
1	BE380762	myelocytomatosis oncogene (Myc)	-1.3697	1.8483	1.878	-0.3648	0.9234	-0.2212	-1.3923	-1.5944
1	BE381475	integrin beta 1 (fibronectin receptor beta) (Itgb1)	-0.4829	0.902	0.4349	-0.4958	-0.6931	-0.3575	-0.4676	-0.5972
1	BE381804	chaperonin subunit 2 (beta) (Cct2)	-1.1198	0.0363	0.4398	-0.477	-0.4139	-0.3378	-0.5556	-0.8881
1	BE532192	PREDICTED: RIKEN cDNA 1700016A15 gene (1700016A15Rik)	-0.8469	0.5501	0.6683	-0.5698	-0.2796	-0.3809	-0.4725	-0.9143
1	BE532272	PREDICTED: similar to phosphoglycerate mutase (EC 5.4.2.1) B chain - rat (LOC433556)	-1.4046	0.4713	1.0612	-0.1176	-0.2998	-0.2793	-0.3247	-0.2415
1	BE534267	interferon-related developmental regulator 1 (Ifrd1)	-1.2312	0.6029	0.6016	-0.6101	-0.2202	-0.5184	-0.5482	-0.7758
1	C76214	RIKEN cDNA 4930553M18 gene	-0.8623	0.3123	0.3379	-0.1421	-0.37	-0.386	-0.4883	-1.0123
1	C76590	Unknown (protein for MGC:28734)	-1.0804	0.4652	0.7608	-0.5225	-0.582	-0.5595	-0.5676	-1.0416
1	C76940	adult male urinary bladder cDNA, RIKEN full-length enriched library, clone:9530006N05 product:unknown EST, full insert sequence.	-0.9525	0.398	0.6275	-0.6984	-0.5516	-0.3386	-0.7506	-0.9461
1	C77000	Similar to putative nucleotide binding proteinestradiol-induced	-0.6308	1.3329	1.3283	-0.5453	0.1062	-0.127	-0.5744	-0.791
1	C77111	Unknown (protein for IMAGE:3587716)	-0.6142	1.0266	0.3803	-0.1678	-0.3173	-0.3023	-0.6382	-0.8963
1	C77289	General control of amino acid synthesis protein 5-like 2 (EC 2.3.1.-)	-0.8042	0.448	0.7898	-0.4281	-0.254	-0.2343	-0.5657	-0.9451
1	C77498	gastric cancer antigen Ga19 {Homo sapiens}	-0.8751	0.4223	0.5751	-0.7198	-0.59	-0.4432	-0.5798	-0.8793
1	C77713		-0.1958	0.192	0.3783	-0.7654	-0.8943	-0.2631	-1.0265	-1.8713
1	C77766	KIAA1046 protein {Homo sapiens}	-0.4255	0.8845	0.7947	-0.5668	-0.4614	-0.1656	-0.3181	-0.4285
1	C78009	RIKEN cDNA 1810060K07 gene	-0.8977	0.4438	0.4421	-0.9008	-0.3469	-0.3583	-0.5246	-0.7174
1	C78065	7 days neonate cerebellum cDNA, RIKEN full-length enriched library, clone:A730062M15 product:U22 snoRNA host gene (UHG) gene, complete sequence, full insert sequence.	-0.9121	0.3966	0.4461	0.0093	-0.1686	-0.5354	-0.9833	-1.4352
1	C78316	unnamed protein product {unidentified}	-0.8805	0.1002	0.5175	-0.1873	-0.348	-0.6334	-0.8755	-1.6077
1	C78447	WD-repeat protein BING4.	-0.9469	0.6199	1.1504	-0.6022	-0.33	-0.5724	-1.1939	-1.3062
1	C78481	Eukaryotic translation initiation factor 3 subunit 10 (eIF-3 theta) (eIF3 p167) (eIF3 p180)	-0.5601	0.4749	0.4234	-0.5082	-0.3953	-0.2917	-0.4948	-0.7379
1	C78511	ARP2/3 complex 34 kDa subunit (P34-ARC) (Actin-related protein 2/3 complex subunit 2). [Human]	-0.7383	0.3734	0.2436	-0.7427	-0.7091	-0.331	-0.46	-0.8023
1	C78670	Lysyl-tRNA synthetase (EC 6.1.1.6) (Lysine--tRNA ligase) (LysRS).	-1.2625	0.1633	0.5722	-0.3594	-0.6259	-0.7264	-0.9177	-1.34
1	C78821	Ubiquitin carboxyl-terminal hydrolase 10 (EC 3.1.2.15) (Ubiquitin thiolesterase 10)	-0.7179	1.0852	0.987	-0.6868	-0.2356	-0.2941	-0.341	-0.5584
1	C79202	UNR-interacting protein (Serine-threonine kinase receptor-associated protein).	-1.0366	0.2868	0.5412	-0.4051	-0.5389	-0.4553	-0.5706	-0.8433
1	C79714	dbpA murine homologue	-1.314	0.6086	1.0969	-0.1076	-0.206	-0.453	-0.6512	-0.9285
1	C80193	Unknown (protein for MGC:27577)	-0.6062	0.3521	0.6141	-0.3172	-0.3891	-0.3045	-0.5036	-0.6129
1	C80438	purine synthesis multifunctional protein - mouse	-0.9351	0.6187	1.1811	-0.1813	-0.2559	-0.3419	-0.6772	-0.9905
1	C81360	mRNA-associated protein mrnp 41 (RAE1 protein homolog). [Human] {Homo sapiens}	-0.3622	0.4281	0.6078	-0.4496	-0.2953	-0.2077	-0.7367	-0.6498
1	C81415	gastric cancer antigen Ga19 {Homo sapiens}	-0.8464	0.376	0.5195	-0.7334	-0.5289	-0.4673	-0.4846	-0.8716
1	C81437	data source:SPTRsource key:Q9UHY7evidence:ISS~homolog to E-1 ENZYME~putative	-0.5457	0.1602	0.6747	-0.2708	-0.6814	-0.5224	-0.6585	-0.858
1	C85084	TAR DNA-binding protein-43 (TDP-43).	-0.5265	0.5506	0.7294	-0.0857	-0.3173	-0.1603	-0.5383	-0.816
1	C86242	hypothetical protein {Homo sapiens}	-0.6414	0.5312	0.6912	-0.3321	-0.3012	-0.3663	-0.5689	-0.8889
1	C86296	phospholipase C (EC 3.1.4.3) beta-2 - mouse	-1.2918	-0.029	0.6379	-0.3746	-0.1946	-0.4513	-0.8671	-0.9826
1	C86337	protein associating with small stress protein PASS1 {Rattus norvegicus}	-0.6436	0.2359	0.37	-0.9627	-0.6671	-0.4864	-1.1232	-1.1926
1	C86565	2 days pregnant adult female ovary cDNA, RIKEN full-length enriched library, clone:E330027H18 product:unknown EST, full insert sequence.	-0.791	0.7657	0.9984	-0.3209	-0.1757	-0.136	-0.4412	-0.6822
1	C86831	Protein KIAA0197 (GTL-13).	-0.863	0.1136	0.538	-0.0261	-0.6376	-0.5403	-0.6768	-1.2034
1	C86911	peroxisomal membrane protein 4	-0.7167	0.4948	0.6307	-0.4057	-0.5297	-0.3221	-0.4724	-0.9339
1	C86972	data source:SPTRsource key:O15511evidence:ISS~homolog to ARP2/3 COMPLEX 16 KDA SUBUNIT (P16-ARC)	-0.8448	0.4158	0.3352	-0.6299	-0.6095	-0.243	-0.4031	-0.8117
1	C87110	DNA segmentChr 16Wayne State University 83expressed~data source:MGDsource key:MGI:106292	-0.4744	0.7872	0.6398	-0.4516	-0.388	-0.3739	-0.652	-1.0246
1	C87231	colony stimulating factor 1 (macrophage)	-0.362	0.7645	0.1421	-1.4569	-1.6776	-0.4053	-0.6981	-1.0512
1	C87531	Ras-related protein R-Ras2 (Ras-like protein TC21) (Teratocarcinoma oncogene).	-1.2883	1.3309	1.0378	-0.9371	-0.937	-0.8532	-0.5981	-0.7389
1	null		-1.1041	0.7746	0.9449	-0.4019	-0.3544	-0.4527	-0.5543	-0.9532
1	null		-0.7481	0.54	0.7814	-0.4072	-0.3793	-0.2864	-0.3586	-0.6061
1	null		-0.7165	0.4408	0.5783	-0.3899	-0.3058	-0.3293	-0.5424	-0.7553
1	null		-0.5609	0.7807	0.5392	-0.594	-0.3331	-0.1859	-0.4491	-0.612
2	AA407316	Sialidase 1 precursor (EC 3.2.1.18) (Lysosomal sialidase) (N-acetyl- alpha-neuraminidase 1)	0.1947	-1.4093	-0.8132	-0.8137	-0.0178	0.4672	0.2697	0.3462
2	AA408798	nuclear factor, erythroid derived 2,-like 1 (Nfe2l1)	-0.564	-0.7208	-0.6041	-0.8617	-0.359	0.014	0.1484	0.3333
2	AA409886	RIKEN cDNA 1810034M08 gene (1810034M08Rik)	-0.0052	-0.7109	-0.1251	-0.4826	-0.1309	0.1081	0.2085	-0.0204
2	AA670731	nuclear receptor subfamily 0, group B, member 2 (Nr0b2)	-0.3941	-0.2288	-0.275	-0.4426	-0.6091	0.4899	0.5785	0.2571
2	AI116036	retinoblastoma 1 (Rb1)	-0.0312	-1.1006	-0.9951	-0.245	-0.4596	0.3686	0.7607	1.167
2	AI155033	Vascular endothelial growth factor B precursor (VEGF-B) (VEGF related factor) (VRF).	-0.0709	-1.0695	-0.6235	-0.5568	-0.2847	0.2579	0.5695	0.991
2	AI834852	ribosomal protein S19	-0.2938	-1.4571	-0.8841	-0.4048	-0.1569	0.1318	0.1624	0.4338
2	AI834998	thyroid hormone receptor associated protein 5 (Thrap5)	-0.4064	-0.7518	-0.3797	-0.1923	-0.2842	0.1608	-0.0402	-0.2878
2	AI835380	succinate dehydrogenase complex, subunit B, iron sulfur (Ip) (Sdhb)	-0.7976	-0.33	-0.19	-0.3014	-0.4894	-0.0483	0.7076	0.6719
2	AI836101	cyclin I (Ccni)	-0.2734	-0.6146	-0.2668	-0.1592	-0.0729	0.1865	0.3491	0.553
2	AI836530	Mid1 interacting protein 1 (gastrulation specific G12-like (zebrafish)) (Mid1ip1)	-0.339	-0.5055	-0.3486	-0.6252	-0.795	-0.4844	0.2024	0.4036
2	AI836589	ATP synthase, H+ transporting mitochondrial F1 complex, beta subunit (Atp5b)	-0.7023	-0.3561	0.1728	-0.4651	-0.5007	-0.1647	0.4278	0.3622
2	AI836694	ATP synthase, H+ transporting, mitochondrial F1 complex, gamma polypeptide 1 (Atp5c1)	-0.7371	-0.378	0.1769	-0.2818	-0.2459	-0.1213	0.1768	0.0974
2	AI837107	sequence specific single-stranded DNA-binding protein 2	0.4465	-0.8326	0.0095	0.1422	0.2106	0.3177	0.2632	0.1155
2	AI837210	cDNA sequence BC009118 (BC009118)	-0.3288	-1.03	-0.5271	-0.0422	-0.3018	0.1601	0.4444	0.5301
2	AI837259	coiled-coil-helix-coiled-coil-helix domain containing 3 (Chchd3)	-0.7218	-0.3973	0.1403	-0.3	-0.2877	0.0191	0.453	0.3004
2	AI837334	PREDICTED: RIKEN cDNA 2700089E24 gene (2700089E24Rik)	-0.2435	-0.2833	-0.1301	-0.6511	-0.442	-0.1602	0.233	0.3041
2	AI837337	NADH dehydrogenase:ubiquinone Fe-S protein 8	-0.7887	-0.6681	-0.4287	-0.5712	-0.7425	-0.2886	0.0064	-0.0553
2	AI837594	ATP synthase, H+ transporting, mitochondrialF0 complex, subunit b, isoform 1 (Atp5f1)	-0.9688	-0.3437	0.005	-0.3757	-0.4823	-0.1118	0.331	0.0991
2	AI837697	protein phosphatase 1A, magnesium dependent, alpha isoform (Ppm1a)	-0.2925	-0.1231	-0.1207	-0.6296	-0.5447	-0.164	0.1602	0.1032
2	AI837750	isocitrate dehydrogenase 1 (NADP+), soluble (Idh1)	-0.4137	-2.1296	-0.6924	0.0184	0.6539	0.8814	0.7154	0.8091
2	AI838055	neuronal pentraxin receptor (Nptxr)	0.3971	-0.9945	0.3053	0.0487	-0.3233	0.4497	0.2868	-0.0078
2	AI838105		-0.5368	-0.793	-0.323	-0.5367	-0.7266	-0.2332	0.411	0.429
2	AI838128	flotillin 2 (Flot2)	-0.4879	-0.8352	-0.1889	-0.0569	0.131	0.2184	-0.1366	-0.1973
2	AI839110	ATP-binding cassette, sub-family C (CFTR/MRP), member 5 (Abcc5)	0.268	-0.9301	-0.659	-0.5157	-0.3331	0.1027	0.1115	0.0319
2	AI839311	androgen-induced 1 (Aig1)	-0.5439	-0.2976	-0.2716	-0.7891	-0.1752	0.1192	0.6848	0.636
2	AI839331		0.3952	-0.5555	-0.4501	-0.6091	-0.0086	0.4338	-0.1344	-0.4076
2	AI839343	Phytanoyl-CoA dioxygenaseperoxisomal precursor (EC 1.14.11.18) (Phytanoyl-CoA alpha-hydroxylase)	-0.6214	-0.8062	-1.1761	-0.934	-0.6493	-0.3691	-0.1197	0.1956
2	AI839452		-0.9227	-0.2698	-0.0747	-0.7217	-0.5237	-0.2963	0.3189	0.6384
2	AI839492	RIKEN cDNA 1110017O22 gene (1110017O22Rik)	-0.4104	-1.1754	-0.6097	-0.3274	-0.1395	0.2129	0.3124	0.4765
2	AI839496	RIKEN cDNA 0610042A05 gene	-1.3696	-0.5272	-0.1632	-0.6014	-0.0866	-0.2112	0.2054	0.0797
2	AI839543	CaV2.1	-1.2468	-0.3444	-0.4193	-1.05	-0.8033	-0.7022	0.1255	0.2981
2	AI839561	RIKEN cDNA 1700025B18 gene	-0.8157	-0.8711	-0.5682	-0.9613	-0.6	-0.3542	-0.082	-0.1607
2	AI839696	FK506 binding protein 2 (Fkbp2)	-0.8969	-1.0527	-0.3717	0.1103	-0.662	-0.0423	0.2624	0.2142
2	AI839762		-0.5252	-0.367	0.0148	-0.3199	-0.0968	0.0218	0.3162	0.2023
2	AI839795	ATPase, H+ transporting, V1 subunit D (Atp6v1d)	-0.4502	-0.991	-0.4127	-0.7012	-0.346	-0.0824	-0.0745	-0.029
2	AI839819	RIKEN cDNA 1500035H01 gene (1500035H01Rik)	-0.2566	-0.893	-0.4807	0.0505	-0.2943	-0.1368	-0.2799	-0.3062
2	AI840023	data source:MGDsource key:MGI:97043evidence:ISS~malic enzymesupernatant~putative	-0.9166	-0.6224	-0.3763	-1.0016	-1.0585	-0.3026	1.3577	1.3494
2	AI840126	stearoyl-Coenzyme A desaturase 2 (Scd2)	-1.4484	-0.3484	-0.6055	-1.081	-0.8293	-0.7771	0.2096	0.4933
2	AI840128	Weakly similar to 2122283A Wiskott-Aldrich syndrome protein [Mus musculus] [M.musculus]	-0.9405	-0.4098	-0.2967	-0.4109	-0.572	-0.2442	0.2703	0.2752
2	AI840129	nitrilase 1 (Nit1)	-0.1435	-1.0437	-0.4899	0.0348	0.0878	0.2633	0.3077	0.5597
2	AI840131	Similar to hypothetical protein FLJ13150	-0.7118	-0.185	0.0622	-0.5127	-0.3345	-0.2951	0.3309	0.2671
2	AI840134	myristoylated alanine rich protein kinase C substrate	0.5663	-1.3761	-0.4422	-0.0125	-0.4845	-0.1845	0.1485	0.2957
2	AI840135	cyclin I (Ccni)	-0.3982	-0.6534	-0.3571	-0.0451	-0.1045	0.1458	0.2809	0.4812
2	AI840254	ATP synthase coupling factor 6mitochondrial precursor (EC 3.6.3.14) (F6).	-0.7295	-0.3949	0.0218	0.0228	-0.2355	-0.0195	0.1594	0.1388
2	AI840388	glycosyltransferase 28 domain containing 1 (Glt28d1)	-0.8647	-0.47	0.0282	-0.3367	-0.1011	0.0085	0.1203	-0.1019
2	AI840633	carbohydrate (keratan sulfate Gal-6) sulfotransferase 1 (Chst1)	-0.2831	-0.8595	-0.843	-0.7039	-0.2721	0.0068	-0.2169	-0.0778
2	AI840673	ADP-ribosylation factor-like 6 interacting protein 1 (Arl6ip1)	-0.5753	-1.5698	-0.9264	0.8162	-0.6137	-0.2449	-0.0219	-0.0431
2	AI840688	transketolase (Tkt)	-1.2367	-0.7777	-0.4708	-0.8606	-0.9517	-0.8858	0.2266	0.274
2	AI840926	data source:SPTRsource key:Q12765evidence:ISS~homolog to HYPOTHETICAL PROTEIN KIAA0193~putative	-0.0812	-1.0241	-0.7504	-0.602	-0.5224	0.1423	-0.1765	-0.0739
2	AI841293	mannose-6-phosphate receptor binding protein 1 (M6prbp1)	-0.1296	-1.1198	-0.4494	-0.3291	0.08	0.3146	-0.2048	-0.2311
2	AI841304	EST	-1.0601	-0.6432	-0.3023	-0.6644	-0.8357	-0.7081	0.2003	0.2859
2	AI841374	mucolipin 1 (Mcoln1)	0.1093	-1.1597	-0.5243	-0.4621	-0.1839	0.1801	0.1763	0.1754
2	AI841558	RIKEN cDNA 0610013I17 gene	0.1294	-0.6273	-0.4698	-0.8503	-0.8692	-0.4886	-0.2727	-0.4546
2	AI841611	bone marrow stromal cell antigen 2 (Bst2)	0.2114	-0.1398	-0.6132	-1.0813	-1.0276	0.153	0.2092	0.2217
2	AI841689	RIKEN cDNA 9430096L06 gene	0.4239	-0.5476	-0.4926	-0.5228	-0.047	0.4586	-0.1282	-0.3441
2	AI841719	RIKEN cDNA A730024A03 gene (A730024A03Rik)	0.2385	-0.8391	-0.562	-0.5578	-0.1445	0.1727	-0.0098	-0.1441
2	AI841751	Transmembrane 4 superfamilymember 8 (Tetraspanin 5) (Tspan-5) (Tetraspan NET-4).	-0.3509	-0.0316	-0.5062	-1.0212	-0.4942	-0.585	-0.0315	0.5447
2	AI842115	unnamed protein product {Homo sapiens}	-0.3082	-0.5455	-0.3515	-1.0716	-0.4859	-0.2392	-0.1942	-0.0653
2	AI842118	PREDICTED: importin 9 (Ipo9)	-0.6347	-0.5563	0.0861	0.0526	-0.3685	-0.099	0.2829	0.0623
2	AI842171	heme oxygenase (decycling) 1 (Hmox1)	0.0042	-0.3831	-0.8569	-1.0215	0.1282	0.0243	0.3139	0.7673
2	AI842538	Proteasome activator complex subunit 1 (Proteasome activator 28-alpha subunit) (PA28alpha) (PA28a)	-0.4244	-0.5833	-0.4567	-0.95	-0.6298	-0.2012	-0.0371	-0.0979
2	AI842547	RIKEN cDNA 9430083G14 gene	-0.7836	-1.437	-1.0781	-0.2902	-0.3698	-0.1423	0.1161	-0.0561
2	AI842663	osmotic stress protein (Osp94)	-0.62	-0.7389	-0.4782	-0.3456	-0.354	-0.1217	0.051	0.1679
2	AI842696	yippee-like 5 (Drosophila) (Ypel5)	-0.395	-1.0503	-1.0881	-1.0363	-0.5356	-0.3059	0.2077	0.5507
2	AI842775	nucleolar protein 7 (Nol7)	-0.821	-0.9985	-1.1237	-0.6663	-0.7995	-0.5445	-0.2432	-0.2618
2	AI842871	3 days neonate thymus cDNA, RIKEN full-length enriched library, clone:A630080J18 product:unknown EST, full insert sequence.	0.488	-0.766	-0.0829	-0.0401	0.3668	0.3825	-0.1829	-0.7274
2	AI842889	ATPase, H+ transporting, V0 subunit B (Atp6v0b)	-0.4706	-0.7583	-0.5539	-0.7841	-0.2174	-0.0051	-0.0671	0.0774
2	AI842942	RIKEN cDNA A930010G16 gene	0.2416	-0.2005	-0.3237	-0.6913	-0.6726	0.1757	0.5855	0.555
2	AI843155	RIKEN cDNA 2310005N03 gene (2310005N03Rik)	-0.2276	-0.5473	-0.6561	-0.3301	-0.2289	0.3361	0.4708	0.7049
2	AI843174	TBX2 protein	-0.8066	-1.5606	-0.9718	0.8417	-0.625	-0.2953	-0.0713	-0.0372
2	AI843232	Scot	-0.3289	-0.2029	-0.2645	-0.4261	-0.6748	0.5013	0.5185	0.3477
2	AI843382	BAI1-associated protein 1 (Baiap1)	0.3168	0.1367	-0.459	-0.837	-0.7012	-0.2554	0.2816	0.2509
2	AI843852	RIKEN cDNA 5430435G22 gene (5430435G22Rik)	-0.2035	-1.0638	-0.8521	-0.8063	-0.7807	-0.3589	-0.412	-0.6499
2	AI844029	7-dehydrocholesterol reductase (Dhcr7)	-1.398	-1.0319	-1.0712	-1.5384	-0.764	-0.3354	0.3493	0.4748
2	AI844101	proline-rich Gla (G-carboxyglutamic acid) polypeptide 2 (Prrg2)	-0.403	-0.2333	0.042	-0.3777	-0.2272	0.2785	0.37	0.2331
2	AI844149	PREDICTED: RIKEN cDNA 1500032L24 gene (1500032L24Rik)	-0.7151	-0.5252	-0.1847	-0.0536	-0.2212	0.0009	0.3663	0.2707
2	AI844160	testis enhanced gene transcript (Tegt)	-0.4958	-0.2731	-0.0994	-0.4877	-0.2874	0.088	0.4361	0.4595
2	AI844273	RIKEN cDNA 9230112E08 gene (9230112E08Rik)	-0.5419	-0.299	-0.062	-0.0562	-0.1321	0.0937	0.4757	0.3465
2	AI844285	nervous system polycomb 1 (Nspc1)	-0.4356	-0.362	-0.1337	-0.4268	-0.3069	0.0471	0.376	0.3568
2	AI844626	glycine amidinotransferase (L-arginine:glycine amidinotransferase) (Gatm)	-1.0203	-0.6543	-0.2378	-0.2429	-0.5208	-0.1524	0.1888	0.1467
2	AI844627	EST	-1.0161	-0.6924	-0.2274	-0.252	-0.5131	-0.1351	0.1712	0.1565
2	AI844640	Similar to calcium/calmodulin-dependent protein kinase I	-0.63	-0.2007	-0.3323	-0.6227	-0.5473	-0.0497	0.0509	0.0552
2	AI844642	bruno-like 4, RNA binding protein (Drosophila) (Brunol4)	-0.8513	-0.4494	-0.1281	-0.3362	-0.3907	0.0176	0.2515	0.1427
2	AI844643	NADH dehydrogenase (ubiquinone) 1 alpha subcomplex, 4 (Ndufa4)	-1.1211	-0.7173	-0.2276	-0.1977	-0.4936	-0.166	0.258	0.1641
2	AI844651	NADH dehydrogenase (ubiquinone) 1 alpha subcomplex, 1 (Ndufa1)	-0.7613	-0.2893	-0.2684	-0.2467	-0.3271	-0.059	0.3596	0.5391
2	AI844658	RIKEN cDNA 6330514A18 gene (6330514A18Rik)	-0.9602	-0.5759	-0.1799	-0.2939	-0.4646	-0.0981	0.1459	0.1197
2	AI844677	kinesin family member 5C (Kif5c)	-0.8028	-0.4986	-0.0433	-0.1442	-0.2941	0.0227	0.2986	0.2142
2	AI844730	CASK interacting protein 1 (Caskin1)	-0.4657	-0.2804	-0.0235	-0.4129	-0.2193	0.0756	0.3582	0.3282
2	AI844757	F-box only protein 32 (Fbxo32)	-0.1925	-1.0147	-0.7667	0.0181	-0.4724	-0.0792	-0.2497	-0.6841
2	AI844851	succinate dehydrogenase complex, subunit D, integral membrane protein (Sdhd)	-0.5425	-0.641	-0.386	-0.4762	-0.5674	-0.1729	-0.0256	0.1068
2	AI845577	RA70	-0.4015	-1.2074	-0.6583	-0.339	-0.3866	0.0439	-0.0384	-0.1004
2	AI845602	platelet derived growth factor receptor, beta polypeptide (Pdgfrb)	0.2883	-0.2062	-0.5058	-1.1813	-0.8317	-0.139	0.0438	0.2112
2	AI845818	PREDICTED: sulfatase modifying factor 2 (Sumf2)	-0.5566	-0.8194	-0.1381	-0.2027	-0.0221	0.3087	0.2875	-0.0004
2	AI845824	sorbitol dehydrogenase 1 (Sdh1)	-0.0876	-2.286	-1.7723	-0.2451	0.2127	0.2282	0.1601	0.1926
2	AI846016	development and differentiation enhancing (Ddef1)	0.0802	-0.8715	-0.5113	-0.8453	-0.6683	-0.4461	-0.3787	-0.4871
2	AI846040	RIKEN cDNA 1500004A08 gene (1500004A08Rik)	0.0832	-1.4516	-1.088	-0.4483	-0.1993	0.3358	-0.0485	-0.5007
2	AI846176	histocompatibility 2, T region locus 22 (H2-T22)	-0.231	-0.6734	-0.9061	-0.844	-0.6298	-0.1324	0.5922	1.3528
2	AI846200	amphotropic murine retrovirus receptor - rat	-0.3476	-1.0034	-0.1652	-0.1483	0.3519	0.4731	0.2446	0.1093
2	AI846204	protein phosphatase 2, regulatory subunit B (B56), beta isoform (Ppp2r5b)	-0.6255	-0.3534	-0.1172	-0.6529	-0.6467	0.2485	0.0608	0.0281
2	AI846315	RIKEN cDNA 2410022L05 gene (2410022L05Rik)	-0.3523	-0.5969	-0.187	-0.9015	-0.5425	-0.051	-0.2186	-0.2525
2	AI846337	cDNA sequence BC003332 (BC003332)	-0.4819	-0.4332	-0.0297	-0.5093	-0.4869	-0.1589	0.3209	0.3171
2	AI846605	granulin (Grn)	-0.2518	-0.7894	-0.9338	-0.7891	-0.2382	0.1926	-0.1166	-0.1205
2	AI846647	carnitine palmitoyltransferase 1a, liver (Cpt1a)	-0.2449	-0.3353	-0.9117	-0.7021	-0.4572	-0.2469	-0.247	-0.0323
2	AI846816	mitochondrial ribosomal protein L14 (Mrpl14)	-0.7878	-0.8427	-0.0654	0.1943	-0.3574	-0.0347	0.0187	-0.2011
2	AI846884	translocase of inner mitochondrial membrane 8 homolog b (yeast) (Timm8b)	-0.6061	-0.3815	-0.017	-0.1319	-0.0478	0.1695	0.3199	0.344
2	AI846894	expressed sequence AI326867	-0.3851	-0.3528	-0.1127	-0.2927	-0.0612	0.2201	0.4071	0.4327
2	AI847050	PREDICTED: similar to HSRG1849 (LOC225010)	-0.4652	-0.9202	-0.6932	-0.3291	-0.7396	-0.286	-0.0735	-0.1266
2	AI847098	ERO1L	-0.5006	0.3894	-0.5008	-1.3425	-0.8834	-0.9309	-0.3625	0.584
2	AI847108	RIKEN cDNA 1810009B06 gene (1810009B06Rik)	-0.1217	-0.6734	-0.3684	-0.261	-0.0552	0.2103	0.2025	0.2681
2	AI847195	Ellis-van Creveld syndrome protein homolog.	-0.0116	-0.7387	-0.0984	0.3802	-0.0189	0.2262	-0.0544	-0.5106
2	AI847459	PREDICTED: RIKEN cDNA 1110014N23 gene (1110014N23Rik)	-0.5153	-0.5867	-0.3049	0.0297	-0.193	0.1421	0.3763	0.1914
2	AI847532	succinate-Coenzyme A ligase, ADP-forming, beta subunit (Sucla2)	-0.6468	-0.3631	0.0083	-0.3687	-0.3644	-0.0196	0.5337	0.4087
2	AI847873	deltex 1 homolog (Drosophila) (Dtx1)	0.5072	-0.5911	-0.7251	-1.0317	-0.4432	0.304	0.5415	0.7215
2	AI847906	stromelysin-1 PDGF-responsive element binding protein	0.1594	-0.1097	-0.4058	-0.8204	-0.2615	0.189	-0.0232	-0.193
2	AI847952	12 days embryo spinal cord cDNA, RIKEN full-length enriched library, clone:C530046H07 product:unknown EST, full insert sequence.	-0.7224	-0.4668	-0.3168	-0.8173	-0.4611	-0.3578	0.0427	0.3615
2	AI848002	Scot	-0.2706	-0.0612	-0.2003	-0.4858	-0.5847	0.416	0.4014	0.1778
2	AI848160	benzodiazepine receptor, peripheral (Bzrp)	-1.101	-0.6817	-0.2317	0.2275	0.3589	0.3147	-0.1296	-0.0212
2	AI848183	t-complex-associated-testis-expressed 1-like (Tcte1l)	-0.1541	-0.6613	-0.541	-0.2195	-0.135	0.2134	0.4932	0.4756
2	AI848212	fumarylacetoacetate hydrolase (Fah)	-0.3899	-0.7751	-0.5914	-0.4352	0.2542	0.343	0.6119	0.8205
2	AI848221	mitochondrial ribosomal protein L51 (Mrpl51)	-1.2028	-0.6314	-0.1108	-0.0975	-0.6749	-0.2283	0.3107	0.1786
2	AI848225	RIKEN cDNA 1700022N24 gene (1700022N24Rik)	-0.1298	-0.5709	-0.4615	-0.4323	0.2457	0.1722	0.0128	0.1368
2	AI848337	thioesterase superfamily member 2 (Them2)	-0.1838	-0.9286	-0.9411	-0.7879	-0.6081	-0.106	-0.1279	0.0254
2	AI848354	solute carrier family 25 (mitochondrial carrier, citrate transporter), member 1 (Slc25a1)	-1.4086	-1.7539	-1.1382	-1.7473	-0.8651	-0.3044	0.7906	1.0268
2	AI848417	mitochondrial carrier homolog 2 (C. elegans) (Mtch2), nuclear gene encoding mitochondrial protein	-0.9135	-0.5025	-0.0659	-0.7365	-0.6404	-0.1696	0.1199	0.1842
2	AI848448	RIKEN cDNA 2610203C20 gene	0.8233	-0.0203	-0.645	-1.088	-0.8786	-0.3044	-0.1369	-0.6705
2	AI848665	Unknown (protein for IMAGE:3899550) {Homo sapiens}	-0.4046	-0.508	-0.704	-0.5253	-0.787	-0.2116	0.2934	0.2455
2	AI848679	phosphoprotein enriched in astrocytes 15 (Pea15)	-0.5365	-0.8101	-0.4731	-0.5601	-0.6674	-0.1101	-0.0417	0.1513
2	AI848680	PREDICTED: RIKEN cDNA 2510015F01 gene (2510015F01Rik)	-0.5032	-0.8379	-0.4843	-0.4986	-0.6647	-0.0636	-0.0198	0.11
2	AI848713	ring finger protein 153 (Rnf153)	-0.6573	-0.2208	-0.0778	-0.5911	-0.496	-0.1478	0.1893	0.0374
2	AI848740	protein kinase inhibitor, gamma (Pkig)	-0.9927	-0.6251	-0.57	-0.5143	-0.8132	-0.2365	0.1221	-0.446
2	AI848798	Alpha crystallin C chain (Small stress protein-like protein HSP22).	-1.1318	-0.7218	-0.6473	-0.4758	-0.4734	-0.1418	0.0823	0.0492
2	AI848880	adipose differentiation-related protein	-0.4037	-1.152	-1.2419	-0.56	-0.0446	0.3461	0.3917	0.7959
2	AI848934	protocadherin gamma subfamily C, 3 (Pcdhgc3)	0.1566	-0.3937	-0.3497	-0.5452	-0.0646	0.1274	0.2386	0.3504
2	AI848954	Similar to vesicle amine transport protein 1	-0.2308	-0.8907	-1.0356	-1.036	-0.6106	0.0239	-0.2962	-0.1448
2	AI848996	DEAH (Asp-Glu-Ala-His) box polypeptide 40 (Dhx40)	-0.1715	-0.4374	-0.4751	-0.1477	-0.0977	0.1816	0.5878	0.4336
2	AI849155	gene rich cluster, C9 gene (Grcc9)	-0.5897	-1.186	-0.93	-0.7311	-0.7913	0.074	-0.2325	-0.2566
2	AI849200	Glutathione S-transferase 5.7 (EC 2.5.1.18) (GST 5.7) (GST class- alpha) (GST A4-4) (GSTA4-4).	-0.6137	-0.6889	-0.7061	-1.0133	-0.329	-0.2013	0.4523	0.4467
2	AI849256		-0.6477	-1.2828	-1.1537	-0.4839	-0.5662	-0.2697	-0.1985	-0.1056
2	AI849289	H1 histone family, member X (H1fx)	-0.2934	-0.4585	-0.755	-0.7687	-0.5378	0.3064	0.0126	-0.0761
2	AI849293	flotillin 1 (Flot1)	-0.3781	-0.8023	-0.9514	-0.9913	-0.4462	0.1438	0.0286	0.2034
2	AI849451	RIKEN cDNA 5031406P05 gene	-0.45	-0.2424	-0.1018	-0.4488	-0.251	0.065	0.4094	0.4372
2	AI849799	mitochondrial ribosomal protein L10 (Mrpl10)	-0.6889	-0.2758	0.163	-0.1025	-0.1491	0.0375	0.2409	0.1813
2	AI850119		-1.0466	-0.7101	-0.2341	-0.2284	-0.5059	-0.1554	0.2352	0.1571
2	AI850161	abhydrolase domain containing 4 (Abhd4)	0.1889	-0.6123	-1.0426	-0.6905	-0.1148	0.2404	0.113	0.2749
2	AI850327	fused toes (Fts)	0.023	-1.0324	-0.7491	-0.4492	-0.3923	-0.111	0.2995	0.5274
2	AI850396	nuclear factor, erythroid derived 2,-like 1 (Nfe2l1)	-0.6187	-0.8092	-0.6561	-0.8248	-0.36	0.0216	0.1492	0.3038
2	AI850467	Heat-responsive protein 12.	-0.427	-0.6578	-0.2739	-0.1312	0.0917	0.3122	0.4377	0.5676
2	AI850509	RIKEN cDNA 4632419I22 gene (4632419I22Rik)	-0.7839	-1.8321	-0.4019	0.3294	-0.5626	-0.4725	-0.2225	-0.6557
2	AI850560	Isocitrate dehydrogenase [NADP] cytoplasmic (EC 1.1.1.42) (Oxalosuccinate decarboxylase) (IDH)	-0.4453	-2.2426	-0.8337	0.0163	0.6147	0.8863	0.6762	0.7842
2	AI850638	thyrotroph embryonic factor (Tef), transcript variant 1	0.2075	-0.2841	-0.5127	-0.9377	-0.2812	0.2767	0.9344	0.3311
2	AI851040	PREDICTED: expressed sequence AI481105 (AI481105)	-0.3634	-0.62	-0.5668	-0.9106	-0.4552	-0.0395	0.0894	0.159
2	AI851096	RIKEN cDNA 2700084L06 gene	0.0127	-0.7879	-0.5372	-0.2614	-0.5289	-0.1391	-0.1365	-0.5737
2	AI851309	DNA segment, Chr 15, ERATO Doi 405, expressed (D15Ertd405e)	-0.1385	-0.801	-0.9196	-0.0584	-0.3628	0.0271	0.399	0.7815
2	AI851321	UDP-glucose pyrophosphorylase 2 (Ugp2)	-0.6889	-0.8109	-0.3532	-0.7632	-0.6025	-0.1883	0.0439	0.0554
2	AI851333	PREDICTED: RIKEN cDNA 1110020G09 gene (1110020G09Rik)	-0.2818	-0.7117	-0.3202	-0.5526	-0.5613	-0.1377	0.305	0.1728
2	AI851381	PREDICTED: RIKEN cDNA A230020K05 gene (A230020K05Rik)	0.139	-0.9855	-0.4736	-0.1145	-0.0643	0.289	0.3833	0.2169
2	AI851466	RIKEN cDNA 1810009M01 gene (1810009M01Rik)	-0.6362	-0.9617	-0.7915	-0.4653	-0.1186	0.2623	-0.3383	-0.6466
2	AI851468	Coatomer gamma-2 subunit (Gamma-2 coat protein) (Gamma-2 COP).	-0.2787	-0.9314	-0.6434	0.0036	-0.1093	0.0775	0.0801	0.2094
2	AI851536	BTB (POZ) domain containing 14A (Btbd14a)	-0.4743	-0.0841	-0.2396	-0.9311	-0.6003	0.0091	0.177	0.2136
2	AI851548	cyclin I (Ccni)	-0.4395	-0.6295	-0.3664	-0.0888	-0.0552	0.1847	0.3774	0.5339
2	AI851564	acetyl-Coenzyme A dehydrogenase, long-chain (Acadl)	-0.5857	-1.179	-0.7577	-0.1152	0.0494	0.1981	0.9251	0.8279
2	AI851596	secreted frizzled-related sequence protein 2 (Sfrp2)	0.4226	-0.3749	-0.5747	-1.1049	-1.5012	-0.1755	0.4764	0.6456
2	AI851603	NADH dehydrogenase (ubiquinone) 1 alpha subcomplex 2 (8 kDa)	-1.0032	-0.2109	-0.1325	0.1806	-0.2608	0.0716	0.2527	0.2549
2	AI851672	Astrocytic phosphoprotein PEA-15.	-0.3874	-0.6961	-0.3368	-0.5426	-0.4703	0.1273	0.101	0.1664
2	AI851874	Eph receptor A3 (Epha3)	-0.3582	-0.2307	-0.0994	-0.4859	-0.4543	0.1281	0.4903	0.2844
2	AI851945	RIKEN cDNA 2410001H17 gene (2410001H17Rik)	-0.7187	-0.492	-0.2561	-0.2404	-0.1936	0.2139	0.6421	0.509
2	AI851947	Phosphatidylinositol-glycan biosynthesisclass F protein (PIG-F).	-0.318	-0.3497	-0.5982	-1.0985	-0.7139	-0.1742	0.0063	0.1479
2	AI851986	protein phosphatase 2A, regulatory subunit B (PR 53) (Ppp2r4)	-0.6664	-0.2259	0.0975	-0.1129	-0.0076	0.1523	0.2441	0.2855
2	AI852269	expressed sequence C85251	-0.9111	-0.3019	-0.2783	-0.4823	-0.6459	-0.4873	0.192	0.1673
2	AI852532	mitogen activated protein kinase 3	-0.4405	-1.2661	-0.9406	-0.3303	-0.3469	-0.1893	-0.2819	-0.5603
2	AI852538	glycogenin 1 (Gyg1)	-0.5661	-1.0329	-0.8217	-0.6492	-0.4859	0.3553	0.4329	0.802
2	AI852544	breast carcinoma amplified sequence 3 (Bcas3)	0.2209	-0.6692	-0.4885	-0.189	0.1585	0.387	0.4328	0.5364
2	AI852641	p8 protein	-0.6417	-1.9412	-2.6691	-0.4952	-0.3242	-0.0356	0.7622	1.096
2	AI852695	growth hormone inducible transmembrane protein (Ghitm)	-1.0158	-0.4008	-0.3021	-0.4679	-0.6344	-0.1615	0.4177	0.4296
2	AI853192	ATP synthase, H+ transporting, mitochondrial F1 complex, O subunit (Atp5o)	-0.7321	-0.3908	0.0133	-0.1472	-0.4142	0.0452	0.3343	0.2016
2	AI853207	RIKEN cDNA D430028G21 gene (D430028G21Rik)	-0.4461	-0.137	0.0764	-0.3855	-0.1818	0.0969	0.2383	0.2163
2	AI853208	histone deacetylase 5 (Hdac5)	-0.0206	-1.5227	-1.8977	-1.3252	-0.9999	0.3049	0.4333	0.4664
2	AI853227	Unknown (protein for MGC:6099)	-0.5685	-0.1873	-0.0202	-0.6561	-0.6487	-0.3906	0.0627	0.3144
2	AI853323	O-methyltransferase containing protein~data source:Pfamsource key:PF01596evidence:ISS~putative	-0.2704	-0.0544	-0.0753	-0.8781	-0.2337	0.0474	0.2353	0.2135
2	AI853345	Similar to dimethylarginine dimethylaminohydrolase 2	0.1776	-0.9338	-0.6123	-0.3741	-0.319	0.0322	0.0954	0.2216
2	AI853358	microcephaly, primary autosomal recessive 1 (Mcph1)	-0.493	-0.2011	0.1663	-0.0628	-0.4486	-0.0827	0.3638	0.1698
2	AI853427	2 days pregnant adult female ovary cDNA, RIKEN full-length enriched library, clone:E330020H17 product:unknown EST, full insert sequence.	-0.1543	-0.2398	-0.0963	-0.434	-0.4123	-0.0789	0.5204	0.4698
2	AI853433	adult male olfactory brain cDNA, RIKEN full-length enriched library, clone:6430567L13 product:hypothetical protein, full insert sequence.	-0.6126	-0.3339	0.0815	-0.1859	-0.2787	0.0637	0.3853	0.1898
2	AI853746	PREDICTED: RIKEN cDNA 3222401M22 gene (3222401M22Rik)	0.1467	-1.5486	-1.1007	-0.7238	-0.7344	-0.0131	-0.0627	0.0241
2	AI854024	RIKEN cDNA 5430428G01 gene (5430428G01Rik)	-0.746	-0.8352	-0.2994	0.0333	-0.7911	-0.0754	-0.0154	-0.1348
2	AI854049	RIKEN cDNA 9330132O05 gene (9330132O05Rik)	-0.39	-0.4932	-0.7564	-0.59	-0.8559	-0.2372	0.3317	0.2045
2	AI854154	spastic paraplegia 21 homolog (human) (Spg21)	-0.371	-0.5662	-0.6321	-0.9055	-0.4515	-0.0642	0.0832	0.1779
2	AI854243	data source:SPTRsource key:Q9Y4T1evidence:ISS~homolog to HYPOTHETICAL 16.3 KDA PROTEIN	-0.2116	-0.7279	-0.3882	-0.0797	-0.1043	0.3129	0.3031	0.3258
2	AI854292	transcription factor 4 (Tcf4)	-0.1889	-0.5984	-0.564	-0.3593	-0.1581	0.1959	0.3341	0.2317
2	AI854408	expressed sequence AI854408 (AI854408)	-0.2868	-0.6604	-0.4563	-0.6008	-0.6093	0.2537	0.0183	-0.1292
2	AI854481	EST	-0.1077	-0.2917	-0.0916	-0.298	-0.1432	0.2237	0.3297	0.3353
2	AI854550	data source:SPTRsource key:Q9NWI0evidence:ISS~homolog to CDNA FLJ20850 FISCLONE ADKA01542~	-0.3226	-1.0371	-1.0337	-0.3751	-0.4831	0.3588	-0.0723	0.295
2	AI854569	YEATS domain containing 4 (Yeats4)	-0.7125	-0.4861	-0.053	-0.1808	-0.3484	-0.0204	0.0359	-0.1215
2	AI854646	T-cell lymphoma invasion and metastasis 1 (Tiam1)	-0.6357	-0.4086	-0.0343	-0.6659	-0.4977	-0.1395	-0.1391	-0.1419
2	AI854663	data source:SPTRsource key:Q9Y3C0evidence:ISS~homolog to PROTEIN AD-016 (PROTEIN CGI-116)	0.0893	-0.6831	-0.3056	-0.1053	0.0312	0.2315	0.1242	0.2361
2	AI854690	RIKEN cDNA 2410129E14 gene	-0.5912	-0.2803	0.0493	-0.112	-0.3126	0.0471	0.277	0.3614
2	AI854872	ubiquitin-conjugating enzyme E2A, RAD6 homolog (S. cerevisiae) (Ube2a)	-0.6024	-0.0781	0.0471	-0.3243	-0.2161	0.1958	0.3466	0.2628
2	AU015537	vacuolar protein sorting 26 (yeast) (Vps26)	-0.2975	-0.8397	-0.3928	-0.845	-0.3669	-0.0543	-0.1509	-0.2622
2	AU015618	data source:SPTRsource key:P04166evidence:ISS~homolog to CYTOCHROME B5 OUTER MITOCHONDRIAL	-0.9773	-0.3804	-0.0434	-0.9191	-0.5898	-0.3338	0.2235	0.4531
2	AU017236	RIKEN cDNA 2010002H18 gene (2010002H18Rik)	-0.4961	-0.5696	0.1294	-0.0546	0.0581	0.2035	0.3829	0.2924
2	AU017246	nuclear protein 1 (Nupr1)	-0.7294	-1.9924	-2.3392	-0.5394	-0.2612	0.144	0.7579	1.0556
2	AU017667	glycogenin 1 (Gyg1)	-0.5679	-1.0365	-0.8252	-0.6777	-0.4863	0.3424	0.4583	0.7696
2	AU018970	succinate-Coenzyme A ligase, ADP-forming, beta subunit (Sucla2)	-0.6303	-0.2279	0.0915	-0.3467	-0.4131	-0.038	0.4241	0.2474
2	AU019051	RNA binding protein gene with multiple splicing~data source:MGDsource key:MGI:1334446evidence:	-0.6302	-0.0754	-0.6014	-1.0964	-1.108	-0.7061	0.2487	0.3087
2	AU019323	target of myb1 homolog (chicken) (Tom1)	-0.266	-0.521	-0.1522	-0.8491	-0.3216	0.0996	-0.2261	-0.2948
2	AU019848	Ldb1a	0.2703	-0.2353	0.1537	-0.4827	-0.0848	0.3123	0.3489	0.0009
2	AU020006	data source:SPTRsource key:Q9Y3C0evidence:ISS~homolog to PROTEIN AD-016 (PROTEIN CGI-116)	-0.01	-0.609	-0.2684	0.046	0.0013	0.5046	0.2105	0.2491
2	AU020215	Sorbitol dehydrogenase (EC 1.1.1.14) (L-iditol 2-dehydrogenase) (Fragment).	-0.068	-2.0205	-1.4141	-0.3179	0.1963	0.255	0.1428	0.218
2	AU020701	t-complex-associated-testis-expressed 1-like (Tcte1l)	-0.1046	-0.7192	-0.5398	-0.3083	-0.0975	0.2337	0.4316	0.468
2	AU020719	data source:SPTRsource key:Q9Y3C8evidence:ISS~homolog to HYPOTHETICAL PROTEIN CGI-126~putative	-0.6821	-0.548	-0.2491	-0.2333	-0.5005	0.0197	0.0996	-0.1053
2	AU020836	ubiquitin specific protease 3 (Usp3)	-0.0075	-0.323	-0.0868	-0.626	0.0453	0.2163	0.0482	-0.18
2	AU021305	DNA segment, Chr 7, ERATO Doi 743, expressed (D7Ertd743e)	-0.6849	-0.635	-0.2872	-0.7105	-0.6833	-0.3363	-0.0937	-0.1795
2	AU021489	microtubule-associated protein 1 light chain 3 beta (Map1lc3b)	0.2113	-0.4967	-0.391	-0.2421	0.1198	0.451	0.0871	0.1353
2	AU021656	sphingomyelin phosphodiesterase 1, acid lysosomal (Smpd1)	-0.2082	-0.618	-0.127	-0.4256	-0.1934	0.2043	0.444	0.6154
2	AU021862	mouse fat 1 cadherin	-0.222	-0.4841	-0.1921	-0.7354	-0.6475	-0.448	0.0746	-0.6118
2	AU022880		-0.4177	-1.8806	-0.7147	-0.0385	0.5833	0.8553	0.6752	0.8282
2	AU023051	ubiquitin-conjugating enzyme HR6A	-0.5813	-0.1057	0.0478	-0.2658	-0.1593	0.2209	0.2968	0.2694
2	AU023428	RIKEN cDNA 1110030J09 gene (1110030J09Rik)	-0.7294	-0.8249	-0.3338	-0.2682	-0.3083	-0.0113	-0.1832	-0.4366
2	AU024091	succinate-Coenzyme A ligase, ADP-forming, beta subunit (Sucla2)	-0.6592	-0.2668	0.0573	-0.16	-0.1817	0.0071	0.2778	0.0824
2	AU040253	RIKEN cDNA 0610011I04 gene (0610011I04Rik)	-0.8252	-1.2671	-1.1949	-0.7719	-0.4469	0.1598	-0.4339	-0.8627
2	AU041048	data source:SPTRsource key:Q9H4H7evidence:ISS~homolog to DJ616B8.1	-0.2503	-0.3602	-0.4053	-0.3992	0.0733	0.1116	0.5366	0.419
2	AU041261	KIAA0528 protein {Homo sapiens}	0.0024	-0.8089	-0.3097	0.3336	0.2274	0.2952	-0.0734	-0.1925
2	AU041332	RIKEN cDNA 2810006K23 gene	-0.5265	-0.3589	0.0635	0.2775	-0.2224	-0.2929	0.2662	0.0045
2	AU041415	MTG8 protein.	0.8112	-0.8073	-0.6368	-0.5229	-0.1819	0.1643	0.3165	0.1864
2	AU041522	nuclear protein 1 (Nupr1)	-0.703	-1.7241	-1.8281	-0.4177	-0.2127	0.1718	0.701	1.0157
2	AU041673	malic enzyme, supernatant (Mod1)	-1.0362	-0.7545	-0.4972	-1.1255	-1.1576	-0.3677	1.4	1.5003
2	AU041716		-0.6118	-1.3975	-0.9611	-0.3196	-0.2169	0.0354	0.1528	0.2291
2	AU042020	plexin B1 (Plxnb1)	-0.5223	-1.1262	-0.6428	-0.35	-0.2949	0.0091	0.1011	0.0882
2	AU042101	DNA segment, Chr 14, ERATO Doi 449, expressed (D14Ertd449e)	-0.766	-1.1301	-0.102	-0.1368	-0.274	0.1005	0.4108	0.57
2	AU042382	fumarylacetoacetate hydrolase (Fah)	-0.4045	-0.7298	-0.5836	-0.4201	0.2742	0.383	0.5692	0.8011
2	AU042383		-0.8648	-0.4193	-0.3556	-0.8869	-0.4476	0.1701	0.1961	0.2852
2	AU042444	Weakly similar to RIKEN cDNA 5730493B19 [Mus musculus] [M.musculus]	-0.41	-0.6076	-0.4924	-0.2716	0.0312	0.3491	-0.1712	-0.4432
2	AU042493	Clast1	-0.6152	-0.9081	-0.8416	-0.3619	-0.073	0.2977	-0.2488	-0.5345
2	AU042652	neuroligin 2 (Nlgn2)	0.453	-0.7339	0.0762	-0.4875	0.0287	0.3033	0.2788	0.0074
2	AU042755	RIKEN cDNA 1110061L23 gene (1110061L23Rik)	-0.1855	-0.7715	-0.6125	0.2661	-0.7473	-0.1177	-0.0307	-0.3576
2	AU042799	H1 histone family, member 0 (H1f0)	-0.5092	-1.434	-1.0888	-0.311	-0.4709	-0.5671	-0.5129	-0.5335
2	AU042924	aminolevulinic acid synthase 1 (Alas1)	-0.6746	-0.362	-0.2299	-0.6868	-0.2244	0.2959	0.7019	0.6162
2	AU043007	nuclear protein 15.6 (Np15)	-0.6198	-0.3759	-0.1223	0.192	-0.1422	0.2097	0.4072	0.3284
2	AU043086	lysophospholipase 1 (Lypla1)	-0.8977	-0.6229	-0.1667	-0.4086	-0.4359	-0.1489	0.139	-0.0077
2	AU043229	RIKEN cDNA 2500002L14 gene (2500002L14Rik)	-0.6848	-0.7286	0.0901	-0.1017	-0.4925	0.0023	0.0694	0.0216
2	AU043450	mutS homolog 2 (E. coli) (Msh2)	-0.6567	-0.6681	-0.0651	0.0327	-0.369	0.0132	0.2618	0.1583
2	AU044379	TBX2 protein	-0.7688	-1.2507	-0.7644	0.7947	-0.4579	-0.2173	-0.0426	-0.0267
2	AU044795	DNA segmentChr 9Wayne State University 18expressed~data source:MGDsource key:MGI:106403	-0.3702	-0.6332	-0.697	-0.867	-0.4816	-0.0834	0.1126	0.1767
2	AU045261	RIKEN cDNA 0610008C08 gene (0610008C08Rik)	-0.9556	-0.4756	-0.0217	-0.5731	-0.6819	-0.2187	0.2763	0.2138
2	AU045381	folliculin (Flcn)	0.0539	-0.6416	-0.5576	-0.4496	0.074	0.5362	-0.0183	-0.0984
2	AU045383	DiGeorge syndrome critical region gene 6 (Dgcr6)	-0.7306	-0.8048	-0.2374	-0.33	-0.2223	-0.1763	0.0483	0.0395
2	AU045922	XAP-5 protein	-0.6225	-0.6945	0.0754	-0.0603	-0.4785	-0.0204	-0.0767	-0.0159
2	AU046061	hypothetical protein {Homo sapiens}	-0.673	0.0287	-0.0676	-0.607	-0.6657	0.3907	0.3783	0.4957
2	AW411866	proteasome (prosome, macropain) 28 subunit, alpha (Psme1)	-0.4656	-0.6066	-0.527	-0.9686	-0.5888	-0.2085	0.0493	-0.1576
2	AW496303	Mid1 interacting protein 1 (gastrulation specific G12-like (zebrafish)) (Mid1ip1)	-0.4013	-0.4589	-0.3314	-0.6603	-0.8348	-0.3224	0.215	0.3633
2	AW536138	PREDICTED: similar to glucosamine-6-phosphate deaminase (LOC231914)	-0.1456	-1.0724	-0.6649	-0.8508	-0.3585	0.0938	-0.3663	-0.269
2	AW536256	cytochrome c oxidase subunit VIIa polypeptide 2-like (Cox7a2l)	-0.1896	-0.8049	-0.7336	-0.4516	-0.0516	0.0454	-0.3878	-0.3741
2	AW536336	stearoyl-Coenzyme A desaturase 2 (Scd2)	-1.5377	-0.3768	-0.6332	-1.1952	-0.8016	-0.7944	0.3623	0.6518
2	AW536398	transmembrane protein 14C (Tmem14c)	-0.7924	-0.5739	-0.1067	-0.0662	-0.2559	-0.0586	0.0366	-0.1276
2	AW536456	succinate dehydrogenase complex, subunit B, iron sulfur (Ip) (Sdhb)	-0.8512	-0.4035	-0.212	-0.2929	-0.4604	-0.0839	0.6819	0.6401
2	AW536574	Unknown (protein for IMAGE:3954961) {Homo sapiens}	-0.7529	-0.4964	0.1712	-0.09	-0.4043	0.0069	0.2841	0.0731
2	AW536838	protein phosphatase 1A, magnesium dependent, alpha isoform (Ppm1a)	-0.2498	-0.1336	-0.1397	-0.5623	-0.563	-0.052	0.1375	0.0811
2	AW536839	suppressor of K+ transport defect 3 (Skd3)	-0.9137	-1.0618	-0.6677	-0.2275	-0.7388	-0.3259	0.2496	0.3204
2	AW536921	RIKEN cDNA 1700022N24 gene (1700022N24Rik)	-0.0349	-0.5122	-0.4379	-0.5947	0.2094	0.2309	0.013	0.1803
2	AW537221	RIKEN cDNA 2310005E10 gene (2310005E10Rik)	-0.4537	-0.5792	-0.4566	-0.8367	-0.3833	-0.2062	-0.067	-0.0419
2	AW537237	ADP-ribosylation factor-like 6 interacting protein 1 (Arl6ip1)	-0.8016	-1.5957	-0.9005	0.7746	-0.6307	-0.2451	-0.0608	-0.0173
2	AW537264	EST, Weakly similar to S23647 NuMA protein - human [H.sapiens]	0.0215	-0.8224	-0.2335	0.0155	0.0155	0.1527	0.1026	-0.1065
2	AW537279	myristoylated alanine rich protein kinase C substrate	0.5796	-1.2818	-0.486	0.0132	-0.5109	-0.1676	0.1936	0.2265
2	AW537398	RIKEN cDNA 1700025B18 gene	-0.4852	-0.6223	-0.3175	-0.7024	-0.3619	-0.0421	-0.0599	-0.0221
2	AW537480	ATP synthase, H+ transporting, mitochondrial F1 complex, alpha subunit, isoform 1 (Atp5a1)	-0.8895	-0.2199	0.1424	-0.2299	-0.2143	0.0082	0.3358	0.2153
2	AW537632	mitochondrial ribosomal protein L9 (Mrpl9)	-0.6035	-0.601	-0.1881	-0.4542	-0.0736	0.1839	0.1467	-0.0335
2	AW537824	RIKEN cDNA C330023F11 gene (C330023F11Rik)	-0.6267	-0.3811	-0.1739	-0.5513	-0.5462	-0.2861	0.1587	0.261
2	AW538269		-0.7631	-0.2189	0.1938	-0.1658	-0.2808	0.0135	0.2447	0.267
2	AW538569	mitochondrial carrier homolog 2 (C. elegans) (Mtch2), nuclear gene encoding mitochondrial protein	-0.9837	-0.5298	-0.0879	-0.6985	-0.6111	-0.21	0.1314	0.1804
2	AW538599		-0.2771	-0.4877	0.1339	-0.0872	-0.6171	-0.1296	0.2184	0.2006
2	AW538747	EST	-0.0618	-0.982	-0.3939	-0.1873	0.0285	0.268	-0.19	-0.31
2	AW538773	DNA segment, Chr 11, ERATO Doi 333, expressed (D11Ertd333e)	-0.7649	-0.2232	0.0546	-0.4671	-0.4089	-0.3357	0.1679	0.2351
2	AW538861	data source:SPTRsource key:P04166evidence:ISS~homolog to CYTOCHROME B5 OUTER MITOCHONDRIAL	-1.0561	-0.4131	0.0051	-0.6765	-0.5926	-0.3138	0.2266	0.4048
2	AW539315	0 day neonate kidney cDNA, RIKEN full-length enriched library, clone:D630024M22 product:unclassifiable, full insert sequence.	-0.53	-0.3749	-0.0438	-0.4518	-0.4467	-0.2302	0.4088	0.4757
2	AW539335	RIKEN cDNA 1810042B05 gene	0.0827	-1.2201	-0.7911	-0.8861	0.0235	0.1641	0.2087	0.3315
2	AW539366	PREDICTED: RIKEN cDNA E430012K20 gene (E430012K20Rik)	0.2949	-0.7469	-0.7068	-1.0704	-0.6991	-0.1782	0.1862	0.3172
2	AW539371	citrate synthase (Cs)	-1.1663	-0.5877	-0.0222	-0.6091	-0.6348	-0.0354	0.7653	0.6646
2	AW539410	scavenger receptor class B type I	-1.4042	-1.1398	-0.7955	-0.9986	-0.9014	-0.051	0.1417	-0.28
2	AW539598	F-box only protein 6b (Fbxo6b)	-0.3894	-0.9614	-0.823	-0.9051	-0.5052	-0.0845	-0.0799	0.0903
2	AW539631	ATPase, H+ transporting, V1 subunit B, isoform 2 (Atp6v1b2)	-0.4991	-0.5176	-0.2863	-0.3951	-0.2255	0.0711	0.2352	0.1461
2	AW542414	RIKEN cDNA 2810011M08 gene	-0.0932	-0.4072	-0.3338	-0.9962	-0.2484	-0.0866	-0.2218	-0.1748
2	AW542943	DNA segment, Chr 13, Wayne State University 14, expressed (D13Wsu14e)	-0.7939	-0.2157	-0.0357	-0.4777	-0.5124	-0.2148	0.4002	0.7075
2	AW543119	RAB13, member RAS oncogene family (Rab13)	-0.0482	-1.3795	-0.8962	0.0657	-0.3433	0.2382	0.0548	-0.2592
2	AW543493	PREDICTED: Rho GTPase activating protein 21 (Arhgap21)	0.4875	-0.6143	-0.5423	-0.4807	-0.7401	0.0881	0.2785	-0.021
2	AW543947		-0.1018	-0.1265	-0.6294	-0.8263	0.1337	0.0921	0.2751	0.6924
2	AW544008	chloride channel 3 (Clcn3), transcript variant a	-0.4873	-1.0377	-0.6311	-1.0771	-0.8823	-0.4699	-0.1746	0.0061
2	AW544115	RTN4	-0.6321	-0.9369	-0.7183	-0.6849	-1.0266	-0.495	-0.2395	-0.2727
2	AW544236	prolactin like protein M	-0.0458	-0.3967	-0.7822	-1.1132	0.0981	0.0324	0.251	0.7907
2	AW544362	coronin, actin binding protein 1B (Coro1b)	-0.3057	-0.5991	-0.3702	-0.5767	0.0064	0.3011	-0.0273	-0.1376
2	AW544501	Heme oxygenase 1 (EC 1.14.99.3) (HO-1) (P32 protein).	-0.0846	-0.4048	-0.7601	-0.9008	0.1489	0.0139	0.3291	0.7699
2	AW544515	ADP-ribosylation factor-like 6 interacting protein 1 (Arl6ip1)	-0.7757	-1.4335	-0.8303	0.7459	-0.7312	-0.3155	-0.1005	-0.1171
2	AW544580	PREDICTED: hypothetical gene supported by AK009667; NM_015774 (LOC434220)	-0.7321	0.403	-0.4915	-1.4722	-0.9329	-0.9705	-0.3277	0.6102
2	AW544829	mitochondrial ribosomal protein S36 (Mrps36)	-0.6944	-0.3199	0.0163	-0.3345	-0.3916	0.1446	0.1393	0.1156
2	AW544850	ER degradation enhancer, mannosidase alpha-like 1 (Edem1)	-0.663	-0.6304	-0.4925	-0.7632	-1.1081	-0.5339	0.1896	0.2214
2	AW544893	RIKEN cDNA 2410004M09 gene	-0.4596	-0.4203	-0.2269	-0.5666	-0.4013	0.1106	0.496	0.6652
2	AW545152	NADH dehydrogenase (ubiquinone) Fe-S protein 8 (Ndufs8)	-0.8739	-0.6514	-0.4607	-0.5277	-0.6755	-0.2261	-0.0096	-0.0958
2	AW545236	mitochondrial ribosomal protein L28 (Mrpl28), nuclear gene encoding mitochondrial protein	-0.7737	-0.4885	0.0018	0.1477	-0.2709	-0.083	0.0849	-0.2089
2	AW546080	RIKEN cDNA C230004D03 gene	0.1369	-1.1698	-0.3589	-0.1728	-0.6253	-0.3301	-0.1774	-0.0813
2	AW546141	myristylated alanine-rich protein kinase C substratemacrophage - mouse	0.1387	-1.5709	-0.3291	-0.2575	-0.6133	-0.4095	-0.1764	-0.0472
2	AW546394	myristoylated alanine rich protein kinase C substrate (Marcks)	0.1523	-1.4969	-0.4868	0.0824	-0.6858	-0.3669	-0.1977	-0.1424
2	AW546594	mitochondrial phospholipid hydroperoxide glutathione peroxidase	-0.6368	-0.4162	-0.2287	-0.384	-0.3676	0.1494	0.1556	0.3923
2	AW546697	protective protein for beta-galactosidase (Ppgb)	0.2682	-0.0571	-0.1031	-0.7564	-0.2467	0.4439	-0.1548	0.0092
2	AW546997	ATP synthase, H+ transporting, mitochondrial F0 complex, subunit F (Atp5j)	-0.7047	-0.3778	0.0365	0.0178	-0.2321	0.0085	0.2063	0.1338
2	AW547166	ubiquinol-cytochrome c reductase binding protein (Uqcrb)	-0.7546	-0.2783	-0.0012	-0.2596	-0.4094	-0.12	0.3682	0.3255
2	AW547379	RIKEN cDNA 2810428I15 gene (2810428I15Rik)	-0.2831	-1.0047	-1.0141	-0.3924	-0.5664	0.0292	-0.0718	0.2183
2	AW547850	protocadherin gamma subfamily C, 3 (Pcdhgc3)	0.0793	-0.4516	-0.3918	-0.5202	-0.0556	0.1095	0.2805	0.3294
2	AW548503	Sodium/potassium-transporting ATPase beta-3 chain	-0.9073	-0.4455	-0.0139	-0.0022	-0.0115	0.0159	0.0721	-0.0475
2	AW548506		-0.6809	-0.3356	0.0087	-0.088	-0.4704	0.0477	0.2815	0.0722
2	AW548742	glutathione S-transferase, alpha 4 (Gsta4)	-0.6268	-0.7428	-0.6254	-1.0845	-0.3507	-0.2349	0.5155	0.4353
2	AW549391	Tesmin (Metallothionein-like 5testis-specific) (Testis-specific metallothionein-like protein).	-1.1376	-0.4275	0.247	0.0487	-0.4381	-0.0539	0.2961	0.1284
2	AW549684	Similar to hypothetical protein FLJ12816	0.1341	-0.4689	-0.7646	-0.9474	-0.1437	0.2398	0.1402	0.1454
2	AW550835		-0.5326	-0.0776	-0.0586	-0.7416	-0.6256	0.2366	0.303	0.515
2	AW550861	solute carrier family 8 (sodium/calcium exchanger), member 1 (Slc8a1)	0.638	-1.8009	-1.1173	-0.7611	-1.6991	-0.609	0.3668	1.1367
2	AW551247	GAC-1 {Homo sapiens}	0.2581	-0.4307	-0.2479	-0.7201	-0.3337	0.2508	0.2031	0.0398
2	AW551452	cDNA sequence BC023151 (BC023151)	-0.4282	-0.8766	-0.464	0.0245	-0.0542	0.1012	0.1456	0.0417
2	AW551875	histone cell cycle regulation defective interacting protein 5 (Hirip5)	-0.2797	-0.8619	-0.6415	-0.2955	-0.2246	0.2129	0.0819	0.1623
2	AW552108	succinate dehydrogenase complex, subunit C, integral membrane protein (Sdhc)	-0.3978	-0.3756	-0.1503	-0.3342	-0.2308	0.0995	0.4987	0.4912
2	AW552148	nicolin 1 (Nicn1)	-0.0662	-1.1385	-0.4668	-0.0094	-0.3912	0.1519	-0.0092	-0.1165
2	AW552166	superoxide dismutase (EC 1.15.1.1) (Cu-Zn) - mouse	-0.5969	-0.3893	-0.2556	-0.0305	-0.2129	0.2303	0.4351	0.2805
2	AW552406	ATP synthase, H+ transporting, mitochondrial F1 complex, gamma polypeptide 1 (Atp5c1)	-0.7359	-0.3291	0.1314	-0.1967	-0.2795	-0.0745	0.2008	0.1286
2	AW552866	PREDICTED: NADH dehydrogenase (ubiquinone) flavoprotein 2 (Ndufv2)	-0.7408	-0.249	0.0957	-0.185	-0.2476	-0.0219	0.3428	0.3035
2	AW553065	16 days embryo head cDNA, RIKEN full-length enriched library, clone:C130011B08 product:period homolog 3 (Drosophila), full insert sequence.	-0.2959	-0.9562	-1.065	-1.2457	-0.8245	-0.816	0.2436	0.2636
2	AW553089	gp180-carboxypeptidase D-like enzyme	-0.3095	-0.6291	-0.3275	0.0777	-0.1353	0.1462	0.4067	0.25
2	AW553335	ADP-ribosylation factor-like 2 (Arl2)	-0.8645	-1.4592	-0.6999	-0.5742	-1.0065	-0.4927	-0.3907	-0.4353
2	AW553371	mitochondrial ribosomal protein L45 (Mrpl45)	-0.7568	-0.5577	-0.1849	-0.3235	-0.3861	-0.0288	0.1543	0.0264
2	AW555762	transketolase (Tkt)	-1.3157	-0.6837	-0.4521	-0.9922	-1.0025	-0.8988	0.255	0.2847
2	AW555762	transketolase (Tkt)	-1.2376	-0.7438	-0.4438	-0.8817	-0.9374	-0.8122	0.1702	0.222
2	AW555762	Transketolase (EC 2.2.1.1) (TK) (P68).	-1.2471	-0.7189	-0.483	-0.9006	-0.8864	-0.8218	0.1868	0.2579
2	AW555779	mitogen activated protein kinase 3 (Mapk3)	-0.4231	-1.2844	-0.8436	-0.3812	-0.5082	-0.201	-0.2939	-0.5784
2	AW556220	nuclear receptor subfamily 3, group C, member 1	0.3766	-0.6551	-0.1396	-0.3318	-0.1228	0.3645	0.4481	0.4098
2	AW556424	PREDICTED: similar to RIKEN cDNA 6720401G13 gene (LOC434898)	0.6104	-0.3456	-0.3137	-0.9176	0.3308	0.6151	0.2768	0.0433
2	AW556525	aldehyde dehydrogenase ALDH3B1	-0.3087	-1.0555	-0.8255	-0.4544	0.2725	0.4374	0.6196	0.5815
2	AW556597	adult retina cDNA, RIKEN full-length enriched library, clone:A930004L03 product:hypothetical Immunoglobulin structure containing protein, full insert sequence.	-0.6905	-0.6748	-0.2583	-0.2166	-0.1676	-0.0882	0.4171	0.5799
2	AW556673	annexin A7 (Anxa7)	-0.3705	-0.6856	-0.449	-0.5912	-0.446	0.0094	0.0634	-0.1007
2	AW556685	PREDICTED: golgi associated, gamma adaptin ear containing, ARF binding protein 2 (Gga2)	-0.1006	-0.5478	-0.0995	-1.0918	-0.3096	0.0641	-0.1412	-0.1079
2	AW556709	cyclin I (Ccni)	-0.7386	-0.6411	-0.336	-0.0293	-0.0943	0.1808	0.3089	0.4607
2	AW556743	RIKEN cDNA 1500035H01 gene (1500035H01Rik)	-0.3297	-0.9977	-0.6016	-0.0154	-0.3763	-0.1643	-0.3445	-0.4296
2	AW556879	Similar to DJ-1 protein	-0.7144	-0.6266	-0.2314	0.0844	-0.1256	-0.053	-0.0258	-0.2222
2	AW557368		-0.2775	-0.9534	-0.1164	0.4542	0.0444	0.4782	0.0093	-0.3593
2	AW557415	glucocorticoid induced transcript 1 (Glcci1)	-0.7371	-0.8175	-0.1335	0.1366	-0.3588	-0.0869	0.8133	0.6855
2	AW557717	ubiquitin specific protease 33 (Usp33)	-0.5209	-0.8291	-0.6869	-0.3967	-0.0403	0.4038	-0.1549	-0.5643
2	AW557862	biotinidase (Btd)	-0.3277	-1.2946	-0.9065	-0.2946	-0.4292	0.0533	0.3882	0.5089
2	AW557882	annexin A7 (Anxa7)	-0.4239	-0.6965	-0.682	-0.6913	-0.5126	-0.0699	0.0342	-0.1351
2	AW558177	coiled-coil-helix-coiled-coil-helix domain containing 3 (Chchd3)	-0.7523	-0.4172	0.1273	-0.3104	-0.2537	-0.0023	0.4463	0.2677
2	AW558327	yippee-like 5 (Drosophila) (Ypel5)	-0.4456	-1.1136	-1.1448	-0.9713	-0.5032	-0.2164	0.3419	0.669
2	AW558819	t-complex-associated-testis-expressed 1-like (Tcte1l)	-0.2356	-0.598	-0.4519	-0.1674	-0.1519	0.1989	0.3988	0.3361
2	AW559001	RIKEN cDNA 4932432N11 gene (4932432N11Rik)	-0.2408	-0.5568	0.0555	-0.1505	-0.3676	-0.0862	0.426	0.6494
2	AW741629	Unknown (protein for MGC:11613)	-0.8927	-0.4486	0.1069	-0.0779	-0.2382	0.0583	0.2507	0.2686
2	AW743042	acetyl-Coenzyme A carboxylase beta (Acacb)	-1.1873	-1.6609	-1.0229	-0.0245	0.0112	-0.1004	-0.0531	-0.3557
2	BE283238	data source:MGDsource key:MGI:1929260evidence:ISS~mitochondrial carrier homolog 2~putative	-0.9546	-0.5146	-0.0815	-0.7001	-0.6401	-0.2152	0.1145	0.1643
2	BE309726	RIKEN cDNA 2010002H18 gene (2010002H18Rik)	-0.4264	-0.5882	0.1411	-0.1554	-0.0235	-0.0606	0.4457	0.3735
2	BE335765	T-box 3 (Tbx3), transcript variant 1	-0.4125	-1.4815	-1.0445	-0.4276	-0.5173	-0.2103	-0.3018	-0.5882
2	BE375137	glutathione peroxidase 4 (Gpx4)	-0.5836	-0.3965	-0.1981	-0.3701	-0.3497	0.131	0.1242	0.3752
2	BE375916	Transketolase (EC 2.2.1.1) (TK) (P68).	-1.2588	-0.9335	-0.523	-0.9058	-0.9359	-0.85	0.2575	0.328
2	BE376330	Similar to signal transducer and activator of transcription 1	-0.3252	-1.3311	-1.1525	-0.6158	-0.1604	0.5594	1.0692	0.9136
2	BE377125	malic enzyme, supernatant (Mod1)	-1.0534	-0.7935	-0.514	-1.1157	-1.1683	-0.3759	1.4026	1.4985
2	BE532556	Ras-related GTP binding C (Rragc)	-0.5038	-0.6643	-0.4284	-0.8173	-0.5548	-0.2234	-0.0887	0.007
2	BE534975	mitogen activated protein kinase 3 (Mapk3)	-0.3958	-1.3735	-0.9351	-0.3717	-0.5002	-0.2075	-0.3202	-0.5196
2	C77560	RIKEN cDNA 4933435A13 gene	-0.4601	-0.3483	0.0118	-0.5829	-0.0663	0.1307	0.2338	-0.0861
2	C77703	Moloney leukemia virus 10~data source:MGDsource key:MGI:97054evidence:ISS~putative	-0.6787	-1.7144	-1.0135	-0.8019	-0.6112	-0.2104	-0.4131	-0.7047
2	C77781	data source:SPTRsource key:P32089evidence:ISS~homolog to TRICARBOXYLATE TRANSPORT PROTEIN	-1.3218	-1.6429	-1.1097	-1.8026	-0.8471	-0.3598	0.7083	1.0692
2	C77865	major vault protein	-0.4946	-0.5275	-0.53	-0.9411	-0.1691	0.2169	-0.0668	-0.0935
2	C78502	BS4 protein.	-0.1953	-0.7778	-0.6888	-0.8647	-0.3585	-0.0467	-0.2096	-0.2417
2	C79292	BS4 protein.	-0.2166	-0.7814	-0.6378	-0.7488	-0.3659	0.0152	-0.1917	-0.2946
2	C79602	Acyl-CoA desaturase 2 (EC 1.14.99.5) (Stearoyl-CoA desaturase 2) (Fatty acid desaturase 2) (Delta(9)	-1.5049	-0.375	-0.5691	-1.1766	-0.811	-0.4521	0.3924	0.6397
2	C79750	Ribonuclease 6 precursor (EC 3.1.27.-).	-0.4647	-0.2527	-0.3795	-0.6506	-0.5119	-0.0432	0.1773	0.1001
2	C79809	acetyl-Coenzyme A dehydrogenaselong-chain	-0.6222	-1.4087	-0.8507	-0.1597	-0.0217	0.2367	1.0229	0.9078
2	C80043	data source:SPTRsource key:Q9NWT8evidence:ISS~homolog to CDNA FLJ20608 FISCLONE KAT05987~	-0.7027	-0.2587	-0.0235	-0.4075	-0.2608	-0.0491	0.0656	0.1883
2	C80902	RIKEN cDNA 8430434E15 gene	0.3181	-0.7456	-0.5029	-0.2888	-0.2535	0.1009	0.1628	0.0666
2	C81017	Unknown (protein for MGC:11670)	-0.9027	-0.8243	-0.2823	-0.8726	-0.1914	0.1914	0.8266	1.0379
2	C81078	Unknown (protein for MGC:27866)	-0.7058	-0.7693	-0.4818	-0.5429	-0.7582	-0.284	0.0749	-0.0862
2	C85082	RIKEN cDNA 4930429H24 gene	0.895	-2.0599	-1.6252	0.0584	0.3607	0.6767	0.7573	0.9866
2	C85334	Unknown (protein for MGC:5576) {Homo sapiens}	-0.2084	-0.8834	-0.9979	0.0133	-0.3731	-0.0543	0.4227	0.7539
2	C86051	evidence:NAS~hypothetical protein~putative	-0.4679	-0.5149	-0.3135	-0.701	-0.4709	-0.174	-0.0417	-0.0041
2	C86480	RIKEN cDNA 0610008K04 gene	-0.698	-1.0606	-0.2194	-0.1226	-0.2158	0.0932	0.3502	0.5951
2	C86507	RING finger protein 24. [Human] {Homo sapiens}	0.2059	-0.9633	-0.5891	-0.452	0.2337	0.1233	0.3657	0.4275
2	C86563	RIKEN cDNA 4930570C03 gene	-0.6671	-1.2235	-1.0158	-0.968	-0.4348	-0.2776	0.3214	0.6835
2	C87445	Scot	-0.4841	-0.3242	-0.3518	-0.597	-0.7254	0.4128	0.5907	0.4414
2	C87566	CAMP metalloproteinase	0.0349	-0.367	-0.6115	-1.3777	-1.1289	-0.0126	-0.1469	-0.4214
2	null		-1.1109	-0.7862	-0.4306	-0.9692	-0.9472	-0.8311	0.2996	0.2553
2	null		-1.0715	-0.2459	0.1089	-0.8297	-0.7587	-0.2005	0.3813	0.1581
2	null		-1.0015	-0.4023	0.1285	0.1074	-0.5816	-0.2166	0.3068	0.0862
2	null		-0.6171	-1.0231	-0.8933	-1.0384	-0.4185	-0.1986	0.246	0.6002
2	null		-0.5074	-0.4831	-0.0828	-0.5254	-0.3966	-0.035	0.0146	0.2159
2	null		-0.4845	-0.3974	-0.0584	-0.3949	-0.8997	-0.222	0.103	0.0394
2	null		-0.8686	-0.2934	-0.0723	0.0476	-0.5229	0.0384	0.2953	0.0122
2	null		-0.7915	-0.9516	-0.8117	-0.6322	-0.3747	0.1474	-0.3694	-0.7148
2	null		-0.5829	-0.7023	-0.6874	-1.002	-0.8935	-0.4818	-0.1027	-0.0686
2	null		-0.0243	0.0057	-0.1487	-0.7722	-0.3625	0.154	0.3116	0.1732
3	AI834765	lysyl hydroxylase 1	-0.1223	0.3298	0.6484	0.4355	1.0749	0.9779	0.3074	0.698
3	AI834834	G protein-coupled receptor, family C, group 5, member B (Gprc5b)	-0.309	1.9171	1.7753	0.7373	1.3845	1.0547	0.5713	0.5566
3	AI834916	PREDICTED: expressed sequence AI642036 (AI642036)	-0.1745	1.1445	1.0324	0.3574	0.8208	0.7199	-0.124	-0.1536
3	AI835009	RIKEN cDNA 4933403G14 gene (4933403G14Rik)	-0.1282	1.2336	0.87	0.842	0.9656	0.7581	0.332	-0.0841
3	AI835731	syndecan 4 (Sdc4)	-0.2516	2.6894	1.929	0.3068	0.3839	0.217	-0.777	-0.8891
3	AI836611	Major prion protein precursor (PrP) (PrP27-30) (PrP33-35C).	-0.053	0.7719	0.6218	0.5068	0.7655	0.5441	0.9131	1.225
3	AI837138	basic transcription element binding protein 1 (Bteb1)	0.3384	1.7512	1.5553	0.5429	1.0396	1.3266	0.6958	0.3846
3	AI837808	guanine nucleotide binding protein, alpha o (Gnao1)	0.3668	1.1471	1.3108	0.409	1.2008	0.7074	0.2921	0.0761
3	AI837851		0.5276	0.4622	0.8281	0.6763	0.906	1.3011	0.4852	-0.0406
3	AI837859	PREDICTED: similar to protein of fungal metazoan origin like (11.1 kD) (2C514) (LOC433771)	-0.322	0.5088	1.0425	0.58	0.4557	0.5618	0.3221	0.2882
3	AI838016	RIKEN cDNA 1110056P05 gene	0.441	2.3157	1.3887	0.7741	0.7834	0.644	0.6334	0.8542
3	AI838085	ras homolog gene family, member B (Rhob)	-0.6138	2.034	1.2136	0.1082	0.7457	0.577	0.3922	0.2662
3	AI838542	SRY-box containing gene 1 (Sox1)	0.5102	2.0319	1.3238	0.6195	0.6236	0.53	0.546	0.7258
3	AI838567	EH-domain containing 2	0.0483	0.6116	1.3653	0.6011	1.3858	1.1607	1.2135	1.0513
3	AI838576	cDNA sequence BC042901 (BC042901)	-0.0917	1.2673	1.1949	0.1536	0.3545	0.3691	0.1748	0.0674
3	AI838731	Unknown (protein for MGC:4614) {Homo sapiens}	-0.0523	0.7995	0.8223	0.3429	0.5539	0.558	0.2365	0.1085
3	AI838732	EAT/MCL-1	0.1165	1.2212	1.0876	0.5231	0.9078	0.7483	0.2124	-0.0377
3	AI839134	Eukaryotic translation initiation factor 3 subunit 3 (eIF-3 gamma) (eIF3 p40 subunit) (eIF3h).	-0.0089	1.2665	1.4188	-0.2054	0.8124	1.1687	1.6253	1.2279
3	AI839214	Plasma membrane calcium-transporting ATPase 1 (EC 3.6.3.8) (PMCA1)	0.1116	0.8848	1.156	0.2829	0.5695	0.5811	0.0176	-0.1797
3	AI839386		-0.3541	0.6489	1.3369	0.4384	0.6968	0.9121	-0.0515	-0.4091
3	AI839392	Similar to alanyl-tRNA synthetase	-0.0231	1.3726	2.4821	1.2096	1.7522	2.0794	0.2631	-0.5422
3	AI839839	RIKEN cDNA 1110008P14 gene (1110008P14Rik)	-0.7106	0.5828	1.1746	0.3393	0.6353	0.4243	0.7038	0.4756
3	AI839859	EST	-0.5977	0.6093	1.2304	0.3974	0.5321	0.4472	0.7025	0.5376
3	AI840584	RIKEN cDNA 6230401I02 gene	0.1918	1.1515	1.1912	0.3884	0.4268	0.5514	0.3202	0.1213
3	AI840652	DNA segment, Chr 9, Brigham & Women's Genetics 0185 expressed	0.945	1.4055	1.5491	0.5352	1.071	1.2561	0.5877	0.2311
3	AI840665	a disintegrin and metalloprotease domain 23	0.5121	0.0601	0.627	0.694	1.1897	1.0319	0.8841	0.8956
3	AI840761	Protein-tyrosine phosphatase PTEN (EC 3.1.3.48) (Mutated in multiple advanced cancers 1).	0.2851	0.9661	1.0699	0.6402	0.7943	1.0141	0.4806	0.4232
3	AI841353	a disintegrin and metalloproteinase domain 15 (metargidin) (Adam15)	-0.2639	0.3877	0.8674	0.4248	0.6778	0.7261	0.5382	0.5837
3	AI841755	ras homolog gene family, member B (Rhob)	-0.6534	2.531	1.5295	0.42	1.0599	0.8949	0.5827	0.5155
3	AI842277	Insulin-like growth factor binding protein 3 precursor (IGFBP-3) (IBP-3) (IGF-binding protein 3).	-1.0404	-0.106	0.5577	0.4916	1.0051	1.8526	0.1112	-0.449
3	AI842303	cadherin 13 (Cdh13)	0.3017	0.2051	0.9206	1.1301	1.8768	1.6015	0.5304	-0.608
3	AI843223	RIKEN cDNA 4933405H16 gene	-0.0467	0.5135	0.7038	0.6542	1.1106	0.7774	0.5081	0.5344
3	AI843319	myeloid cell leukemia sequence 1 (Mcl1)	0.0507	1.1769	1.0707	0.4049	0.7168	0.7161	0.1898	-0.0516
3	AI843323	latent TGF-beta binding protein-2	0.6577	0.9283	1.5524	0.3028	0.319	0.7844	0.7817	0.2905
3	AI843508	lectin, mannose-binding 2 (Lman2)	0.3977	1.108	1.6496	0.6559	0.8176	0.8713	0.582	0.2662
3	AI843580	Similar to Rho GTPase activating protein 8	0.1329	1.8161	1.5555	0.9409	0.9274	1.2253	0.7792	0.6284
3	AI843690	Mus musculus, clone IMAGE:5355681	0.5309	1.2026	1.2501	0.7735	1.1706	1.3204	0.6655	0.5246
3	AI843895	sterol regulatory element binding factor 1 (Srebf1)	0.0612	0.0706	0.7029	1.1021	1.5239	1.62	1.2592	1.0333
3	AI843910		-0.2985	1.414	1.6341	1.3941	1.6787	1.3672	0.1975	0.2028
3	AI843915	RIKEN cDNA D030041I09 gene	0.4072	1.6032	0.9393	0.1668	0.5779	0.5411	0.6584	0.4548
3	AI844641	RAB6B, member RAS oncogene family (Rab6b)	0.5611	1.21	1.2461	0.1985	0.9328	1.0143	0.3566	0.036
3	AI844736	sodium-dependent vitamin C transporter type 2	0.1843	1.7435	1.4949	1.599	2.4069	1.0225	0.1982	0.4135
3	AI845471	EST	-0.1867	1.6792	1.3491	0.6696	0.9365	0.9326	0.2275	-0.1653
3	AI845475	adult male corpus striatum cDNA, RIKEN full-length enriched library, clone:C030046G05 product:unknown EST, full insert sequence.	0.0074	0.5402	0.7513	0.1868	0.7577	0.7613	0.5261	0.4009
3	AI845479	unnamed protein product {synthetic construct}	-0.3688	0.3328	0.4273	0.5541	1.0285	0.977	0.3537	0.1807
3	AI845657	Transcription factor BTEB1 (Basic transcription element binding protein 1) (BTE-binding protein 1)	0.4117	1.818	1.4555	0.6122	1.0774	1.3031	0.6929	0.5979
3	AI845726	RAB6B, member RAS oncogene family (Rab6b)	0.6606	1.1961	1.3473	0.2181	0.9293	1.0103	0.3638	0.0372
3	AI845920	acyl-Coenzyme A dehydrogenase, short/branched chain (Acadsb)	0.1655	0.3813	0.5997	0.3885	1.1492	1.2741	1.2377	1.1145
3	AI845977	RIKEN cDNA 2700088M22 gene (2700088M22Rik)	0.2588	0.1383	0.7882	1.0318	1.7355	1.5355	0.4492	-0.5256
3	AI846022	chemokine (C-X3-C motif) ligand 1 (Cx3cl1)	-0.1622	0.8886	0.9084	0.676	1.0507	0.7264	0.5603	-0.4496
3	AI846612	EGL nine homolog 1 (C. elegans) (Egln1)	0.342	1.3085	1.0995	0.1323	0.126	0.3198	0.4392	0.9679
3	AI846661	RIKEN cDNA 2510015N06 gene	-0.4032	2.0809	2.5262	1.0023	1.0172	0.8609	0.4704	-0.0475
3	AI846667	oxysterol binding protein-like 9 (Osbpl9), transcript variant 2	-0.3917	0.2538	0.3969	0.5625	1.0331	0.9097	0.3836	0.2427
3	AI847759	adult male corpora quadrigemina cDNA, RIKEN full-length enriched library, clone:B230397C21 product:hypothetical Glycosyl transferases group 1 containing protein, full insert sequence.	0.3443	1.2186	1.0158	-0.0247	0.4865	0.5194	0.3217	0.3682
3	AI847788	myo-inositol monophosphatase A3 {Homo sapiens}	0.3056	1.0066	1.2646	0.7121	0.6379	0.8694	0.6935	0.4711
3	AI848030	kelch-like 2, Mayven (Drosophila) (Klhl2)	-0.1464	0.9336	1.0986	0.1518	0.1004	0.5485	0.8286	0.5629
3	AI848083	inhibitor of DNA binding 4 (Idb4)	0.1602	2.5655	2.4351	1.4997	0.7593	0.663	0.7359	-0.3026
3	AI848154	Transcription factor BTEB1 (Basic transcription element binding protein 1) (BTE-binding protein 1)	0.3483	1.8601	1.4815	0.7861	1.3159	1.3726	0.6889	0.51
3	AI848286	protein phosphatase 1, regulatory (inhibitor) subunit 2 (Ppp1r2)	0.2268	1.682	0.89	0.5894	0.4631	0.4401	0.1664	0.1636
3	AI848351	SWI/SNF related, matrix associated, actin dependent regulator of chromatin, subfamily d, member 2 (Smarcd2)	-0.2545	0.677	0.986	0.9199	1.1656	1.156	-0.0185	-0.0599
3	AI848749	RAS p21 protein activator 3 (Rasa3)	-0.2159	1.7249	2.0049	1.277	1.5914	1.4507	0.3899	0.3449
3	AI848750	brain specific binding protein {Rattus norvegicus}	-0.2768	1.3925	1.553	0.7757	1.166	1.1141	0.3955	0.3798
3	AI848830	isocitrate dehydrogenase 2 (NADP+), mitochondrial (Idh2)	0.1089	0.8789	1.468	0.9462	1.22	0.9266	0.1735	0.1467
3	AI848984	Protein-tyrosine phosphatase PTEN (EC 3.1.3.48) (Mutated in multiple advanced cancers 1).	0.1678	0.7921	0.9797	0.6196	0.6798	0.8887	0.3354	0.1819
3	AI849271	acetyl-Coenzyme A acyltransferase 2 (mitochondrial 3-oxoacyl-Coenzyme A thiolase) (Acaa2)	0.0771	0.5469	0.6419	0.4429	0.7575	0.9342	0.9908	1.1141
3	AI849284	Leucine-rich repeat-containing G protein-coupled receptor 4 precursor. [Rat] {Rattus norvegicus}	-0.0293	1.0006	1.152	0.5574	0.7119	0.6972	0.4787	0.2882
3	AI849308	glutaredoxin 1 (thioltransferase) (Glrx1)	0.0727	2.49	2.0771	0.5907	0.7413	0.9004	0.5991	0.4521
3	AI849516	RIKEN cDNA 0610041E09 gene (0610041E09Rik)	-0.1671	1.1554	1.4457	0.9989	0.8604	0.7857	0.1487	-0.0729
3	AI849627	PREDICTED: RIKEN cDNA 1190007F08 gene (1190007F08Rik)	-0.0772	0.6098	0.9011	0.5895	0.6861	0.69	0.137	-0.0349
3	AI850162	laminin, gamma 1 (Lamc1)	0.3721	1.6055	1.3038	0.3842	0.8841	0.8091	0.8546	0.8893
3	AI850393	RIKEN cDNA 5430417L22 gene	-0.5009	1.9107	1.4422	0.0773	0.5844	0.5727	0.0274	-0.1446
3	AI850677	neuron navigator 1 (Nav1)	-0.1388	1.1473	1.1104	0.4839	0.6985	0.7831	-0.1116	0.0076
3	AI850990	CD24a antigen (Cd24a)	-1.1529	1.0322	2.4735	0.9502	1.1409	1.4483	-1.0765	-2.5234
3	AI851128	glypican-1	-0.1137	1.1917	1.4081	0.7425	1.1901	0.8928	-0.041	0.1678
3	AI851358	RIKEN cDNA 2310020H20 gene (2310020H20Rik)	-0.2933	1.0626	1.0233	0.1296	0.1065	0.3947	0.8569	0.9089
3	AI851496	RIKEN cDNA 9030425E11 gene	0.1482	1.3592	1.4007	0.7014	0.9576	0.9339	0.0808	-0.0394
3	AI851552		-0.0451	1.0421	1.0671	0.4761	0.5594	0.3865	0.1393	0.0291
3	AI851620	data source:SPTRsource key:Q9VAM9evidence:ISS~putative~related to CG11900 PROTEIN	0.3454	1.1711	1.5211	0.9838	1.3105	1.0851	0.6448	0.6369
3	AI851648	12 days embryo female mullerian duct includes surrounding region cDNA, RIKEN full-length enriched library, clone:6820432J04 product:unknown EST, full insert sequence.	0.0548	1.7472	1.3122	0.8359	0.9811	0.9696	0.5862	0.3843
3	AI851681	PREDICTED: RIKEN cDNA 2310047A01 gene (2310047A01Rik)	0.0781	1.3783	0.4541	0.7073	1.3005	0.6307	0.3979	0.664
3	AI851795	Mus musculus, clone IMAGE:5355681	0.4621	1.1486	1.2907	0.6278	1.1414	1.3117	0.804	0.4899
3	AI851984	protein phosphatase 1, regulatory (inhibitor) subunit 2 (Ppp1r2)	0.4828	1.9995	1.1269	0.8008	0.7005	0.7045	0.3331	0.3955
3	AI852140	Unknown (protein for IMAGE:3504989) {Homo sapiens}	0.2572	0.8741	1.1082	0.4218	0.8732	1.0887	0.2712	0.08
3	AI852237	adducin 3 (gamma) (Add3)	0.1308	0.2445	0.6144	0.7062	0.93	0.5223	0.0876	0.3101
3	AI852708	2 days neonate thymus thymic cells cDNA, RIKEN full-length enriched library, clone:C920006B11 product:S-ADENOSYLMETHIONINE SYNTHETASE GAMMA FORM (EC 2.5.1.6) (METHIONINE ADENOSYLTRANSFERASE) (ADOMET SYNTHETASE) (MAT-II) homolog [Homo sapien	0.4275	1.7756	1.3975	0.9732	1.3855	1.1752	0.572	0.3914
3	AI852742	immunoglobulin IgM MP-18-3-117 kappa light chain	-0.029	1.164	1.1277	0.1752	0.5993	0.5104	0.1505	-0.1808
3	AI852806	PREDICTED: similar to PPM2C protein (LOC381511)	0.8255	1.2559	1.386	1.5418	1.6673	1.4891	0.1526	-0.1263
3	AI853432	hypothetical protein MGC30302	-0.0354	1.1522	1.0846	0.1823	0.2346	0.4116	0.4745	0.3687
3	AI853445		-0.0111	1.164	1.269	0.5376	0.7558	0.9667	0.1479	-0.0191
3	AI853570	data source:SPTRsource key:P49902evidence:ISS~homolog to CYTOSOLIC PURINE 5'-NUCLEOTIDASE	0.0795	0.2571	0.6756	0.4468	0.7373	0.7613	0.4478	0.3339
3	AI853578	Similar to CGI-67 protein {Homo sapiens}	-0.403	1.4218	1.5612	0.5693	0.6617	0.7325	0.2553	0.04
3	AI854341	Mus musculus, clone IMAGE:4222597	-0.5198	0.7263	0.8862	0.4041	1.0545	0.5124	0.5986	0.6948
3	AI854638	genetic suppressor element 1 (Gse1)	-0.0505	1.6239	1.3555	-0.01	0.3434	0.6034	0.2275	-0.3533
3	AI854718	RIKEN cDNA C630023L15 gene (C630023L15Rik)	-0.0303	0.9036	0.8233	0.3279	0.7162	0.9314	0.2686	-0.206
3	AI854719	prostaglandin E synthase (Ptges)	0.1143	1.3182	1.0584	0.5825	1.2681	1.26	0.5413	-0.0127
3	AI854890	procollagen-lysine, 2-oxoglutarate 5-dioxygenase 1 (Plod1)	-0.1874	0.2408	0.6351	0.4457	1.0585	0.9406	0.3593	0.6553
3	AU015626	transforming growth factor, beta receptor III (Tgfbr3)	0.4284	1.8195	1.7957	0.9224	1.5596	0.9725	0.4164	0.2363
3	AU016969	carbohydrate sulfotransferase 12 (Chst12)	-0.1164	1.2014	1.3592	0.626	0.991	1.1395	0.4943	0.3575
3	AU017343	neutral amino acid transporter ASCT2	-0.469	1.6031	1.4935	0.6869	0.8896	1.0405	0.4317	-0.0741
3	AU017513	Unknown (protein for MGC:29408)	0.1552	1.1189	1.0296	-0.1135	0.6247	0.6794	0.2482	0.2518
3	AU018357		-0.1021	0.9838	1.1902	0.4311	0.4362	0.5124	0.2018	-0.112
3	AU019153	cAMP-regulated phosphoprotein 19 (Arpp19)	0.494	1.0596	1.1302	0.3576	0.6227	0.5722	0.2689	0.1613
3	AU019655	Niemann Pick type C2 (Npc2)	0.0855	0.9189	1.1607	0.6722	0.5377	0.7461	0.2512	0.128
3	AU019937	RIKEN cDNA A730014M16 gene	0.5863	1.6279	1.561	0.7836	1.6228	1.3896	0.519	0.3372
3	AU020023		0.1711	0.6805	1.0633	0.6063	0.5125	0.7373	0.2144	0.1202
3	AU020860	adaptor protein complex-3 sigma3A subunit isoform	-0.3169	1.2178	1.0961	0.3915	0.4693	0.6654	0.5108	0.6125
3	AU021819	topoisomerase (DNA) I (Top1)	-0.2216	1.8095	1.2436	0.2791	0.8568	0.4946	0.1372	0.0314
3	AU040473	cDNA sequence BC051080 (BC051080)	0.0697	2.3119	1.7721	0.2394	0.7716	0.9235	0.4444	0.2196
3	AU040737	X-box binding protein 1 (Xbp1)	-0.0947	1.5366	1.5586	0.0775	1.1363	1.4394	1.7748	1.3123
3	AU040984	RIKEN cDNA B230343A10 gene	0.5127	0.6661	0.8606	1.1012	1.1684	1.5528	0.4553	-0.1883
3	AU042016	mitogen-activated protein kinase 6 (Mapk6)	-0.6952	0.7487	0.8594	-0.0072	1.0809	0.6237	0.8356	0.7672
3	AU042018	transforming growth factor, beta receptor II (Tgfbr2), transcript variant 1	0.4407	0.8305	1.1647	0.9612	1.3469	0.4489	0.1851	0.5077
3	AU042121	RIKEN cDNA 6230401I02 gene	0.193	1.1562	1.2021	0.3978	0.4176	0.5156	0.2959	0.0907
3	AU044384	sterol regulatory element binding factor 1 (Srebf1)	0.0925	0.0331	0.5833	0.9282	1.5035	1.4844	1.258	0.9937
3	AU045934	mitogen-activated protein kinase kinase kinase kinase 4 (Map4k4)	-0.2949	1.1633	0.9829	0.9627	1.21	0.8171	0.4323	0.1252
3	AW210287	Regulator of G-protein signaling 2 (RGS2).	-0.7595	2.043	1.2147	0.8513	1.0481	0.7195	0.9737	1.1026
3	AW536067	peroxiredoxin 6 (Prdx6)	-0.9642	2.2723	2.4023	0.3158	0.9758	0.7692	-0.0572	-0.3287
3	AW536297	PREDICTED: RIKEN cDNA D330037H05 gene (D330037H05Rik)	-0.3067	1.5351	1.2092	-0.1522	0.4148	0.5098	0.1153	0.004
3	AW536426	nidogen 1 (Nid1)	-0.0948	0.4789	0.7823	0.2757	0.8106	0.7491	0.5639	0.3732
3	AW536450		0.6184	1.6193	1.5949	-0.0358	0.6643	0.5632	0.2081	0.0677
3	AW536738	basic transcription element binding protein 1 (Bteb1)	0.0872	1.5278	1.2509	0.4756	0.9225	1.0738	0.4341	0.3435
3	AW537231	9 days embryo whole body cDNA, RIKEN full-length enriched library, clone:D030073N12 product:unknown EST, full insert sequence.	-0.1568	1.6616	1.623	0.2074	0.4111	0.1725	-0.0024	-0.2425
3	AW537471		-0.5142	1.0805	1.5415	0.2356	0.1106	0.2399	0.52	1.0707
3	AW537616	PREDICTED: expressed sequence AI642036 (AI642036)	-0.2544	1.1229	0.9975	0.2394	0.7128	0.6699	-0.0937	-0.1673
3	AW537674	DEAD (Asp-Glu-Ala-Asp) box polypeptide 51 (Ddx51)	0.1042	0.7781	0.8026	0.296	1.802	1.2382	0.3175	0.4675
3	AW538579	RIKEN cDNA 1110008P14 gene (1110008P14Rik)	-0.7447	0.7594	1.3909	0.5848	0.7234	0.7006	0.8145	0.5686
3	AW539491		0.1477	0.7102	1.3881	0.3134	0.5987	0.725	0.4893	0.1972
3	AW539788	metallothionein 2 (Mt2)	-1.2913	3.8882	2.8705	0.8164	1.0243	0.6678	-2.3633	-2.0323
3	AW542375	Beta-1 4-galactosyltransferase 1 (EC 2.4.1.-) (Beta-1 4-GalTase 1) (Beta4Gal-T1) (b4Gal-T1)	-0.0984	2.2471	1.4274	0.2259	0.319	0.3864	-0.0646	0.3311
3	AW543494		0.0693	1.5161	0.9443	0.0793	0.5364	0.4955	0.3279	0.4754
3	AW543673	RIKEN cDNA 2310028O11 gene	-0.3783	0.5468	0.988	0.67	0.5573	0.5378	0.2287	0.2679
3	AW544811	metallothionein 1 (Mt1)	-0.1621	3.1875	2.5038	1.2482	1.3848	1.3579	-0.8622	-0.736
3	AW544992	RIKEN cDNA 1600019O04 gene (1600019O04Rik)	0.1689	1.4747	0.8516	0.2117	0.6829	0.6072	0.2991	0.2594
3	AW546067	dual specificity phosphatase 14 (Dusp14)	-0.6995	1.2797	2.0007	1.2776	1.6053	1.1209	-0.5745	-0.532
3	AW546272	laminin, gamma 1 (Lamc1)	0.1925	1.3672	1.1255	0.3391	0.7089	0.6845	0.7445	0.6425
3	AW546446	laminin, gamma 1 (Lamc1)	0.1299	1.2231	1.0289	0.3661	0.6081	0.6563	0.7386	0.7514
3	AW546604	pituitary tumor-transforming 1 interacting protein (Pttg1ip)	0.0898	1.5896	1.0312	0.2287	0.6128	0.58	0.3971	0.4651
3	AW547642	RIKEN cDNA 9030425E11 gene	0.1811	1.3381	1.4006	0.7183	0.9558	0.8307	0.0168	0.0054
3	AW548250	Plasma membrane calcium-transporting ATPase 1 (EC 3.6.3.8) (PMCA1)	0.1936	1.1774	1.1718	0.2777	0.644	0.6566	0.0093	-0.2305
3	AW548304	SWI/SNF related, matrix associated, actin dependent regulator of chromatin, subfamily d, member 2 (Smarcd2)	-0.2274	0.6559	0.9624	0.8689	1.1509	0.9262	-0.119	-0.0591
3	AW548397	RIKEN cDNA 0610041E09 gene (0610041E09Rik)	-0.2085	1.0237	1.3185	0.9841	0.8573	0.7703	0.1661	-0.0748
3	AW549619	adducin 3 (gamma) (Add3)	0.7726	0.4805	0.8285	1.2459	1.6538	1.3136	0.8272	1.016
3	AW551617	Metallothionein containing protein (reverse)~data source:Pfamsource key:PF00131evidence:ISS~	0.2685	1.4477	0.8743	0.7084	1.682	1.123	0.5575	0.8161
3	AW551649	SAM domain and HD domain, 1 (Samhd1)	-0.3314	1.7109	1.6209	0.6168	0.9493	0.0324	-0.4671	-0.9967
3	AW552587	RIKEN cDNA 4432406C05 gene (4432406C05Rik)	-0.0194	0.7654	1.1985	0.5097	0.5843	0.6847	0.5681	0.4753
3	AW552588		-0.0406	1.4232	1.4405	0.7733	1.1689	1.1957	0.2472	0.0943
3	AW553272	RIKEN cDNA 1110049L02 gene	0.2008	1.9574	1.8664	0.2542	0.5902	0.6639	0.1259	-0.1668
3	AW553604	Mitochondrial uncoupling protein 2 (UCP 2) (UCPH).	-0.6295	1.7103	1.4312	0.3373	0.8927	0.4636	0.4927	0.4829
3	AW555936	phosphorylase kinase alpha 2 (Phka2)	-0.2853	-0.2884	0.5579	1.055	0.8458	1.1095	0.3493	0.1092
3	AW556065		0.9506	0.8861	0.8916	0.3385	0.2197	0.5559	0.8756	1.124
3	AW556289	DNA segment, Chr 10, University of California at Los Angeles 1 (D10Ucla1)	0.4326	1.0761	1.2202	0.6583	1.1212	1.2034	0.6745	0.5068
3	AW557471	unnamed protein product {Homo sapiens}	0.2717	1.4545	0.8556	0.2387	0.7087	0.61	0.274	0.4318
3	AW557680	expressed sequence AW742319 (AW742319)	0.1403	1.012	1.1081	0.1332	0.6755	0.5428	0.2845	0.0725
3	AW557980	PREDICTED: similar to PPM2C protein (LOC381511)	0.776	1.2128	1.3933	1.3584	1.6036	1.4456	0.194	0.0113
3	AW558234	PREDICTED: sestrin 1 (Sesn1)	0.0123	-0.0931	0.5747	1.1869	1.4529	1.1068	0.399	0.6477
3	AW743203	cadherin 13	0.1847	0.2482	0.8827	1.0697	1.8575	1.6608	0.4393	-0.6495
3	BE199054	PREDICTED: similar to Insulin receptor substrate-2 (IRS-2) (4PS) (LOC384783)	0.2919	1.4511	0.4752	-0.2285	0.8108	0.3298	0.5527	0.3746
3	BE372195	nidogen 1 (Nid1)	-0.105	0.5381	0.7112	0.2666	0.7792	0.7542	0.5673	0.3716
3	BE376284	sterol regulatory element binding factor 1 (Srebf1)	-0.0635	0.3288	0.6956	0.9335	1.1042	1.2901	1.0352	0.7636
3	BE376646	very low density lipoprotein receptor (Vldlr)	0.0156	1.3134	0.7159	0.0227	0.8538	0.3733	0.975	1.2611
3	BE382137	uncoupling protein 2, mitochondrial (Ucp2)	-0.5458	1.8225	1.6342	0.366	0.9591	0.5999	0.6041	0.6267
3	BE456547	forkhead box O3 (Foxo3)	0.1139	1.5452	1.2799	0.7629	1.2551	0.9456	-0.0405	-0.2764
3	C79373	data source:MGDsource key:MGI:1914099evidence:ISS~protein phosphatase 1regulatory (inhibitor)	0.2833	1.6342	0.9027	0.3649	0.5192	0.4841	0.1453	0.1287
3	C79482	Laminin gamma-1 chain precursor (Laminin B2 chain).	0.2557	1.5645	1.2041	0.4107	0.8147	0.7918	0.8447	0.894
3	C79540	Unknown (protein for MGC:38104)	0.2484	1.6618	1.0057	0.3225	0.5497	0.5953	0.4064	0.5622
3	C85680	KIAA0308 {Homo sapiens}	0.1981	1.111	0.8666	0.0453	0.6099	0.5366	0.0522	-0.0692
3	C85866	Similar to phosphatidic acid phosphatase type 2B	1.445	0.7194	1.0851	0.3696	0.5402	0.9683	1.0714	1.2128
3	C87032	Epidermal growth factor receptor substrate 15 (Protein Eps15) (AF-1p protein).	-0.0182	0.6422	0.6598	0.4403	0.56	0.7677	0.0734	-0.0468
3	C87528	cAMP-regulated phosphoprotein	0.4804	1.0561	1.1963	0.3742	0.7002	0.5709	0.299	0.2145
3	C88099	Platelet-activating factor acetylhydrolase IB gamma subunit (EC 3.1.1.47)	-0.3859	0.2907	0.3787	0.5265	0.9334	0.9075	0.3163	0.2229
3	C88126	data source:SPTRsource key:Q9Y4K4evidence:ISS~homolog to KHS1~putative	-0.0386	2.0517	2.1811	0.6021	0.6641	0.2078	-0.1965	-0.3923
3	null		-0.2372	0.1414	1.6095	0.5015	0.4885	0.7115	0.2927	-0.0899
3	null		-0.0966	1.4596	1.5508	0.1398	1.1176	1.3602	1.7512	1.2405
4	AA221956	Max-interacting transcriptional repressor	-0.6818	-0.0132	0.1549	0.5371	-0.0688	0.0293	-0.2228	-0.4054
4	AA407183	deoxyhypusine synthase (Dhps)	-0.4481	-0.0327	-0.0474	-1.0103	-0.5161	-0.2421	-0.4474	-0.5997
4	AA407206	transcription elongation factor B (SIII), polypeptide 1 (Tceb1)	-0.7918	-0.0167	0.1393	-0.3263	-0.594	-0.3467	-0.2085	-0.4945
4	AA407855		-0.6493	0.0583	0.1104	-1.0957	-0.8315	-0.6928	-0.3573	-0.3897
4	AA408219	Transmembrane 9 superfamily protein member 3 precursor.	-0.3303	0.2535	0.5284	-0.186	-0.2097	-0.0954	-0.0995	-0.0501
4	AA408610	DnaJ homolog subfamily B member 6 (Heat shock protein J2) (HSJ-2) (MRJ) (mDj4).	-0.4006	0.1687	0.2136	-0.3181	-0.0717	0.0832	0.0807	-0.1132
4	AA408650	thioredoxin-like (32kD)	-0.3037	0.202	0.2737	-0.2071	-0.1163	-0.1332	-0.5484	-0.8758
4	AA408733	PREDICTED: similar to cDNA sequence BC028768 (LOC384939)	-0.9125	0.157	0.645	-0.2545	-0.3903	-0.1568	-0.2117	-0.4892
4	AA408766	Heterogeneous nuclear ribonucleoproteins C1/C2 (hnRNP C1 / hnRNP C2).	-0.5524	0.235	0.2996	-0.3919	-0.2864	-0.0944	-0.3834	-0.6144
4	AA408929	Weakly similar to S12207 hypothetical protein (B2 element) - mouse [M.musculus]	-0.224	0.127	0.3194	-0.364	0.0083	-0.0153	-0.5474	-0.8014
4	AA409043	Metadherin (Mtdh)	-0.53	0.4127	0.4543	-0.4156	-0.2045	-0.1463	-0.1653	-0.2249
4	AA409440	heat shock protein 1 (chaperonin 10) (Hspe1)	-1.0619	0.0605	0.4265	-0.6563	-0.5387	-0.2829	-0.3404	-0.687
4	AA409448	PREDICTED: glutamyl-prolyl-tRNA synthetase (Eprs)	-0.6854	-0.1201	-0.0259	-1.2379	-0.7248	-0.7059	-0.2953	-0.3094
4	AA409614	proteasome (prosome, macropain) 26S subunit, non-ATPase, 12 (Psmd12)	-0.8411	0.1261	0.3328	-0.495	-0.394	-0.1318	-0.0383	-0.2214
4	AA409627	ARP2 actin-related protein 2 homolog (yeast) (Actr2)	-0.7139	0.1741	0.3044	-0.5749	-0.4719	-0.1947	-0.3847	-0.573
4	AA409636	EH-domain containing 1	-0.638	0.5516	0.4075	-0.5909	-0.457	-0.0575	0.2101	-0.0375
4	AA409980	TWIST neighbor (Twistnb)	-0.1683	0.4151	0.4126	-0.6402	-0.087	-0.0796	-0.3965	-0.7397
4	AA410137		-0.354	-0.0374	0.1938	-0.1309	-0.1122	0.0667	-0.6962	-0.779
4	AI325148	E2F transcription factor 1 (E2f1)	-0.5942	-0.5686	0.2997	-0.1875	-0.3724	-0.1305	-0.1742	-0.55
4	AI594960	seven in absentia 1A	-0.5465	0.0845	0.4892	-0.1697	-0.236	-0.0989	-0.137	-0.3228
4	AI834764	PREDICTED: RIKEN cDNA 6330403A02 gene (6330403A02Rik)	-0.5343	-0.199	0.1567	-0.3738	-0.4083	-0.0825	0.0203	-0.2399
4	AI834854	EST	-0.5557	0.1058	0.4763	-0.0858	-0.458	-0.2245	-0.4402	-0.7803
4	AI834855		-0.6061	-0.0499	0.3093	-0.0398	-0.3556	0.0085	-0.2684	-0.65
4	AI834946	importin 13 (Ipo13)	-0.5744	0.3855	0.1952	-0.6438	-0.5593	-0.3036	-0.3811	-0.5076
4	AI834960	PREDICTED: RIKEN cDNA 5830417I10 gene (5830417I10Rik)	-0.2967	0.1716	0.4225	-0.3928	0.0128	0.055	-0.2315	-0.6347
4	AI834965	sacsin (Sacs)	-0.5218	-0.1367	0.1858	-0.5848	-0.4756	-0.3275	-0.2757	-0.4773
4	AI834967	Rho-related GTP-binding protein RhoG (Sid10750). [Black-bellied hamster] {Cricetus cricetus}	-0.3917	0.1156	0.38	-0.0947	-0.119	0.1057	-0.2544	-0.5622
4	AI834979	cDNA sequence BC002199 (BC002199)	-0.5093	0.1039	0.3533	-0.4242	-0.492	-0.2891	-0.3762	-0.459
4	AI835098	2 days neonate thymus thymic cells cDNA, RIKEN full-length enriched library, clone:E430025L19 product:hypothetical protein, full insert sequence.	-0.3764	0.0963	0.5093	-0.1897	-0.2482	0.1746	0.1196	-0.0371
4	AI835469	single-stranded DNA binding protein 3 (Ssbp3), transcript variant 2	-0.2609	0.0821	0.3057	-0.5169	-0.3421	-0.0421	-0.2553	-0.9275
4	AI835492	ADP-ribosylation factor-like 1 (Arl1)	-0.3019	0.3618	0.434	-0.5277	-0.2913	0.0429	0.0563	0.0309
4	AI835631	cell division cycle 42 homolog (S. cerevisiae) (Cdc42)	-0.6187	-0.1175	0.1967	-0.4196	-0.4935	-0.2509	-0.2841	-0.4345
4	AI835658	mitochondrial ribosomal protein L22 (Mrpl22)	-0.8082	0.1519	0.4463	-0.4636	-0.2979	-0.0968	-0.0755	-0.3771
4	AI835750	RIKEN cDNA C130052I12 gene (C130052I12Rik)	-0.5644	0.2692	0.7906	-0.517	-0.2812	0.0263	-0.0115	-0.1854
4	AI835917	DnaJ (Hsp40) homologsubfamily Cmember 7	-0.415	-0.2315	0.2115	-0.2998	-0.3126	-0.0343	-0.186	-0.5078
4	AI835948	RIKEN cDNA 0610012D09 gene (0610012D09Rik)	-0.5203	0.0937	0.1127	-0.2862	-0.5656	-0.3439	-0.3112	-0.2746
4	AI836117	Ras-related GTP-binding protein ragA	-0.4308	0.1951	0.2096	-0.4846	-0.2707	-0.278	-0.1859	-0.1181
4	AI836254	triosephosphate isomerase 1 (Tpi1)	-1.3623	-0.301	0.3954	-0.2261	-0.7161	-0.5177	-0.0016	0.2306
4	AI836352	FERM, RhoGEF and pleckstrin domain protein 2 (Farp2)	-0.4652	0.4098	0.5388	-0.4512	-0.3032	-0.2591	-0.3744	-0.5969
4	AI836546	voltage-dependent anion channel 2 (Vdac2)	-0.6973	-0.0393	-0.0041	-0.8453	-0.7097	-0.3767	-0.2908	-0.4608
4	AI836558	ring finger protein (C3H2C3 type) 6 (Rnf6)	-0.6343	0.221	0.4729	-0.1739	-0.3014	-0.2274	-0.1129	-0.2602
4	AI836581	RIKEN cDNA 1500005A01 gene (1500005A01Rik)	-0.215	0.4707	0.0129	-0.6646	-0.4487	-0.3345	-0.1932	-0.2338
4	AI836676	proteasome (prosome, macropain) subunit, alpha type 7 (Psma7)	-0.3316	0.2168	0.3428	-0.3647	-0.2631	-0.0964	-0.2434	-0.4935
4	AI836704	RIKEN cDNA 2410166I05 gene (2410166I05Rik)	-0.5631	0.1779	0.4742	-0.4059	-0.4038	0.0216	0.178	-0.0031
4	AI836771	RIKEN cDNA 2900008M13 gene	-0.6182	-0.0754	0.2267	-0.1832	-0.3807	-0.0696	-0.007	-0.0852
4	AI836800	RIKEN cDNA B230317C12 gene (B230317C12Rik)	-0.6492	-0.1345	0.171	0.0563	-0.1044	-0.1024	-0.5249	-0.6017
4	AI836867	Bcl2-associated athanogene 1 (Bag1)	-0.759	0.0265	0.3609	-0.2378	-0.3844	-0.093	0.3414	0.2904
4	AI836872	RIKEN cDNA 1500010M16 gene (1500010M16Rik)	-0.1923	0.3598	0.3925	-0.1053	-0.2678	-0.0127	-0.2042	-0.3088
4	AI836940		-0.4025	0.5195	0.6365	-0.2308	-0.2041	0.0053	-0.2901	-0.5355
4	AI837026	EST	-0.758	-0.2946	0.3193	-0.3299	-0.0489	-0.1756	-0.103	0.2015
4	AI837102	discoidin domain receptor family, member 1 (Ddr1)	-0.299	0.6156	0.5647	-0.6723	-0.731	0.0416	-0.0147	-0.6846
4	AI837104	signal transducer and activator of transcription 3	-0.5595	0.3904	0.4228	-0.2872	0.1003	-0.1988	-0.4062	-0.4035
4	AI837124	KIAA1521 protein {Homo sapiens}	-0.5747	0.0764	0.2543	-0.3578	-0.2928	-0.272	-0.3743	-0.6237
4	AI837271	EST	-0.3402	-0.1109	0.397	-0.612	-0.2049	-0.1543	-0.2524	-0.2747
4	AI837294	signal recognition particle 72K chain - dog	-0.4589	0.1712	0.4557	-0.2247	-0.035	0.1196	-0.0193	-0.3274
4	AI837298	RIKEN cDNA 9530021D13 gene	-0.709	0.2103	0.7682	-0.3432	-0.3353	-0.0406	0.137	-0.1218
4	AI837302	mitochondrial ribosomal protein L18 (Mrpl18)	-0.9646	-0.195	0.464	0.0652	-0.416	-0.1508	0.0219	-0.2728
4	AI837312	phospholipase {Homo sapiens}	-0.4311	0.1737	0.4219	-0.1588	-0.043	0.1703	-0.3775	-0.6007
4	AI837313	muscleblind-like 2 (Mbnl2), transcript variant 2	-0.16	0.4296	0.0943	-0.6431	-0.4295	-0.3308	-0.2415	-0.1342
4	AI837463	PREDICTED: similar to KIAA1549 protein (LOC434006)	-1.0306	0.4237	0.7961	-0.2977	-0.3195	-0.0113	0.1087	-0.4345
4	AI837474	Unknown (protein for MGC:8832) {Homo sapiens}	-0.4148	0.2361	0.4482	-0.2128	-0.1197	-0.2471	-0.4019	-0.3447
4	AI837528	Tyrosine-protein kinase JAK1 (EC 2.7.1.112) (Janus kinase 1) (JAK-1).	-0.507	0.164	0.2143	-0.3817	-0.4401	-0.3628	-0.1973	-0.1952
4	AI837563	cDNA sequence BC004012 (BC004012)	-0.7635	-0.2807	0.4585	-0.0662	0.1176	0.1981	0.0061	-0.1901
4	AI837600	HSPC263 {Homo sapiens}	-0.3223	-0.1632	0.2658	-0.6949	-0.4617	-0.1226	-0.7025	-0.6233
4	AI837616	PREDICTED: additional sex combs like 1 (Drosophila) (Asxl1)	-0.2577	0.0548	0.1751	-0.0888	-0.4977	-0.2006	-0.3184	-0.7583
4	AI837637	transmembrane protein 5 (Tmem5)	-0.5605	0.2874	0.28	-0.9993	-0.7706	-0.5258	-0.3708	-0.504
4	AI837640		-0.3077	0.0565	0.2516	-0.5937	-0.3399	-0.091	-0.2154	-0.3078
4	AI837758	capping protein (actin filament) muscle Z-line, alpha 2 (Capza2)	-0.5865	0.2045	0.4516	-0.4645	-0.4281	-0.2351	-0.2535	-0.3652
4	AI837796	Similar to hypothetical protein FLJ10193	-0.7925	-0.0967	0.3218	-0.1088	-0.1596	-0.0193	0.4262	0.199
4	AI837820	unnamed protein product {Homo sapiens}	-0.558	0.1323	0.2664	-0.335	-0.1948	-0.1301	-0.3662	-0.4437
4	AI837860	cytochrome c oxidase, subunit Va (Cox5a)	-1.1298	0.2193	0.3802	-0.1773	-0.61	-0.2717	0.0668	-0.2343
4	AI837865	muscleblind-like 2 (Mbnl2), transcript variant 2	-0.0123	0.4415	0.0621	-0.6843	-0.383	-0.2512	-0.1079	-0.1754
4	AI837903	RIKEN cDNA 2410011G03 gene (2410011G03Rik)	-0.9273	-0.2426	0.2286	-0.2549	-0.4092	-0.2684	-0.002	-0.0326
4	AI837976	ribophorin II (Rpn2)	-0.4916	-0.1143	0.449	0.2589	-0.1993	0.0326	0.0619	-0.0839
4	AI838022	ADP-ribosylation factor 3 - mouse	-0.5387	0.0143	0.4718	-0.4345	-0.3882	-0.1775	-0.3005	-0.4834
4	AI838078	Similar to nudix (nucleoside diphosphate linked moiety X)-type motif 9	-0.4977	0.1244	0.2411	-0.2896	-0.6146	-0.2908	-0.3898	-0.2081
4	AI838217	RIKEN cDNA 4933427L07 gene (4933427L07Rik)	-0.1781	-0.2707	0.3634	-0.3669	-0.2997	0.0965	0.1315	0.2106
4	AI838302	CD63/ME491 antigen homolog - mouse	0.0016	0.0972	0.0595	-0.7091	-0.3454	0.0672	-0.1252	-0.0248
4	AI838412	clathrin, heavy polypeptide (Hc) (Cltc)	-0.5185	0.3015	0.0364	-0.5062	-0.2284	0.0155	-0.2074	-0.2038
4	AI838463	RAS related protein 1b (Rap1b)	-0.5318	0.1737	0.3214	-0.3203	-0.2599	-0.1213	-0.2329	-0.3877
4	AI838554	myeloid leukemia factor 2 (Mlf2)	-0.7909	0.1586	0.5163	-0.5175	-0.466	-0.1649	0.3531	0.2154
4	AI838572	acyl-Coenzyme A binding domain containing 3 (Acbd3)	-0.1492	0.2313	0.2156	-0.5763	-0.2471	-0.1282	-0.2294	-0.2628
4	AI838583	EST	-0.3996	0.3518	0.4563	-0.4844	-0.3307	-0.1087	-0.3576	-0.7054
4	AI838590	COP9 complex subunit 4	-0.3394	0.1409	0.3915	-0.2876	-0.2907	-0.0934	-0.0939	-0.2376
4	AI838650	65kDa FK506-binding protein	-0.6452	-0.1297	0.586	-0.257	-0.2393	-0.2047	-0.3721	-0.7889
4	AI838669	proteasome (prosome, macropain) 26S subunit, non-ATPase, 12 (Psmd12)	-0.707	0.1787	0.394	-0.4303	-0.4175	-0.1385	-0.0008	-0.2824
4	AI838676	Proteasome subunit alpha type 5 (EC 3.4.25.1) (Proteasome zeta chain) (EC 3.4.25.1)	-0.8825	-0.3733	0.1373	-0.177	-0.2039	0.0436	-0.1026	-0.4027
4	AI838680	sideroflexin 1 (Sfxn1)	-1.0563	-0.2043	0.2424	-0.5647	-0.1548	-0.0048	0.0566	-0.0892
4	AI838704	Similar to RIKEN cDNA 1700066C05 gene	-0.8188	-0.0448	0.5499	-0.2798	-0.4642	-0.2954	-0.2891	-0.6324
4	AI838711	thioredoxin-like 2 (Txnl2)	-0.8534	-0.1144	0.3504	-0.5509	-0.3251	-0.2588	-0.4319	-0.6252
4	AI838793		-0.5769	0.0408	0.1253	-0.1428	-0.1894	-0.0736	0.151	0.0099
4	AI838853	Ubiquitin carboxyl-terminal hydrolase isozyme L5 (EC 3.4.19.12) (UCH- L5)	-1.0779	-0.6459	0.4289	-0.1789	-0.6678	-0.4901	-0.091	-0.2828
4	AI838940	phytoceramidase, alkaline (Phca)	-0.2347	0.0796	0.5292	-0.456	-0.4498	-0.3593	-0.4243	-0.3589
4	AI838954	catenin alpha 1 (Catna1)	-0.2592	0.0164	0.1679	-0.4884	-0.5476	-0.072	-0.3517	-0.7563
4	AI839015	Prohibitin (B-cell receptor associated protein 32) (BAP 32). [Rat] {Rattus norvegicus}	-1.0598	0.2109	0.7806	-0.3447	-0.2806	-0.0536	0.189	0.0081
4	AI839030	neural proliferation, differentiation and control gene 1 (Npdc1)	-0.2105	0.1848	0.3353	-0.6647	-0.2139	-0.1024	-0.3577	-0.6606
4	AI839120	zinc finger, DHHC domain containing 5 (Zdhhc5)	-0.3902	0.2234	0.4312	-0.5017	-0.3313	-0.1603	-0.0077	-0.1585
4	AI839158	proteasome (prosome, macropain) 26S subunit, non-ATPase, 8 (Psmd8)	-0.6366	-0.2294	0.1289	-0.256	-0.3037	-0.0407	-0.1183	-0.3035
4	AI839174	tripeptidyl peptidase II (Tpp2)	-0.5613	0.3355	0.5007	-0.4868	-0.3649	-0.1871	-0.3183	-0.654
4	AI839200	YY1 associated factor 2 (Yaf2)	-0.4585	0.7845	0.468	-0.6854	-0.5115	-0.2372	0.0129	0.1455
4	AI839225	leucine aminopeptidase 3 (Lap3)	-0.7775	0.025	0.34	-0.8488	-0.3786	-0.2586	-0.1816	-0.2361
4	AI839257	cDNA sequence BC043098 (BC043098)	-0.6542	0.2255	0.7604	-0.2828	-0.2509	-0.0006	0.1119	-0.0847
4	AI839261	DNA segment, Chr 11, ERATO Doi 333, expressed (D11Ertd333e)	-0.5916	-0.1515	0.1403	-0.4201	-0.3309	-0.172	0.1567	0.2345
4	AI839319	expressed sequence AA673513	-0.5775	0.2433	0.3504	-0.4342	-0.3239	-0.1333	-0.1657	-0.3453
4	AI839362	Similar to hypothetical protein FLJ10871	-0.566	-0.1714	0.2791	0.1178	-0.2145	-0.0015	-0.2837	-0.4947
4	AI839412	Acyl-CoA desaturase 2 (EC 1.14.99.5) (Stearoyl-CoA desaturase 2) (Fatty acid desaturase 2) (Delta(9)	-0.5262	0.0558	0.3722	-0.4673	-0.2634	-0.1064	-0.2888	-0.4914
4	AI839424	teashirt 2	-0.6356	0.1541	0.5039	-0.3509	-0.3295	-0.2111	-0.1623	-0.3409
4	AI839447	ADP-ribosylation factor 3 (Arf3)	-0.5799	-0.0211	0.459	-0.4382	-0.4202	-0.1531	-0.3234	-0.527
4	AI839462	mortality factor 4 like 2 (Morf4l2)	-0.5643	0.2193	0.6085	-0.1403	-0.2347	-0.1501	-0.3055	-0.5059
4	AI839501	RIKEN cDNA 6030465J18 gene	-0.755	-0.2499	0.2975	-0.9213	-0.4607	-0.0404	0.1213	-0.0819
4	AI839503	calcium/calmodulin -dependent protein kinase II gamma (Camk2g)	-0.3299	0.2095	0.2667	-0.5293	-0.4724	-0.1248	-0.4168	-0.6725
4	AI839506	SAC1 (supressor of actin mutations 1, homolog)-like (S. cerevisiae) (Sacm1l)	-0.5445	0.1907	0.2634	-0.467	-0.3536	-0.1855	-0.318	-0.4655
4	AI839512	translocator of inner mitochondrial membrane 17a (Timm17a)	-1.0487	0.4721	0.3978	-0.6171	-0.4199	-0.0638	0.0825	-0.1657
4	AI839515	tubulin-specific chaperone d (Tbcd)	-0.427	0.3587	0.44	-0.1226	-0.1949	0.0951	-0.011	-0.1607
4	AI839516	EST	-0.6967	-0.1878	0.2135	-0.1822	-0.2019	0.0879	0.2755	0.2138
4	AI839521	EST	-0.6956	-0.1305	0.1163	-0.1366	-0.3117	0.0246	0.295	0.0447
4	AI839531	mitochondrial aspartate-glutamate carrier protein {Homo sapiens}	-0.496	-0.5034	0.2532	-0.1461	0.2439	0.3086	-0.3812	-0.7486
4	AI839535	MAM domain containing 1 (Mamdc1)	-0.2222	0.0978	0.6173	-0.2177	-0.3057	0.1232	-0.1661	-0.5236
4	AI839571		-0.5208	0.1238	0.5241	-0.2509	-0.2119	-0.0216	-0.2323	-0.2875
4	AI839582	B-cell receptor-associated protein 37 (Bcap37)	-0.969	0.2799	0.6719	-0.5325	-0.3193	-0.0162	-0.1921	-0.5683
4	AI839592	RIKEN cDNA 1300012G16 gene	-0.4634	0.2192	0.6028	-0.3315	-0.2645	-0.0384	-0.223	-0.2776
4	AI839737	suppressor of initiator codon mutations, related sequence 1 (S. cerevisiae) (Sui1-rs1)	-0.7823	0.4281	0.2449	0.0265	-0.4136	-0.1378	-0.2691	-0.4315
4	AI839759	vesicle transport through interaction with t-SNAREs 1B homolog (Vti1b)	-0.6864	-0.1513	0.0919	-0.5885	-0.5801	-0.1813	-0.3187	-0.5167
4	AI839766	Yip1 interacting factor homolog (S. cerevisiae) (Yif1)	-0.4613	0.0549	0.1793	-0.9087	-0.461	-0.1039	-0.1403	-0.1668
4	AI839773	ubiquitin-conjugating enzyme E2I (Ube2i)	-0.3622	0.2386	0.4979	-0.1533	-0.2792	-0.2297	-0.5031	-0.8008
4	AI839815	EST	-0.313	-0.0042	0.3482	-0.3137	-0.1892	0.1768	0.266	0.1903
4	AI839818	Moderately similar to C1RF_MOUSE C1q-related factor precursor [M.musculus]	-0.3802	-0.0479	0.3265	-0.3468	-0.1855	0.096	0.3069	0.2205
4	AI839895	SEC13-like 1 (S. cerevisiae) (Sec13l1)	-0.8592	0.0455	0.5489	-0.5101	-0.3798	-0.2977	-0.2056	-0.4954
4	AI839896	radixin (Rdx)	-0.6156	-0.0218	0.3017	-0.0568	-0.4056	-0.1819	-0.2905	-0.3415
4	AI839938	RIKEN cDNA 6530413N01 gene (6530413N01Rik)	-0.389	-0.0435	0.2668	-0.3944	-0.1861	0.0962	0.315	0.0102
4	AI839946	RIKEN cDNA 5730406I15 gene (5730406I15Rik)	-0.4147	-0.0278	0.6241	-0.2656	-0.1104	-0.0242	-0.2117	-0.367
4	AI840028	ganglioside-induced differentiation-associated-protein 2 (Gdap2)	-0.2155	0.2689	0.3867	-0.2857	-0.1781	0.0971	-0.0699	-0.1752
4	AI840051	cullin 3 (Cul3)	-0.5735	-0.0891	0.277	-0.25	-0.3117	-0.2095	-0.0991	-0.4622
4	AI840080	presenilins associated rhomboid-like protein {Homo sapiens}	-0.6111	0.4987	0.593	-0.3471	-0.2261	-0.0236	0.0678	-0.1922
4	AI840097	DNA segment, Chr 15, ERATO Doi 785, expressed (D15Ertd785e)	-0.5478	0.2935	0.589	-0.1479	-0.2184	-0.0149	-0.3709	-0.5838
4	AI840116	EBP50-PDZ interactor of 64 kDa (EPI64 protein).	-0.2461	0.3795	0.1934	0.2259	0.2089	0.0179	-0.6808	-0.6019
4	AI840146	procollagen-lysine, 2-oxoglutarate 5-dioxygenase 3 (Plod3)	-0.7386	0.1048	0.5814	-0.0652	-0.1813	0.0102	0.0847	-0.3292
4	AI840158	angiopoietin-like 2	0.0071	-0.3416	-0.1485	-0.6695	0.3777	0.5926	-0.445	-0.5913
4	AI840225	proteasome (prosome, macropain) 26S subunit, non-ATPase, 11 (Psmd11)	-0.8574	-0.1743	0.1383	-0.4498	-0.3654	-0.1552	-0.0779	-0.1329
4	AI840227	minichromosome maintenance deficient 7 (S. cerevisiae) (Mcm7)	-0.8836	-0.6036	0.0593	0.0338	-0.4308	-0.2951	-0.0948	-0.2048
4	AI840245	Mus musculus, clone IMAGE:4189155	-0.4344	0.3621	0.2301	-0.443	-0.6573	-0.2197	-0.2129	-0.4481
4	AI840258	synapsin I (Syn1)	-0.5861	0.2881	0.4677	-0.4955	-0.0129	-0.003	-0.3301	-0.3853
4	AI840259	unnamed protein product	-0.6753	-0.0211	0.3578	-0.2798	-0.1391	-0.2222	-0.165	-0.3584
4	AI840276	RIKEN cDNA 6330403K07 gene (6330403K07Rik)	-0.6782	-0.2609	0.2806	-0.2739	-0.3029	-0.0909	0.0264	-0.3155
4	AI840277	valosin containing protein (Vcp)	-0.7998	-0.4438	0.2417	-0.3056	-0.3718	-0.1834	-0.028	-0.2692
4	AI840349	RNA helicase HEL117 - rat	-0.8666	0.2205	0.5566	-0.1687	-0.4833	-0.2009	-0.0721	-0.3483
4	AI840369	Similar to secretogranin III	-0.6539	-0.1199	0.0316	-0.919	-0.92	-0.5893	-0.3902	-0.2023
4	AI840522	neural cell adhesion molecule 1 (Ncam1)	-0.1421	0.312	0.4431	-0.3026	-0.3204	0.0767	-0.178	-0.5047
4	AI840629	Transcription elongation factor S-II (Transcription elongation factor A).	-0.4537	0.1623	0.3423	-0.4652	-0.571	-0.3378	-0.3552	-0.2979
4	AI840674	EST	-0.51	0.336	0.6606	-0.4212	-0.2446	-0.1066	0.0238	0.0681
4	AI840697	N-myristoyltransferase 1 (Nmt1)	-0.7765	-0.1767	0.1281	-0.4376	-0.4337	-0.1825	-0.0735	-0.1648
4	AI840700	Phosphate carrier proteinmitochondrial precursor (PTP).	-0.7762	0.0846	0.3754	0.0133	-0.0883	-0.0786	0.0306	-0.2261
4	AI840701	expressed sequence AA960365	-0.5539	-0.0421	0.4883	-0.4515	-0.4685	-0.3234	-0.1593	-0.3552
4	AI840715	proteasome (prosome, macropain) 26S subunit, ATPase 2 (Psmc2)	-0.9743	-0.2374	0.1488	-0.4088	-0.4113	-0.3248	-0.2803	-0.4948
4	AI840742	expressed sequence C78541 (C78541)	-0.5971	0.1204	0.3319	-0.4889	-0.5634	-0.242	-0.2805	-0.6507
4	AI840813	immunoglobulin superfamily receptor PGRL	-0.5883	0.1248	0.4107	-0.5517	-0.4253	-0.3211	-0.4053	-0.5931
4	AI840873	kinesin family member 5B	-0.5882	0.2784	0.3758	-0.5371	-0.5994	-0.352	-0.3005	-0.3561
4	AI840931	FK506 binding protein 1a (Fkbp1a)	-0.5643	-0.0018	0.3703	-0.3418	-0.3069	-0.092	-0.3357	-0.5195
4	AI840993	PREDICTED: DNA segment, Chr 10, ERATO Doi 516, expressed (D10Ertd516e)	-0.4611	0.2364	0.5396	-0.1493	-0.2343	-0.1615	-0.3275	-0.5161
4	AI841048	replication factor C 1 (Recc1)	-0.7885	-0.6399	0.2798	0.0952	-0.3575	-0.1916	-0.0259	-0.2679
4	AI841173	expressed sequence AA536749 (AA536749)	-0.3681	-0.0567	0.2248	-0.4919	-0.5602	-0.1415	-0.0018	-0.1733
4	AI841174	kinesin 2 (Kns2)	-0.3765	-0.0795	0.2107	-0.4832	-0.4913	-0.1103	0.0142	-0.1573
4	AI841178	unnamed protein product	-0.5449	0.1118	0.3818	-0.2156	-0.32	-0.21	-0.5434	-0.665
4	AI841207	PREDICTED: similar to zinc finger protein 575 (LOC381955)	-0.3782	0.0067	0.381	-0.4709	-0.172	0.004	0.067	0.012
4	AI841247	praja 2, RING-H2 motif containing (Pja2)	-0.4108	0.1194	0.3372	-0.3717	-0.278	-0.1401	-0.25	-0.4371
4	AI841257	PREDICTED: Bri3 binding protein (Bri3bp)	-0.5478	-0.1472	0.1406	-0.7347	-0.5411	-0.2199	-0.2283	-0.4218
4	AI841258	ATP synthase, H+ transporting, mitochondrial F1 complex, alpha subunit, isoform 1	-0.7826	-0.2068	0.2358	-0.1807	-0.2439	0.0306	0.2626	0.2037
4	AI841262	zinc finger transcription factor TReP-132 {Homo sapiens}	-0.4279	0.1551	0.4874	-0.3505	-0.1883	-0.1819	-0.0737	-0.2758
4	AI841275	adiponectin receptor 1 (Adipor1)	-0.6197	0.1945	0.5237	-0.2908	-0.2202	-0.1578	-0.3051	-0.5316
4	AI841276	Ras-related GTP binding C (Rragc)	-0.393	0.2488	0.4889	-0.2301	-0.1863	-0.0165	-0.135	-0.3754
4	AI841281	inosine triphosphatase (nucleoside triphosphate pyrophosphatase) (Itpa)	-0.8139	0.2195	0.6178	0.1447	-0.2011	-0.0906	-0.1681	-0.5528
4	AI841326	transferrin (Trf)	-0.932	0.1795	0.3995	-0.5334	-0.5632	-0.4055	-0.2075	0.1784
4	AI841338	RAB6, member RAS oncogene family (Rab6)	-0.3984	0.2888	0.1783	-0.6567	-0.4748	-0.2638	-0.1665	-0.2055
4	AI841351	microtubule-associated protein, RP/EB family, member 1 (Mapre1)	-0.6659	0.0196	0.2705	-0.2833	-0.5627	-0.2698	-0.1894	-0.3594
4	AI841355	ubiquitin-conjugating enzyme E2 variant 2 (Ube2v2)	-0.4304	0.417	0.5556	-0.1753	-0.2668	-0.1766	-0.2714	-0.4951
4	AI841427	cDNA sequence BC003885 (BC003885)	-0.6061	0.5541	0.5666	-0.3642	-0.2683	-0.1805	-0.2323	-0.3976
4	AI841457	torsin family 2, member A (Tor2a)	-0.4735	0.1485	0.3522	-0.3005	-0.207	0.0611	0.0822	0.0613
4	AI841583	candidate tumor suppressor OVCA2 (Ovca2)	-0.4655	0.2097	0.6229	-0.6424	-0.21	-0.0138	-0.0963	-0.1101
4	AI841591	multiple inositol polyphosphate phosphatase	-0.6236	0.2916	0.5028	-0.283	-0.1519	-0.1564	-0.3634	-0.711
4	AI841690	Similar to FXYD domain-containing ion transport regulator 5	0.3358	0.3708	0.3584	-0.4617	-0.7865	-0.2088	0.0641	-0.2743
4	AI841763	Sequence 22 from patent US 6416959	-0.1847	0.0445	0.0724	-0.5781	-0.7135	-0.1246	-0.206	-0.3335
4	AI841944	protein kinase C, zeta (Prkcz)	-0.8029	0.4084	0.2419	0.0415	-0.4238	-0.1349	-0.2482	-0.4411
4	AI841970	unnamed protein product {Homo sapiens}	-0.3689	0.3617	0.4181	-0.5835	-0.4001	-0.1014	-0.4334	-0.64
4	AI842066	PREDICTED: RAB28, member RAS oncogene family (Rab28)	-0.4193	0.1724	0.5063	-0.7931	-0.4991	-0.4075	-0.469	-0.5572
4	AI842090	peroxisome proliferator activated receptor binding protein (Pparbp)	-0.2852	0.3225	0.4196	-0.2245	-0.0811	0.0471	-0.1281	-0.3499
4	AI842092	transmembrane 4 superfamily member 9 (Tm4sf9)	-0.0628	0.4395	-0.1512	-0.737	-0.3024	-0.6542	-0.6677	-0.4492
4	AI842124	mitochondrial ribosomal protein S10 (Mrps10)	-0.8853	0.1327	0.4481	-0.2775	-0.4832	-0.2587	-0.2715	-0.5789
4	AI842131	ATP synthase, H+ transporting, mitochondrial F0 complex, subunit c (subunit 9), isoform 1 (Atp5g1)	-1.4624	-0.0433	0.604	-0.0999	-0.3496	-0.1337	0.1677	-0.2983
4	AI842137	RIKEN cDNA 2410166I05 gene	-0.4486	0.129	0.5136	-0.2809	-0.1902	0.0323	0.2184	0.1339
4	AI842147	surfeit gene 4 (Surf4)	-0.4912	-0.0219	0.5284	-0.5243	-0.3762	-0.1233	-0.2355	-0.363
4	AI842158	Peripheral plasma membrane protein CASK.	-0.1919	0.0664	0.1071	-0.7503	-0.8894	-0.6339	-0.5419	-0.5104
4	AI842297	small GTPase rac1b {Homo sapiens}	-0.4079	0.1433	0.3478	-0.0505	-0.2909	-0.0938	-0.2277	-0.3292
4	AI842300	zinc finger, DHHC domain containing 5 (Zdhhc5)	-0.509	0.2026	0.4081	-0.4375	-0.3021	0.0569	0.0448	-0.096
4	AI842307	Rho GTPase activating protein 23 (Arhgap23)	-0.5295	0.2662	0.2765	-0.4477	-0.4081	-0.1474	-0.1842	-0.3681
4	AI842308	RIKEN cDNA 1810037C20 gene (1810037C20Rik)	-0.751	0.0184	0.1989	-0.5039	-0.5925	-0.2783	-0.088	-0.2726
4	AI842311	glutamyl-prolyl-tRNA synthetase	-0.6325	0.0751	0.0107	-0.9757	-0.772	-0.6715	-0.33	-0.3535
4	AI842317	capping protein (actin filament) muscle Z-line, beta (Capzb)	-0.3948	0.3271	0.3902	-0.6207	-0.4737	-0.1318	-0.4918	-0.6618
4	AI842425	RIKEN cDNA 0610009H04 gene (0610009H04Rik)	-0.3934	0.2097	0.0927	-0.4511	-0.2175	-0.0593	-0.4074	-0.7483
4	AI842428	PREDICTED: similar to 1200015F23Rik protein (LOC432654)	-0.5413	0.1247	0.3165	-0.2395	-0.3344	0.1552	-0.1626	-0.5342
4	AI842492	RAB8A, member RAS oncogene family (Rab8a)	-0.5391	0.021	0.3965	-0.3864	-0.2833	0.0237	-0.3656	-0.5646
4	AI842531	selenoprotein T {Homo sapiens}	-0.7612	-0.0706	0.0522	-0.6253	-0.6793	-0.41	-0.3852	-0.4066
4	AI842564	Splicing factorarginine/serine-rich 3 (Pre-mRNA splicing factor SRP20) (X16 protein).	-0.3165	0.5782	0.655	-0.0754	-0.087	-0.1159	-0.4656	-0.6529
4	AI842610	Chain ACrystal Structure Of Mouse TestisBRAIN RNA-Binding Protein (Tb-Rbp)	-0.435	-0.0501	0.2967	-0.2771	-0.3722	-0.3427	-0.4769	-0.7298
4	AI842612	melanocyte proliferating gene 1 (Myg1)	-0.9696	-0.2076	0.4501	-0.3271	-0.2274	-0.0047	0.2849	0.2769
4	AI842613	linker of T-cell receptor pathways (Lnk)	-0.2749	0.5051	0.4652	-0.3633	-0.1469	0.0043	-0.3314	-0.5569
4	AI842699	Transmembrane 9 superfamily protein member 3 precursor.	-0.3667	0.2376	0.4037	-0.2946	-0.2342	-0.084	-0.1104	-0.0992
4	AI842770	plastin 3 (T-isoform) (Pls3)	-0.65	0.1338	-0.0162	-0.5451	-0.643	-0.3718	-0.2747	-0.5511
4	AI842777	leucine-rich glioma-inactivated 1 protein precursor	-0.7318	0.0391	0.0063	-0.9554	-0.8129	-0.6691	-0.3369	-0.3349
4	AI842780		-0.5013	0.319	0.7478	-0.3154	-0.1158	-0.0429	-0.2132	-0.5594
4	AI842782	beta galactoside alpha 2,6 sialyltransferase 1 (St6gal1)	-0.4032	0.2114	0.3421	-0.5834	-0.396	-0.2017	-0.4879	-0.6767
4	AI842800	ADAM 22 precursor (A disintegrin and metalloproteinase domain 22).	-0.7091	0.2928	0.3339	-0.3444	-0.4651	-0.3608	-0.5217	-0.6564
4	AI842801	mitochondrial folate transporter/carrier (Mftc)	-0.8466	0.0834	0.3314	-0.4525	-0.5553	-0.2439	-0.4868	-0.7316
4	AI842855	adult male diencephalon cDNA, RIKEN full-length enriched library, clone:9330157H23 product:inferred: Mus musculus, Similar to zinc finger protein 281, clone MGC:7737 IMAGE:3498439, complete cds, full insert sequence.	-0.4663	0.5654	0.4918	-0.1931	-0.3446	-0.1401	-0.4665	-0.6489
4	AI842867	ubiquitin specific protease 54 (Usp54)	-0.266	0.0687	0.2927	0.0583	0.4132	0.1857	-0.3671	-0.5677
4	AI842926	RIKEN cDNA 1810013H02 gene	-0.4324	0.2835	0.3339	-0.4118	-0.4617	-0.3223	-0.5773	-0.7733
4	AI842980	myeloid-associated differentiation marker (Myadm)	-0.5962	0.1383	0.3597	-0.2502	-0.3827	0.0897	-0.1248	-0.5973
4	AI842983		-0.3124	0.2892	-0.0388	-1.1975	-1.1185	-0.7323	-0.3405	-0.4946
4	AI843081	brain Na++/Ca++ exchanger-associated protein {Rattus norvegicus}	-0.939	-0.1569	0.1633	-0.0256	-0.33	-0.2596	-0.0306	-0.1736
4	AI843110		-0.4901	-0.022	0.2508	-0.3128	-0.275	-0.0987	-0.1696	-0.3365
4	AI843114	cDNA sequence BC031407 (BC031407)	-0.5594	0.2289	0.4406	-0.499	-0.3326	-0.3108	-0.4524	-0.7276
4	AI843178	cerebellar postnatal development protein 1	-0.6957	0.0415	0.4101	0.4267	-0.4081	-0.3937	-0.4201	-0.5144
4	AI843192	potassium voltage-gated channel, shaker-related subfamily, beta member 3 (Kcnab3)	-0.3128	0.0181	0.3019	-0.465	-0.4002	-0.1075	-0.1015	-0.1199
4	AI843198	ARP1 actin-related protein 1 homolog B (yeast) (Actr1b)	-0.6934	0.1946	0.5743	-0.3918	-0.5173	-0.3073	-0.3755	-0.4347
4	AI843238	tight junction protein 2 (Tjp2)	-0.7734	0.1977	-0.5713	-0.8124	-0.6645	-0.3755	-0.0209	-0.4669
4	AI843328	inhibitor of DNA binding 4 (Idb4)	-0.5346	0.0595	0.3707	-0.1305	-0.2453	-0.1893	-0.2395	-0.4411
4	AI843381	thymoma viral proto-oncogene 1 (Akt1)	-0.3637	0.1172	0.5072	-0.1579	-0.1329	0.0415	-0.3585	-0.8229
4	AI843480	mitochondrial ribosomal protein L43 (Mrpl43), nuclear gene encoding mitochondrial protein	-0.5911	0.1874	0.3568	-0.2855	-0.1717	0.0871	0.021	-0.0953
4	AI843491	mitogen activated protein kinase kinase kinase 4 (Map3k4)	-0.2611	0.0837	0.1711	-0.3825	-0.3341	-0.0446	-0.3094	-0.4609
4	AI843550	calponin 3, acidic (Cnn3)	0.0705	0.6696	0.246	-0.5751	-0.6518	-0.1519	-0.2098	-0.4472
4	AI843581	feminization 1 homolog b (C. elegans) (Fem1b)	-0.2726	0.5147	0.5575	-0.3547	-0.4064	-0.1743	-0.2705	-0.3294
4	AI843591	PREDICTED: protease, serine, 15 (Prss15)	-0.6141	-0.1961	-0.084	-0.637	-0.7759	-0.3972	-0.199	-0.0966
4	AI843667	RIKEN cDNA 2900042E01 gene (2900042E01Rik)	-0.5886	0.2483	0.6221	-0.093	-0.1156	-0.0796	-0.1519	-0.3037
4	AI843707	TCOF1 protein - mouse	-0.4148	0.3035	0.4838	-0.2505	-0.3589	-0.1782	-0.3806	-0.7697
4	AI843709	interleukin 6 signal transducer (Il6st)	-0.0564	0.3029	0.5921	-0.1801	-0.0765	-0.2321	-0.2078	-0.1629
4	AI843710	ataxin 2-like (Atxn2l)	-0.4943	-0.0496	0.3586	-0.2266	-0.427	-0.297	-0.3452	-0.6499
4	AI843711	thymine DNA glycosylase (Tdg)	-0.4602	0.0067	0.3071	-0.424	-0.4456	-0.3135	-0.2044	-0.5297
4	AI843736	tumor necrosis factor superfamily, member 5-induced protein 1 (Tnfsf5ip1)	-0.6648	0.0606	0.4531	-0.2926	-0.4359	-0.2172	-0.4388	-0.5628
4	AI843739	Transducin beta-like 1 protein. [Human] {Homo sapiens}	-0.3508	0.4209	0.3675	-0.289	-0.1201	0.044	-0.0211	-0.1319
4	AI843887	metastasis-associated gene family, member 2 (Mta2)	-0.4848	0.5214	0.418	-0.1993	-0.2684	-0.0562	-0.267	-0.644
4	AI843900		-0.4845	0.3574	0.5807	-0.3803	-0.196	0.0279	0.0077	-0.0966
4	AI843999	EST	-0.4761	0.2236	0.469	-0.23	-0.3077	-0.3561	-0.4016	-0.901
4	AI844000		-0.6941	-0.0249	0.3442	-0.2362	-0.2955	-0.3328	-0.4615	-0.6667
4	AI844017	aldo-keto reductase family 1, member B3 (aldose reductase) (Akr1b3)	-0.8279	-0.0424	0.3477	-0.3571	-0.3133	-0.2541	-0.04	0.0175
4	AI844075	LIM domain transcription factor LMO4 (LIM-only protein 4) (LMO-4) (Breast tumor autoantigen).	-0.5658	-0.1855	0.3165	-0.2628	0.0621	-0.1807	-0.0325	-0.1495
4	AI844083	CDC42 effector protein (Rho GTPase binding) 1 (Cdc42ep1)	-0.0143	0.2822	0.0327	-0.8479	-0.408	-0.1535	-0.3188	-0.3296
4	AI844176	drebrin 1 (Dbn1)	0.0548	0.5414	0.2366	-0.9347	-0.4811	-0.2392	-0.1263	-0.2305
4	AI844240	RIKEN cDNA 2600013N14 gene (2600013N14Rik)	-0.68	0.3426	0.6612	-0.3501	-0.5176	-0.2868	-0.1795	-0.3761
4	AI844286	mitochondrial ribosomal protein L22 (Mrpl22)	-0.7749	0.1383	0.3761	-0.4462	-0.3694	-0.1008	-0.0729	-0.3521
4	AI844297	cholinergic receptor, muscarinic 1, CNS (Chrm1)	-0.6022	-0.2191	0.186	-0.3789	-0.2583	-0.3956	-0.3135	-0.6204
4	AI844475	c6.1a protein (C6.1A)	-0.7389	0.084	0.2324	0.0979	0.0759	0.2195	-0.1428	-0.3504
4	AI844517	ring finger protein 4 (Rnf4)	-0.6362	0.5232	0.4992	-0.2798	-0.0433	-0.0039	-0.0431	-0.3599
4	AI844521	proteasome (prosome, macropain) subunit, alpha type 6 (Psma6)	-0.872	0.2924	0.4795	-0.2132	-0.3151	0.0221	0.047	-0.2563
4	AI844547	interferon gamma receptor 2 (Ifngr2)	-0.1072	0.2452	0.121	-0.9104	-0.3776	0.2031	0.0951	-0.1788
4	AI844612	KDEL (Lys-Asp-Glu-Leu) containing 1 (Kdelc1)	-0.8025	-0.0512	0.5382	0.033	-0.1959	-0.1894	-0.3535	-0.5656
4	AI844679	Autophagy protein 5-like (APG5-like).	-0.725	-0.3267	0.0353	-0.6718	-0.503	-0.2883	-0.1751	-0.3662
4	AI844682	G25K GTP-binding proteinbrain isoform (GP) (CDC42 homolog). [Bovine] {Bos taurus}	-0.636	-0.3381	0.0246	-0.4487	-0.52	-0.2302	-0.2946	-0.3953
4	AI844759	transportin-SR {Homo sapiens}	-0.6168	-0.1308	0.2441	-0.5253	-0.0974	0.111	-0.0304	-0.2746
4	AI844761	KIAA0560 protein {Homo sapiens}	-0.4985	0.2427	0.5239	-0.194	-0.3426	-0.2876	-0.5315	-0.794
4	AI844871	high density lipoprotein (HDL) binding protein (Hdlbp)	-0.6462	-0.1015	0.4724	-0.5289	-0.4786	-0.3825	-0.1777	-0.3374
4	AI845416	Ubiquitin-like protein SMT3B (Sentrin 2) (HSMT3). [Pig] {Sus scrofa}	0.0472	0.338	0.2338	-0.6832	-0.6985	-0.5052	-0.1891	-0.0086
4	AI845446	LIM-domain protein LMP-1 {Rattus norvegicus}	-0.0231	0.4142	0.0386	-0.6001	-0.3815	-0.235	-0.1145	-0.1795
4	AI845473	DNA (cytosine-5)-methyltransferase 3A (EC 2.1.1.37) (Dnmt3a) (DNA methyltransferase MmuIIIA)	-0.6856	0.3426	0.2499	-0.0885	-0.3206	-0.2457	-0.3487	-0.4514
4	AI845605	zinc finger protein 352 (Zfp352)	-0.1342	0.3804	0.3347	-0.1871	0.0262	0.0606	-0.4592	-0.5607
4	AI845623	RIKEN cDNA 1110060F11 gene (1110060F11Rik)	-0.6474	-0.0276	0.4092	-0.2746	-0.3429	-0.1711	-0.163	-0.3601
4	AI845830	FK506 binding protein 1a (Fkbp1a)	-0.6015	-0.0245	0.3086	-0.3135	-0.2762	-0.0966	-0.2226	-0.5204
4	AI845844	striatin, calmodulin binding protein 3 (Strn3)	-0.046	0.3881	0.4175	-0.5465	-0.2916	-0.1354	-0.1253	-0.1525
4	AI845854	pentatricopeptide repeat domain 1 (Ptcd1)	-0.8504	0.1341	0.382	-0.3692	-0.368	-0.0924	0.0238	-0.2976
4	AI845871	RIKEN cDNA 1600010O03 gene (1600010O03Rik)	-0.4911	0.2426	0.2815	-0.7323	-0.526	-0.3364	-0.3685	-0.7565
4	AI845875	translocase of outer mitochondrial membrane 40 homolog (yeast) (Tomm40)	-1.1326	0.203	0.6773	-0.75	-0.4189	-0.1272	-0.0985	-0.549
4	AI845953	arsenate resistance protein 2 (Ars2)	-0.7026	-0.3011	0.6968	0.035	-0.4178	-0.205	-0.3668	-0.8033
4	AI845956	potassium channel protein {Rattus norvegicus}	-0.842	-0.2709	0.1555	-0.2374	-0.2226	-0.0105	-0.015	-0.319
4	AI845959	ribosomal protein L7-like 1 (Rpl7l1)	-0.8496	0.337	0.6817	-0.1757	-0.2244	-0.1866	-0.3457	-0.4974
4	AI845981	data source:MGDsource key:MGI:1346341evidence:ISS~putative~ring finger protein 13	-0.541	-0.0427	0.2943	-0.1876	-0.0104	0.1589	-0.1096	-0.2677
4	AI845999	ADP-ribosylation factor-like protein 1. [Rat] {Rattus norvegicus}	-0.347	0.2678	0.4129	-0.4902	-0.2602	0.0172	0.0533	0.0186
4	AI846018	EST	-0.5427	0.0704	0.2699	-0.2337	-0.2186	-0.2017	-0.5112	-0.8126
4	AI846019	apoptosis inhibitory protein 5	-0.5276	0.3844	0.6093	-0.1695	-0.1416	-0.1204	-0.4096	-0.5816
4	AI846048	RIKEN cDNA 2900073H19 gene (2900073H19Rik)	-0.7669	-0.09	0.1902	-0.3325	-0.2774	-0.1003	0.0027	-0.3069
4	AI846049	LIM/homeobox protein Lhx1 (Homeobox protein LIM-1) (Homeobox protein LMX-2). [Golden hamster]	-0.7899	-0.1729	0.1541	-0.3229	-0.3624	-0.2064	-0.1211	-0.3694
4	AI846083	unnamed protein product {Homo sapiens}	-0.3948	0.2291	0.4926	-0.2845	-0.2069	-0.2031	-0.4242	-0.7371
4	AI846096	proteasome (prosome, macropain) 26S subunit, non-ATPase, 4 (Psmd4)	-0.8834	-0.0791	0.2291	-0.3898	-0.3987	-0.2492	-0.0792	-0.308
4	AI846126	PREDICTED: RIKEN cDNA 5031439G07 gene (5031439G07Rik)	-0.4928	0.4742	0.3763	-0.3085	-0.0449	0.1062	-0.4059	-0.6544
4	AI846150	squamous cell carcinoma antigen recognized by T-cells 3 (Sart3)	-0.624	0.1349	0.3752	-0.0674	-0.3526	-0.1445	-0.4496	-0.9312
4	AI846151	phosphorylated adaptor for RNA export (Phax)	-0.3173	0.1135	0.1879	-0.4318	-0.3234	-0.1007	-0.2669	-0.4616
4	AI846198	SUMO-1-specific protease {Homo sapiens}	-0.0354	0.2259	0.1925	-0.5456	-0.4353	-0.1604	-0.065	-0.2501
4	AI846215	CCR4-NOT transcription complex, subunit 6-like (Cnot6l)	-0.1935	-0.0111	0.4104	-0.0886	-0.1538	0.2137	-0.0336	-0.3519
4	AI846333	RIKEN cDNA 2010007E07 gene	-0.8242	-0.1412	0.1495	-0.503	-0.7335	-0.2651	-0.1554	-0.2975
4	AI846404	THO complex 3 (Thoc3)	-0.7313	0.046	0.3714	-0.0206	-0.4676	-0.2369	-0.3498	-0.6964
4	AI846413	protein kinase C, alpha	-0.2191	0.216	0.2889	-0.5589	-0.4042	-0.2994	-0.5184	-0.6899
4	AI846471	polymerase (DNA-directed), delta interacting protein 3 (Poldip3)	-0.5632	0.1106	0.3185	-0.2205	-0.1427	-0.0703	-0.2914	-0.6619
4	AI846476	pleckstrin homology domain containing, family C (with FERM domain) member 1 (Plekhc1)	-0.5858	0.446	0.0649	-0.8156	-1.0605	-0.5022	-0.4022	-0.4699
4	AI846534	NIMA (never in mitosis gene a)-related expressed kinase 6 (Nek6)	-0.4918	0.1934	0.2889	-1.0235	-0.5884	-0.4173	-0.3191	-0.7811
4	AI846544	polymerase (RNA) II (DNA directed) polypeptide J (Polr2j)	-0.5835	0.082	0.3494	-0.2104	-0.3286	-0.1511	-0.2156	-0.5091
4	AI846584	COP9 (constitutive photomorphogenic) homolog, subunit 3 (Arabidopsis thaliana) (Cops3)	-0.8478	-0.1903	0.3056	-0.2369	-0.4456	-0.4359	-0.3165	-0.561
4	AI846617	F-box and leucine-rich repeat protein 5 (Fbxl5)	-0.2387	0.3673	0.4737	-0.5265	-0.1709	-0.0195	-0.2757	-0.5366
4	AI846621	polymerase (DNA-directed), epsilon 4 (p12 subunit) (Pole4)	-0.8885	0.2012	0.3113	-0.2854	-0.348	-0.184	-0.2073	-0.365
4	AI846689	tumor necrosis factor, alpha-induced protein 1 (endothelial) (Tnfaip1)	-0.4817	0.1942	0.5824	-0.0505	-0.0748	0.0117	-0.1746	-0.1527
4	AI846701	ubiquitin-conjugating enzyme E2D 2 (Ube2d2)	-0.4339	0.1168	0.2292	-0.5048	-0.5092	-0.2466	-0.1875	-0.1982
4	AI846708	ribophorin I (Rpn1)	-0.7737	-0.0915	0.8592	0.1044	-0.2003	0.0008	-0.1825	-0.5333
4	AI846733	cDNA sequence BC037708 (BC037708)	-0.3742	0.0605	0.4366	-0.6153	-0.2579	0.1167	-0.005	-0.2022
4	AI846797	Ubiquitous tropomodulin (U-Tmod) (Tropomodulin 3).	-0.5826	0.0995	0.6104	-0.0852	-0.273	0.0392	-0.3544	-0.7366
4	AI846812	RIKEN cDNA 1500011H22 gene (1500011H22Rik)	-0.5021	-0.1671	0.3954	-0.2149	-0.2756	-0.2229	-0.4041	-0.715
4	AI846835	protein-L-isoaspartate (D-aspartate) O-methyltransferase 1 (Pcmt1)	-0.5197	0.0644	0.5156	-0.0571	-0.3947	-0.1646	-0.1281	-0.2661
4	AI846861	vesicular fusion protein NSF - Chinese hamster (fragment)	-0.6655	0.1612	0.248	-0.3553	-0.3808	-0.0542	-0.2112	-0.4655
4	AI846889	death associated protein 3 (Dap3)	-0.715	-0.0223	0.3305	-0.1381	0.0326	0.1753	0.2758	-0.0532
4	AI846902		-0.0755	0.2285	0.5378	-0.1415	-0.2442	0.0501	-0.2196	-0.5218
4	AI847097	phosphatidylinositol transfer protein, beta (Pitpnb)	-0.4882	0.3557	0.6627	-0.4277	-0.2519	-0.0893	-0.137	-0.2465
4	AI847142	PREDICTED: RIKEN cDNA 4432411E13 gene (4432411E13Rik)	-0.4123	0.492	0.5225	-0.3286	-0.2262	-0.0126	-0.111	-0.435
4	AI847158	SET and MYND domain containing 2 (Smyd2)	-0.4378	0.4202	0.5984	-0.1784	-0.1546	-0.0944	-0.3444	-0.6949
4	AI847218	Dynamin-like 120 kDa proteinmitochondrial precursor (Large GTP binding protein) (LargeG).	-0.2613	-0.0291	0.1787	-0.4999	-0.5033	-0.1795	-0.1171	-0.0445
4	AI847226	zinc finger, DHHC domain containing 2 (Zdhhc2)	-0.1733	0.1283	0.18	0.1258	0.5327	0.2398	-0.5666	-0.9542
4	AI847236	v-ral simian leukemia viral oncogene homolog B (ras related) (Ralb)	-0.496	-0.4699	0.1294	-0.0501	-0.2922	0.0309	-0.1897	-0.5519
4	AI847242	f-box only protein 9 (Fbxo9)	-0.3659	0.1635	0.4079	-0.5278	-0.1958	0.0961	0.1058	0.1463
4	AI847259	RIKEN cDNA 3110001D06 gene	-0.4898	0.0759	0.341	-0.109	-0.1583	-0.0592	0.1547	0.0167
4	AI847330	ubiquitin-conjugating enzyme E2D 3 (UBC4/5 homolog, yeast) (Ube2d3)	-0.5351	0.5121	0.4847	-0.1387	-0.2829	-0.0572	-0.2057	-0.4049
4	AI847357		-0.2869	0.1087	0.4487	-0.2098	0.0693	0.0065	-0.1804	-0.3649
4	AI847372	RIKEN cDNA 2810004N20 gene (2810004N20Rik)	-0.6863	0.0912	0.0747	-0.688	-0.4278	-0.2527	-0.2859	-0.1923
4	AI847412	12 days embryo spinal ganglion cDNA, RIKEN full-length enriched library, clone:D130034H19 product:unknown EST, full insert sequence.	-0.5635	0.0296	0.3539	-0.2221	-0.2737	0.0128	-0.2829	-0.6175
4	AI847436	RIKEN cDNA 1300010K09 gene (1300010K09Rik)	-0.3873	-0.0448	0.374	-0.5207	-0.4115	-0.2209	-0.3905	-0.6205
4	AI847441	protease (prosome, macropain) 26S subunit, ATPase 5 (Psmc5)	-1.0897	0.1756	0.6106	-0.0787	0.1058	-0.0303	-0.2064	-0.3975
4	AI847455	RAB10, member RAS oncogene family (Rab10)	-0.3381	0.2625	0.3316	-0.3335	-0.1727	-0.0252	-0.1906	-0.3805
4	AI847475	26S proteasome non-ATPase regulatory subunit 6 (26S proteasome regulatory subunit S10) (p42A).	-0.9275	0.1959	0.4975	-0.2781	-0.4929	-0.2518	-0.2354	-0.4268
4	AI847498	Similar to G protein pathway suppressor 1	-0.7353	0.4305	0.6019	0.0215	-0.234	-0.2527	-0.2733	-0.5457
4	AI847577	Conserved oligomeric Golgi complex component 8.	-0.5238	0.1325	0.4217	-0.3207	-0.0286	0.0401	-0.2854	-0.3712
4	AI847678	pyrroline-5-carboxylate reductase family, member 2 (Pycr2)	-0.7673	0.3689	0.7437	-0.3709	-0.2143	-0.1213	-0.1697	-0.4831
4	AI847779	restin (Reed-Steinberg cell-expressed intermediate filament-associated protein) (Rsn)	-0.4976	0.4312	0.2871	-0.4336	-0.1502	-0.3895	-0.1271	-0.1472
4	AI847780	MEK binding partner 1	-0.2326	-0.1073	0.2529	-0.3483	-0.2054	0.2194	-0.2205	-0.1562
4	AI847801	heparan sulfate 6-O-sulfotransferase 1 (Hs6st1)	-0.5346	0.2867	0.4311	-0.2193	-0.1161	-0.0993	-0.3295	-0.3595
4	AI847839	EST	-0.54	0.3693	0.4931	-0.174	-0.1463	-0.1415	-0.1142	-0.2782
4	AI847855	transportin 3 (Tnpo3)	-0.6587	-0.1643	0.2905	-0.3361	-0.1526	0.0761	-0.09	-0.3446
4	AI847872	RIKEN cDNA 2310044P18 gene (2310044P18Rik)	-0.8323	-0.0789	0.3402	0.3897	-0.1347	-0.1701	-0.0022	-0.2805
4	AI847889	dynein, cytoplasmic, light intermediate chain 1 (Dnclic1)	-0.547	0.0869	0.1157	-0.5899	-0.3265	-0.2813	-0.3735	-0.7573
4	AI847905	Ubiquitin carboxyl-terminal hydrolase 5 (EC 3.1.2.15) (Ubiquitin thiolesterase 5)	-0.5418	0.1017	0.6391	0.1167	-0.0951	-0.0088	0.0007	-0.1038
4	AI847921	glycerol-3-phosphate dehydrogenase (NAD+) (EC 1.1.1.8) - mouse	-0.4943	0.0521	0.2955	-0.4297	-0.414	-0.23	-0.1688	-0.2459
4	AI847927	EST	-0.2762	0.4094	0.6334	-0.0167	-0.133	-0.014	-0.4899	-0.7583
4	AI847939	PREDICTED: similar to hippocampal cholinergic neurostimulating peptide precursor protein (LOC432447)	-0.1297	0.125	0.3635	-0.2171	-0.2286	0.3187	-0.1507	-0.2774
4	AI847944	Vesicle-associated membrane protein 4 (VAMP-4).	-0.3835	0.2599	0.4781	-0.1364	-0.2243	0.1267	-0.0362	-0.1426
4	AI847953	unnamed protein product {Homo sapiens}	-0.6922	0.1185	0.3923	-0.3402	-0.2463	-0.0634	-0.2184	-0.1644
4	AI847956	RIKEN cDNA 2610022G08 gene (2610022G08Rik)	-0.6745	-0.1567	0.1137	0.0544	-0.2062	-0.1135	-0.3554	-0.7061
4	AI848085	synaptotagmin 1 (Syt1)	-0.9215	-0.0348	0.4624	-0.2338	-0.3272	-0.209	0.1134	-0.0274
4	AI848102	RIKEN cDNA 1600012F09 gene (1600012F09Rik)	-0.7395	0.1224	0.3114	-0.4327	-0.4052	-0.2667	-0.2728	-0.1996
4	AI848110	KIAA1824 protein {Homo sapiens}	-0.4074	0.3077	0.385	-0.6025	-0.4572	-0.1342	-0.5103	-0.6949
4	AI848116	eukaryotic translation initiation factor 4, gamma 2 (Eif4g2)	-0.8382	0.1938	0.1688	-0.1737	-0.3145	-0.4047	-0.5681	-0.615
4	AI848123	mitochondrial ribosomal protein S23 (Mrps23)	-0.8034	0.0467	0.2206	-0.2981	-0.3836	-0.1101	-0.0819	-0.2566
4	AI848191	PREDICTED: similar to house-keeping protein (LOC217536)	-0.5382	0.3576	0.5117	-0.2468	-0.009	-0.0419	-0.0124	-0.2359
4	AI848199	RIKEN cDNA 1110012L19 gene (1110012L19Rik)	-0.5921	0.243	0.2765	-0.436	-0.6091	-0.1403	-0.1868	-0.2444
4	AI848205	growth arrest specific 5 (Gas5)	-0.3282	0.2797	0.1805	-0.5466	-0.1123	-0.0357	-0.661	-0.9351
4	AI848222	S164 {Homo sapiens}	-0.286	0.375	0.5015	-0.5232	-0.137	-0.0658	-0.1273	-0.526
4	AI848228	RIKEN cDNA C920006C10 gene (C920006C10Rik)	-0.1853	0.1189	0.0889	-0.5887	-0.3544	-0.0963	-0.0218	-0.1677
4	AI848265	Williams-Beuren syndrome chromosome region 1 homolog (human) (Wbscr1)	-0.5602	0.2178	0.5453	-0.0944	-0.1882	-0.1209	-0.3388	-0.6373
4	AI848272	mannoside acetylglucosaminyltransferase 3 (Mgat3)	0.3114	0.1901	0.0984	-0.7632	-0.2339	0.1268	-0.088	-0.1207
4	AI848331	Similar to transporter protein; system N1 Na+ and H+-coupled glutamine transporter	-0.5496	0.5217	0.5619	0.0219	-0.2296	-0.107	-0.3683	-0.5525
4	AI848343	SEC23B (S. cerevisiae) (Sec23b)	-0.6393	0.0801	0.4211	-0.3005	-0.5478	-0.2626	-0.3972	-0.5607
4	AI848370	data source:MGDsource key:MGI:1346341evidence:ISS~putative~ring finger protein 13	-0.8273	-0.0318	0.3042	-0.1689	-0.3518	-0.1348	-0.3746	-0.5998
4	AI848431	10 days neonate cerebellum cDNA, RIKEN full-length enriched library, clone:B930099A17 product:unclassifiable, full insert sequence.	-0.4555	0.2552	0.4851	-0.2552	-0.1408	0.0853	-0.1126	-0.2375
4	AI848455	FK506 binding protein 4 (Fkbp4)	-0.9213	0.0729	0.6014	-0.359	-0.4849	-0.3635	-0.3483	-0.5657
4	AI848457	proteasome (prosome, macropain) subunit, beta type 5 (Psmb5)	-1.0857	-0.1396	0.2558	-0.274	-0.5426	-0.3361	-0.0705	-0.3422
4	AI848628	Dr1 associated protein 1 (negative cofactor 2 alpha) (Drap1)	-0.8266	-0.1054	0.1708	0.0326	0.2282	0.1546	-0.2743	-0.6465
4	AI848700	Kinesin heavy chain (Ubiquitous kinesin heavy chain) (UKHC).	-0.5449	0.319	0.2778	-0.6228	-0.6715	-0.4469	-0.2888	-0.4567
4	AI848729	expressed sequence AI848729	-0.1447	0.0295	0.0635	-0.7594	-0.2136	-0.1721	0.0921	0.2823
4	AI848784	mitchondrial ribosomal protein S7 (Mrps7)	-0.865	0.1768	0.5384	-0.2463	-0.1978	0.0252	0.2291	0.0904
4	AI848796	TATA box binding protein (Tbp)	-0.4473	0.2198	0.3459	-0.2498	-0.2985	-0.2055	-0.3629	-0.5209
4	AI848864	nudix (nucleotide diphosphate linked moiety X)-type motif 3 (Nudt3)	-0.4527	0.2833	0.3907	-0.3818	-0.3261	-0.0061	-0.0014	-0.2696
4	AI848888	RNA polymerase II elongation factor SIIIp15 subunit {Homo sapiens}	-0.7324	0.0658	0.2813	-0.1914	-0.4838	-0.2977	-0.2479	-0.4813
4	AI848914	tumor-suppressing subchromosomal transferable fragment 4 (Tssc4)	-0.6269	-0.0386	0.3522	0.0845	-0.475	-0.2305	-0.3545	-0.7001
4	AI848957	RIKEN cDNA 1810048J11 gene (1810048J11Rik)	-0.3866	-0.0676	0.1081	-0.5137	-0.3706	0.0418	-0.4159	-0.6553
4	AI848969	signal sequence receptor, delta (Ssr4)	-0.8087	-0.1336	0.1864	0.1052	-0.2929	-0.2629	-0.3122	-0.6267
4	AI848987	hypoxanthine guanine phosphoribosyl transferase 1 (Hprt1)	-1.0451	0.5643	0.5854	-0.2158	-0.5081	-0.401	-0.1941	-0.3138
4	AI849033	expressed sequence AI849033	-0.678	0.1531	-0.0364	-0.5323	-0.7177	-0.4351	-0.263	-0.5049
4	AI849085	biregional cell adhesion molecule-related/down-regulated by oncogenes (Cdon) binding protein (Boc)	-0.4772	0.0147	0.2057	-0.5236	-0.531	-0.2618	-0.3736	-0.4801
4	AI849101	Unknown (protein for MGC:12004)	-0.5652	0.3524	0.489	-0.2302	-0.1338	-0.1197	-0.2356	-0.4189
4	AI849120	PQ-rich protein - human	-0.3098	0.6617	-0.0094	-0.9601	-0.6893	-0.2749	0.1271	-0.6848
4	AI849165	PREDICTED: signal peptide peptidase 3 (Sppl3)	-0.5186	-0.0555	0.3166	0.2015	0.3239	0.1496	-0.4533	-0.7385
4	AI849187	evidence:NAS~hypothetical protein~putative	-0.5152	0.1894	0.3564	-0.374	-0.418	-0.3533	-0.3701	-0.4332
4	AI849191	zinc ribbon domain containing, 1 (Znrd1)	-0.4599	0.0142	0.2528	-0.4621	-0.4926	-0.2515	-0.2518	-0.2629
4	AI849195	RIKEN cDNA 1110019C08 gene (1110019C08Rik)	-0.3969	0.2212	0.3187	-0.2973	-0.3133	-0.1667	-0.2183	-0.2553
4	AI849199	Unknown (protein for IMAGE:4923005)	-0.6162	-0.085	0.4105	-0.5554	-0.439	-0.3305	-0.0946	-0.297
4	AI849232	PREDICTED: RIKEN cDNA 1700020M16 gene (1700020M16Rik)	-0.5231	0.4483	0.1584	-0.4886	-0.3739	-0.1634	0.1429	-0.0936
4	AI849235	translation repressor NAT1	-0.843	0.2172	0.1753	-0.1533	-0.3147	-0.4228	-0.5722	-0.6398
4	AI849259	Cellular nucleic acid binding protein (CNBP). [Rat] {Rattus norvegicus}	-0.3125	0.4276	0.2486	-0.6695	-0.4825	-0.2708	-0.1991	-0.157
4	AI849272	EF hand domain containing 1 (Efhd1)	-0.7273	0.1233	0.4632	-0.276	-0.2274	-0.1397	-0.2123	-0.3223
4	AI849279	proteasome (prosome, macropain) 26S subunit, ATPase, 4 (Psmc4)	-1.1067	0.0048	0.5637	-0.2665	-0.4346	-0.3592	-0.3007	-0.6112
4	AI849285	nucleosome assembly protein 1-like 5 (Nap1l5)	-0.5604	0.545	0.2788	-0.6063	-0.2933	0.0616	0.2715	0.2717
4	AI849321	DNA segment, Chr 1, Brigham & Women's Genetics 1363 expressed (D1Bwg1363e), transcript variant 2	-0.4074	0.4862	0.8234	-0.3255	-0.5054	-0.2566	0.1134	-0.2849
4	AI849328	RIKEN cDNA 9130401M01 gene (9130401M01Rik)	-0.5314	0.0669	0.3101	-0.3557	-0.2611	-0.1106	-0.2227	-0.446
4	AI849364	ubiquitin-conjugating enzyme E2R 2 (Ube2r2)	-0.3375	-0.0387	0.0504	-0.4991	-0.2083	0.1198	-0.3391	-0.5763
4	AI849388	small fragment nuclease (Smfn)	-0.7569	-0.355	0.1018	-0.6315	-0.5159	-0.2407	-0.1102	-0.1754
4	AI849504		-0.5169	0.1588	0.4557	-0.3386	-0.323	-0.0775	0.2147	0.1421
4	AI849566	RIKEN cDNA 2410195B05 gene (2410195B05Rik)	-0.8785	0.1302	0.4181	-0.2635	-0.2703	-0.1843	-0.0237	0.0556
4	AI849571	EST	-0.2928	0.3704	0.4107	-0.449	-0.1145	-0.0589	-0.1378	-0.3486
4	AI849635	Metadherin (Mtdh)	-0.4818	0.4794	0.534	-0.5676	-0.2276	-0.0793	-0.0705	-0.2674
4	AI849766	fatso protein	-0.4904	0.2087	0.7542	-0.286	-0.1541	-0.1176	-0.1279	-0.2423
4	AI849805	staufen isoform I2	-0.3312	0.3264	0.442	-0.0835	-0.0755	0.0843	-0.1247	-0.3669
4	AI850122	RIKEN cDNA 2310012I02 gene	0.1533	0.1981	0.1303	-0.702	-0.5657	-0.2505	-0.1609	-0.2097
4	AI850166	protein phospatase 3, regulatory subunit B, alpha isoform (calcineurin B, type I)	-0.4807	0.1198	0.3484	-0.2907	-0.2131	-0.0604	0.0172	-0.0878
4	AI850250	PREDICTED: RIKEN cDNA D130029J02 gene (D130029J02Rik)	-0.6572	0.0338	0.1621	-0.3109	-0.3412	-0.1767	-0.2638	-0.361
4	AI850252	dynein light chain 2	-0.5274	0.0519	0.2623	-0.1899	-0.294	-0.1039	-0.2953	-0.5492
4	AI850253	hypothetical protein {Homo sapiens}	-0.4657	0.1876	0.3017	-0.0613	-0.165	-0.0569	-0.1993	-0.418
4	AI850267	adaptor-related protein complex AP-4, sigma 1 (Ap4s1)	-0.47	0.0916	0.1506	-0.4193	-0.3077	-0.0459	-0.0834	-0.2411
4	AI850294	mitochondrial ribosomal protein S5 (Mrps5)	-0.4651	0.0097	0.2783	-0.501	-0.2628	0.014	0.0658	-0.2224
4	AI850307	HLA-B-associated transcript 1A (Bat1a)	-0.4518	-0.1249	0.2031	0.1398	-0.0793	-0.2953	-0.4459	-0.6776
4	AI850314	12 days embryo spinal ganglion cDNA, RIKEN full-length enriched library, clone:D130047A11 product:hypothetical protein, full insert sequence.	-0.6834	0.275	0.3337	-0.4971	-0.367	-0.193	-0.2927	-0.5554
4	AI850317	Moderately similar to S12207 hypothetical protein (B2 element) - mouse [M.musculus]	-0.5744	0.2951	0.3336	-0.5016	-0.4034	-0.2007	-0.3484	-0.6015
4	AI850320	ES cell-related protein {Rattus norvegicus}	-0.5292	0.287	0.4254	-0.3175	-0.3583	-0.2487	-0.3228	-0.4876
4	AI850324	chromobox homolog 3 (Drosophila HP1 gamma)	-0.2439	-0.0428	0.2991	0.0733	-0.0777	-0.1043	-0.3583	-0.5048
4	AI850331	ADP-ribosylation factor 1 (Arf1)	-0.5334	-0.0749	0.296	-0.5042	-0.4417	-0.1712	-0.1143	-0.195
4	AI850354	Williams Beuren syndrome chromosome region 22 (Wbscr22)	-0.8402	0.2405	0.6136	-0.2235	-0.1964	-0.1712	-0.3402	-0.6634
4	AI850381	RIKEN cDNA 2900070E19 gene (2900070E19Rik)	-0.1578	0.3999	0.3205	-0.4526	-0.2473	-0.1727	-0.3362	-0.3739
4	AI850485	cysteine and histidine-rich domain (CHORD)-containing, zinc-binding protein 1 (Chordc1)	-0.4794	0.2535	0.5137	-0.3384	-0.2676	-0.229	-0.38	-0.5951
4	AI850518	data source:SPTRsource key:Q9UI26evidence:ISS~homolog to RAN BINDING PROTEIN 11~putative	-0.596	0.1679	0.4543	-0.0133	-0.4715	-0.1338	-0.3077	-0.7983
4	AI850583	RAS-related C3 botulinum substrate 1 (Rac1)	-0.3731	0.1715	0.3931	-0.0975	-0.2867	-0.0578	-0.2324	-0.3298
4	AI850592	EST	-0.6127	0.0355	0.1749	0.0743	0.0666	0.074	-0.4215	-0.7866
4	AI850673	RAB6, member RAS oncogene family (Rab6)	-0.3955	0.4341	0.2933	-0.682	-0.5296	-0.1717	-0.1415	-0.2586
4	AI850732	Unknown (protein for IMAGE:5267040) {Homo sapiens}	-0.4642	0.1485	0.2103	-0.5084	-0.5214	-0.1309	-0.1915	-0.3626
4	AI850736	EST	-0.401	0.1693	0.394	-0.1339	-0.2793	0.0649	0.023	-0.0966
4	AI850786	vesicle docking protein (Vdp)	-0.2894	0.1411	0.4412	-0.5966	-0.2662	-0.1538	0.3127	0.1936
4	AI850789	nibrin	-0.518	0.0341	0.1285	-0.2458	-0.3522	-0.1811	-0.4473	-0.6598
4	AI850802	DEAH (Asp-Glu-Ala-His) box polypeptide 29 (Dhx29)	-0.6888	0.3745	0.5336	-0.2937	-0.2461	-0.074	-0.1872	-0.2012
4	AI850815	adrenergic receptor kinase, beta 1 (Adrbk1)	-0.5596	0.0491	0.1686	-0.4218	-0.4743	-0.0442	-0.1917	-0.3937
4	AI850823	evidence:NAS~hypothetical protein~putative	-0.6643	-0.0908	0.6037	-0.198	-0.0141	0.1022	0.0656	-0.0758
4	AI850831	PREDICTED: Nedd4 family interacting protein 1 (Ndfip1)	-0.4477	-0.0577	0.4597	-0.4099	-0.3871	-0.2191	-0.1417	-0.2442
4	AI850881	general transcription factor II H, polypeptide 4 (Gtf2h4)	-0.7474	0.0386	0.5429	-0.1589	-0.356	-0.1439	-0.4002	-0.5841
4	AI850893	general transcription factor III A (Gtf3a)	-0.5275	0.2613	0.5196	-0.1901	-0.1402	0.04	-0.0399	-0.2507
4	AI850901	parvin, alpha (Parva)	-0.5221	0.037	0.2585	-0.4801	-0.5217	-0.344	-0.4373	-0.7897
4	AI850959	Cation-dependent mannose-6-phosphate receptor precursor (CD MAN-6-P receptor) (CD-MPR)	-0.6297	0.7602	0.604	-0.6932	-0.367	0.1268	-0.1879	-0.4098
4	AI851019	neural precursor cell expressed, developmentally down-regulated gene 4-like (Nedd4l)	-0.6451	-0.0359	-0.2282	-0.8152	-0.6385	-0.502	-0.2255	-0.3549
4	AI851030	c-src tyrosine kinase (Csk)	-0.6651	0.0357	0.0656	-0.7968	-0.6211	-0.4652	-0.3709	-0.5364
4	AI851065	RIKEN cDNA 1500004A08 gene (1500004A08Rik)	-0.5144	-0.1003	0.2141	-0.2783	-0.3306	-0.1475	-0.2624	-0.458
4	AI851102	myosin binding protein C, cardiac (Mybpc3)	-0.5095	0.0546	0.3667	-0.2528	-0.226	0.0725	0.2067	0.254
4	AI851103	data source:SPTRsource key:O95168evidence:ISS~homolog to NADH-UBIQUINONE OXIDOREDUCTASE B15	-0.5322	-0.0131	0.3313	-0.1813	-0.2281	0.0784	0.231	0.3376
4	AI851109	RIKEN cDNA 2510010F15 gene (2510010F15Rik)	-0.6762	0.534	0.3177	-0.8428	-0.3672	-0.0251	0.1275	-0.1364
4	AI851116	phospholipase Cbeta 3	-0.5092	-0.0409	0.263	-0.4101	-0.1717	0.073	-0.272	-0.5132
4	AI851117	signal recognition particle 72K chain - dog	-0.5616	0.1955	0.5255	-0.1833	0.0125	0.082	-0.1687	-0.3142
4	AI851124	proteasome (prosome, macropain) 26S subunit, non-ATPase, 3 (Psmd3)	-1.0304	-0.1664	0.2805	-0.2667	-0.3539	-0.2056	-0.1493	-0.4852
4	AI851208	Probable G protein-coupled receptor GPR62 (hGPCR8). [Human] {Homo sapiens}	-0.7729	-0.272	0.2061	0.07	-0.0673	-0.0692	-0.3822	-0.5303
4	AI851236	potassium voltage gated channel, Shaw-related subfamily, member 3 (Kcnc3)	-0.3222	0.7479	0.3007	-0.5934	-0.1721	-0.0523	-0.4241	-0.7383
4	AI851312	RNA binding motif, single stranded interacting protein 1 (Rbms1)	0.0123	0.2873	0.2931	-0.611	-0.5309	-0.2865	-0.2928	-0.4743
4	AI851315	SEC61, alpha subunit 2 (S. cerevisiae)	-0.2254	0.182	0.2846	-0.4895	-0.3551	0.0859	-0.1755	-0.4647
4	AI851345	data source:SPTRsource key:Q9N121evidence:ISS~homolog to GLYCINE CLEAVAGE SYSTEM H PROTEIN	-1.0666	-0.0458	0.3302	-0.8725	-0.7687	-0.3401	0.3479	0.3579
4	AI851400	RIKEN cDNA 1110014J05 gene	-0.5611	-0.0752	0.237	-0.2351	-0.2779	-0.3066	-0.2027	-0.4856
4	AI851429	DP-ribosylation-like factor 6 interacting protein 6	-0.6059	0.0025	0.757	0.1698	-0.3003	-0.0913	-0.2752	-0.5028
4	AI851438	netrin-3	-0.539	-0.3344	0.3819	0.3364	-0.1684	-0.0071	-0.0147	-0.2388
4	AI851484	paralemmin 2 (Palm2)	-0.4593	-0.0494	0.1054	-0.6123	-0.3824	-0.1222	-0.1752	-0.4174
4	AI851490	Ectonucleoside triphosphate diphosphohydrolase 6 (EC 3.6.1.6) (NTPDase6) (CD39 antigen-like 2).	-0.8319	0.3641	0.5296	-0.5747	-0.4679	-0.2874	-0.1961	-0.0412
4	AI851508	PREDICTED: RIKEN cDNA A930033C01 gene (A930033C01Rik)	-0.7626	-0.0595	0.309	-0.2414	-0.2835	-0.1463	0.1202	0.0329
4	AI851545	CW17	-0.559	0.4116	0.2855	0.0028	-0.2125	-0.261	-0.4427	-0.7719
4	AI851569	phosphatidylinositol-4-phosphate 5-kinase, type 1 beta (Pip5k1b)	-0.2827	0.2442	0.3611	-0.5742	-0.1142	-0.0068	-0.1661	-0.2925
4	AI851579	radixin	-0.5207	0.208	0.282	-0.2075	-0.4283	-0.2471	-0.3167	-0.6218
4	AI851583	RIKEN cDNA 5730410I19 gene (5730410I19Rik)	-0.472	0.1034	0.4707	-0.1134	-0.1736	-0.1725	-0.3928	-0.509
4	AI851584	zinc finger protein 622 (Zfp622)	-0.1954	0.266	0.3581	-0.2003	-0.0857	0.0596	-0.2592	-0.4842
4	AI851586	unnamed protein product {Homo sapiens}	-0.5796	0.1489	0.4024	-0.3998	-0.1163	-0.0228	-0.0861	-0.2978
4	AI851605	5,10-methylenetetrahydrofolate reductase (Mthfr)	0.0566	0.2307	-0.1328	-1.0317	-0.2577	-0.0874	-0.6217	-0.7347
4	AI851611	RIKEN cDNA 1700034M03 gene	-0.4674	0.1206	0.176	-0.6862	-0.3758	-0.2089	-0.4087	-0.501
4	AI851617	Exportin(tRNA) {Homo sapiens}	-0.6788	0.2061	0.3045	-0.4882	-0.3592	-0.1696	-0.1859	-0.1631
4	AI851638	growth factor, erv1 (S. cerevisiae)-like (augmenter of liver regeneration) (Gfer), transcript variant 1	-0.3946	-0.0392	-0.029	-0.8446	-0.5836	-0.319	-0.3575	-0.4592
4	AI851667	PREDICTED: RIKEN cDNA 4631416I11 gene (4631416I11Rik)	-0.4184	0.4596	0.5207	-0.5373	-0.2764	-0.0056	0.0884	-0.0118
4	AI851725	cell division cycle 2-like 6 (CDK8-like) (Cdc2l6)	-0.3183	0.381	0.392	-0.4467	-0.1561	-0.1921	-0.3092	-0.3846
4	AI851768	solute carrier family 16 (monocarboxylic acid transporters), member 11 (Slc16a11)	-0.5779	-0.2893	0.1779	-0.5081	-0.2795	-0.0445	-0.2748	-0.3843
4	AI851887	RNA (guanine-7-) methyltransferase (Rnmt)	-0.3776	0.5852	0.4693	-0.8447	-0.2068	-0.1642	-0.3261	-0.4059
4	AI851888	evidence:NAS~putative~unclassifiable	-0.0724	0.709	0.5936	-0.5297	-0.2819	-0.0972	-0.3619	-0.4815
4	AI851897	Werner syndrome homolog (human) (Wrn)	-0.2051	0.4083	0.7308	-0.3087	-0.14	0.0497	-0.3418	-0.755
4	AI851903	RIKEN cDNA C130020C13 gene	-0.4559	-0.1333	0.4922	-0.087	-0.1505	0.0505	-0.3791	-0.6312
4	AI851967	PREDICTED: RIKEN cDNA 9430025M21 gene (9430025M21Rik)	-0.5725	0.0351	0.1147	-0.8431	-0.4514	0.0336	0.5145	0.0014
4	AI852060	RIKEN cDNA 2900064A13 gene (2900064A13Rik)	-0.643	0.1371	0.4233	0.0032	-0.2213	-0.0689	0.1252	0.0269
4	AI852072	PREDICTED: cell division cycle 2-like 5 (cholinesterase-related cell division controller) (Cdc2l5)	-0.0801	0.2989	0.3696	-0.5913	-0.3448	-0.0404	-0.077	-0.4034
4	AI852074	discoidin domain receptor family, member 1 (Ddr1)	-0.2222	0.6572	0.5842	-0.8229	-0.7458	0.1204	-0.0593	-0.6366
4	AI852212	cerebellin 1 precursor protein (Cbln1)	-0.5864	0.1378	0.3045	-0.2713	-0.3523	-0.089	-0.0929	-0.2494
4	AI852248		-0.2647	0.2153	0.4662	-0.5102	-0.0985	0.1201	0.1552	-0.0374
4	AI852273	feminization 1 homolog b (C. elegans) (Fem1b)	-0.1284	0.38	0.1854	-0.2627	-0.3934	-0.2481	0.0475	-0.1292
4	AI852340	additional sex combs-like 1 protein {Homo sapiens}	-0.1847	0.2483	0.2641	-0.3195	-0.3292	0.001	-0.1473	-0.4248
4	AI852351	mitochondrial ribosomal protein L11 (Mrpl11)	-0.7203	-0.2731	0.0093	-0.2283	-0.2153	0.0685	0.1244	-0.1134
4	AI852409	RIKEN cDNA 1810045K17 gene (1810045K17Rik)	-0.3307	0.3295	0.6027	-0.4754	-0.389	-0.051	-0.2147	-0.4161
4	AI852433	Similar to karyopherin beta 2btransportin	-0.3386	0.0352	0.4658	-0.058	-0.2116	-0.1	-0.356	-0.4986
4	AI852511	galactokinase 1 (Galk1)	-0.2397	0.2208	0.3684	-0.5316	-0.3629	-0.2684	-0.45	-0.7048
4	AI852558	RIKEN cDNA 2410003C09 gene	-0.7266	-0.0714	0.2854	-0.346	-0.2046	0.0813	0.2534	0.1706
4	AI852576	PNAS-113 {Homo sapiens}	-0.6698	0.2158	0.5385	-0.359	0.0233	0.2303	-0.1429	-0.3931
4	AI852621	Similar to RAP1GTP-GDP dissociation stimulator 1	-0.5154	0.2715	0.39	-0.4509	-0.4746	-0.3269	-0.444	-0.4377
4	AI852636	mitogen activated protein kinase kinase 3 (Map2k3)	-0.8492	0.6812	0.4319	-0.1269	-0.1523	0.1532	-0.1403	-0.7133
4	AI852660	cAMP-regulated phosphoprotein	-0.4256	0.2741	0.4288	0.0543	-0.1561	-0.0024	-0.1838	-0.38
4	AI852675	Similar to karyopherin beta 2btransportin	-0.2406	-0.0494	0.3796	-0.0849	-0.2941	-0.2028	-0.4106	-0.5236
4	AI852713	Moderately similar to SWI/SNF related, matrix associated, actin dependent regulator of chromatin, subfamily e, member 1; BAF57 [Mus musculus] [M.musculus]	-0.2803	-0.0033	0.129	0.0103	-0.0238	0.1156	-0.398	-0.624
4	AI852725	COP9 (constitutive photomorphogenic) homolog, subunit 7a (Arabidopsis thaliana) (Cops7a)	-0.6792	-0.2873	0.1147	-0.3332	-0.3396	-0.0564	-0.0913	-0.2237
4	AI852729	Proteasome subunit beta type 7 precursor (EC 3.4.25.1) (Proteasome suubunit Z) (Macropain chain Z)	-1.0336	-0.1839	0.0123	-0.207	-0.6429	-0.2189	0.1116	-0.2252
4	AI852753	26S proteasome non-ATPase regulatory subunit 1 (26S proteasome regulatory subunit S1)	-0.9769	-0.1153	0.1391	-0.3695	-0.4557	-0.1319	0.1574	-0.1844
4	AI852792	degenerative spermatocyte homolog 1 (Drosophila) (Degs1)	-0.6435	0.1679	0.3227	-0.2499	-0.4312	-0.0707	-0.0939	-0.2698
4	AI852817	data source:SPTRsource key:Q9JJ31evidence:ISS~homolog to VASOPRESSIN-ACTIVATED	-0.2641	0.4671	0.4189	-0.6066	-0.2114	-0.0188	-0.302	-0.27
4	AI852827	catechol-O-methyltransferase (Comt)	-0.4602	0.2886	0.4403	-0.6071	-0.2432	-0.1381	-0.1511	0.2502
4	AI852860	glucosidase 1 (Gcs1)	-0.0107	0.3869	0.4	-0.3903	-0.3879	-0.1287	-0.2119	-0.3711
4	AI852880	zinc finger, DHHC domain containing 13 (Zdhhc13)	-0.6977	0.6978	0.6925	-0.5661	-0.4529	-0.2475	-0.0974	-0.4433
4	AI852889	ribonuclease H1 (Rnaseh1)	-0.4527	0.2538	0.6714	-0.517	-0.3323	-0.2169	-0.386	-0.718
4	AI852898	sterile alpha motif domain containing 8 (Samd8)	-0.3393	-0.0239	0.4379	-0.1655	-0.2137	-0.1471	0.1084	0.1281
4	AI852923	PREDICTED: similar to FLJ45455 protein (LOC380702)	-0.1223	0.1715	0.1481	-0.0326	-0.0315	0.0476	-0.561	-0.7882
4	AI852931	EST	-0.3346	0.3259	0.2255	-0.6848	-0.4507	-0.2373	-0.2138	-0.218
4	AI852932	RAB6, member RAS oncogene family (Rab6)	-0.3352	0.3842	0.2307	-0.6327	-0.3681	-0.2071	-0.1214	-0.1234
4	AI852933	degenerative spermatocyte homolog 2 (Drosophila), lipid desaturase (Degs2)	-0.3204	0.3475	0.2915	-0.5694	-0.3559	-0.1938	-0.152	-0.2595
4	AI852939	membrane-bound transcription factor protease, site 2 (Mbtps2)	-0.1764	0.0878	0.2544	-0.3635	-0.3957	-0.2917	-0.3305	-0.471
4	AI852958	calcium/calmodulin-dependent protein kinase ID (Camk1d)	-0.4211	-0.0155	-0.1361	-0.6324	-0.5385	-0.053	-0.1343	-0.3919
4	AI852968	RAP1, GTP-GDP dissociation stimulator 1 (Rap1gds1)	-0.5158	0.2784	0.4246	-0.3099	-0.5557	-0.2664	-0.4642	-0.3766
4	AI852972	cofactor required for Sp1 transcriptional activation, subunit 8 (Crsp8)	-0.4837	0.3544	0.4509	-0.5129	-0.3943	-0.226	-0.3351	-0.5406
4	AI853002	RIKEN cDNA 1110057H19 gene (1110057H19Rik)	-0.5102	0.2457	0.3376	-0.4541	-0.5737	-0.2396	-0.1349	-0.2959
4	AI853032	splicing factor, arginine/serine-rich 4 (SRp75) (Sfrs4)	-0.2819	0.0577	0.5644	-0.1321	-0.1646	-0.0819	-0.3821	-0.697
4	AI853049	heterogeneous nuclear ribonucleoprotein methyltransferase-like 3 (S. cerevisiae) (Hrmt1l3)	-0.5707	0.1144	0.3316	-0.5649	-0.4835	-0.3625	-0.472	-0.7666
4	AI853078	H2A histone family, member Y (H2afy)	-0.5551	-0.0752	0.4894	0.0547	-0.2674	-0.2465	-0.3905	-0.7187
4	AI853082	RIKEN cDNA 5033425B17 gene (5033425B17Rik)	-0.6617	0.0662	0.5207	-0.0054	-0.0368	0.0563	0.017	-0.1479
4	AI853083	similar to hypothetical protein FLJ12750	-0.4256	0.001	0.4334	-0.2566	-0.0838	0.0446	-0.0621	-0.1733
4	AI853141	lysophospholipase 2 (Lypla2)	-0.5438	0.4427	0.3825	-0.3522	-0.1568	0.1467	-0.3447	-0.6193
4	AI853148	PREDICTED: breakpoint cluster region homolog (Bcr)	-0.4924	-0.0428	0.1272	-0.5495	-0.3513	-0.1394	-0.1091	-0.0345
4	AI853149	RNA binding motif protein 15B (Rbm15b)	-0.3885	0.4372	0.5349	-0.4742	-0.1808	-0.0212	-0.0188	-0.2165
4	AI853172	UDP-glucose ceramide glucosyltransferase (Ugcg)	0.626	0.0342	0.1248	-0.3994	-0.3999	0.0191	-0.0966	-0.2769
4	AI853202		-0.721	-0.0712	0.3787	-0.071	0.2234	0.21	-0.0454	-0.2476
4	AI853293	Proto-oncogene C-crk (P38) (Adapter molecule crk).	-0.2827	0.4216	0.4696	-0.0434	-0.2691	0.0057	-0.1763	-0.3445
4	AI853296	Rap2 interacting protein (Rap2ip)	-0.7474	-0.1268	0.4566	0.0011	-0.3793	-0.3284	-0.1283	-0.6041
4	AI853365	calnexin (Canx)	-0.4288	-0.1376	0.6739	-0.4105	-0.2596	-0.0557	-0.0755	-0.0755
4	AI853381	Unknown (protein for MGC:4457) {Homo sapiens}	-0.6436	-0.1129	0.0949	0.0706	-0.5283	-0.4831	-0.3212	-0.4906
4	AI853409	tricarboxylate carrier - rat (fragment)	-0.9611	-0.1395	0.2013	-0.5036	-0.1068	0.0593	0.16	0.0928
4	AI853439	archain 1 (Arcn1)	-0.4135	0.3246	0.3861	-0.5252	-0.4157	-0.214	-0.3795	-0.7027
4	AI853462	catenin beta interacting protein 1 (Catnbip1)	-0.6091	-0.1895	0.1891	-0.1258	-0.2904	-0.1724	-0.4117	-0.5413
4	AI853464	Unknown (protein for MGC:18796)	-0.6294	-0.0111	0.2682	-0.485	-0.4264	-0.3513	-0.3677	-0.6003
4	AI853468		-0.6871	-0.1036	0.2475	-0.2815	-0.0223	-0.0199	-0.3953	-0.4981
4	AI853469	eukaryotic translation initiation factor 4B (Eif4b)	-0.5568	0.2337	0.2574	-0.4286	-0.4736	-0.1987	-0.0525	-0.3036
4	AI853518	KIAA1285 protein {Homo sapiens}	-0.25	0.2643	0.5494	-0.2065	0.0167	0.0413	-0.321	-0.6291
4	AI853545	protein kinase (EC 2.7.1.37)myotonic dystrophy-associated - rat	-0.3902	0.2023	0.2249	-0.3885	-0.5026	-0.3021	-0.1857	-0.297
4	AI853551	PREDICTED: Ras interacting protein 1 (Rasip1)	-0.6499	0.2042	0.4305	-0.0815	-0.3118	-0.1594	-0.4968	-0.5722
4	AI853555	N-acetyltransferase 5 (ARD1 homolog, S. cerevisiae) (Nat5)	-0.5669	0.156	0.5885	-0.3201	-0.3273	-0.1234	-0.3845	-0.5979
4	AI853569	RIKEN cDNA 1110001M01 gene	-0.3603	0.4412	0.3842	-0.4182	-0.222	-0.1812	-0.4317	-0.5321
4	AI853588	Ubiquitin-like protein GDX (Ubiquitin-like protein 4).	-0.3914	0.2151	0.3567	-0.3178	-0.1815	-0.1781	-0.0179	-0.2086
4	AI853605	Serine palmitoyltransferase 2 (EC 2.3.1.50) (Long chain base biosynthesis protein 2) (LCB 2)	-0.5197	0.0047	0.3173	-0.4884	-0.1191	0.0411	-0.1365	-0.6318
4	AI853615	NADH dehydrogenase (ubiquinone) (EC 1.6.5.3) chain CI-B17 - bovine	-1.0345	-0.194	0.2454	-0.1603	-0.51	-0.1056	0.1108	0.0403
4	AI853649	Similar to hydroxymethylbilane synthase	-0.8412	-0.4763	0.3831	0.1827	0.3529	0.2553	-0.0606	-0.1754
4	AI853663	data source:SPTRsource key:Q9HCJ3evidence:ISS~homolog to KIAA1579 PROTEIN (FRAGMENT)~putative	-0.5333	0.0612	-0.0271	-0.8065	-0.3929	-0.0754	-0.2978	-0.5139
4	AI853670	leucine zipper protein 1	-0.3113	0.5201	0.3216	-0.3466	-0.4391	-0.021	-0.209	-0.5591
4	AI853687	TAF12 RNA polymerase IITATA box binding protein (TBP)-associated factor20 kDa	-0.6931	0.0284	0.5008	-0.0435	-0.3935	-0.3217	-0.4464	-0.6488
4	AI853689	cDNA sequence AK129375 (AK129375)	-0.7953	-0.0589	0.213	-0.3717	-0.3719	-0.2613	-0.1465	-0.2876
4	AI853725	Similar to stress-associated endoplasmic reticulum protein 1; ribosome associated membrane protein	-0.7881	-0.0928	0.2952	-0.5038	-0.3444	-0.1311	-0.086	-0.3484
4	AI853734		-0.5118	0.3991	0.5196	-0.4021	-0.1103	-0.0123	0.0083	-0.2215
4	AI853738	RING finger protein 4.	-0.5431	0.3846	0.4777	-0.4211	-0.1946	-0.0757	-0.0412	-0.2968
4	AI853755	hypothetical protein 4933431E20 (4933431E20)	-0.3208	0.3369	0.415	-0.461	-0.1845	0.0408	0.0247	-0.1641
4	AI853758	NSP-like 1	-0.3944	0.4099	0.5473	-0.4802	-0.1996	0.007	-0.0214	-0.2197
4	AI853774	unnamed protein product {Homo sapiens}	-0.537	-0.0035	0.1899	-0.173	-0.2491	-0.3029	-0.0092	-0.2167
4	AI853776	protein-L-isoaspartate (D-aspartate) O-methyltransferase 1 (Pcmt1)	-0.5068	-0.0041	0.4536	-0.1757	-0.4662	-0.2078	-0.1978	-0.3345
4	AI853823	casein kinase II, alpha 2, polypeptide (Csnk2a2)	-0.4644	0.316	0.4252	-0.4118	-0.3078	-0.1896	-0.3623	-0.689
4	AI853855	NADH dehydrogenase (ubiquinone) 1 alpha subcomplex, 8 (Ndufa8)	-0.7963	-0.0409	0.3308	-0.2499	-0.3205	-0.1102	0.2514	0.0767
4	AI853888	histone cell cycle regulation defective interacting protein 5 (Hirip5)	-0.6527	-0.1924	0.1962	-0.6104	-0.5579	-0.1582	-0.162	-0.2811
4	AI853908	carbonic anhydrase III	-0.9017	0.2148	0.2882	-0.7111	-0.7482	-0.4856	-0.1401	0.5311
4	AI853916	expressed sequence AA960365	-0.5948	-0.1001	0.4764	-0.5381	-0.4973	-0.3643	-0.1542	-0.3063
4	AI853917	Proteasome subunit beta type 2 (EC 3.4.25.1) (Proteasome component C7-I) (Macropain subunit C7-I)	-0.9373	0.0158	0.3687	-0.3459	-0.4004	-0.3159	-0.2919	-0.4749
4	AI853921	LIM domain only 1 (Lmo1)	-0.7164	0.0375	0.6092	0.02	-0.2167	-0.2319	-0.6125	-0.8651
4	AI853946	expressed sequence AW456442	-0.5882	0.2623	0.3829	0.0572	-0.1642	-0.2167	-0.5203	-0.8286
4	AI853949	fasciculation and elongation protein zeta 2 (zygin II) (Fez2)	-1.2233	0.2406	0.6221	-0.2607	-0.4368	-0.1751	0.2517	0.0179
4	AI853993	PTK2 protein tyrosine kinase 2 (Ptk2)	-0.5058	0.6118	0.4213	-0.4295	-0.3621	-0.0618	-0.293	-0.6146
4	AI854053	mitofusin 2 (Mfn2)	-0.8494	-0.1045	0.3576	0.0092	-0.3168	0.0829	0.2756	0.0402
4	AI854059	neural precursor cell expressed, developmentally down-regulated gene 8 (Nedd8)	-0.7045	-0.0874	0.4273	0.0242	-0.2139	-0.1232	-0.1899	-0.3882
4	AI854060		-0.6175	-0.0241	0.4108	0.0133	-0.236	-0.0892	-0.1422	-0.3746
4	AI854085	RIKEN cDNA 8430436I03 gene	-0.6561	-0.1197	0.6549	-0.3784	-0.5995	-0.3189	-0.0716	-0.3411
4	AI854093	solute carrier family 39 (zinc transporter), member 10 (Slc39a10)	-0.2139	0.9608	0.2708	-0.6433	-0.7513	-0.1757	-0.1396	-0.2248
4	AI854108	cleavage stimulation factor, 3' pre-RNA, subunit 1 (Cstf1)	-0.5134	0.0154	0.2623	-0.1025	-0.3406	-0.2082	-0.3075	-0.7237
4	AI854111	Geranylgeranyl transferase type II beta subunit (EC 2.5.1.-)	-0.6592	0.3332	0.496	-0.2329	-0.085	-0.3688	-0.4866	-0.6092
4	AI854134	dicarbonyl L-xylulose reductase (Dcxr)	-0.6363	0.2366	0.1911	-0.5611	0.0117	-0.0573	-0.1814	-0.3669
4	AI854170	modifier of cell adhesion	-0.1877	-0.0324	0.2799	-0.5342	-0.3426	-0.0833	0.1491	0.0888
4	AI854180	pitrilysin metalloprotease 1 (Pitrm1)	-0.5821	-0.0312	0.1707	-0.2234	-0.3208	-0.0832	-0.2906	-0.4877
4	AI854185	LIM/homeobox protein Lhx9.	-0.4326	0.1318	0.3399	-0.1397	-0.148	-0.1807	-0.3956	-0.6681
4	AI854207	fractured callus expressed transcript 1 (Fxc1)	-0.6907	0.1576	0.4065	-0.2091	-0.2132	0.1475	0.015	-0.3447
4	AI854222	ornithine decarboxylase antizyme (Oaz1)	-0.772	-0.3491	0.1499	0.1321	-0.4113	-0.2373	-0.1481	-0.4808
4	AI854235	RIKEN cDNA 2410015N17 gene (2410015N17Rik)	-0.6053	-0.0887	0.4295	0.3595	-0.3193	-0.1182	-0.1313	-0.4247
4	AI854238	ribosomal protein S27cytosolic - human	0.036	0.2111	-0.032	-0.1325	-0.0433	0.0772	-0.6501	-0.8737
4	AI854252	sal-like 1 (Drosophila) (Sall1)	-1.1094	-0.0347	0.3905	-0.886	-0.8683	-0.3492	0.352	0.375
4	AI854287	protein kinase, AMP-activated, beta 1 non-catalytic subunit (Prkab1)	-0.4642	-0.0634	0.3715	-0.4037	-0.3463	-0.1854	-0.3239	-0.4301
4	AI854290	cytochrome c oxidase, subunit VIIc	-0.8505	-0.03	0.1041	-0.6149	-0.5223	-0.266	-0.3469	-0.4255
4	AI854301	Sjogren syndrome antigen A2 (Ssa2)	-0.5584	-0.0474	0.3481	-0.2253	-0.4906	-0.3447	-0.4376	-0.6937
4	AI854347		-0.3339	0.0731	0.1221	-0.4122	-0.3627	-0.0881	-0.0845	-0.5534
4	AI854384	RIKEN cDNA 9130413I22 gene (9130413I22Rik)	-0.4135	0.2251	0.5363	0.0719	-0.0708	-0.0236	-0.1919	-0.3169
4	AI854387	ubiquitin-conjugating enzyme E2, J2 homolog (yeast) (Ube2j2)	-0.7225	0.1289	0.3518	-0.5828	-0.4658	-0.2812	-0.473	-0.7329
4	AI854432	solute carrier family 31, member 1 (Slc31a1)	-0.5681	-0.1711	0.181	-0.4862	-0.2973	-0.023	0.0954	0.1219
4	AI854538	ubiquitin protein ligase E3B (Ube3b)	-0.4763	0.0762	0.2367	-0.3217	-0.3072	-0.0981	-0.2972	-0.6785
4	AI854539	potassium channel tetramerisation domain containing 9 (Kctd9)	-0.6484	0.1381	0.4181	0.0964	0.3978	0.1593	-0.3696	-0.5454
4	AI854563	splicing factor Prp8 {Homo sapiens}	-0.6402	-0.178	0.2485	-0.2939	-0.2441	-0.269	-0.4268	-0.6127
4	AI854586	transcription factor ELYS	-0.6061	0.3077	0.47	-0.238	-0.4043	-0.4684	-0.3307	-0.7338
4	AI854593	RIKEN cDNA 1110018M03 gene (1110018M03Rik)	-0.2867	0.3331	0.3349	-0.2462	-0.2272	-0.1578	-0.0851	0.092
4	AI854598	Cysteinyl leukotriene receptor 1 (CysLTR1) (Cysteinyl leukotriene D4 receptor) (LTD4 receptor).	-0.0507	0.141	0.2257	-0.063	0.039	0.1317	-0.478	-0.684
4	AI854610	COP9 (constitutive photomorphogenic) homolog, subunit 7a (Arabidopsis thaliana) (Cops7a)	-0.6405	-0.2482	0.2536	-0.3144	-0.2222	-0.0546	-0.0076	-0.1613
4	AI854618	Similar to retinol-binding protein 3interstitial	-0.7188	-0.028	0.278	-0.4108	-0.3907	-0.3059	-0.312	-0.6226
4	AI854643	RIKEN cDNA 2610528E23 gene (2610528E23Rik)	-0.794	0.2822	0.4605	0.1644	-0.1186	0.2032	-0.0366	-0.3381
4	AI854652	mitochondrial ribosomal protein L49 (Mrpl49)	-0.6255	-0.2991	0.4419	0.2472	-0.1336	0.022	-0.0643	-0.1253
4	AI854662	cDNA sequence BC018399 (BC018399)	-0.4056	0.4152	0.6223	-0.2878	-0.1348	-0.0076	-0.4767	-0.8012
4	AI854673	protein kinase, AMP-activated, gamma 2 non-catalytic subunit (Prkag2)	-1.041	0.2391	0.0612	-0.988	-0.602	-0.1567	-0.2748	-0.4668
4	AI854693	nuclear factor of kappa light chain gene enhancer in B-cells inhibitor, beta (Nfkbib)	-0.5296	0.3377	0.491	-0.6922	-0.3852	-0.2588	-0.4507	-0.5633
4	AI854709	Unknown (protein for MGC:29267)	-0.623	0.2723	0.4079	-0.499	-0.4052	-0.3891	-0.367	-0.5606
4	AI854710	data source:MGDsource key:MGI:1914099evidence:ISS~protein phosphatase 1regulatory (inhibitor)	-0.2262	-0.0016	0.2436	-0.71	-0.0242	0.7386	0.0399	-0.1288
4	AI854744	DNA Segment, Chr 15 Massachusetts Institute of Technology 260	-0.5091	0.0934	0.3364	-0.3415	-0.1994	-0.0737	-0.2644	-0.5469
4	AI854751	PREDICTED: similar to Cpo protein (LOC436366)	-0.6359	-0.0141	0.1198	-0.4795	-0.1295	-0.1392	-0.3707	-0.4582
4	AI854752	radixin (Rdx)	-0.4904	0.1997	0.3184	-0.288	-0.5629	-0.3392	-0.3066	-0.6276
4	AI854839	RIKEN cDNA 0610010E05 gene	-0.5461	-0.0553	0.0446	-0.5445	-0.0402	0.698	-0.1808	-0.3824
4	AI854850	testis derived transcript 3 (Tes3)	-0.4107	0.1554	0.4012	-0.3501	-0.2258	-0.1056	0.0215	-0.1543
4	AI854866	RIKEN cDNA 1700019D03 gene (1700019D03Rik)	-0.507	0.3098	0.4949	-0.1345	-0.2075	0.0631	-0.0793	-0.3509
4	AI854873	beta-mannosidase	-0.6618	-0.0779	0.2411	-0.3944	-0.3319	-0.2423	-0.2992	-0.4625
4	AI854876	double C2, alpha (Doc2a)	-0.6782	0.2707	0.4402	-0.303	-0.3388	-0.2823	-0.5122	-0.7225
4	AU014634	v-crk sarcoma virus CT10 oncogene homolog (avian) (Crk)	-0.3056	0.3929	0.4642	-0.3345	-0.2949	0.066	-0.1445	-0.2682
4	AU015106	DNA segment, Chr 5, Wayne State University 178, expressed (D5Wsu178e)	-0.8725	0.252	0.4587	-0.6118	-0.4845	-0.244	-0.0495	-0.1112
4	AU015433	RIKEN cDNA 2600013N14 gene (2600013N14Rik)	-0.8132	0.3363	0.5349	-0.3277	-0.4246	-0.255	-0.2443	-0.2188
4	AU015467	PREDICTED: protein phosphatase 1, regulatory (inhibitor) subunit 12A (Ppp1r12a)	0.0967	0.3969	0.0854	-0.3953	-0.3642	-0.1929	-0.398	-0.6763
4	AU015486	capping protein alpha 2~data source:MGDsource key:MGI:106222evidence:ISS~putative	-0.6566	0.1445	0.4054	-0.3768	-0.4808	-0.0825	-0.2574	-0.4139
4	AU015600	SUMO/sentrin specific protease 3 (Senp3)	-0.4185	0.3798	0.6055	-0.4294	-0.1996	-0.0189	-0.1966	-0.4023
4	AU015782	NADH dehydrogenase (ubiquinone) 1 beta subcomplex, 5 (Ndufb5)	-0.5441	0.0005	0.2915	-0.0408	-0.1733	0.1055	0.2302	0.2314
4	AU015818	interleukin 6 signal transducer (Il6st)	0.0139	0.2373	0.604	-0.2582	-0.0864	-0.2436	-0.1277	-0.0917
4	AU016174	expressed sequence AA960436 (AA960436)	-0.2683	0.1633	0.4319	-0.3313	-0.2388	-0.0881	-0.3799	-0.4962
4	AU016359	26S proteasome non-ATPase regulatory subunit 6 (26S proteasome regulatory subunit S10) (p42A).	-0.8517	0.2422	0.4635	-0.224	-0.4755	-0.2763	-0.3133	-0.4892
4	AU016460	Ts translation elongation factor, mitochondrial (Tsfm)	-0.5299	-0.0882	0.2221	-0.4451	-0.3293	0.0084	0.1817	0.0136
4	AU016841	GPI-anchored protein p137 (p137GPI).	-0.7377	-0.0972	0.2821	-0.4208	-0.3999	-0.3181	-0.3911	-0.5918
4	AU016967	solute carrier family 31, member 1 (Slc31a1)	-0.6542	-0.226	0.1333	-0.4986	-0.3603	-0.1023	0.0191	0.1442
4	AU016998	RIKEN cDNA 1110067D22 gene (1110067D22Rik)	-0.6416	0.3089	0.598	-0.1804	-0.3908	0.3076	-0.3767	-0.6711
4	AU016999	DNA segment, Chr 3, MJeffers 1 (D3Jfr1)	-0.6912	0.1281	0.2733	-0.3418	-0.3912	-0.2253	-0.1186	-0.3718
4	AU017036	ubiquitin-conjugating enzyme E2D 3 (UBC4/5 homolog, yeast) (Ube2d3)	-0.6141	0.2258	0.3291	-0.539	-0.4714	-0.3258	-0.3225	-0.4401
4	AU017168	cDNA sequence BC052883 (BC052883)	-0.6535	-0.083	0.3009	-0.4185	-0.3926	-0.3182	-0.395	-0.5759
4	AU017180	heterogeneous nuclear ribonucleoprotein K (Hnrpk)	-0.6314	0.0379	0.1671	-0.2066	-0.3674	-0.2405	-0.3869	-0.4174
4	AU017259	embryonic ectoderm development (Eed)	-0.558	0.2317	0.6485	-0.1462	-0.3666	-0.0975	-0.305	-0.6082
4	AU017287	soc-2 (suppressor of clear) homolog (C. elegans) (Shoc2)	-0.2197	0.2347	0.5822	-0.2566	-0.1011	0.098	-0.0634	-0.3187
4	AU017358		-0.5847	0.1981	0.4486	-0.3718	-0.4961	-0.0995	-0.1777	-0.5625
4	AU017367	similar to Unknown (protein for IMAGE:3534875)	-0.5785	-0.1042	0.2803	-0.1123	-0.0207	0.1767	-0.4067	-0.5031
4	AU017398	periphilin 1 (Pphln1), transcript variant 2	-0.5095	0.3681	0.6323	-0.2359	-0.2166	-0.1128	-0.1698	-0.4957
4	AU017417	zinc finger, DHHC domain containing 3 (Zdhhc3)	-0.1801	0.2408	0.4347	-0.0625	-0.0594	0.0441	-0.2334	-0.505
4	AU017452	eukaryotic translation initiation factor 4, gamma 2 (Eif4g2)	-0.699	0.1398	0.3539	-0.3969	-0.311	-0.3351	-0.4398	-0.4853
4	AU017739	HIV-1 Rev binding protein 2 (Hrb2)	-0.4604	0.4875	0.5957	-0.2534	-0.2282	-0.1044	-0.1978	-0.2982
4	AU017753	PREDICTED: RIKEN cDNA A430041B07 gene (A430041B07Rik)	-0.2274	0.4538	0.4547	-0.4091	-0.202	-0.0016	-0.3826	-0.6288
4	AU017805	translocase of outer mitochondrial membrane 22 homolog (yeast) (Tomm22)	-0.8058	0.0066	0.3992	-0.0833	-0.2955	-0.1084	-0.3977	-0.5977
4	AU017827	Mus musculus, clone IMAGE:5025827	-0.402	0.1742	0.2844	-0.379	-0.2087	-0.0536	0.1059	-0.0127
4	AU018008	RIKEN cDNA 3110006P09 gene (3110006P09Rik)	-0.7177	0.2165	0.5238	-0.3017	0.0329	0.1981	-0.1371	-0.3958
4	AU018018	hippocampus abundant gene transcript 1 (Hiat1)	-0.6554	0.4596	0.3429	-0.3295	-0.2467	-0.1966	-0.2459	-0.3107
4	AU018041	F-box and leucine-rich repeat protein 2 (Fbxl2)	-0.3466	0.3433	0.3802	-0.5384	-0.081	0.0217	-0.1485	-0.4484
4	AU018050	Unknown (protein for IMAGE:3938062) {Homo sapiens}	-0.667	0.0302	0.3157	-0.3767	-0.2859	-0.263	-0.4468	-0.7409
4	AU018058	translocase of inner mitochondrial membrane 50 homolog (yeast) (Timm50)	-1.2406	0.0282	0.5142	-0.2598	-0.2994	-0.0906	0.034	-0.3581
4	AU018150	ring finger protein 12 (Rnf12)	-0.3827	0.1056	0.0989	-0.4802	-0.3141	-0.1498	-0.3493	-0.5255
4	AU018151	RIKEN cDNA 2700025J07 gene	-0.3539	0.2319	0.2919	-0.4804	-0.2368	-0.1506	-0.4076	-0.7686
4	AU018175	sideroflexin 1 (Sfxn1)	-1.0342	-0.1849	0.2351	-0.6072	-0.0619	0.0029	0.1576	0.0009
4	AU018187	unknown	-0.7221	0.3294	0.2451	-0.4226	-0.4999	-0.2775	-0.458	-0.5238
4	AU018199	30kDa splicing factor; SPF 30 {Homo sapiens}	-0.5662	0.0189	0.2357	-0.5318	-0.5317	-0.3568	-0.4411	-0.6008
4	AU018354	feminization 1 homolog b (C. elegans) (Fem1b)	-0.2752	0.3981	0.3542	-0.4193	-0.4897	-0.4441	-0.2531	-0.4548
4	AU018543	developmentally regulated GTP binding protein 2 (Drg2)	-0.6989	0.5654	0.7146	-0.2558	-0.2449	-0.0094	-0.0614	-0.5018
4	AU018572	DNA segment, Chr 5, ERATO Doi 708, expressed (D5Ertd708e)	-0.5914	-0.2566	0.6546	0.1935	-0.3061	0.0533	0.0638	-0.3274
4	AU018595	unnamed protein product {Homo sapiens}	-0.5654	-0.1573	-0.1346	-0.7633	-0.4332	-0.3627	-0.2491	-0.5446
4	AU018598	splicing factor proline/glutamine rich (polypyrimidine tract binding protein associated) (Sfpq)	-0.5556	0.1282	0.3385	-0.1411	-0.239	-0.2341	-0.4238	-0.928
4	AU018641	DNA segment, Chr 10, ERATO Doi 718, expressed (D10Ertd718e)	-0.4108	0.1016	0.2664	-0.5135	-0.3535	-0.2108	-0.3093	-0.5256
4	AU018706	RIKEN cDNA 1600012F09 gene (1600012F09Rik)	-0.4897	0.4165	0.658	-0.6987	-0.296	0.0436	-0.1634	-0.2224
4	AU018839	Unknown (protein for MGC:12671) {Homo sapiens}	-0.3302	0.2541	0.4394	-0.3106	-0.125	-0.04	-0.064	-0.0889
4	AU018969	transportin-SR {Homo sapiens}	-0.5487	-0.1351	0.2317	-0.3053	-0.194	0.0767	-0.1165	-0.3362
4	AU018979	density-regulated protein (Denr)	-0.3499	0.377	0.4839	-0.6169	0.01	0.0757	0.0425	-0.1817
4	AU018986	EST	-0.2965	0.1277	0.1913	-0.4796	-0.4189	-0.1162	-0.0657	0.0107
4	AU018991	Alkylated DNA repair protein alkB homolog. [Human] {Homo sapiens}	-0.2539	0.4824	0.627	-0.3876	-0.0876	-0.0293	-0.2827	-0.6342
4	AU019007	proteasome (prosome, macropain) subunit, alpha type 7 (Psma7)	-1.0753	-0.1988	0.2052	-0.1898	-0.4616	-0.2531	-0.1727	-0.5284
4	AU019055		-0.603	-0.2408	0.2445	-0.373	-0.1396	0.0384	-0.1426	-0.4525
4	AU019062	Transcription initiation factor TFIID (TATA-box factor) (TATA sequence-binding protein) (TBP).	-0.309	0.1654	0.2991	-0.4019	-0.2882	-0.188	-0.385	-0.6691
4	AU019114		-0.2254	0.2539	0.5784	-0.1109	0.0071	-0.2344	-0.1951	-0.6452
4	AU019201	nuclear VCP-like (Nvl)	-0.5828	0.3307	0.668	-0.0559	-0.2473	-0.1069	-0.3162	-0.6815
4	AU019219	Weakly similar to S12207 hypothetical protein (B2 element) - mouse [M.musculus]	-0.1743	0.2121	0.3445	-0.3793	-0.2815	0.0546	-0.243	-0.8619
4	AU019334	ARP2 actin-related protein 2 homolog (yeast) (Actr2)	-0.5874	0.1584	0.2856	-0.5957	-0.5724	-0.2083	-0.3899	-0.6015
4	AU019356	Unknown (protein for IMAGE:4167216)	-0.0635	0.0876	0.1662	-0.9108	-0.3095	0.0967	-0.0899	0.0369
4	AU019359	calcium homeostasis endoplasmic reticulum protein (Cherp)	-0.6184	0.2899	0.4763	-0.1704	-0.2579	-0.2515	-0.5006	-0.7978
4	AU019476	casein kinase II, alpha 2, polypeptide (Csnk2a2)	-0.4789	0.1997	0.3061	-0.6186	-0.5419	-0.3058	-0.5771	-0.7481
4	AU019671	PREDICTED: cDNA sequence BC026590 (BC026590)	-0.5474	0.1714	0.5791	-0.3012	-0.0162	-0.07	-0.3033	-0.4516
4	AU019674	polymerase (RNA) II (DNA directed) polypeptide J (Polr2j)	-0.6265	0.0505	0.2555	-0.1863	-0.3369	-0.099	-0.2035	-0.6038
4	AU019710	rhomboid family 1 (Drosophila) (Rhbdf1)	-0.5105	0.3952	0.2197	-0.7163	0.1821	0.0646	-0.198	-0.5803
4	AU019812	Williams-Beuren syndrome chromosome region 16 homolog (human) (Wbscr16)	-0.5937	0.4098	0.5906	-0.2371	-0.2863	-0.0903	-0.5363	-0.6256
4	AU019831	S164 {Homo sapiens}	-0.2477	0.3911	0.5276	-0.4729	-0.2116	-0.002	-0.2642	-0.6275
4	AU019851	RIKEN cDNA 3110069K09 gene	-0.2781	0.1161	0.1962	-0.4762	-0.2808	0.08	0.1469	0.0128
4	AU019852		-0.9856	0.2178	0.2378	-0.8253	-0.545	-0.2081	0.0057	-0.1676
4	AU020138	protein phosphatase 4, regulatory subunit 2 (Ppp4r2)	-0.3133	0.1959	0.3329	-0.2976	-0.2314	-0.053	-0.2267	-0.255
4	AU020186	NIMA (never in mitosis gene a)-related expressed kinase 7 (Nek7)	-0.5681	0.9158	0.4933	-0.3981	-0.4818	-0.3026	-0.2706	-0.1069
4	AU020225	MORF-related gene X	-0.6036	0.2238	0.6033	-0.0713	-0.2562	-0.1355	-0.3272	-0.5128
4	AU020233	ADP-ribosylation factor 1 (Arf1)	-0.5854	-0.0807	0.277	-0.45	-0.4142	-0.2138	-0.1251	-0.1867
4	AU020234		-0.5967	0.2116	0.5665	-0.0708	-0.2527	-0.1269	-0.2939	-0.523
4	AU020315	histocompatibility 47 (H47)	-0.524	0.2479	0.5949	-0.3825	-0.2969	-0.1093	-0.1551	-0.2523
4	AU020331	RIKEN cDNA 2410195B05 gene (2410195B05Rik)	-0.8801	0.0427	0.3972	-0.2527	-0.2411	-0.216	-0.2091	0.0633
4	AU020380	transmembrane 4 superfamily member 9 (Tm4sf9)	-0.0174	0.4281	-0.1229	-0.6514	-0.2367	-0.6161	-0.6404	-0.4417
4	AU020387	DNA segment, Chr 15, ERATO Doi 785, expressed (D15Ertd785e)	-0.6389	0.0037	0.5138	0.1849	-0.2011	-0.1671	-0.3946	-0.7283
4	AU020637	eukaryotic translation initiation factor 2, subunit 3, structural gene Y-linked (Eif2s3y)	-0.6854	0.0808	0.5083	-0.5202	-0.4559	-0.322	-0.4191	-0.4997
4	AU020656		-0.8682	0.2169	0.4703	-0.2678	-0.331	-0.0326	0.065	-0.2719
4	AU020673	CD63/ME491 antigen homolog - mouse	0.0154	0.1434	0.1598	-0.6728	-0.327	0.1154	-0.0961	0.0028
4	AU020711	RIKEN cDNA 1600013P15 gene (1600013P15Rik)	-0.3942	0.3965	0.4139	-0.3709	-0.0995	-0.0107	-0.3582	-0.6359
4	AU020724	prefoldin 2 (Pfdn2)	-0.5568	0.2344	0.3885	-0.662	-0.2877	-0.0993	-0.1441	-0.418
4	AU020725	RIKEN cDNA 2900070E19 gene (2900070E19Rik)	-0.955	0.5757	0.7552	-0.4109	-0.2977	0.0087	0.0051	-0.1434
4	AU020767	S164 {Homo sapiens}	-0.1455	0.4045	0.4652	-0.477	-0.0962	-0.0372	-0.2085	-0.5293
4	AU021256	Weakly similar to nuclear localization signals binding protein 1 [Mus musculus] [M.musculus]	-0.5761	-0.0857	0.2908	-0.3624	-0.3633	-0.1651	-0.1266	-0.1706
4	AU021269	adult male hypothalamus cDNA, RIKEN full-length enriched library, clone:A230101M06 product:Trk-fused gene, full insert sequence.	-0.5794	-0.2512	0.1741	-0.6159	-0.4192	-0.2841	-0.0204	0.075
4	AU021400	glycine cleavage system protein H (aminomethyl carrier) (Gcsh)	-1.0858	-0.02	0.3531	-0.8803	-0.8257	-0.3597	0.3095	0.3751
4	AU021408	proteasome (prosome, macropain) 26S subunit, non-ATPase, 8 (Psmd8)	-0.7261	-0.258	0.0848	-0.164	-0.3331	-0.1022	-0.1476	-0.3676
4	AU021617	programmed cell death 8 (Pdcd8)	-1.1011	-0.1933	0.5227	-0.1655	-0.2712	-0.0882	0.2089	0.1245
4	AU021641	pleckstrin homology domain containing, family C (with FERM domain) member 1 (Plekhc1)	-0.6281	0.2929	-0.1117	-1.102	-1.1075	-0.6043	-0.3109	-0.4718
4	AU021967	nitrilase family, member 2 (Nit2)	-0.3537	0.25	0.4676	-0.3492	-0.1027	0.0885	0.0872	-0.0146
4	AU023072	PTB-associated splicing factor	-0.604	0.138	0.3256	-0.0926	-0.2605	-0.2676	-0.3751	-0.879
4	AU023289	zinc finger, DHHC domain containing 13 (Zdhhc13)	-0.5235	0.6158	0.6487	-0.3037	-0.3261	-0.2212	-0.0576	-0.4239
4	AU023405		-0.3418	0.4485	0.3996	0.0206	-0.0842	-0.0368	-0.3113	-0.4285
4	AU023536	GA repeat binding protein, beta 1 (Gabpb1), transcript variant 1	-0.262	0.157	0.0994	-0.3776	-0.4387	-0.2747	-0.6416	-0.6659
4	AU023604	RIKEN cDNA 2700088M22 gene (2700088M22Rik)	-0.6013	0.0594	0.3377	-0.3737	-0.3851	-0.1778	0.1438	-0.1415
4	AU023766	AE binding protein 2 (Aebp2), transcript variant 1	-0.2518	0.4152	0.3505	-0.0465	-0.0724	-0.1842	-0.5349	-0.8742
4	AU023795	similar to putative {Homo sapiens}	-0.4164	0.5678	0.4444	-0.207	-0.058	-0.1111	-0.0329	-0.6567
4	AU023984	vesicle docking protein (Vdp)	-0.38	0.1437	0.4409	-0.6439	-0.2915	0.0197	0.2617	0.1373
4	AU024142	transmembrane 4 superfamily member 9 (Tm4sf9)	0.0004	0.3858	-0.059	-0.7008	-0.2537	-0.6432	-0.5994	-0.4291
4	AU024579	RIKEN cDNA G430041M01 gene (G430041M01Rik)	-0.4846	-0.0845	0.2716	-0.2188	-0.2592	-0.1314	-0.4708	-0.6897
4	AU040148	ninein - mouse	-0.4999	0.4644	0.5075	-0.1885	-0.1656	-0.1635	-0.3052	-0.7106
4	AU040322	CRL-2116 JC cDNA, RIKEN full-length enriched library, clone:G430067P06 product:hypothetical ATP/GTP-binding site motif A (P-loop) containing protein, full insert sequence.	-0.2902	0.2705	0.2648	-0.3614	-0.3408	-0.1687	-0.2856	-0.4673
4	AU040352		-0.5578	0.0765	0.3953	-0.7862	-0.2829	-0.063	-0.0848	-0.1478
4	AU040387	thymopoietin beta	-0.381	-0.0371	0.5232	-0.0719	-0.3048	-0.0699	-0.4124	-0.671
4	AU040639	leucine aminopeptidase 3 (Lap3)	-0.6378	0.0671	0.3929	-0.8193	-0.2273	-0.1462	-0.0313	-0.0558
4	AU040705	glucose regulated protein (Grp58)	-0.3179	0.0265	0.5034	-0.1325	-0.1641	0.0158	-0.3292	-0.6599
4	AU040825	protein kinase, AMP-activated, beta 1 non-catalytic subunit (Prkab1)	-0.2993	-0.1293	0.4112	-0.5271	-0.3725	-0.2196	-0.4365	-0.6811
4	AU040965	galactose mutarotase (Galm)	-0.3806	-0.4873	0.3167	0.3048	-0.3531	0.2323	0.0885	-0.0926
4	AU041349	mitchondrial ribosomal protein S7 (Mrps7)	-0.833	0.117	0.4651	-0.237	-0.125	0.1233	0.3009	0.1077
4	AU041458	hypothetical protein {Homo sapiens}	-0.4752	0.1867	0.3948	-0.1889	-0.2644	-0.0928	-0.2517	-0.4438
4	AU041504	muscleblind-like protein MBLL39 {Homo sapiens}	-0.1681	0.4892	0.1034	-0.6172	-0.3141	-0.2217	0.0211	-0.0694
4	AU042150	Moderately similar to similar to poly(A)-binding protein, cytoplasmic 4 (inducible form) [Mus musculus] [M.musculus]	-0.4558	0.2759	0.5159	-0.2283	-0.0507	-0.2453	-0.372	-0.3739
4	AU042380	RIKEN cDNA 0610012D09 gene (0610012D09Rik)	-0.6224	0.018	0.0238	-0.3558	-0.6486	-0.4719	-0.3848	-0.4216
4	AU042646	RIKEN cDNA 5730409F24 gene (5730409F24Rik)	-0.2139	0.1822	0.1515	-0.628	-0.111	-0.0454	-0.3404	-0.5695
4	AU042820	RAP1, GTP-GDP dissociation stimulator 1 (Rap1gds1)	-0.6079	-0.0446	0.2824	-0.1622	-0.4303	-0.1241	-0.2052	-0.3092
4	AU042831	calcineurin	0.0652	0.3133	0.744	-0.4833	-0.1336	-0.3124	-0.1445	-0.1167
4	AU042846	proteasome (prosome, macropain) subunit, alpha type 4 (Psma4)	-0.9007	-0.2775	0.0598	-0.3585	-0.5029	-0.2607	-0.0583	-0.3505
4	AU042918	poly (ADP-ribose) polymerase family, member 1 (Parp1)	-0.9716	-0.1919	0.725	0.0465	-0.2873	-0.2282	-0.4184	-0.6958
4	AU043069	zinc transporter like 2	-0.4122	-0.0572	0.2338	-0.0989	-0.438	-0.195	-0.5055	-0.7173
4	AU043344	RIKEN cDNA 1110039B18 gene (1110039B18Rik)	-0.5536	0.0387	0.3106	-0.6323	-0.4518	-0.1834	-0.0686	-0.3754
4	AU043374	signal transducer and activator of transcription 3	-0.5673	0.4659	0.3536	-0.5669	0.0766	0.0361	-0.633	-0.3728
4	AU043380	RIKEN cDNA 1110060F11 gene (1110060F11Rik)	-0.4957	0.2262	0.5249	-0.2441	-0.1867	-0.0487	-0.103	-0.1786
4	AU043387	proteasome (prosome, macropain) 26S subunit, non-ATPase, 12 (Psmd12)	-0.7618	0.1285	0.3198	-0.4379	-0.3548	-0.1272	0.0032	-0.2405
4	AU043407	RNA polymerase II elongation factor SIIIp15 subunit {Homo sapiens}	-0.8932	-0.1124	0.0438	-0.3462	-0.5892	-0.3653	-0.2216	-0.4846
4	AU043443	translocating chain-associating membrane protein 1 (Tram1)	-0.3196	0.0338	0.479	-0.4504	-0.5121	-0.2417	-0.2781	-0.3695
4	AU043663	RANBP4	-0.6287	0.074	0.4046	-0.5112	-0.2687	-0.2575	-0.5975	-0.8144
4	AU043983	RIKEN cDNA 1110049F12 gene (1110049F12Rik)	-0.6904	0.0561	0.2662	-0.0221	-0.3645	-0.2473	-0.5132	-0.7278
4	AU043985	mitochondrial ribosomal protein L18 (Mrpl18)	-1.0155	-0.2472	0.4344	0.0875	-0.3804	-0.2094	0.0148	-0.3049
4	AU044106	DnaJ (Hsp40) homolog, subfamily A, member 2 (Dnaja2)	-0.3332	0.4837	0.6071	-0.4293	-0.2754	-0.1318	0.1003	-0.4388
4	AU044228	PREDICTED: similar to Eukaryotic translation initiation factor 1 (eIF1) (Protein translation factor SUI1 homolog) (LOC432767)	-0.629	0.4184	0.3446	-0.3006	-0.2387	-0.2218	-0.2209	-0.489
4	AU044324	RAD23b homolog (S. cerevisiae) (Rad23b)	-0.7085	0.0494	0.2984	-0.4959	-0.3908	-0.3018	-0.2653	-0.2839
4	AU044365		-0.5583	0.1154	0.3033	-0.4497	-0.3328	-0.2675	-0.2168	-0.1732
4	AU044421	hypothetical protein E330017N17 (E330017N17)	-0.8899	0.0834	0.3799	-0.0481	-0.4869	-0.2748	-0.2232	-0.5087
4	AU044498	BAP	-1.0228	0.341	0.6536	-0.4575	-0.2076	-0.0567	-0.1793	-0.5304
4	AU044600	28S ribosomal protein S17mitochondrial precursor (MRP-S17).	-0.7964	0.1241	0.5222	-0.1593	-0.3329	-0.1849	-0.3687	-0.6869
4	AU044835	protein phosphatase 1, catalytic subunit, gamma isoform (Ppp1cc)	-0.5891	-0.0744	0.2108	-0.1509	-0.0666	-0.0877	-0.5621	-0.5492
4	AU044942	ataxin 7-like 4 (Atxn7l4)	-0.3702	0.1869	0.4191	0.4068	-0.2899	-0.2614	-0.5227	-0.8261
4	AU045085	plenty-of-prolines-101; POP101; SH3-philo-protein	-0.445	0.1673	0.5184	-0.1406	-0.2211	-0.0711	-0.5252	-0.7701
4	AU045704	protein phosphatase 4, regulatory subunit 2 (Ppp4r2)	-0.3335	0.2599	0.2831	-0.2684	-0.182	0.0103	-0.1494	-0.1923
4	AU045850	DEAD (Asp-Glu-Ala-Asp) box polypeptide 47 (Ddx47)	-0.5314	0.1303	0.2978	-0.2106	-0.2171	-0.0767	-0.1877	-0.5141
4	AU046228	Translation initiation factor IF-2. [Human] {Homo sapiens}	-0.4698	0.4657	0.5366	-0.6851	-0.2958	-0.1267	0.0002	-0.4993
4	AU046285	cell division cycle 42 homolog (S. cerevisiae) (Cdc42)	-0.6084	-0.3611	0.042	-0.4764	-0.5642	-0.1962	-0.247	-0.4601
4	AW226607	adipocyte lipid-binding protein {Rattus norvegicus}	-0.6723	0.0128	0.5759	-0.1518	-0.3248	-0.1831	-0.2026	-0.3924
4	AW536073	cell division cycle and apoptosis regulator 1 (Ccar1)	-0.5858	0.4118	0.2215	-0.2275	-0.4053	-0.5014	-0.1811	-0.474
4	AW536083	RIKEN cDNA 4930471M23 gene (4930471M23Rik)	-0.3945	-0.0496	0.0232	-0.7992	-0.4321	-0.0821	-0.2457	-0.4681
4	AW536095	S-phase kinase-associated protein 1A (Skp1a)	-0.6753	-0.121	0.3801	-0.0852	-0.2277	-0.0037	0.168	0.0201
4	AW536127	ribosomal protein L7-like 1 (Rpl7l1)	-0.7812	0.3427	0.6732	-0.2424	-0.2068	-0.1638	-0.3035	-0.4658
4	AW536151	60 kDa heat shock proteinmitochondrial precursor (Hsp60) (60 kDa chaperonin) (CPN60)	-1.2394	0.5498	0.9529	-0.4411	-0.3413	-0.0865	0.0576	-0.4078
4	AW536175	alcohol dehydrogenase (EC 1.1.1.1) 2 - mouse	-0.4189	0.0951	0.4363	-0.3884	-0.1053	0.0708	-0.1958	-0.2505
4	AW536182	Sec61 alpha 1 subunit (S. cerevisiae) (Sec61a1)	-0.4342	0.29	0.7994	-0.3028	-0.2372	-0.0704	-0.1749	-0.2125
4	AW536229	MIS12 homolog (yeast) (Misc12)	-0.737	-0.0622	0.5615	0.1312	-0.7348	-0.3898	-0.2597	-0.6609
4	AW536246	methionyl aminopeptidase 1 (Metap1)	-0.6785	0.2186	0.4213	-0.57	-0.3613	-0.3388	-0.337	-0.5828
4	AW536248	CL2BC protein - rat	-0.3168	-0.0235	0.3162	-0.692	-0.8166	-0.5636	-0.4236	-0.4521
4	AW536277	Similar to zinc finger protein 281	-0.296	0.5319	0.1963	-0.3792	-0.4018	-0.0295	-0.3096	-0.4062
4	AW536284		-0.446	0.1243	0.4084	-0.2255	-0.2862	-0.0913	-0.1127	-0.2799
4	AW536303	ADP-ribosylation factor-like 1 (Arl1)	-0.325	0.1712	0.3174	-0.5777	-0.4495	-0.0456	0.0086	-0.0027
4	AW536359	Unknown (protein for MGC:19174)	-0.6466	0.0974	0.2376	-0.3084	-0.4476	-0.2711	-0.2134	-0.2997
4	AW536390	proteasome (prosome, macropain) 26S subunit, non-ATPase, 13 (Psmd13)	-0.8472	-0.2329	0.4132	-0.1443	-0.4819	-0.3542	-0.3017	-0.6089
4	AW536417	AE binding protein 2 (Aebp2), transcript variant 1	-0.4791	0.0818	0.116	-0.3075	-0.3906	-0.2831	-0.5312	-0.6398
4	AW536433	heat shock 70kDa protein 14 (Hspa14)	-0.6628	-0.1642	0.4311	0.1081	-0.4674	-0.3334	-0.3628	-0.6056
4	AW536435	SEC24 related gene family, member D (S. cerevisiae) (Sec24d)	-0.2979	0.2826	0.0681	-0.802	-0.6019	-0.4675	-0.4341	-0.3519
4	AW536520	Cartilage homeoprotein 1 (CART-1). [Rat] {Rattus norvegicus}	-0.8895	-0.1621	0.379	-0.2972	-0.2113	-0.1381	-0.4002	-0.6195
4	AW536605	SEC24 related gene family, member A (S. cerevisiae) (Sec24a)	-0.0647	0.374	0.3516	-0.5779	-0.1672	0.0165	-0.0762	-0.0645
4	AW536641	clathrin, heavy polypeptide (Hc) (Cltc)	-0.4032	0.2268	0.0516	-0.5647	-0.2187	0.1125	-0.0496	-0.1152
4	AW536647	RIKEN cDNA 5730536A07 gene (5730536A07Rik)	-0.8393	-0.2623	0.1812	-0.2117	-0.4416	-0.1936	-0.2511	-0.53
4	AW536743	translation repressor NAT1	-0.7348	0.0577	0.1306	-0.2946	-0.3747	-0.4647	-0.4867	-0.5204
4	AW536753	RIKEN cDNA 2410004H02 gene (2410004H02Rik)	-0.8664	-0.3255	0.1279	-0.2075	-0.5636	0.0189	0.1826	-0.2874
4	AW536779	COP9 (constitutive photomorphogenic) homolog, subunit 3 (Arabidopsis thaliana) (Cops3)	-0.7173	-0.2297	0.3378	-0.2057	-0.338	-0.2025	-0.1514	-0.4185
4	AW536792	RIKEN cDNA 5830446M03 gene (5830446M03Rik)	-0.6073	0.3162	0.4103	-0.1336	-0.3186	-0.1515	-0.2932	-0.5319
4	AW536807	MARCKS-like protein (Mlp)	0.1922	0.3548	0.4777	-0.716	-0.3699	-0.4538	-0.1745	-0.5633
4	AW536816	ZW10 interactor (ZW10 interacting protein-1) (Zwint-1).	-0.9215	-0.0699	0.2415	-0.3321	-0.6822	-0.2672	-0.1507	-0.3612
4	AW536828	aspartyl-tRNA synthetase (Dars)	-0.5599	0.2853	0.6617	-0.3266	-0.191	-0.0952	-0.2867	-0.4097
4	AW536852	PTK2 protein tyrosine kinase 2 (Ptk2)	-0.5827	0.6805	0.3543	-0.4393	-0.3216	-0.1125	-0.3305	-0.5814
4	AW536922	Solute carrier family 13member 4 (Na+/sulfate cotransporter SUT-1). [Human] {Homo sapiens}	-1.1702	-0.1512	0.4282	-0.7324	-1.0024	-0.7069	-0.0098	-0.2179
4	AW536937	Similar to RNA binding motifsingle stranded interacting protein 1	0.086	0.4765	0.3895	-0.4499	-0.4252	-0.2233	-0.2369	-0.4233
4	AW536959	data source:SPTRsource key:P55735evidence:ISS~homolog to SEC13-RELATED PROTEIN~putative	-0.7299	0.0808	0.4668	-0.4654	-0.3937	-0.327	-0.2367	-0.4812
4	AW537013	SWI/SNF related, matrix associated, actin dependent regulator of chromatin, subfamily e, member 1 (Smarce1)	-0.1393	0.184	0.331	-0.2154	-0.1471	-0.0221	-0.1419	-0.5326
4	AW537016	cathepsin L (Ctsl)	-0.1884	0.0101	-0.2736	-1.1173	-1.0118	-0.264	-0.6046	-0.1834
4	AW537219	N-ethylmaleimide sensitive fusion protein (Nsf)	-0.674	0.0103	0.2322	-0.3425	-0.252	-0.0376	-0.2911	-0.4537
4	AW537250	splicing factor 3b, subunit 3 (Sf3b3)	-0.6976	0.3452	0.8523	0.0946	-0.1732	-0.2616	-0.4125	-0.6417
4	AW537258	PREDICTED: sno, strawberry notch homolog 1 (Drosophila) (Sbno1)	-0.4516	0.0449	0.2387	-0.4728	-0.2886	-0.1415	-0.1601	-0.5109
4	AW537267	Unknown (protein for MGC:30953)	-0.642	-0.0644	0.2294	-0.2127	-0.3127	-0.049	-0.088	-0.1639
4	AW537358	cell division cycle and apoptosis regulator 1 (Ccar1)	-0.4365	0.4852	0.2209	-0.1434	-0.2134	-0.1821	-0.1441	-0.3609
4	AW537390	RIKEN cDNA A730090N16 gene	-0.211	0.2181	0.4666	-0.3143	-0.2396	-0.2348	-0.215	-0.1734
4	AW537392	RIKEN cDNA 2510001K09 gene	-0.4637	0.2619	0.8042	-0.0201	-0.2222	-0.1059	-0.3254	-0.3168
4	AW537419		-0.5412	0.2396	0.5466	-0.3696	-0.2551	-0.2735	-0.3091	-0.5757
4	AW537449	data source:MGDsource key:MGI:1277968evidence:ISS~polymerase I and transcript release factor~	-0.6744	-0.1589	0.351	-0.2211	-0.1934	0.2228	0.0183	-0.402
4	AW537453	coatomer protein complex, subunit beta 2 (beta prime) (Copb2)	-0.3908	0.1577	0.379	-0.5292	-0.3237	-0.2171	-0.2291	-0.3778
4	AW537461	ribulose-5-phosphate-3-epimerase (Rpe)	-0.8116	0.1195	0.5644	-0.463	-0.1729	-0.09	0.2276	0.213
4	AW537469	RIKEN cDNA 5730589L02 gene (5730589L02Rik)	-0.2816	0.0535	0.5175	-0.0838	-0.3872	-0.0783	-0.2356	-0.4089
4	AW537479	dystrobrevin, beta (Dtnb)	-0.5361	-0.0359	0.4955	-0.3393	-0.3486	-0.2682	-0.3691	-0.4754
4	AW537499	suppressor of Ty 16 homolog (S. cerevisiae) (Supt16h)	-0.4933	0.1495	0.3018	-0.2501	-0.4371	-0.1711	-0.2083	-0.4641
4	AW537501	RIKEN cDNA 1200009B18 gene	-0.4895	0.1632	0.2611	-0.2814	-0.4722	-0.1877	-0.2299	-0.5047
4	AW537558	alkylglycerone phosphate synthase (Agps)	-0.3748	0.1769	0.1665	-0.4771	-0.5065	-0.1005	-0.1956	-0.4174
4	AW537595	expressed sequence AA408242	-0.6715	0.456	0.4018	-0.2226	-0.2737	-0.0261	-0.2216	-0.4146
4	AW537621	coatomer protein complex, subunit gamma (Copg)	-0.5916	-0.1364	0.3575	-0.3979	-0.4308	-0.2456	-0.2391	-0.3976
4	AW537625	26S proteasome non-ATPase regulatory subunit 1 (26S proteasome regulatory subunit S1)	-0.8397	-0.1551	0.1817	-0.3503	-0.469	-0.0897	0.0965	-0.1051
4	AW537705	carbamoyl-phosphate synthetase 2, aspartate transcarbamylase, and dihydroorotase (Cad)	-0.476	0.3631	0.3725	-0.7175	-0.6658	-0.4212	-0.374	-0.514
4	AW537726	eukaryotic translation initiation factor 5 (Eif5)	-0.3862	0.1682	0.3776	-0.3623	-0.1928	-0.0533	-0.0637	-0.118
4	AW537735	Heat shock 70-related protein APG-2.	-0.8766	0.4333	0.6937	-0.5311	-0.2476	-0.1488	-0.2407	-0.4872
4	AW537798	glucose-6-phosphate 1-dehydrogenase (EC 1.1.1.49) - mouse	-0.9703	-0.225	0.4621	-0.1064	0.1841	0.0984	-0.1241	-0.3596
4	AW537800	N-ethylmaleimide sensitive fusion protein attachment protein alpha (Napa)	-0.2985	0.123	0.2741	-0.715	-0.2594	-0.125	-0.3057	-0.2737
4	AW537809	bone morphogenetic protein 4 - mouse	-0.5321	-0.013	0.1326	-0.1859	-0.1838	-0.0941	-0.4429	-0.6477
4	AW537875	expressed sequence C87860 (C87860)	-0.4807	0.3845	0.4488	-0.6245	-0.3608	-0.126	-0.3374	-0.3136
4	AW538155	syntaxin 12 (Stx12)	-0.3106	0.057	0.3306	-0.2396	-0.2527	0.0662	0.1561	0.0783
4	AW538196	expressed sequence AW538196 (AW538196)	-0.8176	0.5064	0.7041	-0.2674	-0.1843	-0.1973	-0.1904	-0.3178
4	AW538202	thioredoxin-like 2 (Txnl2)	-0.9103	-0.0616	0.3105	-0.4929	-0.2877	-0.2808	-0.4181	-0.6033
4	AW538218	RAB geranylgeranyl transferase, b subunit (Rabggtb)	-0.5668	0.1708	0.362	-0.2973	-0.2746	-0.2587	-0.4358	-0.5383
4	AW538222	polymerase (DNA-directed), epsilon 4 (p12 subunit) (Pole4)	-0.8619	0.2203	0.3351	-0.3418	-0.3853	-0.1853	-0.2579	-0.4197
4	AW538327	Metadherin (Mtdh)	-0.5177	0.45	0.4357	-0.5163	-0.1341	0.0348	-0.0681	-0.2378
4	AW538330	proteasome (prosome, macropain) subunit, beta type 7 (Psmb7)	-1.1062	-0.3276	-0.0029	-0.2803	-0.5959	-0.2892	0.0086	-0.1928
4	AW538432	expressed sequence AA536749 (AA536749)	-0.3729	-0.0747	0.1824	-0.5184	-0.587	-0.1429	0.0451	-0.1529
4	AW538496	placenta-specific 8 (Plac8)	-0.5751	0.2303	0.6909	-0.1542	-0.1721	0.0691	-0.2037	-0.4745
4	AW538510	RIKEN cDNA 2600013N14 gene (2600013N14Rik)	-0.8722	0.2871	0.6209	-0.304	-0.4577	-0.2734	-0.1048	-0.2975
4	AW538610	PREDICTED: similar to ATP synthase, H+ transporting, mitochondrial F0 complex, subunit c (subunit 9), isoform 1 (LOC383783)	-1.2856	0.0169	0.5885	-0.1564	-0.3043	-0.1326	0.0921	-0.4015
4	AW538794		-0.5971	-0.0753	0.5506	-0.1036	-0.2887	-0.1862	-0.332	-0.4204
4	AW538869	protein-L-isoaspartate (D-aspartate) O-methyltransferase 1 (Pcmt1)	-0.551	-0.0176	0.4492	-0.1522	-0.4693	-0.2273	-0.0761	-0.3697
4	AW538967	DnaJ (Hsp40) homolog, subfamily A, member 2 (Dnaja2)	-0.8353	0.0813	0.2451	-0.808	-0.5913	-0.4474	-0.3853	-0.6678
4	AW538976	pleckstrin homology domain containing, family C (with FERM domain) member 1 (Plekhc1)	-0.4255	0.3539	-0.0698	-1.0543	-1.1394	-0.524	-0.3164	-0.4792
4	AW539103	HpaII tiny fragments locus 9c (Htf9c)	-0.4027	0.269	0.7785	-0.2395	-0.1722	-0.1039	-0.2182	-0.2932
4	AW539120	mannosidase, beta A, lysosomal (Manba)	-0.7051	0.1459	0.1522	-0.7531	-0.3238	-0.2085	-0.4397	-0.56
4	AW539206	autophagy 7-like (S. cerevisiae) (Apg7l)	-0.7679	-0.1362	0.306	-0.2298	-0.4421	-0.1357	-0.1608	-0.3329
4	AW539333	2'-5' oligoadenylate synthetase 1A (Oas1a)	-0.3776	0.0341	0.2781	-0.4818	-0.2767	-0.1452	-0.2305	-0.346
4	AW539338	host cell factor C1 (Hcfc1)	-0.9294	0.6788	0.5021	-0.2085	-0.0447	0.096	-0.094	-0.6952
4	AW539344	16 days neonate cerebellum cDNA, RIKEN full-length enriched library, clone:9630020L03 product:ATP-BINDING CASSETTE PROTEIN homolog [Homo sapiens], full insert sequence.	-0.3024	0.0484	0.5463	-0.4042	-0.4997	-0.194	-0.303	-0.3208
4	AW539363	nucleosome binding protein 1 (Nsbp1)	-0.5766	0.2816	0.7158	-0.1083	-0.2437	-0.1259	-0.2843	-0.5012
4	AW539394	calnexin (Canx)	-0.5198	-0.1078	0.6588	-0.4338	-0.2763	-0.0494	-0.0861	-0.0595
4	AW539418	G protein pathway suppressor 1 (Gps1)	-0.8046	0.3518	0.7784	-0.0976	-0.3162	-0.2413	-0.398	-0.5766
4	AW539542	Unknown (protein for MGC:7846)	-0.7011	0.1566	0.4104	-0.3175	-0.364	-0.2067	-0.0741	-0.223
4	AW539759	translocase of outer mitochondrial membrane 40 homolog (yeast) (Tomm40)	-1.0102	0.2369	0.6557	-0.6796	-0.4938	-0.1807	-0.1448	-0.5536
4	AW539814	RIKEN cDNA 1700009P03 gene	-0.2479	0.4585	0.5528	-0.5548	-0.3898	-0.1848	-0.153	-0.5476
4	AW540955	Unknown (protein for MGC:27611)	-0.2612	-0.1588	0.172	-0.5541	-0.5031	0.155	-0.0963	-0.2785
4	AW540980	actin related protein 2/3 complex, subunit 5 (Arpc5)	-0.6546	0.2651	0.247	-0.6273	-0.5283	-0.1983	-0.3773	-0.6891
4	AW541000	Highly similar to CDA14 [Homo sapiens] [H.sapiens]	-0.3341	0.0463	0.2933	-0.479	-0.6198	-0.1822	-0.266	-0.5545
4	AW541423	mitochondrial ribosomal protein L32 (Mrpl32)	-0.7323	-0.0483	0.341	-0.2891	-0.3887	-0.1298	-0.0496	-0.3627
4	AW541446	ribophorin I (Rpn1)	-0.8878	-0.0446	0.8591	0.2109	-0.1905	0.0054	-0.1227	-0.5211
4	AW541498	transcription factor IIIA	-0.6963	0.0122	0.5236	-0.4319	-0.3814	-0.1597	-0.3961	-0.8354
4	AW541501	clathrin, heavy polypeptide (Hc) (Cltc)	-0.3876	0.252	0.0558	-0.5844	-0.2245	0.1036	-0.0438	-0.1038
4	AW542310	Calnexin precursor.	-0.3926	-0.0141	0.6526	-0.2473	-0.2342	0.0212	-0.1581	-0.3266
4	AW542325	EST	-0.3844	0.6528	0.7708	-0.4526	-0.3013	-0.015	-0.3	-0.5256
4	AW542328	translocating chain-associating membrane protein 1 (Tram1)	-0.442	-0.0108	0.4367	-0.4693	-0.5048	-0.2036	-0.246	-0.4248
4	AW542349	signal recognition particle 72K chain - dog	-0.6022	0.0832	0.3519	-0.2968	-0.054	0.0347	-0.0786	-0.3905
4	AW542387	EST	-0.4914	0.1727	0.4666	-0.338	-0.4606	-0.346	-0.4133	-0.5095
4	AW542410	protease (prosome, macropain) 26S subunit, ATPase 5 (Psmc5)	-1.0485	0.2072	0.5778	-0.0626	0.0589	-0.0128	-0.2273	-0.4435
4	AW542410	protease (prosome, macropain) 26S subunit, ATPase 5 (Psmc5)	-1.0222	0.1905	0.5663	-0.0693	0.0653	0.0051	-0.2149	-0.4475
4	AW542415	Ubiquitin-conjugating enzyme E2-17 kDa 2 (EC 6.3.2.19) (Ubiquitin- protein ligase)	-0.4885	0.0939	0.1799	-0.4829	-0.3878	-0.1535	-0.1472	-0.1965
4	AW542428	glycoprotein 110	-0.8387	0.4685	0.3258	-0.4314	-0.2314	-0.0279	0.1319	-0.0207
4	AW542880	RIKEN cDNA 2510039O18 gene (2510039O18Rik)	-0.4601	0.4615	0.3601	-0.6788	-0.2734	-0.1338	-0.2817	-0.4569
4	AW542901	pyridoxine 5'-phosphate oxidase (Pnpo)	-0.7796	-0.1037	0.3878	-0.7415	0.0733	0.3066	-0.0098	-0.046
4	AW542903	peptidase (mitochondrial processing) alpha (Pmpca)	-0.8379	-0.2286	0.1226	-0.427	-0.3508	-0.1948	-0.0004	-0.2899
4	AW542904	Similar to phosphatidylinositol-4-phosphate 5-kinasetype 1 gamma	0.0466	-0.0019	0.2635	-0.5351	-0.2836	0.0414	-0.2982	-0.4524
4	AW542939	Similar to hypothetical protein FLJ10983	-0.3311	0.1722	-0.1676	-0.6375	-0.6625	-0.5042	-0.4382	-0.5523
4	AW542950	armadillo repeat containing 1 (Armc1)	-0.5791	0.195	0.4848	-0.1744	-0.3034	-0.129	-0.2096	-0.3693
4	AW543080	RIKEN cDNA 5730494N06 gene (5730494N06Rik)	-0.4222	0.2379	0.6198	-0.1228	-0.1797	-0.0069	-0.1508	-0.2883
4	AW543412	proteasome (prosome, macropain) subunit, beta type 2 (Psmb2)	-0.9588	0.0005	0.3837	-0.333	-0.421	-0.3383	-0.3002	-0.4962
4	AW543415	secretory carrier membrane protein 4 (Scamp4)	-0.5816	-0.0762	0.1343	-0.6988	-0.4204	-0.1614	0.0144	-0.1065
4	AW543467	ariadne homolog 2 (Drosophila) (Arih2)	-0.3958	0.2649	0.2053	-0.4653	-0.3427	-0.2057	-0.1725	-0.2635
4	AW543469	PREDICTED: RIKEN cDNA 4930534K13 gene (4930534K13Rik)	-0.4323	0.3308	-0.2253	-0.6962	-0.4177	0.0868	0.0628	-0.0105
4	AW543477	hypoxia inducible factor 1, alpha subunit (Hif1a)	-0.5474	0.8881	0.3297	-0.1658	-0.3085	-0.0764	-0.3365	-0.4524
4	AW543485	proteasome (prosome, macropain) subunit, beta type 4 (Psmb4)	-1.0529	-0.1814	0.1247	-0.2449	-0.4515	-0.2958	-0.2524	-0.4901
4	AW543488	KIAA0144 gene product {Homo sapiens}	-0.1808	-0.002	0.4255	-0.2953	-0.0844	-0.0028	-0.243	-0.5608
4	AW543515	26S proteasome non-ATPase regulatory subunit 1 (26S proteasome regulatory subunit S1)	-0.8484	-0.133	0.1735	-0.4278	-0.446	-0.0868	0.1118	-0.1365
4	AW543519		-0.6427	0.3734	0.2723	-0.1709	-0.3533	-0.2383	-0.3434	-0.5433
4	AW543654		-0.4628	0.3672	0.3755	-0.0439	-0.7082	-0.3838	-0.4508	-0.6879
4	AW543672	hypothetical protein 6030430O11	-0.5147	-0.141	0.3668	-0.1918	-0.1668	0.1314	0.3431	0.1554
4	AW543704	Hsp90 co-chaperone Cdc37 (Hsp90 chaperone protein kinase-targeting subunit) (p50Cdc37).	-0.7837	0.0592	0.366	-0.3558	-0.4109	-0.2942	-0.4729	-0.7809
4	AW543727	MAP kinase-activated protein kinase 5 (Mapkapk5)	-0.3939	0.1602	0.2173	-0.4561	-0.3504	-0.1325	-0.0478	-0.215
4	AW543750	PREDICTED: glutamyl-prolyl-tRNA synthetase (Eprs)	-0.6961	0.0467	0.0563	-1.0452	-0.8375	-0.6696	-0.3302	-0.3425
4	AW543752	RIKEN cDNA 0610009M14 gene (0610009M14Rik)	-0.3337	0.4726	0.4764	-0.2902	-0.1767	0.0669	-0.1956	-0.5342
4	AW543954	Structure Determination Of The Small Ubiquitin-Related Modifier Sumo-1Nmr10 Structures	-0.6324	-0.1956	0.1166	-0.2172	-0.3403	-0.1708	-0.2489	-0.3875
4	AW544025	CNDP dipeptidase 2 (metallopeptidase M20 family) (Cndp2)	-0.5041	0.0359	0.1135	-0.7028	-0.0992	0.6879	-0.2023	-0.4183
4	AW544100	EST	-0.7333	0.4004	0.5575	-0.3126	-0.5381	-0.3221	-0.0853	-0.3036
4	AW544146	RIKEN cDNA D030026A21 gene	-0.286	0.5247	0.5069	-0.2442	-0.3437	-0.0803	-0.3099	-0.8707
4	AW544199	Ubiquitous tropomodulin (U-Tmod) (Tropomodulin 3).	-0.6558	0.1104	0.665	-0.0872	-0.1787	0.0528	-0.2897	-0.6837
4	AW544270	RAS-related C3 botulinum substrate 1 (Rac1)	-0.4368	0.1817	0.3947	-0.1349	-0.296	-0.0935	-0.1951	-0.2865
4	AW544308	DnaJ (Hsp40) homolog, subfamily C, member 7 (Dnajc7)	-0.8571	0.151	0.6649	-0.194	-0.2427	-0.3078	-0.2443	-0.3272
4	AW544314	formin binding protein 11	-0.5491	0.1953	0.3643	-0.4401	-0.2966	-0.2544	-0.4415	-0.6709
4	AW544320	pentatricopeptide repeat domain 1 (Ptcd1)	-0.942	0.1139	0.3542	-0.2666	-0.3152	-0.0982	0.1231	-0.2655
4	AW544339	catenin alpha 1 (Catna1)	-0.3431	0.0883	0.1515	-0.4567	-0.5748	-0.0233	-0.2658	-0.761
4	AW544350	protein (peptidyl-prolyl cis/trans isomerase) NIMA-interacting 1 (Pin1)	-0.9506	0.2504	0.4622	-0.2795	-0.5301	-0.3309	-0.2555	-0.6791
4	AW544402	deubiquitinating enzyme Usp15	-0.959	-0.272	0.146	-0.3366	-0.3163	-0.1745	-0.1302	-0.3981
4	AW544421	protein tyrosine kinase 9 (Ptk9)	-0.5888	-0.081	0.255	-0.5107	-0.5512	-0.4428	-0.3835	-0.4909
4	AW544446	CCR4-NOT transcription complex, subunit 10 (Cnot10)	-0.3895	-0.0546	0.4367	0.011	-0.2728	-0.1444	-0.2258	-0.5251
4	AW544468	actin related protein 2/3 complex, subunit 1B (Arpc1b)	-0.7655	-0.0061	0.3311	-0.3941	-0.3136	-0.0569	-0.2619	-0.6106
4	AW544517	ubiquitin protein ligase E3C (Ube3c)	-0.5735	-0.0329	0.0996	-0.5761	-0.4972	-0.1488	-0.0901	-0.2924
4	AW544518	PREDICTED: RIKEN cDNA 1110034B05 gene (1110034B05Rik)	-0.5157	0.2765	0.1851	-0.7732	-0.6004	-0.2861	-0.3556	-0.5784
4	AW544521	microtubule-associated protein 4 (Mtap4)	-0.3343	0.071	0.0783	-0.5455	-0.7559	-0.1434	-0.2165	-0.4432
4	AW544525	UDP-galactose translocator 2 (Ugalt2)	-0.5672	0.3855	0.8653	-0.2337	-0.2772	-0.1107	-0.1261	-0.3421
4	AW544531		-0.4867	0.0942	0.3943	0.0273	-0.2336	-0.0479	-0.3042	-0.4118
4	AW544538	Weakly similar to serine-arginine-rich splicing regulatory protein 86 [Rattus norvegicus] [R.norvegicus]	-0.1668	0.284	0.2345	-0.6782	-0.7222	-0.3692	-0.1886	-0.2263
4	AW544540	data source:SPTRsource key:Q9NUL0evidence:ISS~homolog to DJ543J19.5 (CGI-107 PROTEIN)~putative	-0.9175	0.2345	0.5224	-0.3201	-0.4993	-0.4993	-0.0183	-0.2498
4	AW544553	core 1 UDP-galactose:N-acetylgalactosamine-alpha-R beta 1,3-galactosyltransferase (C1galt1)	-0.5041	0.0857	0.3955	-0.6538	-0.2068	-0.3779	-0.4778	-0.5981
4	AW544655	v-abl Abelson murine leukemia oncogene 1 (Abl1)	-0.3228	-0.0163	-0.0253	-0.1797	-0.0222	0.0505	-0.5456	-0.789
4	AW544687	phosphomannomutase 2 (Pmm2)	-0.6548	-0.1756	0.2381	-0.3876	-0.3817	-0.2041	-0.2265	-0.5446
4	AW544689	unnamed protein product	-0.2977	0.215	0.3076	-0.4855	-0.3864	-0.1019	-0.3314	-0.5987
4	AW544707	RIKEN cDNA 2510048O06 gene	-0.8857	-0.1362	0.4924	-0.0169	-0.2067	-0.0405	0.1362	-0.124
4	AW544721	N-acetyltransferase 5 (ARD1 homolog, S. cerevisiae) (Nat5)	-0.6385	0.1516	0.3767	-0.4163	-0.368	-0.1669	-0.4206	-0.5668
4	AW544762	AHA1, activator of heat shock 90kDa protein ATPase homolog 1 (yeast) (Ahsa1)	-0.7328	0.3662	0.8568	-0.0089	-0.2569	-0.0148	-0.0482	-0.4153
4	AW544771	PREDICTED: RIKEN cDNA D630023B12 gene (D630023B12Rik)	-0.186	0.0512	0.2041	-0.4377	-0.1946	0.194	-0.2704	-0.4611
4	AW544777	expressed sequence AA960365	-0.5913	-0.0707	0.4503	-0.5253	-0.5696	-0.3799	-0.1153	-0.3036
4	AW544792	G1/S-specific cyclin E2.	-0.7342	-0.2636	1.423	0.2756	-0.2133	-0.2082	0.064	-0.3463
4	AW544804	SUMO/sentrin specific protease 6 (Senp6)	-0.1385	0.3027	0.1112	-0.6795	-0.4551	-0.2071	-0.1701	-0.2431
4	AW544805	synaptotagmin binding, cytoplasmic RNA interacting protein (Syncrip)	-0.5683	0.526	0.6299	-0.2248	-0.2311	-0.2074	-0.2696	-0.505
4	AW544813	RIKEN cDNA 2810403A07 gene (2810403A07Rik)	-0.3791	0.3999	0.4789	0.0357	-0.1811	0.0922	-0.2462	-0.568
4	AW544817	Exportin 4 (Exp4).	-0.4906	0.1945	0.497	-0.2528	-0.2533	-0.1119	-0.2637	-0.4506
4	AW544819	gag-akt polyprotein - AKT8 murine leukemia virus	-0.2963	0.1256	0.4712	-0.1089	-0.2017	0.0389	-0.3098	-0.7488
4	AW544887	RIKEN cDNA C130032J12 gene (C130032J12Rik)	-0.4509	0.3159	0.515	-0.4317	-0.2086	-0.0917	-0.3139	-0.7302
4	AW544985	RIKEN cDNA 1110007A14 gene	-0.4416	0.0446	0.6106	-0.3744	-0.4627	-0.369	-0.5273	-0.518
4	AW544996	mannose-6-phosphate receptor, cation dependent (M6pr)	-0.6136	0.7537	0.7054	-0.499	-0.4008	-0.1081	-0.1767	-0.4016
4	AW545267	PREDICTED: RIKEN cDNA 2610024N24 gene (2610024N24Rik)	-0.612	-0.0159	0.3055	-0.2543	-0.3298	-0.2815	-0.3876	-0.6832
4	AW545282	hypothetical protein 4933413A10	-0.6124	0.2054	0.5938	-0.2765	-0.1481	-0.0462	-0.2079	-0.4541
4	AW545317		-0.1874	0.2413	0.4877	-0.2871	-0.2385	-0.0448	-0.3141	-0.4442
4	AW545340	solute carrier family 25 (mitochondrial carnitine/acylcarnitine translocase), member 20 (Slc25a20)	-0.8172	-0.0919	0.3542	-0.2369	-0.367	-0.4287	-0.2489	-0.3958
4	AW545346	RIKEN cDNA 2810409H07 gene	-0.8355	-0.1242	0.4613	-0.318	-0.0845	-0.1656	-0.1796	-0.3032
4	AW545354	RIKEN cDNA 1110004F10 gene (1110004F10Rik)	-0.5767	-0.0659	0.2113	-0.2123	-0.4434	-0.2853	-0.3766	-0.7333
4	AW545697	DNA segment, Chr 8, ERATO Doi 594, expressed (D8Ertd594e)	-0.4614	0.0104	0.3222	-0.5168	-0.5126	-0.2148	-0.3963	-0.6558
4	AW545818	PREDICTED: RIKEN cDNA 2610101J03 gene (2610101J03Rik)	-0.3293	0.7354	0.5853	-0.3439	-0.1078	-0.2696	-0.2408	-0.6001
[truncated: 3,206 more rows]

## Sheet: Sheet2
EST Acc	Name	Index	0h	6h	12h	24h	2d	3d	7d	14d
AU045643	cyclin B1	7479	-2.8524	-2.8839	-2.3552	0.9918	-2.1162	-2.3339	-2.2438	-3.6383
AU014747	Cyclin A2 (Cyclin A).	2184	-2.8224	-3.3163	-1.8097	0.6766	-2.7047	-2.4055	-2.3646	-3.9296
C80159	Isopentenyl-diphosphate delta-isomerase 1 (EC 5.3.3.2) (IPP isomerase 1)	9324	-2.7954	-3.3358	-2.7949	-2.8607	-2.4398	-1.9864	-0.6914	-0.3216
AW541455	Similar to anillin actin binding protein (scraps homolog Drosophila)	1408	-2.7216	-3.1004	-2.3975	0.3334	-3.176	-2.5635	-2.4407	-3.1497
AW539821	serine/threonine kinase 6	2609	-2.6926	-2.8881	-2.3253	0.6788	-2.339	-2.0879	-2.0577	-3.5014
AW550094	Cyclin A2 (Cyclin A).	5416	-2.6588	-2.768	-1.8214	0.8399	-2.3995	-2.2235	-2.1636	-3.5156
AA407299	Ribonucleoside-diphosphate reductase M2 chain (EC 1.17.4.1) (Ribonucleotide reductase small chain).	2283	-2.6531	0.0107	1.7449	0.7073	-1.6558	-1.7805	-1.4799	-3.31
AU020259	Cyclin A2 (Cyclin A).	5177	-2.6353	-3.0977	-1.999	0.6097	-2.5201	-2.302	-2.2172	-3.5953
AI838965	Aquaporin-CHIP (Water channel protein for red blood cells and kidney proximal tubule) (Aquaporin 1)	10324	-2.635	-0.733	-0.2083	-1.6182	-2.3591	-2.1961	-3.2556	-4.4272
AW537338	cell cycle protein P55CDC	11018	-2.6072	-1.8586	-1.5253	0.4445	-1.9856	-2.0369	-2.1078	-2.891
C77361	DNA topoisomerase II alpha isozyme (EC 5.99.1.3).	5921	-2.5961	-2.7391	-0.981	1.2145	-1.2159	-2.1125	-1.902	-3.4171
AU018403		11900	-2.555	-2.2988	-1.9084	0.9568	-2.036	-2.0717	-1.8128	-3.2017
AU040377	unnamed protein product {Homo sapiens}	1027	-2.5511	-0.15	-0.6164	-2.4317	-3.1398	-3.2575	-3.198	-3.1086
AW536814	branched chain aminotransferase 1 cytosolic~data source:MGD source key:MGI:104861 evidence:ISS~	7853	-2.5504	-0.1787	-0.6657	-2.3245	-3.1554	-3.3245	-3.1817	-3.1418
AW554229	DNA topoisomerase IIalpha	10118	-2.546	-2.3509	-1.1456	1.3837	-1.2054	-2.0296	-1.8255	-3.3635
AW536234	Cell division control protein 2 homolog (EC 2.7.1.-) (P34 protein kinase)	8981	-2.5299	-2.4933	-0.9916	0.9576	-2.0593	-1.8533	-1.447	-2.6554
AU022593	CHO1 antigen - Chinese hamster	9078	-2.5099	-2.7357	-2.4844	0.6867	-2.615	-2.332	-2.6138	-3.561
AU018130	RIKEN cDNA 1500001G16 gene	9340	-2.4944	-3.4691	-3.2469	-3.3933	-2.4302	-1.9525	-0.8467	-0.1686
AW545310	Importin alpha-2 subunit (Karyopherin alpha-2 subunit) (SRP1-alpha) (RAG cohort protein 1)	9896	-2.47	-1.1117	-0.7966	0.9218	-1.8235	-1.6729	-1.5335	-2.297
AU023506	CHO1 antigen - Chinese hamster	3948	-2.4648	-2.7784	-2.5406	0.5826	-2.6308	-2.28	-2.674	-3.4657
AW536849	G2/mitotic-specific cyclin B1.	5358	-2.4617	-2.0653	-1.5543	0.7935	-1.9596	-1.8823	-1.8513	-2.7518
AU016270	Cyclin-dependent kinases regulatory subunit 2 (CKS-2).	9140	-2.4033	-2.2896	-1.3145	0.5494	-2.2369	-1.9093	-1.8091	-2.8392
AW544533	cytosolic thymidine kinase	5135	-2.3936	-2.1605	-0.9807	0.5556	-1.7183	-1.6835	-1.4593	-2.9809
AW548527	LB1 {Homo sapiens}	7742	-2.374	-2.113	-1.3396	0.4949	-2.0159	-1.9659	-1.9299	-2.9446
AW546306	high mobility group 2 protein - mouse	12274	-2.3091	-2.6734	-1.6213	0.4356	-2.1138	-2.2486	-2.2165	-3.4355
AI850456	NAD(P)-dependent steroid dehydrogenase (EC 1.1.1.-).	5093	-2.3086	-2.5251	-2.1604	-2.3378	-1.9342	-1.3194	-0.5775	-0.1771
BE535117	Farnesyl-diphosphate farnesyltransferase (EC 2.5.1.21) (Squalene synthetase) (SQS) (SS)	12379	-2.2911	-3.2977	-2.8214	-2.3497	-2.232	-1.6866	-0.5969	-0.1897
AW544982	Squalene monooxygenase (EC 1.14.99.7) (Squalene epoxidase) (SE).	8280	-2.2876	-2.3433	-1.9496	-2.6001	-2.0567	-1.2444	-0.6036	-0.1548
AI851968	Unknown (protein for MGC:37090)	6056	-2.2734	-2.8545	-1.606	0.7213	-1.7407	-1.8051	-1.6673	-2.4925
AW558188	Similar to protein regulator of cytokinesis 1	2208	-2.2468	-2.0084	-1.6085	0.8634	-2.0311	-1.7698	-1.8095	-2.9965
AW538537	TOPK	5621	-2.2324	-0.1131	-0.1612	0.9795	-1.3527	-1.3593	-1.7081	-3.0078
AW547357	DNA repair protein RAD51 homolog 1.	5776	-2.2281	-2.5471	-0.5607	0.2715	-2.0099	-1.8486	-1.5707	-2.6127
AU023746	Similar to transforming acidic coiled-coil containing protein 3	12956	-2.2178	-2.1763	-1.6131	0.532	-1.7989	-1.827	-1.611	-2.621
AA409629	RIKEN cDNA 2810417H13 gene	6975	-2.1685	-2.2451	-1.2801	0.6696	-1.7884	-1.9305	-1.6064	-3.049
AU018687	EST	6315	-2.1356	-2.7108	0.3343	0.8363	-1.6528	-1.6663	-1.024	-2.6999
AU019031	histone H4 [validated] - human	7921	-2.1064	-2.5775	-1.3447	0.5631	-1.728	-1.8267	-1.5835	-2.659
AW536712	DNA replication licensing factor MCM3 (DNA polymerase alpha holoenzyme-associated protein P1)	6313	-2.1049	-2.274	0.7182	-0.0585	-1.5658	-1.8051	-1.4912	-2.7293
AW537036	dutt1 protein - mouse	6635	-2.1002	-1.4073	-0.9754	0.5784	-1.5804	-1.4992	-1.5676	-2.1408
AW549531	acetyl CoA transferase-like protein	5113	-2.0852	-2.0593	-1.2419	-1.587	-1.4256	-1.0559	-0.518	-0.5712
AW538204	inner centromere protein INCENP	8874	-2.0526	-1.6092	-0.8663	0.7961	-1.5551	-1.5089	-1.2449	-2.2882
AI840156	MAP kinase phosphatase 4	2014	-2.0489	-2.2585	-1.9053	-2.1881	-1.9666	-1.3485	-0.2913	-0.5084
AU017629	Annexin III (Lipocortin III) (Placental anticoagulant protein III) (PAP-III) (35-alpha calcimedin).	11385	-2.0375	-0.3751	0.0308	-1.7944	-2.3941	-2.2144	-2.9012	-3.335
AW555913	DNA replication licensing factor MCM6 (Mis5 homolog).	4443	-2.0302	-1.7741	0.606	0.091	-1.2847	-1.653	-1.3427	-2.9212
AU017342	Similar to transforming acidic coiled-coil containing protein 3	10223	-2.0175	-2.0031	-1.4774	0.4767	-1.7768	-1.6938	-1.5279	-2.2638
AW538369	lamin B1	5841	-2.0073	-1.5028	-0.5233	0.3414	-1.928	-1.8364	-1.9908	-2.9298
AI848189	data source:SPTR source key:P34897 evidence:ISS~homolog to SERINE HYDROXYMETHYLTRANSFERASE	5602	-2.0023	-0.596	-0.3381	-1.3123	-1.9027	-2.0199	-1.7285	-1.9126
C77469	Similar to 2 3-oxidosqualene: lanosterol cyclase	3173	-1.9848	-1.8667	-1.6613	-1.9205	-1.5227	-1.1984	-0.6392	-0.7209
AW549390	Unknown (protein for MGC:37090)	10721	-1.9818	-1.4232	-0.7377	0.4524	-1.2421	-1.1242	-0.9044	-1.416
AI837847	EST	11390	-1.9785	-1.8098	-1.6318	-2.1161	-1.8908	-1.5765	-0.7184	-0.3737
AI838514	PTP 35 protein - mouse	13044	-1.9762	-0.856	-0.6149	-1.4046	-1.7844	-1.654	-1.3435	-1.6576
AI854178	cytochrome P450 51	229	-1.9654	-2.4186	-2.0752	-2.5347	-1.8026	-1.1864	-0.7517	-0.4928
AI849335	DDM36E	660	-1.9519	-1.7939	-0.9851	0.7643	-1.6603	-1.4833	-1.2441	-2.5033
AW546921	Lymphocyte antigen Ly-6A.2/Ly-6E.1 precursor (T-cell-activating protein) (TAP).	2748	-1.9464	-1.6217	-0.4791	-0.3	-1.7792	-2.0436	-2.2841	-2.7701
AW537401	pyruvate kinase (EC 2.7.1.40) isozyme M1 - rat	8619	-1.94	-0.7707	0.2691	-0.3888	-0.9974	-1.1471	-1.2774	-1.3178
C86657	RA-regulated nuclear matrix-associated protein {Homo sapiens}	10207	-1.9182	-2.2147	0.7185	-0.0598	-1.6524	-2.037	-1.3244	-2.6685
BE381346	pyruvate kinase (EC 2.7.1.40) isozyme M1 - rat	13542	-1.9143	-0.8288	0.2927	-0.3823	-0.9303	-1.1769	-1.2981	-1.2613
AU043578	Similar to transforming acidic coiled-coil containing protein 3	1190	-1.913	-2.2883	-1.5718	0.4799	-1.8246	-1.6731	-1.461	-2.6122
AI854010	RAN member RAS oncogene family~data source:MGD source key:MGI:1333112 evidence:ISS~putative	1255	-1.9123	-0.1794	0.2338	-0.15	-1.0205	-1.0554	-1.1345	-1.6767
AW537401	pyruvate kinase (EC 2.7.1.40) isozyme M1 - rat	11085	-1.9109	-0.7369	0.206	-0.3638	-0.9858	-1.0443	-1.2402	-1.2649
AW538336	Mitochondrial import inner membrane translocase subunit TIM8 A (Deafness dystonia protein 1 homolog)	11381	-1.882	0.5918	0.6931	-0.8788	-0.9979	-0.8975	-0.7692	-1.1927
AW548357	viral envelope protein G7e	4371	-1.8764	-1.7067	0.2542	0.3349	-1.6098	-1.8976	-1.5196	-2.6368
C77364	ligase I DNA ATP-dependent	8414	-1.8712	-2.2023	-0.6027	0.5119	-1.654	-1.4866	-1.445	-2.4518
AW557767	RAN member RAS oncogene family~data source:MGD source key:MGI:1333112 evidence:ISS~putative	6811	-1.8707	-0.1826	0.2322	-0.2117	-1.0118	-1.0486	-1.1462	-1.5591
AW208996	Similar to low density lipoprotein receptor	14090	-1.8669	-1.6035	-1.5006	-1.9788	-1.3745	-1.1856	-1.1011	-0.9379
AW550862	High mobility group protein HMGI-C (High mobility group AT-hook 2).	8018	-1.8524	1.1099	0.8526	-1.7281	-2.5836	-2.6198	-3.5369	-4.6696
AW542323	S-adenosylhomocysteine hydrolase	1996	-1.8227	-1.1617	-0.1401	-0.2546	-1.2147	-1.1051	-1.1956	-1.7995
AW550700	thymopoietin beta	290	-1.8101	-0.4636	-0.0337	0.2846	-1.4722	-1.8088	-2.1899	-2.9887
AW763037	RNA1 protein homolog Fug1 [imported] - mouse	9471	-1.8088	-0.4731	0.2853	0.5737	-1.0473	-0.8949	-0.8569	-1.5845
AI852787	RIKEN cDNA 1810013C12 gene	10275	-1.8015	-2.8118	-2.6092	-2.5942	-1.4103	-0.7367	0.6933	1.5424
AI854437	RIKEN cDNA 2010317E03 gene	13726	-1.7966	0.4896	0.8121	-0.6606	-0.394	0.1981	0.891	0.771
AU019727	Unknown (protein for MGC:37090)	12925	-1.7819	-1.5431	-1.1505	0.5362	-1.3405	-1.3387	-1.1773	-1.7981
AI848909	H2A histone family member L {Homo sapiens}	11052	-1.774	-2.4933	-1.6396	0.3004	-1.7214	-1.5904	-1.4756	-2.3633
AW557889	asparagine synthetase	3724	-1.7657	-0.3848	-0.8332	-1.6154	-1.7077	-1.6699	-1.148	-1.2602
AI844280	Similar to lymphocyte antigen 6 complex locus I	13005	-1.762	-1.4317	-0.5387	-0.7337	-1.8079	-1.9774	-1.7818	-1.9226
AI839652	acetyl CoA transferase-like protein	11327	-1.7615	-1.4584	-0.8211	-1.1497	-1.1581	-0.8602	-0.4473	-0.5318
AU040788	Lung carbonyl reductase [NADPH] (EC 1.1.1.184) (NADPH-dependent carbonyl reductase) (LCR)	5680	-1.7589	-0.4087	0.5711	-0.472	0.3242	0.465	0.5932	0.9872
AI837957	Unknown (protein for MGC:6139)	6859	-1.7491	-2.2612	-1.875	-2.1872	-1.5248	-0.7443	-0.2309	0.4384
AW536811	histone H2A.Z - human	678	-1.7463	-1.6341	-0.9261	-0.0056	-1.7738	-1.1776	-1.4293	-1.7085
AW538875	RIKEN cDNA 2010317E03 gene	12654	-1.7345	0.4847	0.8407	-0.7382	-0.3542	0.174	0.919	0.8005
BE381647	Tubulin alpha-1 chain (Alpha-tubulin 1). [Mongolian jird Mongolian gerbil] {Meriones unguiculatus}	1940	-1.7328	-0.3107	0.0838	0.0384	-1.3447	-0.9105	-0.9705	-1.4112
AW547693	nucleolar protein ANKT	3091	-1.7309	-1.2606	-0.7984	1.1221	-0.8065	-0.8992	-0.7368	-1.1199
AW537654	S-adenosylhomocysteine hydrolase	7703	-1.7305	-1.1616	-0.2448	-0.3088	-1.1907	-1.012	-1.1872	-1.5745
AI839009	Phosphoserine aminotransferase (EC 2.6.1.52) (PSAT) (Endometrial progesterone-induced protein)	3577	-1.7304	-0.7014	-0.3852	-1.0128	-1.7561	-1.4573	-1.0624	-1.0773
BE381731	glyceraldehyde-3-phosphate dehydrogenase (EC 1.2.1.12) - mouse	11805	-1.7273	-0.5863	0.1099	-0.5268	-0.92	-0.9436	-0.8164	-0.4972
AI835853	histone H2A.Z - human	10004	-1.7261	-1.6862	-0.8643	0.0461	-1.8058	-1.2727	-1.194	-1.6792
AI843116	Unknown (protein for MGC:36662)	7860	-1.715	-2.3793	-1.9788	-2.429	-1.592	-1.0925	-0.2071	0.4753
AI842716	cytochrome P450 51	11285	-1.7149	-2.0186	-1.6719	-1.9287	-1.5371	-1.0456	-0.6883	-0.4633
AW536085	phosphoglycerate kinase (EC 2.7.2.3) - mouse	12099	-1.7066	0.2326	1.1549	0.1623	-0.8221	-0.8514	-0.8813	-0.7632
AW538507		7490	-1.705	-1.6061	-0.9257	-0.0052	-1.8288	-1.2817	-1.2616	-1.6896
AW536811	histone H2A.Z - human	2903	-1.705	-1.5543	-0.8692	0.0327	-1.7465	-1.2462	-1.1937	-1.6275
AW548319	High mobility group protein HMGI-C (High mobility group AT-hook 2).	11159	-1.7022	1.0157	0.6996	-1.3884	-2.1022	-2.1623	-2.8215	-3.3809
AW538545	RIKEN cDNA 1810014B01 gene	4919	-1.6986	-1.5346	-0.8779	-0.001	-1.8159	-1.247	-1.2264	-1.6577
AI844880	EST	2592	-1.6973	-1.4563	-0.7942	0.0329	-1.7409	-1.1303	-1.123	-1.6703
AI848707		3384	-1.6966	-1.5675	-0.8659	0.0135	-1.8452	-1.2438	-1.2691	-1.7248
AI844775	thioredoxin - mouse	11856	-1.6945	-0.3592	0.1663	0.3098	-0.2821	-0.4149	-0.7972	-1.2434
AI848466	Lung carbonyl reductase [NADPH] (EC 1.1.1.184) (NADPH-dependent carbonyl reductase) (LCR)	9332	-1.6891	-0.3447	0.5593	-0.42	0.3469	0.55	0.5233	1.0271
AW536207	Tubulin beta-2 chain. [Human] {Homo sapiens}	3388	-1.6868	-0.6013	-0.2796	0.472	-1.188	-0.7607	-0.7281	-1.1444
AI846382	Similar to RIKEN cDNA 1110021N07 gene	48	-1.6857	-0.337	-0.8268	-1.6375	-1.7377	-1.6548	-1.1699	-1.207
AU020525		31	-1.6855	-2.4275	-2.0848	-2.5718	-1.701	-1.1592	-0.2182	0.4201
AI835792	DUTPASE~data source:SPTR source key:Q9JJ44 evidence:ISS~putative	8170	-1.6712	-0.395	0.0993	-0.0722	-1.3339	-1.4704	-1.4928	-1.9127
AW556995		10119	-1.671	-0.132	0.2133	0.0467	-0.9753	-0.9732	-1.0874	-1.5449
AW537365	nucleoside-diphosphate kinase (EC 2.7.4.6) - mouse (fragment)	14067	-1.6703	-0.364	0.4009	-0.1656	-0.799	-0.9051	-1.0506	-1.4296
AI841630	ATP-citrate (pro-S-)-lyase (EC 4.1.3.8) (Citrate cleavage enzyme).	2907	-1.6475	-0.926	-0.6351	-1.4369	-1.19	-0.966	-0.0519	0.5483
AW551495	RIKEN cDNA 2700094K13 gene	7034	-1.6459	-1.5588	-1.1471	-0.3164	-1.5913	-1.35	-1.7812	-2.239
BE334234	farnesyl pyrophosphate synthase	9484	-1.6444	-0.9933	-0.9413	-1.8117	-1.5479	-1.3138	-0.7332	-0.5171
AW544628	Integrin beta-1 precursor (Fibronectin receptor beta subunit) (CD29 antigen)	2766	-1.6435	-0.6675	0.0322	-0.5147	-0.9558	-1.0667	-0.85	-0.5554
AI852313	gap junction protein Cx43 - mouse	9385	-1.6435	-0.5429	-0.4661	-0.4698	-0.4322	-0.7196	-1.5032	-0.9435
AW536207	Tubulin beta-2 chain. [Human] {Homo sapiens}	1035	-1.6382	-0.5706	-0.264	0.4405	-1.2507	-0.774	-0.7273	-1.1814
AI845774	Transmembrane 4 superfamily member 1 (Tumor-associated antigen L6)	1519	-1.6363	-0.2546	-1.061	-1.6105	-2.1569	-2.0037	-2.1658	-2.7582
AW213962	Similar to lamin B receptor	1249	-1.6308	-0.9173	-0.2823	-0.0647	-0.8718	-0.8206	-0.9389	-1.2732
AI852595	asparagine synthetase	3297	-1.6287	-0.3633	-0.7321	-1.5677	-1.6971	-1.5908	-1.2295	-1.2007
AW537655	glyceraldehyde-3-phosphate dehydrogenase (EC 1.2.1.12) - mouse	10205	-1.6281	-0.7094	0.208	-0.4878	-0.9364	-1.0289	-0.8658	-0.5462
AW536886	RIKEN cDNA 2310044F10 gene	7302	-1.6223	1.4128	1.4612	-0.7172	-0.7196	-1.0611	-1.4689	-1.9955
AW539364	, Weakly similar to A56573 nuclear pore complex glycoprotein p62 - mouse [M.musculus]	11509	-1.6186	-0.5576	0.1466	-0.474	-0.9136	-1.0381	-0.8795	-0.5341
AI843655	Similar to topoisomerase (DNA) II binding protein	4375	-1.6137	-0.9042	0.614	0.3022	-1.0259	-1.1497	-0.9784	-1.7787
AI846304	expressed sequence AW540062	2737	-1.6131	0.396	0.6716	-0.1884	-0.916	-0.8983	-0.9212	-1.294
AI852609	EST	3926	-1.6037	-0.3233	-0.5105	-1.2933	-1.5426	-1.4998	-1.1116	-1.2076
AW550880	thioredoxin - mouse	4815	-1.5981	-0.3472	0.1942	0.2817	-0.298	-0.3959	-0.8241	-1.2337
AU043933	glyceraldehyde-3-phosphate dehydrogenase (EC 1.2.1.12) - mouse	8001	-1.5959	-0.6414	0.0502	-0.5305	-0.9177	-1.01	-0.811	-0.5348
AW536773	RIKEN cDNA 2410130M07 gene	665	-1.5956	0.5567	0.9883	-0.6104	-0.4764	-0.3643	-0.4141	-1.1378
AU016000	Eukaryotic peptide chain release factor subunit 1 (eRF1) (Eukaryotic release factor 1) (TB3-1)	12182	-1.595	1.1898	0.8444	-0.1814	-0.2741	0.1822	0.2287	0.0983
AU017796	transferrin receptor	9886	-1.5937	0.6836	1.1117	-0.502	-0.2212	-0.1448	0.6619	0.2675
AI848155	Similar to replication factor C (activator 1) 4 (37kD)	10592	-1.5907	-1.5765	-0.287	0.0912	-1.242	-1.2938	-0.9745	-1.7335
C78943	Similar to ubiquitin specific protease 1	11734	-1.5793	-0.6735	0.2232	-0.1834	-1.0229	-1.2166	-0.9182	-1.6025
AW536457	glyceraldehyde-3-phosphate dehydrogenase	10080	-1.5778	-0.6494	0.161	-0.5156	-0.9362	-0.9468	-0.8565	-0.5254
AI844808	Ubiquitin-conjugating enzyme E2-24 kDa (EC 6.3.2.19) (Ubiquitin- protein ligase)	3219	-1.5749	-0.4461	-0.2226	0.059	-1.2625	-1.2906	-1.1498	-1.6714
AW556465	GTPase activating protein	13983	-1.5728	-1.0081	-0.8778	0.3118	-1.1037	-1.1997	-1.5005	-1.9979
AU016813	Similar to ubiquitin specific protease 1	8552	-1.5676	-0.5991	0.2467	-0.2089	-1.0849	-1.2023	-1.234	-1.6458
AI842533	macrophage migration inhibitory factor DER6 - mouse	4551	-1.5675	-0.3376	0.4586	-0.2949	-1.2139	-1.185	-0.9574	-0.7825
C86639	trophinin associated protein (tastin) {Homo sapiens}	5203	-1.5669	-1.3001	-0.9308	0.4731	-0.8862	-0.9614	-0.9646	-1.2522
AI841389	enolase 1 alpha non-neuron	14046	-1.5667	-0.0203	0.7798	-0.4423	-1.0391	-1.0869	-1.0148	-1.2048
AW552186	Ubiquitin-conjugating enzyme E2-24 kDa (EC 6.3.2.19) (Ubiquitin- protein ligase)	6883	-1.5661	-0.427	-0.2954	0.1027	-1.2422	-1.2458	-1.1304	-1.6395
AW549189	breakpoint cluster region protein 1 {Homo sapiens}	7534	-1.564	-0.8086	-0.1971	-0.3656	-1.1071	-1.0067	-1.0755	-1.3949
AU020256	long chain fatty acyl elongase	536	-1.5632	-1.5699	-0.8118	-2.0735	-1.0919	-1.102	-1.2679	-0.6197
AI854368	Unknown (protein for MGC:33327) {Homo sapiens}	10287	-1.5615	-0.2931	0.1657	0.2855	-0.3218	-0.4112	-0.7944	-1.1951
C80398	3-phosphoglycerate dehydrogenase	2837	-1.5539	-0.2969	-0.0833	-0.795	-1.1134	-0.9145	-0.7177	-0.7874
AW536910	chromosome-associated protein-E {Homo sapiens}	11623	-1.5492	-1.336	-0.3903	0.2967	-1.4341	-1.1629	-1.2018	-1.9369
AW536817	enolase 1 alpha non-neuron	729	-1.5469	-0.0743	0.8763	-0.5058	-1.1793	-1.013	-0.9789	-1.1431
AW541485	LDL receptor precursor - mouse	9375	-1.5452	-1.3028	-1.4075	-1.6688	-1.2991	-1.068	-0.8351	-0.6919
AW536336	Acyl-CoA desaturase 2 (EC 1.14.99.5) (Stearoyl-CoA desaturase 2) (Fatty acid desaturase 2) (Delta(9)	5009	-1.5377	-0.3768	-0.6332	-1.1952	-0.8016	-0.7944	0.3623	0.6518
AW536817	enolase 1 alpha non-neuron	5413	-1.535	-0.0372	0.8441	-0.5305	-1.1868	-1.0377	-1.012	-1.1723
AI839113	Chromodomain helicase-DNA-binding protein 4 (CHD-4) (Mi-2 autoantigen 218 kDa protein) (Mi2-beta).	11617	-1.5321	-0.5942	0.1524	-0.4858	-0.8075	-0.9524	-0.7804	-0.4567
AI848171	unnamed protein product {Homo sapiens}	9921	-1.5308	-0.3244	0.349	-0.3026	-1.1256	-1.1458	-0.9654	-0.7501
AI851063	D-3-phosphoglycerate dehydrogenase (EC 1.1.1.95) (3-PGDH). [Rat] {Rattus norvegicus}	5077	-1.5285	-0.3149	-0.0941	-0.8101	-1.141	-0.8904	-0.7478	-0.8151
AW549685	stathmin - mouse	2035	-1.5271	-1.4774	-1.136	0.45	-1.2289	-1.0293	-0.9685	-1.3028
AI852545	Transgelin 2.	7514	-1.5161	-0.2691	-0.2602	-0.2702	-1.1604	-1.2539	-1.8224	-2.0951
BE381554	Tubulin beta-2 chain. [Human] {Homo sapiens}	9330	-1.5151	-0.3921	-0.164	0.4009	-1.1825	-0.798	-0.7368	-1.112
AA408424	U2 small nuclear ribonucleoprotein polypeptide A'	3503	-1.5132	-0.0915	0.5835	-0.2452	-1.0317	-1.0446	-1.1188	-1.7051
AW545936	Cyclin-dependent kinases regulatory subunit 1 (CKS-1) (Sid1334) (PNAS-16 / PNAS-143).	13996	-1.5086	-0.8927	-0.242	-0.1166	-1.3219	-1.1211	-0.8641	-1.2678
AI840465	INSIG-1 membrane protein	13358	-1.5061	-1.7021	-1.9489	-2.1857	-1.1838	-0.6241	0.7105	1.5079
C79602	Acyl-CoA desaturase 2 (EC 1.14.99.5) (Stearoyl-CoA desaturase 2) (Fatty acid desaturase 2) (Delta(9)	5824	-1.5049	-0.375	-0.5691	-1.1766	-0.811	-0.4521	0.3924	0.6397
AW536817	enolase 1 alpha non-neuron	2952	-1.5029	-0.0674	0.7985	-0.4942	-1.1412	-0.9985	-0.967	-1.1364
AI852499		2498	-1.4999	-0.3322	-0.4598	-1.5342	-1.5879	-1.4956	-1.1311	-1.1847
AI839563	Glycyl-tRNA synthetase (EC 6.1.1.14) (Glycine--tRNA ligase) (GlyRS).	2762	-1.4992	0.0376	-0.2068	-1.376	-1.4597	-1.3134	-0.8532	-1.0994
AU019284	p90 autoantigen {Homo sapiens}	4113	-1.4977	-1.4856	-0.9657	0.5126	-1.2923	-1.1381	-1.0698	-1.4772
BE289115	Similar to RIKEN cDNA 2410004L22 gene	5222	-1.4975	-0.7406	-0.4778	0.3709	-1.1285	-0.9621	-0.6424	-1.2017
AI852577	Putative steroid dehydrogenase KIK-I (EC 1.1.1.-).	13227	-1.494	-0.5712	-0.2776	-1.1793	-1.145	-0.7464	0.1409	-0.0164
AI848382	Similar to ubiquitin specific protease 1	5766	-1.4891	-0.5912	0.2519	-0.2593	-1.1866	-1.1509	-1.1731	-1.5771
AI835506		1635	-1.4786	0.3699	1.2583	-0.0215	-0.4516	-0.4142	-0.5313	-0.3242
AW543849	SIL	5498	-1.4761	-1.119	-0.3749	0.1386	-1.2391	-1.0861	-0.8367	-1.4263
AW536531	data source:SPTR source key:Q9NPV2 evidence:ISS~homolog to HYPOTHETICAL 23.4 KDA PROTEIN	11955	-1.476	0.3672	1.4959	-0.4878	-0.7893	-1.2021	-1.1659	-1.9039
AW536911	nuclear RNA helicase DECD variant of DEAD box family	13993	-1.4757	-0.2755	0.2708	-0.5194	-1.0917	-1.2248	-1.3675	-1.9826
AW545686		3732	-1.4746	-0.1411	0.9137	-0.5156	-1.131	-1.0094	-0.9939	-1.1228
AW553140	Glycyl-tRNA synthetase (EC 6.1.1.14) (Glycine--tRNA ligase) (GlyRS).	11965	-1.4723	0.0425	-0.2654	-1.5015	-1.465	-1.2677	-0.7678	-1.0517
AI839906	translation initiation factor eIF-5A [validated] - human	13016	-1.4711	0.0329	0.7604	-0.2822	-0.5177	-0.6587	-0.6973	-1.1259
AU044042	RAN member RAS oncogene family~data source:MGD source key:MGI:1333112 evidence:ISS~putative	2397	-1.4706	-0.2023	0.2119	-0.4704	-0.9594	-0.8641	-0.9818	-1.3655
C85305	data source:MGD source key:MGI:1914391 evidence:ISS~f-box only protein 31~putative	9657	-1.4687	-1.921	-0.7159	0.3366	-1.1049	-1.0682	-0.47	-0.8151
AI842131	ATP synthase H+ transporting mitochondrial F0 complex subunit c (subunit 9) isoform 1	6215	-1.4624	-0.0433	0.604	-0.0999	-0.3496	-0.1337	0.1677	-0.2983
AI847804	Unknown (protein for MGC:6139)	10467	-1.4622	0.1935	0.7269	-0.427	-0.4871	-0.821	-1.2489	-1.7909
C76941	Ran binding protein 5	10291	-1.4621	0.1374	0.4899	-0.2867	-0.9016	-0.9278	-0.9678	-1.4128
AW547084	Chromatin assembly factor 1 subunit B (CAF-1 subunit B) (Chromatin assembly factor I p60 subunit)	10147	-1.4588	-0.7767	-0.0674	-0.1418	-0.9885	-1.2432	-1.2507	-1.8987
AW537225	RAD54	9792	-1.4575	-0.5331	-0.1418	-0.0625	-0.8521	-0.7576	-0.6581	-1.1832
AW550288	translation initiation factor eIF-5A [validated] - human	9125	-1.4564	0.0159	0.8625	-0.2822	-0.5791	-0.7049	-0.7382	-1.0952
AW555985	Similar to replication protein A2	1999	-1.4554	-1.1298	0.8885	0.3813	-0.9393	-0.6539	-0.4989	-1.367
AI839067	RAN binding protein 1~data source:MGD source key:MGI:96269 evidence:ISS~putative	7528	-1.455	-0.0889	0.5083	-0.3382	-0.9788	-1.1156	-1.124	-1.6233
AI846743	gene SM22 alpha protein - mouse	3446	-1.4533	0.8989	1.0556	-1.1888	-2.0423	-1.2861	-0.3868	-2.4606
AW536916	ADP ATP carrier protein fibroblast isoform (ADP/ATP translocase 2)	5945	-1.4505	0.277	0.7771	-0.3469	-0.3405	0.2338	0.6405	0.2163
AI841954	Unknown (protein for IMAGE:3893542) {Homo sapiens}	8931	-1.4485	-0.7368	0.0951	0.2889	-0.7639	-0.7999	-0.7916	-1.3545
AI840126	Acyl-CoA desaturase 2 (EC 1.14.99.5) (Stearoyl-CoA desaturase 2) (Fatty acid desaturase 2) (Delta(9)	2615	-1.4484	-0.3484	-0.6055	-1.081	-0.8293	-0.7771	0.2096	0.4933
AI839445		3618	-1.4469	-0.6068	0.1995	-0.5342	-0.9431	-0.9312	-0.8261	-0.5609
AW537295	60 kDa heat shock protein mitochondrial precursor (Hsp60) (60 kDa chaperonin) (CPN60)	6709	-1.4455	0.4456	0.8691	-0.4155	-0.3539	-0.1767	0.0148	-0.5256
AI838842	rbm3	10503	-1.4395	-0.3606	0.0654	-0.4126	-1.1352	-1.171	-1.5322	-2.182
AI834850	AES-1 protein - mouse	10737	-1.4349	0.2931	0.7644	-0.3381	-0.2972	0.1886	0.6054	0.215
AI846844	Similar to ubiquitin specific protease 1	5300	-1.4346	-0.5677	0.2947	-0.1726	-1.0471	-1.3154	-1.2338	-1.6318
AI846286	UDP-glucuronyltransferase-P	11109	-1.4325	-1.6078	-1.4451	0.4411	-1.5008	-1.1327	-1.2583	-1.7018
AI839118	histone H1 - mouse	3467	-1.4304	-2.6871	-1.7214	0.4535	-1.0423	-1.021	-0.8544	-1.2313
AW543848	Nucleolar RNA helicase II (Nucleolar RNA helicase Gu) (RH II/Gu) (DEAD-box protein 21).	3026	-1.4301	1.3183	1.62	-0.5271	-0.1513	-0.5449	-0.8412	-1.2672
AW536195	phosphoglycerate mutase (EC 5.4.2.1) B chain - rat	8969	-1.4278	0.4809	1.1038	-0.0564	-0.2966	-0.2753	-0.2885	-0.238
AW548173		1937	-1.4277	0.5266	0.9806	-0.4478	-0.321	-0.2065	0.1049	-0.455
AI841383	ubiquitin conjugating enzyme - human (fragment)	4192	-1.4276	-0.279	-0.0862	-0.9447	-0.8602	-0.6241	-0.4395	-0.6449
AI841335		4801	-1.4269	-0.4526	-0.2339	0.3613	-1.1829	-0.7154	-0.7208	-1.17
AW556676	Similar to RIKEN cDNA 2310035M22 gene	8019	-1.4256	-0.4679	-0.3635	0.317	-1.5867	-1.4991	-1.7257	-2.5206
AW538776	rbm3	8681	-1.4216	-0.293	0.0931	-0.4425	-1.1287	-1.2032	-1.4768	-2.1919
AI839893	Tubulin alpha-1 chain (Alpha-tubulin 1). [Mongolian jird Mongolian gerbil] {Meriones unguiculatus}	5549	-1.4195	-0.2806	0.13	0.0301	-1.2942	-0.9438	-0.9255	-1.3842
AW557674	, Weakly similar to S26689 hypothetical protein hc1 - mouse (fragment) [M.musculus]	2505	-1.415	-0.3051	-0.643	-1.4171	-1.4391	-1.3458	-0.949	-1.0805
C86631	data source:SPTR source key:O13026 evidence:ISS~putative~related to MITOTIC PHOSPHOPROTEIN 44	12585	-1.411	-0.8917	0.0419	0.2074	-0.9691	-0.7853	-0.8655	-1.4746
AI848354	data source:SPTR source key:P32089 evidence:ISS~homolog to TRICARBOXYLATE TRANSPORT PROTEIN	6406	-1.4086	-1.7539	-1.1382	-1.7473	-0.8651	-0.3044	0.7906	1.0268
AI849373	cytochrome c [validated] - mouse	5340	-1.4065	0.5007	0.7818	-0.2998	-0.1791	0.2906	1.3661	1.1693
AA409687	cytochrome c [validated] - mouse	6326	-1.4063	0.5358	0.7361	-0.3358	-0.1878	0.3217	1.3719	1.1643
AU045251	RAN binding protein 1~data source:MGD source key:MGI:96269 evidence:ISS~putative	13189	-1.4055	-0.0546	0.5548	-0.3631	-1.0335	-1.1245	-1.1457	-1.6043
AW552221	Hepatoma-derived growth factor (HDGF).	11819	-1.4054	-0.9722	-0.3483	-0.684	-1.3578	-1.1263	-1.124	-1.4913
BE532272	phosphoglycerate mutase (EC 5.4.2.1) B chain - rat	363	-1.4046	0.4713	1.0612	-0.1176	-0.2998	-0.2793	-0.3247	-0.2415
AI852384	Ran binding protein 5	3000	-1.4043	0.1253	0.5136	-0.3169	-0.8283	-0.8732	-0.9594	-1.4061
AW539410	scavenger receptor class B type I	13851	-1.4042	-1.1398	-0.7955	-0.9986	-0.9014	-0.051	0.1417	-0.28
AU020318	Similar to dCMP deaminase	2124	-1.4011	0.8022	1.4675	-1.246	-1.0584	-1.4224	-2.4411	-2.8618
AW558525	serine/threonine protein kinase 51PK(L)	8152	-1.4002	-1.3648	-0.59	-0.0277	-1.3956	-1.0911	-1.0272	-1.5837
AI844029	7-dehydrocholesterol reductase (EC 1.3.1.21) (7-DHC reductase) (Sterol delta-7-reductase).	9475	-1.398	-1.0319	-1.0712	-1.5384	-0.764	-0.3354	0.3493	0.4748
AW146128	Insulin-like growth factor IB precursor (IGF-IB) (Somatomedin).	11038	-1.3944	-0.659	-0.6389	-1.4823	-1.1577	-0.9168	-0.519	-0.3952
AI854835	Similar to RIKEN cDNA 2310035M22 gene	2358	-1.3924	-0.5136	-0.3356	0.32	-1.5857	-1.443	-1.6536	-2.4953
AW537187		296	-1.3864	0.4265	0.8167	-0.3871	-0.3962	-0.3122	-0.2603	-0.7404
AI839203		13306	-1.3835	-1.1808	-0.6863	-0.7593	-1.8846	-1.7925	-1.6989	-1.8203
AU015592	DNA-binding protein B {Homo sapiens}	8763	-1.3781	-0.588	-0.2043	-0.0512	-0.9376	-0.8156	-0.9581	-1.2506
AW544177	Transgelin 2.	12352	-1.3765	-0.3515	-0.2229	-0.4539	-1.1908	-1.339	-1.6586	-1.99
AA408841	cystein rich protein-1	5468	-1.3734	0.8495	0.3326	-0.7063	-0.9246	-0.7901	-0.6747	-1.2272
AW546427	Ras-related protein R-Ras2 (Ras-like protein TC21) (Teratocarcinoma oncogene).	784	-1.3731	1.1405	0.9518	-0.7543	-0.9742	-0.8124	-0.5975	-0.8565
AW551815	ALY	3909	-1.3725	-0.384	0.0971	-0.1204	-1.0844	-0.9288	-1.0784	-1.6315
AW553061		6919	-1.3711	-0.4308	0.0889	0.02	-1.3553	-0.888	-0.9794	-1.4
AW557661	Transaldolase (EC 2.2.1.2).	5626	-1.37	-1.0247	-0.4862	-0.1947	0.1061	0.4017	1.2363	1.261
AW536143	T-complex protein 1 alpha subunit B (TCP-1-alpha) (CCT-alpha) (Tailless complex polypeptide 1B)	7767	-1.3699	-0.3823	0.2347	-0.5405	-0.8666	-0.7982	-0.8001	-1.105
AU019576	fatty acyl elongase	12272	-1.3697	-1.709	-0.9109	-1.8921	-1.2408	-1.5148	-1.4791	-0.5743
BE380762	Myc proto-oncogene protein (c-myc).	6872	-1.3697	1.8483	1.878	-0.3648	0.9234	-0.2212	-1.3923	-1.5944
AI839496	RIKEN cDNA 0610042A05 gene	14115	-1.3696	-0.5272	-0.1632	-0.6014	-0.0866	-0.2112	0.2054	0.0797
AI853558	Tumor necrosis factor receptor superfamily member Fn14 precursor	6973	-1.3693	1.645	1.1066	-1.6121	-1.3437	-0.9903	-1.1087	-1.6006
AW552384	hypothetical protein {Macaca fascicularis}	11168	-1.367	-1.0109	-0.3184	-0.6455	-1.3762	-1.1996	-1.1734	-1.502
AI836347	Tubulin alpha-1 chain (Alpha-tubulin 1). [Mongolian jird Mongolian gerbil] {Meriones unguiculatus}	9563	-1.3638	-0.3201	0.1279	0.0982	-1.3386	-0.8572	-0.9623	-1.3923
AI836254	TPI	6789	-1.3623	-0.301	0.3954	-0.2261	-0.7161	-0.5177	-0.0016	0.2306
BE289699	glucose-6-phosphate 1-dehydrogenase (EC 1.1.1.49) - mouse	526	-1.3605	-0.1839	0.3316	-0.1198	0.2952	0.138	-0.0973	-0.4352
AI852103	Su(var)3-9 homolog	3386	-1.3587	-0.9611	-0.047	-0.0141	-1.5413	-1.0821	-1.056	-1.8999
AI849213	P-glycoprotein	6284	-1.3577	-0.3002	-0.3422	-1.1775	-1.5352	-1.1323	-1.6813	-1.9598
AW556588	TPI	8004	-1.3569	-0.2998	0.384	-0.2556	-0.7293	-0.5107	0.0104	0.2704
AI838983	Glutathione transferase omega 1 (EC 2.5.1.18) (GSTO 1-1) (p28).	9648	-1.3562	0.5781	0.3541	-1.0903	-0.9812	-0.9706	-1.0935	-1.2615
AU041719	Alpha-sarcoglycan precursor (Alpha-SG) (Adhalin) (50 kDa dystrophin- associated glycoprotein)	12683	-1.3557	-0.7533	-0.2687	-0.1801	-0.6896	-0.9308	-1.2611	-1.7479
AI840604	Tubulin alpha-4 chain (Alpha-tubulin 4).	12814	-1.3554	-0.5386	-0.0294	-0.0761	-1.4122	-0.9945	-1.032	-1.4675
AW552398	Similar to TATA box binding protein (TBP)-associated factor RNA polymerase II I 28kD	5233	-1.3552	0.1961	0.4231	-0.551	-1.0264	-0.8689	-0.937	-1.0735
AW548188	RIKEN cDNA 4930555L11 gene	6882	-1.3518	-1.1094	0.4523	-0.0803	-0.9468	-0.9552	-1.0743	-1.8383
AW536216	Tubulin alpha-1 chain (Alpha-tubulin 1). [Mongolian jird Mongolian gerbil] {Meriones unguiculatus}	3440	-1.3499	-0.3632	0.1809	0.0446	-1.4037	-0.9282	-0.99	-1.4391
AW544412	Unknown (protein for MGC:6469)	3624	-1.3493	0.6836	0.0748	0.16	-1.5174	-1.1129	-1.2847	-1.7874
AI853802	6-phosphofructokinase type C (EC 2.7.1.11) (Phosphofructokinase 1) (Phosphohexokinase)	5424	-1.3475	-0.0203	0.0455	-0.6164	-0.5748	-0.3033	-0.5744	-0.4585
AU015566	SH3-domain GRB2-like B1 (endophilin)	9366	-1.3449	-0.5757	-0.2052	-0.0655	-0.8774	-0.8124	-0.8979	-1.2626
AI837745	data source:MGD source key:MGI:1929282 evidence:ISS~putative~telomerase binding protein p23	2604	-1.3447	-0.3298	0.1415	0.029	-1.3379	-0.8345	-0.9654	-1.4892
AI853820	translation initiation factor eIF-5A [validated] - human	1897	-1.3421	-0.0091	0.7081	-0.2624	-0.5129	-0.5408	-0.5683	-0.9453
AI849171	polymerase (DNA directed) delta 2 regulatory subunit (50 kDa)	9361	-1.342	-0.8899	0.0644	-0.7039	-1.1317	-1.027	-0.952	-1.3697
AU040474	Unknown (protein for MGC:27919)	6512	-1.3418	-0.2668	0.6068	-0.3038	0.3068	0.4682	0.5453	0.9545
AI847114	RIKEN cDNA 1110033E03 gene	2772	-1.3412	-1.2481	-0.9757	-1.3411	-0.8068	-0.6061	0.0942	0.3764
AW544418	HSPC028 protein	6098	-1.3412	0.361	0.5929	-0.6971	-0.737	-0.8411	-0.7004	-1.2801
AI847707	RIKEN cDNA 2810432L12 gene	7637	-1.3407	-0.4767	0.1308	-0.4182	-0.7384	-0.7667	-0.6719	-0.4087
AW537006	adapter protein	6681	-1.3397	-0.1133	0.761	-0.5283	-1.0736	-0.8584	-0.9714	-1.0056
AI836209	RAN binding protein 1~data source:MGD source key:MGI:96269 evidence:ISS~putative	13122	-1.3389	-0.0948	0.5051	-0.3303	-0.9358	-1.1208	-1.1271	-1.6254
AI850595	Similar to hypothetical protein MGC2601	3875	-1.3381	-1.2498	-0.6359	-0.412	-1.4187	-1.1277	-1.1652	-1.4925
AW543756		10993	-1.3373	0.5765	0.962	-0.4211	-0.3886	-0.0989	0.0547	-0.4403
AU040215	Glutathione transferase omega 1 (EC 2.5.1.18) (GSTO 1-1) (p28).	12682	-1.3365	0.5599	0.3701	-1.3258	-0.8602	-0.9957	-1.0679	-1.354
AW548837	hypothetical protein DKFZp762H186.1 - human (fragment)	1028	-1.3362	0.7315	0.2313	-0.419	-0.8075	-0.5868	-1.0188	-1.4658
AW536904	data source:MGD source key:MGI:97749 evidence:ISS~peptidylprolyl isomerase A~putative	6585	-1.3352	-0.681	-0.1833	-0.3153	-0.8598	-0.6688	-0.7837	-1.0834
AU041754		140	-1.3337	-0.768	-0.269	-0.2176	-0.7557	-0.9221	-1.2444	-1.8006
AW536905	thymopoietin alpha	4143	-1.333	0.0622	0.4384	0.5179	-0.8788	-1.1485	-1.5686	-2.1301
AW536904	data source:MGD source key:MGI:97749 evidence:ISS~peptidylprolyl isomerase A~putative	9059	-1.3316	-0.6918	-0.1927	-0.3123	-0.8701	-0.6569	-0.7521	-1.0447
AW557853	Exosome complex exonuclease RRP43 (EC 3.1.13.-) (Ribosomal RNA processing protein 43).	11148	-1.3306	-0.8292	-0.1108	-0.1941	-1.2889	-1.093	-0.967	-1.6631
AU042065		1097	-1.3304	-0.7883	-0.2766	-0.2095	-0.7608	-0.9085	-0.9921	-1.6774
AU019272	Myc proto-oncogene protein (c-myc).	8511	-1.3303	1.7918	1.8468	-0.5595	0.8745	-0.1557	-1.1226	-1.5935
AW536622	proliferation related acidic leucine rich protein PAL31	14292	-1.3298	0.0909	0.2498	-0.553	-0.8312	-0.8825	-0.8907	-1.3796
AW539549	Similar to KIAA0095 gene product	5888	-1.3289	-0.0455	0.4047	-0.181	-0.9948	-0.8168	-0.9953	-1.4879
AI844299	Transaldolase (EC 2.2.1.2).	4944	-1.3266	-1.062	-0.3952	-0.1653	0.1367	0.3829	1.2444	1.2561
AI843687	dbpA murine homologue	4717	-1.3263	0.6807	1.0882	-0.1168	-0.2248	-0.4123	-0.7021	-0.9713
AI849636	U6 snRNA-associated Sm-like protein LSm2 (Small nuclear ribonuclear protein D homolog) (G7b)	3352	-1.3261	-0.8611	-0.0635	-0.1128	-1.3087	-0.9647	-1.0864	-1.7131
AW536904	data source:MGD source key:MGI:97749 evidence:ISS~peptidylprolyl isomerase A~putative	1739	-1.3251	-0.7189	-0.1414	-0.3227	-0.8477	-0.7661	-0.7311	-1.0829
AU019625	data source:MGD source key:MGI:1855693 evidence:ISS~nucleosome assembly protein 1-like 1~putative	5514	-1.3242	-0.6133	-0.0451	-0.4738	-1.1437	-1.1951	-1.0992	-1.4639
BE368338	protein phosphatase 2A inhibitor-2 I-2PP2A	824	-1.3225	-0.1807	0.4481	-0.7863	-1.105	-1.0097	-1.0607	-1.5146
C77781	data source:SPTR source key:P32089 evidence:ISS~homolog to TRICARBOXYLATE TRANSPORT PROTEIN	13623	-1.3218	-1.6429	-1.1097	-1.8026	-0.8471	-0.3598	0.7083	1.0692
AW542397	data source:MGD source key:MGI:1855693 evidence:ISS~nucleosome assembly protein 1-like 1~putative	6961	-1.3196	-0.5912	-0.024	-0.4496	-1.0973	-1.1291	-1.0004	-1.4142
AW536904	data source:MGD source key:MGI:97749 evidence:ISS~peptidylprolyl isomerase A~putative	11559	-1.3187	-0.6877	-0.2103	-0.2729	-0.8408	-0.677	-0.7895	-1.0407
AW555762	Transketolase (EC 2.2.1.1) (TK) (P68).	928	-1.3157	-0.6837	-0.4521	-0.9922	-1.0025	-0.8988	0.255	0.2847
AW537005	polymerase (DNA directed) delta 2 regulatory subunit (50 kDa)	4170	-1.3147	-0.8548	0.0656	-0.5051	-1.1442	-1.0618	-0.9105	-1.3044
C79946	Mus musculus adult male aorta and vein cDNA, RIKEN full-length enriched library, clone:A530048L22 product:unknown EST, full insert sequence.	10621	-1.3145	0.6244	0.4826	-1.3467	-1.4411	-1.0869	-1.0609	-1.6134
AW544660	TNF receptor family member SOBa	12022	-1.314	-0.825	0.3234	-0.6463	-0.7269	-0.9428	-0.738	-0.8283
C79714	dbpA murine homologue	3314	-1.314	0.6086	1.0969	-0.1076	-0.206	-0.453	-0.6512	-0.9285
C88062	Similar to replication protein A1 (70kD)	8959	-1.3121	-1.0894	0.1408	-0.037	-0.9815	-0.7714	-0.6966	-1.3466
AI840757	Tubulin alpha-1 chain. [Chinese hamster] {Cricetulus griseus}	14298	-1.3109	-0.4838	-0.163	-0.0507	-1.2726	-0.8566	-0.8662	-1.3379
AI839002	actin, alpha 1, skeletal muscle	1828	-1.3103	0.4361	0.5838	-1.4699	-1.6913	-1.288	-1.0138	-1.6183
AW552638	dbpA murine homologue	5865	-1.31	0.6447	1.0616	-0.0861	-0.2344	-0.4194	-0.6864	-0.9415
AW536904	data source:MGD source key:MGI:97749 evidence:ISS~peptidylprolyl isomerase A~putative	13938	-1.3094	-0.6595	-0.1548	-0.2775	-0.8174	-0.7185	-0.6434	-0.9662
AI850362	Uridine-cytidine kinase 2 (EC 2.7.1.48) (UCK 2) (Uridine monophosphokinase 2)	2576	-1.3067	0.8795	1.2463	-0.8243	-0.6071	-0.651	-0.9849	-1.4001
AI836552	Metal-response element-binding transcription factor 2	7378	-1.3051	-1.2425	-0.5165	-0.6909	-1.5067	-1.411	-1.2935	-1.508
C80039	aspartate aminotransferase	2515	-1.3047	0.4395	-0.1859	-1.2352	-1.153	-1.1437	-1.3389	-0.9323
AA407260	ribosomal protein S27 cytosolic [validated] - rat	5426	-1.3042	-0.5031	-0.192	-0.5438	-0.999	-0.8906	-1.064	-1.2884
AW537084	DNA (cytosine-5)-methyltransferase 1 (EC 2.1.1.37) (Dnmt1) (DNA methyltransferase MmuI)	12852	-1.3038	-0.7086	-0.044	-0.1172	-0.8171	-0.6332	-0.7536	-1.1099
AI846704	Glutathione transferase omega 1 (EC 2.5.1.18) (GSTO 1-1) (p28).	10272	-1.3027	0.5044	0.3982	-1.2895	-0.8792	-0.8919	-1.0035	-1.2185
AU020132	Ornithine decarboxylase (EC 4.1.1.17) (ODC).	3613	-1.3023	0.3755	0.1775	-0.9247	-1.2415	-1.4017	-1.4117	-1.6197
AW544592		9532	-1.3021	0.5129	0.9269	-0.4637	-0.3727	-0.1561	0.0245	-0.4566
AW538359	40S ribosomal protein S2. [Rat] {Rattus norvegicus}	10767	-1.302	-0.8617	-0.236	-0.269	-0.7501	-0.9213	-1.3194	-1.7163
AW537799	Nucleolar protein NOP5 (Nucleolar protein 5) (Nopp140 associated protein). [Rat] {Rattus norvegicus}	937	-1.2998	1.0904	1.1963	-0.6006	-0.5619	-0.8715	-1.2128	-1.6674
AU020083	Unknown (protein for IMAGE:3588481)	9197	-1.2984	-0.4447	0.0712	0.0529	-1.2904	-0.9915	-0.9299	-1.3846
AW536183	T-complex protein 1 gamma subunit (TCP-1-gamma) (CCT-gamma) (Matricin).	13255	-1.2975	0.4556	0.8258	-0.6252	-0.5761	-0.5922	-0.8067	-1.205
AU020847	LOC146556 {Homo sapiens}	1586	-1.2973	-0.7371	-0.199	-0.3841	-0.4042	-0.3757	-1.0722	-1.3736
AI851230	Similar to RIKEN cDNA 2310035M22 gene	3824	-1.2964	-0.4656	-0.351	0.3182	-1.5153	-1.4095	-1.7172	-2.3629
AI847694	C-jun-amino-terminal kinase interacting protein 2 (JNK-interacting protein 2) (JIP-2)	9462	-1.296	-0.5527	0.1053	-0.4455	-0.6831	-0.796	-0.7274	-0.4201
AW557987	EST, Weakly similar to D29149 proline-rich protein - mouse (fragment) [M.musculus]	10238	-1.2959	-0.4885	-0.0627	-0.0956	-1.3289	-0.9074	-0.9038	-1.3647
AA408488	Small nuclear ribonucleoprotein F (snRNP-F) (Sm protein F) (Sm-F) (SmF).	5985	-1.2953	-0.4655	-0.0439	-0.4169	-0.9648	-0.8592	-1.0974	-1.4805
AI842605	Aladin (Adracalin).	1591	-1.2936	-1.6643	-0.2245	-0.3637	-1.4392	-1.1914	-1.0887	-1.618
AW539450	MMSET type II {Homo sapiens}	8399	-1.2931	-1.0954	-0.0679	-0.1199	-1.1512	-1.1416	-1.1325	-1.5937
C86296	phospholipase C (EC 3.1.4.3) beta-2 - mouse	14069	-1.2918	-0.029	0.6379	-0.3746	-0.1946	-0.4513	-0.8671	-0.9826
AW536183	T-complex protein 1 gamma subunit (TCP-1-gamma) (CCT-gamma) (Matricin).	10834	-1.2915	0.4792	0.8718	-0.6295	-0.5273	-0.5738	-0.768	-1.2035
AW539788	Metallothionein-II (MT-II).	10066	-1.2913	3.8882	2.8705	0.8164	1.0243	0.6678	-2.3633	-2.0323
AI847767	data source:MGD source key:MGI:1346035 evidence:ISS~phenylalanine-tRNA synthetase-like~putative	12862	-1.2908	0.2904	0.8462	-0.3819	-0.4594	-0.4555	-0.6009	-1.0052
AI847355	cytochrome c [validated] - mouse	7540	-1.2902	0.6812	0.9593	-0.1814	-0.0826	0.3808	1.4519	1.3132
C80078	Mus musculus adult male aorta and vein cDNA, RIKEN full-length enriched library, clone:A530061A19 product:unknown EST, full insert sequence.	11789	-1.2901	0.5455	0.1078	-1.7925	-1.7447	-1.3286	-1.3994	-1.9088
AI854749	T-complex protein 1 gamma subunit (TCP-1-gamma) (CCT-gamma) (Matricin).	3542	-1.2883	0.5013	0.8755	-0.5515	-0.5372	-0.5339	-0.7158	-1.2504
C87531	Ras-related protein R-Ras2 (Ras-like protein TC21) (Teratocarcinoma oncogene).	4348	-1.2883	1.3309	1.0378	-0.9371	-0.937	-0.8532	-0.5981	-0.7389
AI841851	heat shock protein, 1	3252	-1.2869	0.1351	0.4625	-0.6026	-0.975	-0.9152	-0.9365	-1.0638
AI845651		6077	-1.2868	-0.379	-0.0573	0.3216	-0.9133	-0.5937	-0.6175	-0.9915
AI845551	GTP cyclohydrolase I precursor (EC 3.5.4.16) (GTP-CH-I).	6508	-1.286	-0.0005	0.6829	-0.51	-0.5604	-0.626	-0.7024	-1.043
AW538610	ATP synthase, H+ transporting, mitochondrial F0 complex, subunit c (subunit 9), isoform 1	7517	-1.2856	0.0169	0.5885	-0.1564	-0.3043	-0.1326	0.0921	-0.4015
AW536573	KIAA1352 protein {Homo sapiens}	9376	-1.2842	-0.5056	-0.2911	-0.7255	-1.1117	-1.1487	-0.9123	-1.0843
AI850627	EST	5373	-1.284	-0.4146	0.0265	-0.0666	-1.3245	-0.9201	-0.9054	-1.3828
AI848978	unnamed protein product	1721	-1.2835	-0.7082	-0.0235	-0.2873	-0.8032	-0.4251	-0.7493	-1.0388
AW536682	nuclear pore-targeting complex protein 97K - mouse	6962	-1.2802	-0.0888	0.3295	-0.4042	-0.8965	-0.7408	-0.7583	-1.0977
AI841771	data source:SPTR source key:Q9H063 evidence:ISS~homolog to HYPOTHETICAL 28.9 KDA PROTEIN~putative	7961	-1.2795	-0.7346	-0.0698	-0.6848	-0.8236	-1.1739	-1.1209	-1.2265
C76750	heterogeneous nuclear ribonucleoprotein A1	8731	-1.2784	-0.6417	-0.0846	-0.3643	-0.6772	-1.014	-1.4806	-1.9455
AW536183	T-complex protein 1 gamma subunit (TCP-1-gamma) (CCT-gamma) (Matricin).	5849	-1.2776	0.5551	0.8785	-0.6764	-0.5433	-0.5801	-0.8088	-1.2171
AI842908	Wolframin.	10639	-1.2733	-0.6332	-0.1191	-0.3349	-0.7777	-0.6406	-0.7145	-0.9955
AI853461	data source:SPTR source key:Q9UKI6 evidence:ISS~homolog to STRIN PROTEIN~putative	4685	-1.2718	-0.6868	-0.0943	-0.3816	-0.8503	-0.6567	-0.8003	-1.0857
AI839932	heat shock protein 86 - mouse	9935	-1.2709	0.1867	0.4299	-0.5394	-0.9897	-0.8623	-0.9342	-1.0424
C86222	Unknown (protein for MGC:22947) {Homo sapiens}	14053	-1.2703	-1.0805	0.2887	-0.1425	-0.9248	-0.964	-0.882	-1.3009
AW537310	Similar to replication protein A1 (70kD)	4247	-1.2697	-1.0733	0.0715	0.1124	-0.8898	-0.6159	-0.358	-0.989
AI849240	data source:SPTR source key:O88407 evidence:ISS~homolog to NEURAL MEMBRANE PROTEIN 35~putative	4450	-1.267	-0.5761	-0.2141	-0.2492	-0.7987	-0.6329	-0.7468	-1.1932
AW544311	Actin cytoplasmic 1 (Beta-actin). [Chicken] {Gallus gallus}	6126	-1.2646	0.5814	0.545	-1.2975	-1.4843	-1.1467	-1.1255	-1.5414
AW538474	NIMA-related serine/threonine kinase	830	-1.2633	0.1285	0.4198	-0.5491	-0.9614	-0.8491	-0.8177	-1.0722
C80147	Hepatoma-derived growth factor (HDGF).	14179	-1.2631	-0.9777	-0.3083	-0.6812	-1.3138	-1.1959	-0.9173	-1.4763
C78670	Lysyl-tRNA synthetase (EC 6.1.1.6) (Lysine--tRNA ligase) (LysRS).	7935	-1.2625	0.1633	0.5722	-0.3594	-0.6259	-0.7264	-0.9177	-1.34
AI853169	Acyl-CoA desaturase 1 (EC 1.14.99.5) (Stearoyl-CoA desaturase 1) (Fatty acid desaturase 1) (Delta(9)	9748	-1.2599	1.6219	0.8675	-0.8347	-0.3354	1.1573	5.1551	5.8705
AU020082	Unknown (protein for IMAGE:4481661)	6737	-1.259	-1.5142	-0.3162	0.1536	-1.1967	-1.1028	-0.8885	-1.3042
BE375916	Transketolase (EC 2.2.1.1) (TK) (P68).	12974	-1.2588	-0.9335	-0.523	-0.9058	-0.9359	-0.85	0.2575	0.328
AI854614	bromodomain containing 4	4488	-1.2571	-0.6822	-0.1566	-0.3914	-0.8637	-0.6297	-0.7889	-1.0611
AW536140	heat shock protein 86 - mouse	7193	-1.257	0.112	0.4268	-0.6237	-1.0199	-0.8725	-1.0034	-0.9911
AW544311	Actin cytoplasmic 1 (Beta-actin). [Chicken] {Gallus gallus}	8618	-1.2561	0.6215	0.5466	-1.3235	-1.4519	-1.1471	-1.1185	-1.5889
AI841664	data source:MGD source key:MGI:1855693 evidence:ISS~nucleosome assembly protein 1-like 1~putative	12198	-1.2559	-0.5743	-0.0105	-0.457	-1.1708	-1.2001	-1.1379	-1.4613
AA014405	EST	13397	-1.255	0.1518	0.1194	-0.406	-0.9099	-0.7701	-1.2868	-1.3749
AW546008	helix-destabilizing protein - rat	9754	-1.2549	-0.5912	-0.1155	-0.3889	-0.6758	-0.9901	-1.4773	-1.9218
AU044800		2758	-1.2543	-0.9608	-0.3141	-0.6987	-1.3561	-1.1982	-1.1312	-1.4202
C78835	Actin cytoplasmic 1 (Beta-actin). [Chicken] {Gallus gallus}	4809	-1.2535	0.5719	0.5413	-1.3504	-1.5083	-1.1611	-1.1255	-1.6146
AW537634		7093	-1.2529	-0.5221	-0.1204	-0.0613	-0.8924	-0.7048	-0.8847	-1.2381
AW548345	Neighbor of COX4.	6855	-1.2491	-0.7397	-0.0732	-0.158	-0.7674	-0.628	-0.7375	-1.005
AI844089	KIAA1352 protein {Homo sapiens}	7666	-1.2488	-0.4332	-0.3156	-0.5406	-1.1196	-1.1237	-0.8721	-1.1109
AW536757	protein phosphatase 2A inhibitor-2 I-2PP2A	12167	-1.248	-0.1265	0.3425	-0.8223	-1.1239	-1.0215	-1.2332	-1.5413
AW555762	Transketolase (EC 2.2.1.1) (TK) (P68).	13107	-1.2471	-0.7189	-0.483	-0.9006	-0.8864	-0.8218	0.1868	0.2579
AI853766	fZF2 {Takifugu rubripes}	10358	-1.2468	-1.5592	0.508	0.0948	-1.2749	-1.1848	-0.9689	-1.4444
AI839543	CaV2.1	13460	-1.2468	-0.3444	-0.4193	-1.05	-0.8033	-0.7022	0.1255	0.2981
AW536757	protein phosphatase 2A inhibitor-2 I-2PP2A	9655	-1.2459	-0.1356	0.3786	-0.857	-1.1285	-1.0403	-1.2269	-1.538
AI854686	protein phosphatase 2A inhibitor-2 I-2PP2A	4877	-1.2451	-0.0351	0.4848	-0.7321	-1.0316	-1.0148	-1.2851	-1.5659
AW538715	Argininosuccinate synthase (EC 6.3.4.5) (Citrulline--aspartate ligase).	3702	-1.2445	0.6028	0.5236	-1.3321	-1.4432	-1.1134	-1.0747	-1.5799
AI851292	extendin	3901	-1.2442	-0.1962	0.3179	-0.6268	-0.8227	-0.6742	-0.583	-0.9512
AI846113	PRICHEXTENSN domain containing protein~data source:InterPro source key:IPR002965 evidence:ISS~	7963	-1.244	0.1803	0.6335	-0.4034	-0.444	-0.5708	-0.9518	-1.371
AU018058	data source:SPTR source key:Q9H370 evidence:ISS~homolog to PRO1512~putative	6180	-1.2406	0.0282	0.5142	-0.2598	-0.2994	-0.0906	0.034	-0.3581
C77308		11485	-1.2402	-0.7296	-0.1563	-0.2801	-0.8128	-0.63	-0.7707	-1.0517
AW558851	Bifunctional methylenetetrahydrofolate dehydrogenase/cyclohydrolase mitochondrial precursor	6954	-1.2397	0.616	0.4947	0.2936	0.4403	-0.1247	-0.4271	-0.5881
AW536151	60 kDa heat shock protein mitochondrial precursor (Hsp60) (60 kDa chaperonin) (CPN60)	12124	-1.2394	0.5498	0.9529	-0.4411	-0.3413	-0.0865	0.0576	-0.4078
AI839531	mitochondrial aspartate-glutamate carrier protein {Homo sapiens}	13806	-1.238	0.0306	-0.0603	-0.6554	-0.1844	-0.7802	-1.6876	-1.86
AI852527	Mus musculus, clone MGC:8315 IMAGE:3594201, mRNA, complete cds	8126	-1.2379	-0.1179	0.3139	-0.4271	-0.9069	-0.723	-0.7697	-1.0687
AW555762	Transketolase (EC 2.2.1.1) (TK) (P68).	3262	-1.2376	-0.7438	-0.4438	-0.8817	-0.9374	-0.8122	0.1702	0.222
null		11319	-1.2371	-0.6214	-0.0049	-0.4888	-0.7562	-0.7292	-0.7991	-0.657
AI840688	Transketolase (EC 2.2.1.1) (TK) (P68).	6642	-1.2367	-0.7777	-0.4708	-0.8606	-0.9517	-0.8858	0.2266	0.274
AI843046	Tropomyosin alpha 4 chain (Tropomyosin 4) (TM30p1). [Pig] {Sus scrofa}	11273	-1.2367	0.4483	0.3432	-1.3267	-1.7821	-1.4053	-1.3114	-1.9971
AW537050	Probable rRNA processing protein EBP2.	9160	-1.2347	0.9563	1.1899	-0.7479	-0.6221	-0.7663	-0.9737	-1.3834
AW539755	T-complex protein 1 alpha subunit B (TCP-1-alpha) (CCT-alpha) (Tailless complex polypeptide 1B)	10705	-1.2339	-0.2197	0.2463	-0.5123	-0.7648	-0.7335	-0.8428	-1.2768
AI836893	ribosomal protein RS.40K - mouse	14091	-1.2333	-0.6644	-0.3186	-0.1413	-0.3777	-0.6059	-1.2013	-1.7612
AW536192	similar to human Sua1	1612	-1.2328	-0.8895	-0.247	-0.1158	-1.0792	-0.7835	-0.8545	-1.2678
AW545272	, Weakly similar to RIKEN cDNA 5730493B19 [Mus musculus] [M.musculus]	9942	-1.2312	0.5222	0.4934	-1.3301	-1.4445	-1.1389	-1.0972	-1.6333
BE534267	Interferon-related developmental regulator 1 (Nerve growth factor- inducible protein PC4)	8136	-1.2312	0.6029	0.6016	-0.6101	-0.2202	-0.5184	-0.5482	-0.7758
AI848698	Ornithine decarboxylase (EC 4.1.1.17) (ODC).	6501	-1.23	0.3317	0.1348	-0.9117	-1.1642	-1.3729	-1.3574	-1.5149
AI838255	T-complex protein 1 zeta subunit (TCP-1-zeta) (CCT-zeta) (CCT-zeta- 1).	3988	-1.229	0.6717	0.9253	-0.6649	-0.5115	-0.5949	-0.708	-1.042
AI854529	Unknown (protein for MGC:28430)	4786	-1.2284	0.389	0.6112	-0.5154	-0.6066	-0.5869	-0.4662	-0.871
AI841956	Mus musculus adult male corpora quadrigemina cDNA, RIKEN full-length enriched library, clone:B230212C17 product:unknown EST, full insert sequence.	11419	-1.2276	-0.6663	0.0806	0.1934	-0.7094	-0.7254	-0.7317	-1.1946
null		3237	-1.2271	-1.0606	0.4608	-0.0292	-0.8772	-0.9523	-0.8922	-1.6965
AI835617	protein kinase C inhibitor	3178	-1.2252	-0.4294	-0.0169	0.365	-0.419	-0.2413	-0.5009	-0.8272
AI850687	data source:SPTR source key:Q9NX18 evidence:ISS~homolog to CDNA FLJ20487 FIS CLONE KAT08245	4733	-1.2251	-0.6094	-0.2144	-0.5422	-0.9893	-0.3825	-0.7486	-1.3743
AI853949	hypothetical protein 9030616F16	2470	-1.2233	0.2406	0.6221	-0.2607	-0.4368	-0.1751	0.2517	0.0179
AW544801	Nucleosome assembly protein 1-like 1 (NAP-1 related protein) (Brain protein DN38).	981	-1.2228	-0.5675	0.0488	-0.3566	-1.1083	-1.0875	-1.0757	-1.4233
AI842847	Metalloproteinase inhibitor 1 precursor (TIMP-1) (Erythroid potentiating activity) (EPA)	2763	-1.2213	-0.0013	0.4467	-0.4508	-0.8936	-0.5432	-1.0461	-1.537
AW536183	T-complex protein 1 gamma subunit (TCP-1-gamma) (CCT-gamma) (Matricin).	8350	-1.2211	0.4464	0.9051	-0.6543	-0.5347	-0.5671	-0.768	-1.1715
AI847904	SEC22 vesicle trafficking protein-like 1 (S. cerevisiae)	10829	-1.2211	0.7018	0.9642	-0.4227	-0.3565	-0.079	-0.0489	-0.4938
AU020575	dJ657E11.4 (similar to 60S acidic ribosomal protein PO (based on GENSCAN)) {Homo sapiens}	5165	-1.2208	0.5583	0.8603	-0.6762	-0.6279	-0.7214	-0.8275	-1.2542
AI836013	Calretinin (CR).	13043	-1.2203	0.1434	0.3643	-0.6123	-0.8243	-0.8006	-0.7932	-0.9317
BE282455	KIAA1352 protein {Homo sapiens}	13789	-1.22	-0.4738	-0.2944	-0.5845	-1.0592	-1.0831	-0.9378	-1.1229
AI851770	Mus musculus, clone IMAGE:4020609, mRNA	6644	-1.2191	-1.319	-0.4595	0.8019	-0.9861	-0.8966	-0.9271	-1.7157
AU019774	data source:SPTR source key:Q15669 evidence:ISS~homolog to RHO-RELATED GTP-BINDING PROTEIN RHOH	12343	-1.2187	-0.9063	-0.6243	0.3081	-0.8555	-0.6762	-0.7267	-0.9333
AI842998	T-complex protein 1 zeta subunit (TCP-1-zeta) (CCT-zeta) (CCT-zeta- 1).	4409	-1.2142	0.6388	0.9275	-0.6061	-0.4895	-0.5708	-0.6587	-1.0026
AI842771	proliferation related acidic leucine rich protein PAL31	4769	-1.2136	0.1043	0.2523	-0.5197	-0.9248	-0.8791	-0.8357	-1.3356
AW545839	Nucleosome assembly protein 1-like 1 (NAP-1 related protein) (Brain protein DN38).	2214	-1.2115	-0.5128	0.1299	-0.314	-1.0647	-1.0249	-1.0822	-1.4149
AU015088	Bystin.	9033	-1.2113	0.8042	1.0193	-0.523	-0.313	-0.3214	-0.8989	-0.8041
AI835619	data source:MGD source key:MGI:97749 evidence:ISS~peptidylprolyl isomerase A~putative	10654	-1.2111	-0.6679	-0.1372	-0.3476	-0.7496	-0.6091	-0.7876	-1.0524
AI844106	Thymidylate kinase (EC 2.7.4.9) (dTMP kinase).	10217	-1.2106	-0.4675	0.2691	0.3988	-0.4881	-0.623	-0.5931	-1.1716
AW538274	ubiquitin conjugating enzyme - human (fragment)	6408	-1.2096	-0.2315	-0.0496	-0.8463	-0.7839	-0.6249	-0.4569	-0.5349
AW536215	extendin	1083	-1.2083	-0.2181	0.3331	-0.6697	-0.8786	-0.6581	-0.6007	-0.9522
AW547047	ribosomal protein RS.40K - mouse	7046	-1.2069	-0.6518	-0.2511	-0.1745	-0.5287	-0.589	-1.2242	-1.7542
AW539649	data source:SPTR source key:P35659 evidence:ISS~homolog to DEK PROTEIN~putative	10047	-1.2058	-1.0643	0.0195	0.2887	-0.9955	-1.0562	-0.8862	-1.6232
AI851682	Mus musculus adult male hypothalamus cDNA, RIKEN full-length enriched library, clone:A230053N23 product:unknown EST, full insert sequence.	5494	-1.2056	-0.4623	-0.0471	-0.0395	-1.2121	-0.8252	-0.8781	-1.1099
AU019026	ribosomal protein RS.40K - mouse	2968	-1.2054	-0.65	-0.2717	-0.1768	-0.4667	-0.5846	-1.1908	-1.7662
AI845836	26S proteasome-associated pad1 homolog	9316	-1.2053	-0.065	0.2017	-0.3232	-0.831	-0.4882	-0.311	-0.6038
AW549909	Synaptic glycoprotein SC2.	7832	-1.2052	-1.3569	-1.0197	-0.7687	-0.8507	-0.7566	-0.2854	-0.165
AW539386	Mus musculus, clone MGC:6827 IMAGE:2649084, mRNA, complete cds	8387	-1.2049	-0.7663	-0.1837	-0.2722	-0.5913	-0.5357	-1.142	-1.757
AI854202	Unknown (protein for MGC:18985)	7252	-1.2048	0.8334	1.0657	-0.6055	-0.5192	-0.4983	-0.544	-0.9588
AI848221	mitochondrial ribosomal protein bMRP64	3141	-1.2028	-0.6314	-0.1108	-0.0975	-0.6749	-0.2283	0.3107	0.1786
AI837834	t complex polypeptide 1	1558	-1.2024	-0.1845	0.2874	-0.5861	-0.7694	-0.7196	-0.8476	-1.2648
null		4544	-1.2013	-0.4724	-0.1153	-0.0525	-0.8886	-0.6471	-0.8656	-1.2264
AI841344	heat shock protein 86 - mouse	2440	-1.201	0.189	0.4136	-0.6002	-0.9472	-0.8554	-0.9342	-1.0643
AW536776	Nucleolar RNA helicase II (Nucleolar RNA helicase Gu) (RH II/Gu) (DEAD-box protein 21).	2888	-1.2004	1.4584	1.6034	-0.3004	-0.1285	-0.4156	-0.9242	-1.2541
AI844744	Regulator of G-protein signaling 2 (RGS2).	3741	-1.2002	1.1464	0.4646	-0.9385	-0.6585	-0.7353	-0.5846	-0.7869
AI848759	Farnesyl-diphosphate farnesyltransferase (EC 2.5.1.21) (Squalene synthetase) (SQS) (SS)	6108	-1.1994	-1.2324	-1.0202	-1.2823	-1.4238	-0.9165	-0.3751	-0.2566
C77473	alpha-actinin {Homo sapiens}	5648	-1.1987	0.6581	0.6816	-0.8809	-1.058	-0.8985	-1.1862	-1.7427
AI854741	nuclear receptor subfamily 3, group C, member 2	5957	-1.1986	-0.7186	-0.1654	-0.3586	-0.846	-0.6407	-0.7905	-1.0316
AI848800	Similar to hypothetical protein PRO1855	8572	-1.1979	0.2284	0.6923	-0.6749	-0.3765	-0.3215	-0.4547	-0.7215
AW549786	Unknown (protein for IMAGE:4920887)	14347	-1.1975	-0.3571	0.1649	-0.3459	-0.2177	0.0779	0.7912	0.6318
AW536425	nucleolin - mouse	5677	-1.1973	0.7654	1.0942	-0.5907	-0.55	-0.7397	-0.7446	-1.2784
AI853614	Adenylate kinase isoenzyme 1 (EC 2.7.4.3) (ATP-AMP transphosphorylase) (AK1) (Myokinase).	10605	-1.197	-0.4751	-0.1262	-0.7061	-0.7859	-0.8866	-1.0833	-1.3427
AW557342		1544	-1.1966	-0.5759	-0.2665	-0.1631	-0.5005	-0.5956	-1.1819	-1.7343
AU022533	RIKEN cDNA 2310061C15 gene	6588	-1.1961	-1.1313	0.1037	0.7591	-0.5037	-0.4475	-0.1116	-0.2654
AW549711	fallotein	6293	-1.1958	0.4049	0.4786	-0.4045	-0.7758	-0.5221	-1.363	-1.702
BE376832	Similar to nuclear receptor subfamily 1 group D member 1	1597	-1.1952	-1.2667	0.5416	-0.2651	-0.9396	-0.9525	-0.8143	-1.2184
AI849599	histidyl tRNA synthetase	3155	-1.1944	0.5608	0.7921	-0.4013	-0.5465	-0.5287	-0.6522	-0.8945
AI852614	Unknown (protein for IMAGE:3534358) {Homo sapiens}	13763	-1.1941	-1.1003	-0.7701	-0.2616	-1.3383	-0.9791	-1.3098	-1.8314
AW547047	ribosomal protein RS.40K - mouse	4491	-1.1937	-0.6534	-0.2465	-0.2124	-0.501	-0.6152	-1.2408	-1.7755
C78694	data source:SPTR source key:Q9H5J8 evidence:ISS~homolog to CDNA: FLJ23363 FIS CLONE HEP15507	2362	-1.1933	-0.5173	-0.1629	-0.1298	-0.4744	-0.527	-1.1707	-1.7424
AW548540	Nucleolar protein NOP5 (Nucleolar protein 5) (Nopp140 associated protein). [Rat] {Rattus norvegicus}	12670	-1.1932	0.922	1.033	-0.4927	-0.5201	-0.7801	-0.9687	-1.4442
AW538608	Adapter-related protein complex 1 sigma 1A subunit (Sigma-adaptin 1A)	4994	-1.1911	-0.5858	0.0461	-0.5186	-0.8278	-0.5366	-0.6081	-1.0671
AW551411		6103	-1.1898	-0.2569	-0.0789	-0.8736	-0.8057	-0.5649	-0.4458	-0.5109
AI841292	hypothetical protein {Macaca fascicularis}	4783	-1.1897	-0.6444	-0.2462	-0.1978	-0.4434	-0.6108	-1.2245	-1.736
AW743042	acetyl-CoA carboxylase {Rattus norvegicus}	1867	-1.1873	-1.6609	-1.0229	-0.0245	0.0112	-0.1004	-0.0531	-0.3557
AU044245	data source:MGD source key:MGI:108396 evidence:ISS~putative~thymidylate kinase	9174	-1.1846	-0.482	0.208	0.2815	-0.5312	-0.5923	-0.5604	-1.2234
BE381537	adipose differentiation-related protein	6244	-1.1816	0.4924	-0.0484	-1.5734	-1.4948	-1.0959	-1.108	-1.3679
AU043242	Hypothetical protein 2810470K21Rik.	2969	-1.1792	0.7921	0.9166	-0.8358	-0.4813	-0.4922	-0.7009	-1.0134
AI843751	Spermidine synthase (EC 2.5.1.16) (Putrescine aminopropyltransferase) (SPDSY).	66	-1.1787	1.5161	1.9549	-0.7806	-0.2093	-0.4532	-0.7699	-1.1716
AU015699	U2 small nuclear ribonucleoprotein auxiliary factor (U2AF)	11308	-1.1767	0.0083	0.2861	-0.6257	-0.8152	-0.8048	-1.1223	-1.6107
AW551931	Unknown (protein for MGC:22947) {Homo sapiens}	1018	-1.1759	-1.1567	0.3558	-0.1462	-0.9399	-0.8014	-0.7972	-1.0952
AW547047	ribosomal protein RS.40K - mouse	2084	-1.1737	-0.6123	-0.2627	-0.2027	-0.4978	-0.5976	-1.218	-1.7318
AU020544	nuclear pore-targeting complex protein 97K - mouse	12024	-1.173	-0.131	0.2572	-0.4898	-0.9608	-0.7757	-0.8244	-1.1406
AW549140	Suppressor of SWI4 1 homolog (Ssf-1) (Peter Pan homolog).	10650	-1.1724	0.9023	1.1078	-0.8604	-0.2822	-0.4961	-0.7246	-1.1302
AI840446	SCHIP-1 {Homo sapiens}	6672	-1.1703	0.4353	-0.4124	-1.7708	-1.7771	-1.619	-1.5217	-1.9867
AW536922	Solute carrier family 13 member 4 (Na+/sulfate cotransporter SUT-1). [Human] {Homo sapiens}	10915	-1.1702	-0.1512	0.4282	-0.7324	-1.0024	-0.7069	-0.0098	-0.2179
AW537102	Similar to uncharacterized hypothalamus protein HT010	2361	-1.1701	0.394	0.7758	-0.6162	-0.5101	-0.426	-0.6631	-1.0895
AW553529	CARG-binding factor-A (CBF-A).	8497	-1.1698	0.3837	0.6249	-0.327	-0.7525	-0.6825	-0.7655	-1.0859
AW539329	endofin {Homo sapiens}	9597	-1.1693	0.6413	0.7728	-0.4721	-0.2832	-0.2918	-0.5039	-0.8284
AW552543	Activator 1 40 kDa subunit (Replication factor C 40 kDa subunit) (A1 40 kDa subunit)	11462	-1.1672	-1.1881	-0.0451	0.3308	-0.7369	-0.6839	-0.4957	-0.9787
AW539371	citrate synthase	8349	-1.1663	-0.5877	-0.0222	-0.6091	-0.6348	-0.0354	0.7653	0.6646
AW536427	Similar to XPA binding protein 1; putative ATP(GTP)-binding protein	10670	-1.1659	-0.4056	0.0854	-0.3158	-0.6136	-0.8401	-1.2398	-1.6989
AW551418	QIL1	8597	-1.1649	-0.4304	0.119	-0.2393	-0.3519	-0.4785	-0.7913	-1.1442
AI844542	protein phosphatase 2A inhibitor-2 I-2PP2A	3580	-1.1639	-0.1069	0.4187	-0.8448	-1.0699	-1.0049	-1.1811	-1.5107
AI843295	Similar to hypothetical protein PRO1855	5288	-1.1637	0.3013	0.582	-0.7231	-0.406	-0.3776	-0.4864	-0.8648
C81602	Glutathione synthetase (EC 6.3.2.3) (Glutathione synthase) (GSH synthetase) (GSH-S).	4388	-1.1631	-0.0602	0.1077	-0.8833	-1.036	-0.7008	-0.5687	-0.9522
C81323	Structure-specific recognition protein 1 (SSRP1) (Recombination signal sequence recognition protein)	13093	-1.1621	-0.33	0.0851	-0.2349	-0.9363	-0.9584	-0.9331	-1.3333
AI480613	Tropomyosin alpha 4 chain (Tropomyosin 4) (TM30p1). [Pig] {Sus scrofa}	3576	-1.1614	0.4954	0.3733	-1.472	-1.6577	-1.3154	-1.3411	-2.0346
AI845505	beta tubulin {Homo sapiens}	8964	-1.1613	0.0179	0.1169	0.0723	-1.4915	-0.9207	-0.9619	-1.5643
AI843041	Similar to polypyrimidine tract binding protein (heterogeneous nuclear ribonucleoprotein I)	8791	-1.1601	-0.2604	0.0093	-0.7462	-0.9752	-0.9477	-1.1497	-1.4338
AW544349		11761	-1.1599	-0.216	0.1413	0.0633	-1.3974	-1.062	-1.1176	-1.9586
AU019679	Peptidyl-prolyl cis-trans isomerase like 1 (EC 5.2.1.8) (PPIase) (Rotamase).	3004	-1.1598	-0.4584	0.7051	0.2112	-0.6634	-0.6323	-0.7568	-1.1993
AW552131	proteasome (prosome macropain) 26S subunit non-ATPase 2	11791	-1.159	-0.4339	0.1224	-0.2916	-0.6243	-0.4305	-0.3667	-0.6279
BE290892	polymerase (DNA directed) delta 2 regulatory subunit (50 kDa)	3964	-1.1575	-0.6739	-0.0265	-0.4181	-0.7588	-0.6601	-0.4026	-0.593
AI854898	adenylate kinase (EC 2.7.4.3) 2 mitochondrial - rat	2390	-1.1575	0.3608	0.7097	-0.2253	0.1159	0.4742	1.3307	1.1338
AI836532	cystein rich protein-1	9813	-1.1561	0.7112	0.2339	-0.5852	-0.8752	-0.6557	-0.8154	-1.3004
AW553356	EST, Weakly similar to S21369 collagen alpha 2(VI) chain precursor - mouse [M.musculus]	5400	-1.1537	-0.1667	0.1992	0.0659	-1.5185	-1.1007	-1.1765	-2.0274
C79062	NN8-4AG - human (fragment)	6084	-1.1533	0.4236	0.5035	-1.3964	-1.1938	-0.9599	-1.1202	-1.4528
AI852628	Prefoldin subunit 6 (Protein Ke2).	5794	-1.153	-0.0997	0.3724	-0.1387	-0.7802	-0.5772	-0.5653	-1.0302
AI850990	heat-stable antigen-related hypothetical protein HSA-C - mouse	1057	-1.1529	1.0322	2.4735	0.9502	1.1409	1.4483	-1.0765	-2.5234
AI846014	Mus musculus, clone MGC:6827 IMAGE:2649084, mRNA, complete cds	4273	-1.1525	0.9938	1.3133	0.6941	0.3269	0.2752	-0.2503	-0.7065
AI851537	Epithelial membrane protein-3 (EMP-3) (YMP protein) (Hematopoietic neural membrane protein) (HNMP-1)	7462	-1.1504	-1.1871	-0.7345	-1.1098	-1.5027	-1.0995	-1.5608	-2.1039
AI845452	Collagen alpha 2(XI) chain precursor.	1600	-1.1499	-0.267	0.219	-0.3092	-0.2719	0.0756	0.8215	0.6488
AI846706	unnamed protein product {Homo sapiens}	12700	-1.1496	0.434	0.3594	-1.1612	-0.8247	-0.8543	-0.9222	-1.1292
AU023882	Breast cancer type 2 susceptibility protein.	2554	-1.1494	-0.1381	0.2931	-0.4011	-0.9949	-0.9166	-0.8913	-1.2009
AW541474	nucleolin - mouse	8809	-1.1488	0.7306	1.1333	-0.4934	-0.5358	-0.7145	-0.7904	-1.2322
AU020528	methyltransferase Cyt19	2092	-1.1486	0.3377	0.2136	-0.9062	-1.1918	-1.1746	-1.286	-1.5434
AW541480		4387	-1.1469	-0.45	0.1084	-0.2721	-0.3481	-0.4653	-0.7656	-1.1529
AI839739		2367	-1.1464	-0.4215	0.1487	-0.1603	-1.3032	-0.8157	-0.9272	-1.416
AW557219	data source:SPTR source key:Q9H6T1 evidence:ISS~homolog to CDNA: FLJ21916 FIS CLONE HEP03994~	11354	-1.1464	-0.2646	0.0544	-0.2915	-0.8101	-0.7649	-0.7457	-1.0631
AI836313	heat shock protein, 1	9949	-1.1464	0.1371	0.4188	-0.4694	-0.8951	-0.7887	-0.8502	-0.8933
AA408860	ATP synthase, H+ transporting mitochondrial F1 complex, beta subunit	7954	-1.1453	-0.3742	0.1739	-0.3083	-0.288	-0.0007	0.7949	0.6967
AU041141	beta-site APP cleaving enzyme~data source:MGD source key:MGI:1346542 evidence:ISS~putative	11973	-1.1445	0.101	0.3746	-0.3889	-0.3891	-0.358	-0.5222	-0.878
AW553427		12195	-1.1438	0.1819	0.3676	-0.529	-0.8977	-0.8053	-0.9322	-1.0203
AW537693		3960	-1.1436	-0.1814	0.3292	-0.6312	-0.7892	-0.623	-0.5243	-0.8239
AU021030	Acyl-CoA synthetase long chain	13009	-1.1433	1.6197	0.7826	-1.2896	-0.8389	-0.6949	-0.9104	-0.7257
AW536307	fidgetin-like 1	8424	-1.1429	-1.0439	-0.0473	0.0502	-0.9585	-0.7246	-0.4332	-0.862
AI838563	EST	13859	-1.1421	-0.8688	-0.4472	0.4156	-0.6065	-0.5606	-0.6445	-0.9463
AI847675	reduced in osteosclerosis transporter	10105	-1.1419	-0.4571	0.1339	-0.363	-0.6287	-0.6505	-0.5812	-0.3537
AI840375	Mus musculus adult male corpus striatum cDNA, RIKEN full-length enriched library, clone:7630403E16 product:unknown EST, full insert sequence.	5531	-1.1411	-0.3107	0.1102	-0.6417	-0.8619	-0.5851	-0.679	-0.9653
AW553632	myosin alkali light chain 6 nonmuscle form - human	4132	-1.1399	-0.2461	-0.1631	-0.68	-1.2306	-0.5509	-0.3979	-0.7439
AW548916	data source:SPTR source key:P10962 evidence:ISS~putative~related to MAK16 PROTEIN	8363	-1.1396	0.8367	0.774	-0.8797	-0.6453	-0.778	-1.0804	-1.4491
AI837099	phosphatidic acid phosphatase type 2c	12118	-1.1389	-0.7141	-0.316	-1.2679	-1.1128	-0.7276	-1.6604	-2.4249
AW557788	Unknown (protein for MGC:20375) {Homo sapiens}	6871	-1.1383	0.228	0.2093	-1.2083	-1.5003	-1.0504	-0.8843	-1.6847
AI837422	Tubulin beta-5 chain. [Chinese hamster] {Cricetulus griseus}	3307	-1.1377	-0.2214	0.185	0.0006	-1.6005	-1.1509	-1.2161	-2.1201
AW549391	Tesmin (Metallothionein-like 5 testis-specific) (Testis-specific metallothionein-like protein).	13150	-1.1376	-0.4275	0.247	0.0487	-0.4381	-0.0539	0.2961	0.1284
AU040360	Unknown (protein for MGC:6998)	11460	-1.1372	-0.8593	-0.3814	-0.1936	-0.5816	-0.3201	-0.6108	-0.8877
AW556206	heat shock protein 84 - mouse	7855	-1.1364	-0.2464	0.113	-0.5978	-0.6675	-0.6988	-0.8658	-1.061
AW546855	Elongation factor 1-gamma (EF-1-gamma) (eEF-1B gamma).	11061	-1.1361	-0.4453	0.1267	-0.2433	-0.3304	-0.4518	-0.7861	-1.1625
C76949	Proteasome subunit beta type 3 (EC 3.4.25.1) (Proteasome theta chain) (Proteasome chain 13)	2182	-1.1359	-0.2068	0.2631	-0.2102	-0.4389	-0.1946	-0.003	-0.3324
AI854811	Similar to nucleolar protein 1 (120kD)	3570	-1.1359	1.4701	1.2557	-0.6426	-0.1511	-0.2567	-0.5398	-0.9568
AU016252	transcriptional co-activator p52	6605	-1.1355	-1.3906	-0.4945	-0.2221	-1.0102	-0.8836	-0.7672	-1.2221
AI851511	Unknown (protein for MGC:29983)	1671	-1.1353	-0.0793	0.515	-0.4246	-0.5435	-0.4048	-0.4417	-0.8027
AU045741	fizzy-related protein	7439	-1.1346	-0.9621	-0.6994	0.3099	-0.7925	-0.6177	-0.656	-1.0895
C78772	myo-inositol 1-phosphate synthase A1	4791	-1.1343	-1.0206	0.1712	-0.4852	-0.1967	-0.3608	-1.8466	-2.2556
AU021615	Set beta isoform - rat	4312	-1.1342	0.4835	0.7554	-0.3133	-0.7962	-0.7908	-0.9096	-1.4649
AI843601	fatty acid Coenzyme A ligase long chain 3	4616	-1.1341	-1.157	-0.9714	-1.3081	-1.3091	-0.9141	-0.2843	0.0678
null		11233	-1.1339	-0.2798	0.0501	-0.7456	-0.921	-0.9338	-1.1379	-1.4416
AI847270	voltage-regulated and volume-regulated chloride channel ClC-2	9979	-1.1334	0.0476	0.3284	-0.4269	-0.3819	-0.2683	-0.3888	-0.7483
AU019731		2395	-1.1332	0.3452	0.2212	-0.83	-1.0696	-1.1305	-1.2136	-1.4458
AI841459	endozepine - mouse	10578	-1.1327	-1.2362	-1.0776	-0.401	-0.003	0.4763	1.492	1.8082
AI847971	data source:MGD source key:MGI:105102 evidence:ISS~glutathione peroxidase 3~putative	5871	-1.1326	0.1204	0.6975	-0.1459	-0.6958	-0.767	-0.9839	-1.2075
AI845875	haymaker protein	1334	-1.1326	0.203	0.6773	-0.75	-0.4189	-0.1272	-0.0985	-0.549
AI848798	Alpha crystallin C chain (Small stress protein-like protein HSP22).	11757	-1.1318	-0.7218	-0.6473	-0.4758	-0.4734	-0.1418	0.0823	0.0492
AI837860	cytochrome c oxidase subunit Va	3321	-1.1298	0.2193	0.3802	-0.1773	-0.61	-0.2717	0.0668	-0.2343
AW536151	60 kDa heat shock protein mitochondrial precursor (Hsp60) (60 kDa chaperonin) (CPN60)	9609	-1.1297	0.5148	0.8921	-0.4529	-0.3366	-0.1345	-0.0314	-0.4824
AI847693	glyceraldehyde-3-phosphate dehydrogenase (EC 1.2.1.12) - mouse	7026	-1.1289	-0.4442	0.2155	-0.4238	-0.67	-0.6511	-0.5944	-0.271
AI845939	FLJ00092 protein {Homo sapiens}	6106	-1.1289	0.9167	1.1325	-0.5962	-0.6725	-0.7131	-0.9632	-1.3733
AW544226	60S ribosomal protein L12 mitochondrial precursor (L12mt).	6058	-1.1271	0.2277	0.5356	-0.4301	-0.1017	0.3072	0.7712	0.5761
AU020664	ubiquitin specific protease 14	1566	-1.1264	-0.0423	0.108	-0.5758	-0.8535	-0.5739	-0.6405	-0.9195
AI847162	myo-inositol 1-phosphate synthase A1	11920	-1.1263	-0.9625	0.1712	-0.4208	-0.0522	-0.2938	-1.7085	-2.1172
AI841806	adenylosuccinate synthetase 2 non muscle~data source:MGD source key:MGI:87948 evidence:ISS~	311	-1.1262	0.2075	0.3856	-0.8243	-0.6274	-0.7187	-1.0646	-1.4599
AI849399	, Moderately similar to KIAA0938 protein [Homo sapiens] [H.sapiens]	13329	-1.125	-0.3742	-0.0073	-0.0067	-1.0544	-0.6593	-0.7178	-1.1381
AW547047	ribosomal protein RS.40K - mouse	20	-1.1248	-0.678	-0.2452	-0.2166	-0.514	-0.5501	-1.1692	-1.728
AA408980	Methionyl-tRNA synthetase (EC 6.1.1.10) (Methionine--tRNA ligase) (MetRS). [Human] {Homo sapiens}	12938	-1.1232	-0.5173	-0.1086	-0.1614	-0.4994	-0.5587	-0.7527	-1.0853
AW545326	serine/threonine protein phosphatase type 1 alpha	8071	-1.1223	-0.667	-0.154	-0.5025	-0.6912	-0.398	-0.5177	-0.8772
AI846348	hypoxia induced gene 1	12568	-1.1221	0.0985	0.8009	0.2145	-0.2455	-0.5212	-0.9034	-1.3153
AI844643	NADH-ubiquinone oxidoreductase MLRQ subunit (EC 1.6.5.3) (EC 1.6.99.3) (Complex I-MLRQ) (CI-MLRQ).	6889	-1.1211	-0.7173	-0.2276	-0.1977	-0.4936	-0.166	0.258	0.1641
AI851495	Fibulin-5 precursor (FIBL-5) (Developmental arteries and neural crest EGF-like protein) (Dance).	13302	-1.1209	-0.3642	0.0692	-0.5743	-1.4468	-1.0818	-0.7007	-0.6446
AW555806	myo-inositol 1-phosphate synthase A1	9370	-1.1206	-1.0154	0.1777	-0.5005	-0.1946	-0.3703	-1.7581	-2.2698
BE381804	T-complex protein 1 beta subunit (TCP-1-beta) (CCT-beta).	1331	-1.1198	0.0363	0.4398	-0.477	-0.4139	-0.3378	-0.5556	-0.8881
AW557091	similar to Cell division control protein 2 homolog (P34 protein kinase)	518	-1.1184	-0.5644	-0.1319	-0.228	-0.402	-0.4405	-1.0035	-1.5031
AI849573	Hypothetical protein MGC11596.	7500	-1.1181	-0.4659	0.1013	0.044	-0.7304	-0.4215	-0.4399	-1.033
AU020799	tubulin beta polypeptide {Homo sapiens}	5774	-1.1177	-0.0118	0.1175	0.038	-1.4679	-0.8898	-0.9824	-1.5866
AW537694	proteasome (prosome macropain) 26S subunit non-ATPase 2	6451	-1.1173	-0.4656	0.1389	-0.3309	-0.6355	-0.4351	-0.3943	-0.6382
AW538992	26S proteasome-associated pad1 homolog	9567	-1.1171	-0.0741	0.2306	-0.4275	-0.7762	-0.4181	-0.3013	-0.4998
AW544204	T-complex protein 1 theta subunit (TCP-1-theta) (CCT-theta).	4246	-1.1171	0.4582	0.7058	-0.6045	-0.694	-0.6436	-0.8915	-1.2285
AW556206	heat shock protein 84 - mouse	12771	-1.1166	-0.229	0.1072	-0.5675	-0.618	-0.7206	-0.8908	-1.0695
AU042149	U6 snRNA-associated Sm-like protein LSm5 {Homo sapiens}	8427	-1.1158	-0.5609	-0.7415	-0.0586	-0.9442	-0.3703	-0.389	-0.9686
AW537327	Unknown (protein for MGC:28734)	11733	-1.1158	0.3787	0.5996	-0.4522	-0.5416	-0.471	-0.5841	-0.8886
AW539293	Mus musculus 2 days pregnant adult female ovary cDNA, RIKEN full-length enriched library, clone:E330038L03 product:unknown EST, full insert sequence.	2824	-1.1158	0.5725	0.5284	-1.2094	-1.4218	-1.0219	-0.9461	-1.4323
AW541497		9426	-1.1141	-0.2741	0.1013	-0.5971	-0.6789	-0.6569	-0.8295	-1.0278
AW537176	ubiquitin specific protease 14	2376	-1.1116	0.032	0.142	-0.5147	-0.8483	-0.5005	-0.6841	-1.0537
AW557693	Eukaryotic translation initiation factor 2 subunit 2	7508	-1.1116	0.2152	-0.0549	-0.9212	-0.9432	-0.7963	-0.6827	-0.8793
AI845685	unnamed protein product	4271	-1.1113	-0.5173	-0.1035	-0.5182	-0.8623	-0.678	-0.573	-0.6918
null		1344	-1.1109	-0.7862	-0.4306	-0.9692	-0.9472	-0.8311	0.2996	0.2553
AW546935	Thymidylate kinase (EC 2.7.4.9) (dTMP kinase).	12612	-1.1099	-0.3753	0.2725	0.3054	-0.4246	-0.5674	-0.6192	-1.1854
AI849748	tubulin, alpha 4	2551	-1.1098	-0.4867	0.117	-0.0557	-0.9795	-0.7389	-0.6971	-1.1989
AI854252	zinc finger protein Sall1	2787	-1.1094	-0.0347	0.3905	-0.886	-0.8683	-0.3492	0.352	0.375
AW538871	vasodilator-stimulated phosphoprotein	7726	-1.1076	-0.2159	0.0933	-0.758	-0.8754	-0.8651	-0.9559	-1.3147
AU020539	calcyclin binding protein	9493	-1.1076	0.22	0.5306	-0.9564	-1.0828	-0.6955	-0.747	-1.0547
AI849279	26S protease regulatory subunit 6B (TAT-binding protein-7) (TBP-7). [Rat] {Rattus norvegicus}	2052	-1.1067	0.0048	0.5637	-0.2665	-0.4346	-0.3592	-0.3007	-0.6112
AW541449	Unknown (protein for MGC:7298)	6976	-1.1065	-1.024	-0.2525	-0.0546	-0.8456	-0.6663	-0.3586	-0.8102
AW538330	Proteasome subunit beta type 7 precursor (EC 3.4.25.1) (Proteasome suubunit Z) (Macropain chain Z)	6422	-1.1062	-0.3276	-0.0029	-0.2803	-0.5959	-0.2892	0.0086	-0.1928
AW548852	nuclear factor of kappa light polypeptide gene enhancer in B-cells inhibitor-like 2 {Homo sapiens}	13257	-1.1061	-0.7272	-0.0059	0.0885	-0.3825	-0.2907	-0.1635	-0.3993
AU040826	Similar to fatty acid Coenzyme A ligase long chain 5	12485	-1.1057	-0.5012	-0.1155	-0.5728	-0.9385	-0.5292	-0.5412	-1.1126
AU044162	Similar to heterogeneous nuclear ribonucleoprotein A3	10533	-1.1053	-0.155	0.3133	-0.2186	-0.6411	-0.7302	-1.0424	-1.5126
BE375733	nuclear orphan receptor/transcription factor	7427	-1.1052	-0.3787	0.1932	-0.3065	-0.2899	-0.0489	0.7608	0.6621
AI844264	Proteasome subunit beta type 4 precursor (EC 3.4.25.1) (Proteasome beta chain)	8032	-1.1045	-0.203	0.0572	-0.2131	-0.4345	-0.3253	-0.2528	-0.522
null		631	-1.1041	0.7746	0.9449	-0.4019	-0.3544	-0.4527	-0.5543	-0.9532
AI836859	Unknown (protein for IMAGE:4920887)	7310	-1.1039	-0.3772	0.2235	-0.3189	-0.2991	-0.0183	0.725	0.7033
AW539558	expressed sequence AW121933	1107	-1.1033	0.5262	-0.0391	-1.4369	-1.4101	-1.4668	-1.6347	-1.9494
AW550493	endozepine - mouse	14025	-1.1027	-1.218	-1.0924	-0.3539	0.0342	0.5198	1.4865	1.815
AI854515	antigen - mouse	10453	-1.1021	-1.0327	-0.7236	-1.0689	-1.1131	-0.8434	-1.3493	-1.6854
AW549786	Unknown (protein for IMAGE:4920887)	1436	-1.1015	-0.3346	0.2326	-0.2773	-0.2939	0.0209	0.7816	0.6511
AI836849	EST, Moderately similar to RIKEN cDNA 2810405K02 [Mus musculus] [M.musculus]	7927	-1.1013	-0.3851	0.1965	-0.3068	-0.2508	-0.0488	0.7527	0.6885
AW553383	Tropomyosin beta chain skeletal muscle. [Rabbit] {Oryctolagus cuniculus}	9728	-1.1013	-0.2748	-0.1872	-1.6393	-2.3684	-1.8441	-1.4428	-2.574
AU021617	Programmed cell death protein 8 mitochondrial precursor (EC 1.-.-.-) (Apoptosis-inducing factor).	6837	-1.1011	-0.1933	0.5227	-0.1655	-0.2712	-0.0882	0.2089	0.1245
AI848160	Peripheral-type benzodiazepine receptor (PBR) (PKBS) (Mitochondrial benzodiazepine receptor).	7417	-1.101	-0.6817	-0.2317	0.2275	0.3589	0.3147	-0.1296	-0.0212
AW536884	Hypothetical protein KIAA0166. [Human] {Homo sapiens}	4762	-1.1006	-0.7875	-0.2229	-0.3501	-0.8488	-0.4705	-0.6537	-0.8905
AI852094	poly A binding protein cytoplasmic 1	1648	-1.1002	-0.2404	0.4819	0.0698	-0.2003	-0.426	-0.9971	-1.3984
AW555684	HN1	418	-1.0998	-0.866	-0.4054	0.3979	-0.5427	-0.5079	-0.6196	-1.0433
AI848393	Isoleucyl-tRNA synthetase cytoplasmic (EC 6.1.1.5) (Isoleucine--tRNA ligase) (IleRS) (IRS). [Human]	10786	-1.0995	0.098	0.0813	-1.0219	-0.9882	-1.0876	-1.3041	-1.3327
AW544130	data source:MGD source key:MGI:1346035 evidence:ISS~phenylalanine-tRNA synthetase-like~putative	12888	-1.0986	0.2186	0.4944	-0.3972	-0.4454	-0.3717	-0.5386	-0.9143
AI848677	transcription factor DRTF1 chain 1 - mouse	3373	-1.0966	0.2029	0.8155	-0.0195	-0.5586	-0.7501	-1.0649	-1.4659
AW536926	KIAA0601 protein {Homo sapiens}	13335	-1.0965	-0.5924	-0.0411	-0.3679	-0.8055	-0.6252	-0.7718	-1.0129
AI841640	phosphopyruvate hydratase (EC 4.2.1.11) beta - mouse	12772	-1.0965	-0.5054	0.5233	-0.8701	-0.8851	-0.7795	-1.1295	-1.4067
null		12424	-1.0965	-0.4676	0.013	-0.2172	-0.2494	-0.4736	-0.6757	-1.141
AI848299	RIKEN cDNA C330026P08 gene	2229	-1.0959	-1.122	-0.6286	0.3707	-1.0638	-0.4541	-0.484	-0.7744
AU020946	data source:MGD source key:MGI:1859683 evidence:ISS~putative~ribonuclease P2	3984	-1.0954	-0.5706	0.0015	-0.3812	-1.0544	-0.7952	-0.8976	-1.1527
AI840326	Elongation factor 1-gamma (EF-1-gamma) (eEF-1B gamma).	3550	-1.0952	-0.4414	0.1528	-0.2571	-0.3416	-0.4698	-0.8399	-1.1846
AW546850	evidence:NAS~hypothetical protein~putative	1262	-1.0943	-0.3833	0.3308	-0.2733	-0.6277	-0.5182	-0.6023	-1.1222
AA407204	Unknown (protein for MGC:36682)	2323	-1.0933	0.5621	0.2745	-1.0729	-0.8162	-0.7831	-0.6111	-0.7095
AI838747	Unknown (protein for MGC:20375) {Homo sapiens}	4729	-1.0932	0.251	0.2473	-1.2574	-1.5231	-1.045	-0.9501	-1.6929
AW538981		2168	-1.092	-1.0394	-0.4816	0.0397	-1.3251	-0.8904	-0.8833	-1.327
AI853560	annexin I - mouse	11952	-1.0914	-0.1945	-0.0338	-0.3832	-1.0492	-0.636	-1.1358	-1.5497
C78427	data source:SPTR source key:Q9Y3T3 evidence:ISS~homolog to HYPOTHETICAL 23.3 KDA PROTEIN~putative	5946	-1.0912	-2.2557	-1.5721	-1.4833	-1.3651	-0.7684	-1.3321	-1.8806
AI847441	26S protease regulatory subunit 8 (Proteasome subunit p45)	2658	-1.0897	0.1756	0.6106	-0.0787	0.1058	-0.0303	-0.2064	-0.3975
AI837729	Unknown (protein for MGC:36355)	5724	-1.0889	-0.2893	0.0786	-0.6852	-0.8919	-0.6614	-0.7271	-1.0444
AW539487	poly A binding protein cytoplasmic 1	9031	-1.0885	-0.2243	0.4083	0.0674	-0.2267	-0.5813	-1.0219	-1.3671
AU045477	alternative splicing factor ASF-2 - human	3316	-1.0876	-0.0831	0.373	-0.2025	-0.6766	-0.6502	-0.8556	-1.1695
AI853383	Cytochrome c1 heme protein mitochondrial precursor (Cytochrome c-1).	2065	-1.0872	0.0579	0.5069	-0.2376	-0.1691	0.264	0.9507	0.7471
AW538177	myb-binding protein 1a	8912	-1.0872	0.5337	0.808	-0.7579	-0.5898	-0.6755	-0.9876	-1.3346
AW743159	Mus musculus 0 day neonate kidney cDNA, RIKEN full-length enriched library, clone:D630048P19 product:hypothetical protein, full insert sequence.	4284	-1.0858	-0.2258	0.1297	-0.1742	-0.4056	-0.0605	-0.1366	-0.1325
AU021400	data source:SPTR source key:Q9N121 evidence:ISS~homolog to GLYCINE CLEAVAGE SYSTEM H PROTEIN	2567	-1.0858	-0.02	0.3531	-0.8803	-0.8257	-0.3597	0.3095	0.3751
AI848457	PSMB5	6830	-1.0857	-0.1396	0.2558	-0.274	-0.5426	-0.3361	-0.0705	-0.3422
null		9507	-1.0856	-0.4729	0.072	-0.3102	-0.3574	-0.4342	-0.7904	-1.0425
AI843320	Unknown (protein for MGC:6299)	9628	-1.0849	-0.4293	-0.1893	-0.5335	-0.305	-0.4568	-0.8358	-0.8468
AW545602	Nuclear ubiquitous casein and cyclin-dependent kinases substrate. [Rat] {Rattus norvegicus}	4310	-1.0848	-0.3157	0.1356	0.1641	-0.8733	-0.7592	-0.8299	-1.0982
AW538216	heat shock protein 1, beta	6449	-1.0834	-0.303	0.0694	-0.5712	-0.7032	-0.6847	-0.8449	-1.082
C78877	26S protease regulatory subunit 8 (Proteasome subunit p45)	3062	-1.0831	0.1514	0.6856	-0.0416	0.0863	-0.0129	-0.2246	-0.4223
AW539487	poly A binding protein cytoplasmic 1	11536	-1.0828	-0.2291	0.4147	0.0588	-0.2208	-0.5748	-1.0533	-1.3671
BE304119	data source:MGD source key:MGI:1860295 evidence:ISS~ectoplacental cone invasive trophoblast	10795	-1.0828	1.4444	1.6893	-0.1608	0.4848	0.072	-0.5226	-0.8386
AI849333	LANP-like protein	12214	-1.0825	-0.3213	-0.0443	0.0973	-0.8275	-0.6223	-0.511	-0.816
AW545313	chaperonin subunit 7 (eta)	2552	-1.0825	0.2675	0.6079	-0.3501	-0.5496	-0.5326	-0.5817	-0.9167
AI840724	EST	3809	-1.0824	-0.8489	-0.356	0.3569	-0.6698	-0.5845	-0.6409	-1.0513
AW537594	Unknown (protein for MGC:36355)	10129	-1.0811	-0.3202	0.1003	-0.6502	-0.8846	-0.6882	-0.6321	-0.9993
AI844180	data source:SPTR source key:Q9Y400 evidence:ISS~homolog to HYPOTHETICAL 35.7 KDA PROTEIN	5805	-1.0805	-0.6703	-0.1634	-0.2617	-0.0647	0.2188	0.8265	0.8606
C76590	Unknown (protein for MGC:28734)	9323	-1.0804	0.4652	0.7608	-0.5225	-0.582	-0.5595	-0.5676	-1.0416
AW543697	Histone RNA hairpin-binding protein (Histone stem-loop binding protein).	4110	-1.0802	-0.8207	0.7162	0.3006	-0.6187	-0.7619	-0.6591	-1.1853
AW543683	nucleolin - mouse	13406	-1.0802	0.7609	1.0298	-0.5636	-0.5799	-0.7155	-0.8059	-1.1876
AW556120	data source:MGD source key:MGI:109527 evidence:ISS~putative~transient receptor protein 2	4680	-1.0798	-0.1332	-0.1342	-1.6921	-1.9689	-1.3654	-0.8681	-1.5802
AI846046	Acyl-CoA synthetase long chain	5524	-1.0796	1.6351	0.7582	-1.1834	-0.861	-0.8228	-0.7784	-0.6325
AW552505	similar to a C.elegans protein encoded in cosmid K12D12(Z49069) {Homo sapiens}	7162	-1.0794	-0.5378	0.4249	0.0223	-0.8204	-0.6519	-0.7219	-1.1379
AI838853	Ubiquitin carboxyl-terminal hydrolase isozyme L5 (EC 3.4.19.12) (UCH- L5)	12278	-1.0779	-0.6459	0.4289	-0.1789	-0.6678	-0.4901	-0.091	-0.2828
AW543371	PDZ and LIM domain 1 (elfin)	10417	-1.0779	-0.4161	-0.1818	-0.4829	-0.6001	-0.5027	-0.7967	-1.3769
BE285120	RIKEN cDNA 4430402G14 gene	5817	-1.0779	-0.3447	-0.0302	-0.146	-0.1455	0.3598	1.2536	1.0192
BE531888	annexin I - mouse	7470	-1.0777	-0.1876	0.0081	-0.4414	-1.1622	-0.6865	-1.1714	-1.5489
AI849291	ribosomal protein L28 - mouse	13656	-1.076	0.1305	0.0823	0.0315	-1.4123	-0.8048	-0.8643	-1.2277
AW538673	unnamed protein product {Homo sapiens}	11178	-1.076	0.6007	0.829	-0.5329	-0.6056	-0.6812	-0.8779	-1.1366
BE308693	Unknown (protein for IMAGE:4920887)	8256	-1.0759	-0.3315	0.2067	-0.2929	-0.3572	-0.0304	0.765	0.673
AW536141	proteolipid protein 2	2825	-1.0758	-0.837	-0.4078	-0.2264	-0.8049	-0.6148	-1.3717	-1.7604
AI851615	RIKEN cDNA 2310005L22 gene	8504	-1.0758	0.0655	0.0568	-0.8134	-0.7795	-0.8562	-1.1779	-1.7296
AU019007	proteasome (prosome, macropain) subunit, alpha type 7	5360	-1.0753	-0.1988	0.2052	-0.1898	-0.4616	-0.2531	-0.1727	-0.5284
AW546150	T-complex protein 1 beta subunit (TCP-1-beta) (CCT-beta).	13366	-1.0752	0.1031	0.3807	-0.434	-0.3784	-0.4209	-0.6289	-0.8862
AI854711	Similar to CGI-147 protein	1268	-1.0745	-0.2115	0.2907	-0.6653	-0.6079	-0.4973	-0.3352	-0.7131
AW545662	26S protease regulatory subunit 7 (MSS1 protein).	4324	-1.0732	-0.2453	0.1693	-0.4357	-0.435	-0.3359	-0.2387	-0.5621
AW557617	data source:MGD source key:MGI:1338016 evidence:ISS~nerve growth factor receptor (TNFRSF16)	383	-1.0731	-1.4018	-1.3425	-1.2612	-1.7546	-1.5937	-1.8401	-2.4663
AI841296	proteolipid protein 2	291	-1.0731	-0.9507	-0.4811	-0.2456	-0.7979	-0.619	-1.4475	-1.8457
AW538974	26S proteasome non-ATPase regulatory subunit 2 (26S proteasome regulatory subunit S2)	10277	-1.0729	-0.3794	0.2141	-0.3778	-0.567	-0.5089	-0.5009	-0.5363
AI848313	UNR-interacting protein (Serine-threonine kinase receptor-associated protein).	2101	-1.0728	0.3631	0.5492	-0.3429	-0.5008	-0.442	-0.6082	-0.87
AW536810	kelch family protein Nd1-L	12230	-1.072	0.585	0.7202	-0.2289	-0.9165	-0.7557	-0.7539	-1.26
AI853720	116 kDa U5 small nuclear ribonucleoprotein component (U5 snRNP- specific protein 116 kDa)	1876	-1.0719	-0.2869	0.2468	-0.1264	-0.6651	-0.539	-0.8157	-1.3493
null		569	-1.0715	-0.2459	0.1089	-0.8297	-0.7587	-0.2005	0.3813	0.1581
BE285829	H-2 class I histocompatibility antigen K-B alpha chain precursor (H-2K(B)).	9562	-1.0714	-0.5289	-0.4872	-0.9612	-0.8421	-0.5041	1.3644	2.1833
AW545662	26S protease regulatory subunit 7 (MSS1 protein).	6852	-1.0713	-0.3214	0.1261	-0.4087	-0.4958	-0.3662	-0.2806	-0.5592
AW536614	solute carrier family 38 member 4	13687	-1.0713	-0.271	0.0882	-0.0387	-1.553	-1.207	-1.3235	-2.1187
AW552673	data source:SPTR source key:Q9HAF7 evidence:ISS~homolog to CDNA FLJ11712 FIS CLONE HEMBA1005185~	11539	-1.0704	-1.1363	-0.6959	-0.431	-1.4185	-1.0288	-0.8374	-1.5073
AW552089		8075	-1.0696	0.4173	0.1146	-0.9507	-0.5385	-0.5507	-0.8558	-1.0192
AU018895	interferon response element-binding factor IREBF-2 - mouse (fragment)	9672	-1.069	0.8655	0.5619	-0.4601	-0.5779	-0.7633	-0.9551	-1.2133
AI838171	Valyl-tRNA synthetase 2 (EC 6.1.1.9) (Valine--tRNA ligase 2) (VALRS 2).	9585	-1.0683	0.0133	0.5813	-0.4501	-0.7211	-0.7598	-1.0276	-1.3373
AI852253	data source:MGD source key:MGI:1352760 evidence:ISS~hepatoma-derived growth factor related	6273	-1.0677	0.5074	0.6355	-0.5098	-0.6578	-0.5705	-0.8664	-1.1568
C80066	HN1	7519	-1.0675	-0.8661	-0.412	0.4078	-0.5524	-0.5419	-0.6471	-1.0076
AI840565	Small nuclear ribonucleoprotein associated protein B (snRNP-B) (Sm protein B) (Sm-B) (SmB).	7222	-1.0673	0.1639	0.4405	-0.0787	-0.6114	-0.6136	-0.7183	-1.2141
AI851345	data source:SPTR source key:Q9N121 evidence:ISS~homolog to GLYCINE CLEAVAGE SYSTEM H PROTEIN	12966	-1.0666	-0.0458	0.3302	-0.8725	-0.7687	-0.3401	0.3479	0.3579
AI851284	Interferon-related developmental regulator 1 (Nerve growth factor- inducible protein PC4)	3326	-1.0666	0.6589	0.7393	-0.6414	-0.2393	-0.4008	-0.5846	-0.8092
AW545326	serine/threonine protein phosphatase type 1 alpha	5579	-1.0664	-0.6252	-0.1573	-0.5256	-0.6872	-0.3761	-0.5194	-0.8453
AI839882	unnamed protein product {Homo sapiens}	9919	-1.0662	-0.4599	0.0415	-0.7383	-0.7236	-0.3927	-0.3472	-0.4713
AI837417	inner membrane protein mitochondrial (mitofilin) {Homo sapiens}	13817	-1.0657	-0.3285	0.126	-0.2445	-0.3494	0.0413	0.7047	0.4852
AI835767	Similar to eukaryotic translation initiation factor 3 subunit 8 (110kD)	13858	-1.0654	-0.4868	-0.3745	-1.109	-1.2026	-1.0091	-0.9137	-1.0254
C76523	gene overexpressed in astrocytoma {Homo sapiens}	3744	-1.0654	-0.4319	-0.3076	-0.3055	-0.1728	0.0484	-0.5752	-1.0592
AW556040	transcription factor DRTF1 chain 1 - mouse	2012	-1.0653	0.0125	0.8476	-0.1009	-0.5326	-0.6935	-0.9234	-1.4074
AW539326	budding uninhibited by benzimidazoles 3 homolog (S. cerevisiae)	7158	-1.0651	0.4787	0.8429	-0.4312	-0.4261	-0.4005	-0.5165	-0.9195
AW557967	hypothetical protein FLJ20596 {Homo sapiens}	8750	-1.065	0.6201	0.7674	-0.3942	-0.5606	-0.6928	-0.7732	-1.123
AI838486	105-kDa heat shock protein {Mus musculus wagneri}	9950	-1.0649	1.5065	1.3026	-0.6	-0.4504	-0.3542	-0.626	-0.7976
AW555759	Prohibitin (B-cell receptor associated protein 32) (BAP 32). [Rat] {Rattus norvegicus}	3215	-1.0643	0.1499	0.7839	-0.3563	-0.2377	-0.0119	0.1946	0.0012
AI851555	Unknown (protein for MGC:7062)	4336	-1.0637	0.4104	0.0517	-0.7897	-0.9802	-0.7367	-0.7807	-1.2062
BE381518	fatty acid synthase	6185	-1.0623	0.5236	0.7508	-0.0998	0.3866	0.7181	1.7675	2.0455
AA409871	Actin cytoplasmic 1 (Beta-actin). [Chicken] {Gallus gallus}	3799	-1.0622	0.566	0.4991	-1.1869	-1.349	-0.9741	-1.0209	-1.439
AW546384	proteasome subunit C8	298	-1.0619	-0.203	0.0949	-0.5557	-0.6822	-0.368	-0.2486	-0.5553
AA409440	chaperonin-10 - mouse	10028	-1.0619	0.0605	0.4265	-0.6563	-0.5387	-0.2829	-0.3404	-0.687
AI841304	EST	9829	-1.0601	-0.6432	-0.3023	-0.6644	-0.8357	-0.7081	0.2003	0.2859
AI839015	Prohibitin (B-cell receptor associated protein 32) (BAP 32). [Rat] {Rattus norvegicus}	13437	-1.0598	0.2109	0.7806	-0.3447	-0.2806	-0.0536	0.189	0.0081
AW549782	proteasome chain C3 - rat	11974	-1.0597	-0.2556	0.2389	-0.5481	-0.5654	-0.3477	-0.2764	-0.6357
AI853552	T-complex protein 1 theta subunit (TCP-1-theta) (CCT-theta).	9362	-1.0587	0.3879	0.6704	-0.4996	-0.6238	-0.4572	-0.817	-1.2024
C76118	carboxy terminus of Hsp70-interacting protein	5540	-1.0584	-0.5875	0.0476	-0.1991	-0.7297	-0.6306	-0.7208	-0.9834
AA409679	RIKEN cDNA 9630050M13 gene	3840	-1.058	0.4656	0.7005	-0.1867	0.2377	0.3905	1.2167	0.9534
AA408801	Uridine 5'-monophosphate synthase (UMP synthase)	4788	-1.0572	-0.0792	0.5255	-0.3246	-0.7792	-0.9322	-0.6997	-1.2065
AI838680	tricarboxylate carrier - rat (fragment)	5657	-1.0563	-0.2043	0.2424	-0.5647	-0.1548	-0.0048	0.0566	-0.0892
AW538861	data source:SPTR source key:P04166 evidence:ISS~homolog to CYTOCHROME B5 OUTER MITOCHONDRIAL	11223	-1.0561	-0.4131	0.0051	-0.6765	-0.5926	-0.3138	0.2266	0.4048
AI851214	RIKEN cDNA 2410005K20 gene	4413	-1.0561	0.7386	0.7504	-0.8011	-0.4345	-0.615	-0.7709	-1.1282
AW539636	nucleolus-cytoplasm shuttle phosphoprotein - rat	9982	-1.0551	1.5312	1.5921	-0.3732	-0.0275	-0.2288	-0.5343	-1.1203
AI846339	profilin - mouse	12041	-1.0546	-0.188	0.1988	-0.791	-0.876	-0.6816	-0.9489	-1.2725
AU024674	citrate synthase	3174	-1.0545	-0.3855	0.1888	-0.474	-0.4187	0.0987	0.8334	0.6416
AU041137	Unknown (protein for IMAGE:3456442) {Homo sapiens}	9440	-1.0542	0.0772	0.5625	-0.3069	-0.1767	0.0708	0.7894	0.6178
AW559064	Wee1-like protein kinase (EC 2.7.1.112).	176	-1.054	-0.3132	0.6131	0.4605	-0.7248	-0.4341	-0.5532	-1.1229
AW537342	methylmalonate-semialdehyde dehydrogenase	1271	-1.0539	-0.2358	0.1245	-0.564	-0.617	-0.5977	-0.6867	-0.9648
BE377125	data source:MGD source key:MGI:97043 evidence:ISS~malic enzyme supernatant~putative	7483	-1.0534	-0.7935	-0.514	-1.1157	-1.1683	-0.3759	1.4026	1.4985
AI854624	Similar to eukaryotic translation initiation factor 3 subunit 9 eta 116kDa	12056	-1.0532	0.5083	0.8878	-0.4151	-0.4183	-0.4703	-0.5795	-0.9296
AW543485	Proteasome subunit beta type 4 precursor (EC 3.4.25.1) (Proteasome beta chain)	4082	-1.0529	-0.1814	0.1247	-0.2449	-0.4515	-0.2958	-0.2524	-0.4901
BE533593	26S protease regulatory subunit 8 (Proteasome subunit p45)	5639	-1.0529	0.228	0.6161	-0.0805	0.0531	0.0147	-0.2134	-0.4011
AI850838	inosine 5'-phosphate dehydrogenase 2	7151	-1.052	0.1352	0.8754	0.177	-0.2776	-0.5137	-0.9486	-1.3619
AW550297	cofilin 1, non-muscle	8440	-1.0519	-0.1958	0.1441	-0.7621	-0.9755	-0.7476	-0.8185	-1.215
C80529	Unknown (protein for IMAGE:3487040)	9581	-1.0513	-0.0258	0.0831	0.2126	0.082	0.2249	0.6664	0.6197
AI838344	hematopoietic progenitor protein	4013	-1.0513	0.004	0.1267	-0.1339	-1.0842	-1.0827	-1.252	-1.6511
C79335	data source:SPTR source key:Q9Y367 evidence:ISS~homolog to CGI-55 PROTEIN~putative	7704	-1.0513	0.0926	0.3596	-0.4062	-0.5837	-0.5704	-0.6515	-1.1111
AI836690	UBIN	5180	-1.0498	0.639	0.8492	-0.6507	-0.7667	-0.4705	-0.4249	-0.7015
AW556266	calcyclin binding protein	12208	-1.0496	0.165	0.4361	-1.0289	-0.9782	-0.7083	-0.6501	-0.9071
AI845883	data source:MGD source key:MGI:1929282 evidence:ISS~putative~telomerase binding protein p23	1379	-1.0495	0.0412	0.4658	-0.4214	-0.7745	-0.6011	-0.7328	-0.9998
AI854255	RIKEN cDNA 2410002O22 gene	10231	-1.0491	-0.2448	0.2359	-0.2728	-0.5818	-0.3784	-0.3104	-0.6307
AI839512	Mitochondrial import inner membrane translocase subunit TIM17 A.	3647	-1.0487	0.4721	0.3978	-0.6171	-0.4199	-0.0638	0.0825	-0.1657
AW542410	26S protease regulatory subunit 8 (Proteasome subunit p45)	7016	-1.0485	0.2072	0.5778	-0.0626	0.0589	-0.0128	-0.2273	-0.4435
AW546615	translation initiation factor eIF-2 alpha chain - rat	11738	-1.0483	0.3769	0.6524	-0.9108	-0.6904	-0.6384	-0.7102	-1.0699
AU022272	ATP-binding cassette sub-family E member 1 (RNase L inhibitor) (Ribonuclease 4 inhibitor) (RNS4I)	4468	-1.0475	0.5158	0.7948	-0.6034	-0.5218	-0.6093	-0.7074	-0.9144
BE306682	transcription factor DRTF1 chain 1 - mouse	13758	-1.0473	0.3525	0.9263	0.161	-0.3018	-0.5539	-0.9101	-0.9894
AI265129	Natural resistance-associated macrophage protein 1 (NRAMP 1).	1905	-1.0472	-0.0148	-0.0178	-0.8236	-0.9673	-0.6691	-0.6813	-0.8106
AI850119		5290	-1.0466	-0.7101	-0.2341	-0.2284	-0.5059	-0.1554	0.2352	0.1571
AW538481	Eukaryotic translation initiation factor 2 subunit 2	10606	-1.0466	0.1437	-0.0524	-1.0831	-0.8514	-0.7105	-0.6031	-0.8747
AW542954	RIKEN cDNA B130022C14 gene	171	-1.046	-0.1789	0.227	0.0254	-1.4105	-1.0829	-1.1626	-1.9981
BE380446	Serine/threonine protein phosphatase PP1-alpha 1 catalytic subunit (EC 3.1.3.16) (PP-1A). [Rabbit]	9268	-1.0459	-0.6132	-0.1032	-0.5039	-0.6628	-0.3617	-0.5185	-0.7768
AI849686	data source:SPTR source key:Q9EQL9 evidence:ISS~homolog to CONNECK1~putative	8331	-1.0455	-0.505	0.0725	-0.4924	-0.7211	-0.6001	-0.6317	-0.4801
AI838282	tubulin beta polypeptide {Homo sapiens}	5845	-1.0454	0.1268	0.1058	-0.1148	-1.4372	-0.7793	-0.8113	-1.2732
AW558305	adenylate kinase 2	10847	-1.0453	0.5387	0.7858	-0.0986	0.1491	0.5402	1.2377	0.9964
AI848987	hypoxanthine phosphoribosyltransferase (EC 2.4.2.8) - mouse	4181	-1.0451	0.5643	0.5854	-0.2158	-0.5081	-0.401	-0.1941	-0.3138
AI848165	unnamed protein product	2523	-1.0448	1.266	1.0875	-1.1099	-0.448	-0.5386	-0.8015	-1.2369
AI843868	RIKEN cDNA 1110004D19 gene	1719	-1.0438	-0.3246	0.0921	-0.216	-0.0007	0.2686	0.5906	0.628
AI851038	myosin regulatory light chain A smooth muscle - rat	3181	-1.0438	-0.1207	-0.1117	-1.2492	-1.3793	-0.8895	-0.8184	-1.3052
AI836539	FK506-binding protein 3 (EC 5.2.1.8) (Peptidyl-prolyl cis-trans isomerase) (PPiase) (Rotamase)	3033	-1.0433	-0.7571	-0.1286	-0.1577	-0.7444	-0.7528	-0.9218	-1.2522
AW539816	Unknown (protein for MGC:39035)	10718	-1.0431	-0.2616	0.3787	0.0216	-0.2056	-0.5491	-0.9456	-1.2874
AI847938	RIKEN cDNA 2900064A13 gene	13260	-1.0418	-0.6079	-0.096	-0.4781	-0.7372	-0.3511	-0.4898	-0.8726
AW538866		2788	-1.0417	0.4049	0.4415	-1.0068	-1.2039	-0.9268	-0.8319	-1.3855
AI854673	Unknown (protein for MGC:18882)	8024	-1.041	0.2391	0.0612	-0.988	-0.602	-0.1567	-0.2748	-0.4668
AI842277	Insulin-like growth factor binding protein 3 precursor (IGFBP-3) (IBP-3) (IGF-binding protein 3).	8445	-1.0404	-0.106	0.5577	0.4916	1.0051	1.8526	0.1112	-0.449
AW541476	expressed sequence AA673513	11292	-1.0396	0.4346	0.8461	-0.4182	-0.5786	-0.6435	-0.7514	-1.1552
AI843880	data source:SPTR source key:Q9NWZ6 evidence:ISS~homolog to CDNA FLJ20516 FIS CLONE KAT10126~	6690	-1.039	-0.3608	0.4435	-0.0079	-0.8522	-0.8603	-0.6559	-1.1873
AI847544	GPI-anchored protein p137 (p137GPI).	4462	-1.0389	-0.135	0.1576	-0.2915	-0.4868	-0.3703	-0.5494	-0.892
AI846041	ribosomal protein S4 cytosolic [validated] - rat	7338	-1.0386	0.0754	0.3712	-0.2529	-0.3351	-0.4242	-0.9835	-1.3453
AW544862	105-kDa heat shock protein {Mus musculus wagneri}	1540	-1.0385	1.5682	1.276	-0.5943	-0.4796	-0.2528	-0.5523	-0.7916
AU017869		2502	-1.0374	0.7919	0.955	-0.7623	-0.5453	-0.5787	-0.8103	-1.2683
AU042850	Chromobox protein homolog 5 (Heterochromatin protein 1 homolog alpha) (HP1 alpha).	707	-1.0371	-0.9531	0.0346	-0.0587	-0.8186	-0.4695	-0.4289	-0.9023
C79202	UNR-interacting protein (Serine-threonine kinase receptor-associated protein).	7032	-1.0366	0.2868	0.5412	-0.4051	-0.5389	-0.4553	-0.5706	-0.8433
AU041673	data source:MGD source key:MGI:97043 evidence:ISS~malic enzyme supernatant~putative	2185	-1.0362	-0.7545	-0.4972	-1.1255	-1.1576	-0.3677	1.4	1.5003
BE380397	Bop1	14169	-1.036	0.9426	1.2135	-0.4389	-0.0074	-0.1349	-0.3121	-0.6773
AW536740	RNA binding motif protein 14~data source:MGD source key:MGI:1929092 evidence:ISS~putative	10333	-1.0353	-0.2516	0.2123	-0.1667	-0.6326	-0.487	-0.7103	-0.9798
C86574		12573	-1.0352	-0.0218	0.5137	-0.3578	-0.1223	-0.3481	-0.7443	-0.8846
AW553091	26S protease regulatory subunit 4 (P26s4). [Rat] {Rattus norvegicus}	1462	-1.0349	-0.2951	-0.1274	-0.4163	-0.6544	-0.2513	-0.2062	-0.587
AI836829	protein kinase, cAMP dependent regulatory, type II alpha	3511	-1.0346	0.582	1.0119	-0.3067	-0.6537	-0.3788	-0.5164	-0.9892
AI853615	NADH dehydrogenase (ubiquinone) (EC 1.6.5.3) chain CI-B17 - bovine	13020	-1.0345	-0.194	0.2454	-0.1603	-0.51	-0.1056	0.1108	0.0403
AW537207	transcription factor NF-AT 45K chain - human	10472	-1.0343	-0.1392	0.4717	0.0995	-0.5917	-0.552	-0.5455	-0.9941
AW556206	heat shock protein 84 - mouse	10362	-1.0342	-0.2035	0.116	-0.4931	-0.5376	-0.5962	-0.7973	-0.965
AU018175	tricarboxylate carrier - rat (fragment)	9300	-1.0342	-0.1849	0.2351	-0.6072	-0.0619	0.0029	0.1576	0.0009
AI852729	Proteasome subunit beta type 7 precursor (EC 3.4.25.1) (Proteasome suubunit Z) (Macropain chain Z)	11001	-1.0336	-0.1839	0.0123	-0.207	-0.6429	-0.2189	0.1116	-0.2252
AI847437	UNR-interacting protein (Serine-threonine kinase receptor-associated protein).	10008	-1.0335	0.299	0.5892	-0.3581	-0.5187	-0.4482	-0.5968	-0.8094
AI836160	rRNA promoter binding protein {Rattus norvegicus}	12137	-1.0334	-0.3136	0.1489	-0.6141	-0.7081	-0.6834	-0.8774	-1.0411
C80185	data source:SPTR source key:Q9Y367 evidence:ISS~homolog to CGI-55 PROTEIN~putative	3760	-1.0332	0.0295	0.397	-0.4984	-0.5581	-0.5833	-0.7045	-1.1189
AI848244	data source:MGD source key:MGI:1338016 evidence:ISS~nerve growth factor receptor (TNFRSF16)	2211	-1.0326	-1.3576	-1.3593	-1.3668	-1.7615	-1.5626	-1.8942	-2.4294
C78264	eukaryotic translation initiation factor 2, subunit 2 (beta)	7241	-1.0321	0.1606	0.0015	-1.0781	-0.9678	-0.7806	-0.6757	-0.8737
AI837874	adenylate kinase 2	6391	-1.0316	0.5236	0.8141	-0.0764	0.2063	0.515	1.0255	1.041
AW537561	SPARC precursor (Secreted protein acidic and rich in cysteine) (Osteonectin) (ON)	4474	-1.0313	-0.2996	-0.1266	-0.4865	-0.5937	-0.3458	-0.2216	-0.5176
AI841010	Adenine phosphoribosyltransferase (EC 2.4.2.7) (APRT). [Steppe mouse] {Mus spicilegus}	7871	-1.0306	-0.2092	0.3538	-0.4289	-0.677	-0.6016	-1.2484	-1.7665
AI837463	eukaryotic translation elongation factor 1 alpha 1	1305	-1.0306	0.4237	0.7961	-0.2977	-0.3195	-0.0113	0.1087	-0.4345
AI851124	Similar to proteasome (prosome macropain) 26S subunit non-ATPase 3	3798	-1.0304	-0.1664	0.2805	-0.2667	-0.3539	-0.2056	-0.1493	-0.4852
AA407246	Unknown (protein for IMAGE:3449287) {Homo sapiens}	5411	-1.0298	-0.0405	0.666	-0.086	-0.6816	-0.6615	-0.7399	-0.9672
C77053	glycolipid transfer protein	7194	-1.0286	-1.0748	-0.3587	0.0033	-0.5443	-0.3441	-0.6379	-0.4108
AW537371	estrogen response element binding protein {Saguinus oedipus}	6773	-1.0275	-0.0175	0.4201	-0.7791	-0.6865	-0.7288	-1.0705	-1.6002
AW553404	Origin recognition complex subunit 6.	12770	-1.0267	-0.4688	0.2966	-0.2238	-0.7814	-0.717	-0.6752	-1.2179
AI844644	Ninjurin 1 (Nerve injury-induced protein 1).	9333	-1.025	-0.3364	-0.0638	-0.8071	-0.4929	-0.1905	-0.4753	-0.6943
AU041600	Origin recognition complex subunit 2.	7130	-1.0249	0.4299	0.7943	-0.529	-0.7094	-0.5571	-0.4081	-0.6757
AW539211	testis expressed sequence 27 {Homo sapiens}	4592	-1.0249	0.5006	0.6955	-0.2149	0.2499	0.6592	1.6342	1.8599
AI851493	Eukaryotic translation initiation factor 2 subunit 2	8398	-1.0247	0.1852	0.1622	-0.8213	-0.9368	-0.7415	-0.7637	-0.9431
AW550564	RIKEN cDNA 2410005K20 gene	11677	-1.0242	0.7409	0.812	-0.7488	-0.4079	-0.6126	-0.7343	-1.0884
AW553526	Nucleophosmin (NPM) (Nucleolar phosphoprotein B23) (Numatrin) (Nucleolar protein NO38).	3533	-1.024	0.1359	0.6048	-0.6402	-0.6987	-0.8135	-1.301	-1.7044
AI849142	BUB3 budding uninhibited by benzimidazoles 3 homolog (yeast)	10677	-1.0238	-0.261	0.0937	0.2782	-0.6251	-0.6038	-0.6993	-1.0757
AW549256	Eukaryotic translation initiation factor 6 (eIF-6) (B4 integrin interactor) (CAB) (p27(BBP)).	10662	-1.0236	0.3495	0.5202	-0.6512	-0.5714	-0.5041	-0.6945	-0.9688
AU044498	BAP	14140	-1.0228	0.341	0.6536	-0.4575	-0.2076	-0.0567	-0.1793	-0.5304
AW542410	26S protease regulatory subunit 8 (Proteasome subunit p45)	4465	-1.0222	0.1905	0.5663	-0.0693	0.0653	0.0051	-0.2149	-0.4475
AI852625		3312	-1.0219	-0.1152	0.5233	-0.1613	-0.6905	-0.4478	-0.4481	-0.8734
AW553526	Nucleophosmin (NPM) (Nucleolar phosphoprotein B23) (Numatrin) (Nucleolar protein NO38).	1168	-1.0216	0.1768	0.5653	-0.6473	-0.747	-0.7491	-1.2805	-1.7079
AI840121	KIAA0097 protein {Homo sapiens}	6896	-1.0212	-0.8382	-0.5118	0.2464	-1.0779	-0.8506	-0.8206	-1.0729
AI851039	GH27092p {Drosophila melanogaster}	5663	-1.0207	-0.2164	-0.1118	-1.2697	-1.4068	-0.9221	-0.8374	-1.2963
AW549756	Destrin (Actin-depolymerizing factor) (ADF).	6952	-1.0205	0.4283	0.4285	-1.1089	-1.2337	-0.8569	-0.4755	-1.2612
AI844626	Glycine amidinotransferase mitochondrial precursor (EC 2.1.4.1)	3756	-1.0203	-0.6543	-0.2378	-0.2429	-0.5208	-0.1524	0.1888	0.1467
AI849144	Nucleoporin 50 kDa (Nuclear pore-associated protein 60 kDa-like).	920	-1.0199	0.0866	0.421	-0.4845	-0.6828	-0.4302	-0.3984	-0.8069
AI838998	protein kinase 1 (EC 2.7.1.-) testis-specific - mouse	8861	-1.0196	0.2329	0.6014	-0.1448	-0.0886	0.319	0.6775	0.3659
AI837318	Similar to ATP-binding cassette sub-family F (GCN20) member 2	11452	-1.0184	0.2017	0.6006	-0.3884	-0.329	-0.361	-0.5436	-0.8662
AI844628	WD-repeat protein An11 homolog.	8717	-1.0176	-0.4726	-0.0892	-0.5255	-0.6834	-0.4545	-0.2743	-0.4886
AI836742	serine/threonine protein phosphatase type 1 alpha	1491	-1.0175	-0.6436	-0.066	-0.5112	-0.7073	-0.3604	-0.529	-0.8592
AI837587	EST	8715	-1.0168	-0.2546	0.1745	-0.4848	-0.7359	-0.3612	-0.5909	-0.9207
AW552203	polyadenylation protein CSTF64	3764	-1.0164	0.3626	0.7765	-0.2586	-0.5162	-0.5319	-0.6683	-0.916
AI844627	EST	6234	-1.0161	-0.6924	-0.2274	-0.252	-0.5131	-0.1351	0.1712	0.1565
AI852695	growth hormone-inducible membrane protein	1723	-1.0158	-0.4008	-0.3021	-0.4679	-0.6344	-0.1615	0.4177	0.4296
AU043985	RIKEN cDNA 1010001C05 gene	7390	-1.0155	-0.2472	0.4344	0.0875	-0.3804	-0.2094	0.0148	-0.3049
AI839417	moesin homolog {Mus sp.}	1858	-1.0153	-0.2294	-0.0779	-0.8359	-0.7884	-0.4582	-0.638	-1.0242
C78150	Asparaginyl-tRNA synthetase cytoplasmic (EC 6.1.1.22) (Asparagine-- tRNA ligase) (AsnRS). [Human]	2273	-1.0143	-0.115	-0.2382	-1.2178	-1.2106	-1.0324	-0.9679	-1.0017
AW549221	N-terminal acetyltransferase complex ARD1 subunit homolog.	10053	-1.0129	-0.32	0.1704	-0.3214	-0.4963	-0.556	-0.7622	-1.0398
AI854729	Similar to chromosome condensation 1	14121	-1.0128	0.1757	0.5135	-0.4704	-0.9093	-0.8781	-1.123	-1.2419
AW538286	RIKEN cDNA 2310005B10 gene	6462	-1.0108	0.047	0.3162	-0.5596	-0.5841	-0.6155	-0.8038	-1.0414
AI849793	Origin recognition complex subunit 2.	400	-1.0107	0.3478	0.7444	-0.8075	-0.8091	-0.6204	-0.4397	-0.7716
AI842950	Tropomyosin 5 cytoskeletal type.	8156	-1.0106	-0.1086	0.1617	-0.5743	-0.8564	-0.6594	-0.8428	-1.1166
AW536983	unnamed protein product {Homo sapiens}	13407	-1.0103	-1.4125	-1.0207	-0.6165	-1.8942	-1.3047	-0.9191	-1.0442
AW539759	haymaker protein	2596	-1.0102	0.2369	0.6557	-0.6796	-0.4938	-0.1807	-0.1448	-0.5536
AI846609	fructose-bisphosphate aldolase (EC 4.1.2.13) A - mouse	2509	-1.0085	0.0099	0.6107	-0.4653	0.0723	0.3419	0.9026	1.2004
null		8700	-1.0081	-0.1563	0.0929	-0.4478	-1.0267	-0.5589	-1.0523	-1.4256
AI838819	myb-binding protein 1a	2781	-1.0079	0.5073	0.803	-0.4933	-0.5733	-0.676	-0.9001	-1.2564
AW558463	microsomal glutathione S-transferase 3	12530	-1.0076	-1.1341	-0.8111	0.2964	0.6484	0.9293	0.7588	0.5969
AU024801		7561	-1.0074	0.2266	0.4269	-0.2924	-0.6034	-0.4816	-0.5891	-1.047
null		12172	-1.0072	-0.3089	0.0534	-0.5072	-0.6299	-0.5583	-0.5905	-0.491
AI847493	data source:MGD source key:MGI:1858317 evidence:ISS~putative~translocase of inner mitochondrial	6912	-1.007	0.6168	0.8732	-0.5613	-0.3978	-0.3148	-0.1959	-0.3614
AW547534	116 kDa U5 small nuclear ribonucleoprotein component (U5 snRNP- specific protein 116 kDa)	3985	-1.0064	-0.279	0.2715	-0.1312	-0.6166	-0.5364	-0.7744	-1.2713
AI850709	dolichyl-phosphate alpha-N-acetylglucosaminephosphotransferase 2	2950	-1.0057	-0.4905	-0.0874	-0.5476	-0.7666	-0.5069	-0.643	-0.7486
BE380506	tricarboxylate carrier - rat (fragment)	4292	-1.0055	-0.1567	0.1584	-0.6093	-0.0764	0.1032	0.2292	0.0103
AI842707		6321	-1.0055	0.6572	1.005	-0.0502	-0.158	-0.3093	-0.5036	-0.6705
AW537147	data source:SPTR source key:P52272 evidence:ISS~homolog to HETEROGENEOUS NUCLEAR	7945	-1.0053	-0.8174	-0.2604	-0.4361	-0.6089	-0.5539	-0.723	-1.1398
AI853132	PiUS {Oryctolagus cuniculus}	5374	-1.0051	1.2513	0.8625	-1.0095	-0.9183	-0.6772	-0.7901	-1.1171
AW558398	villin 2	9051	-1.0039	0.5774	0.2408	-0.7388	-0.6181	-0.7034	-1.3752	-1.8153
C80811	KIAA0097 protein {Homo sapiens}	5851	-1.0036	-0.8295	-0.5216	0.2409	-1.1294	-0.7751	-0.8337	-1.0921
AI851603	NADH dehydrogenase (ubiquinone) 1 alpha subcomplex 2 (8 kDa)	11636	-1.0032	-0.2109	-0.1325	0.1806	-0.2608	0.0716	0.2527	0.2549
AW551683	Small nuclear ribonucleoprotein associated protein B (snRNP-B) (Sm protein B) (Sm-B) (SmB).	21	-1.0031	0.1194	0.4023	-0.0685	-0.6147	-0.479	-0.5651	-1.0971
AI836876	cofilin 1, non-muscle	9187	-1.003	-0.2705	0.1698	-0.9245	-0.765	-0.6765	-0.6972	-1.0454
AW536137	T-complex protein 1 epsilon subunit (TCP-1-epsilon) (CCT-epsilon).	2232	-1.0029	0.271	0.4761	-0.3536	-0.4197	-0.3659	-0.7821	-1.2365
AW557425	hypoxanthine phosphoribosyltransferase (EC 2.4.2.8) - mouse	3935	-1.0023	0.5776	0.6167	-0.2766	-0.4805	-0.3315	-0.1162	-0.2744
AI846632	Similar to Not56 (D. melanogaster)-like protein	1918	-1.002	0.2762	0.7982	-0.3933	-0.4548	-0.3958	-0.3238	-0.7789
C81295	DNA-directed RNA polymerase (EC 2.7.7.6) 40k chain - mouse	5082	-1.0019	-0.3339	0.2176	0.0537	-0.4051	-0.451	-0.8503	-1.0677
AI850819	fatty acid synthase	1469	-1.0017	0.5548	0.7859	-0.1597	0.4302	0.764	1.7546	2.1047
AW556566	55 kDa erythrocyte membrane protein (P55) (Palmytoylated protein P55).	9827	-1.0015	-0.9336	-0.1567	0.0085	-0.2684	0.3184	-0.5658	-0.9703
null		6269	-1.0015	-0.4023	0.1285	0.1074	-0.5816	-0.2166	0.3068	0.0862
AU044777	unnamed protein product {Homo sapiens}	5136	-1.0009	0.7811	0.8075	-0.6966	-0.1235	-0.1978	-0.0036	-0.6465
BE532068	myosin regulatory light chain A smooth muscle - rat	2572	-1.0001	-0.1532	-0.0616	-1.2046	-1.4074	-0.9351	-0.863	-1.2742
AU024802		10016	-1.0001	0.224	0.3831	-0.2506	-0.577	-0.4797	-0.6368	-1.0462
AU020551	Unknown (protein for IMAGE:3953631) {Homo sapiens}	4559	-1	-0.9498	-0.2048	-0.1544	-0.7763	-0.3446	-0.9794	-1.2126
BE289801	DNA-directed RNA polymerase I largest subunit (EC 2.7.7.6) (RNA polymerase I 194 kDa subunit)	10165	-0.9997	0.9985	1.2247	-0.3005	-0.1041	-0.2515	-0.5661	-0.9749
AI840618	RIKEN cDNA 4921506J03 gene	12189	-0.9995	-0.4694	-0.1665	-0.2439	-0.4599	-0.4807	-0.9569	-1.3454
AW543409	EPCS26	5357	-0.9991	-0.6153	-0.1809	-0.4923	-1.1564	-1.1142	-0.951	-1.3237
C78398	Adenine phosphoribosyltransferase (EC 2.4.2.7) (APRT). [Steppe mouse] {Mus spicilegus}	9060	-0.9986	-0.1626	0.3529	-0.4262	-0.6664	-0.5918	-1.2374	-1.8065
AW546054	Mus musculus 3 days neonate thymus cDNA, RIKEN full-length enriched library, clone:A630046P15 product:unknown EST, full insert sequence.	11563	-0.9986	-0.1412	0.0682	-0.6903	-0.4639	0.0139	0.0452	-0.4877
AW543621	Origin recognition complex subunit 2.	13390	-0.9982	0.3987	0.6905	-0.5361	-0.7141	-0.5702	-0.7873	-0.7996
AU046152	GPI-anchored protein p137 (p137GPI).	13538	-0.998	-0.1361	0.2448	-0.2805	-0.5045	-0.4296	-0.6447	-0.9049
AI846924	Frataxin mitochondrial precursor (Fxn).	11080	-0.9977	-0.6498	-0.395	-0.8092	-0.7905	-0.5136	-0.2608	-0.5698
AI854305	Mus musculus adult male hippocampus cDNA, RIKEN full-length enriched library, clone:C630002N23 product:unknown EST, full insert sequence.	2812	-0.997	-0.2883	0.0348	0.0636	-0.3803	0.1988	0.5095	0.4691
AW557306	G1/S-specific cyclin D2.	952	-0.9963	-0.9278	-0.5155	-2.129	-1.6422	-1.1364	-0.2877	-0.5604
AI838551	Similar to prostaglandin-endoperoxide synthase 1	2494	-0.9956	-0.427	-0.7015	-0.9067	-0.7453	-1.148	-1.6448	-1.8602
AI837039		7663	-0.9949	-0.2228	0.1835	-0.7273	-0.9211	-0.7362	-0.7496	-1.1331
AI837089		110	-0.9948	-0.1355	0.1398	0.0188	-1.3799	-0.8795	-0.9513	-1.6321
C87669	data source:MGD source key:MGI:97043 evidence:ISS~malic enzyme supernatant~putative	6903	-0.9942	-0.2478	-0.2876	-0.9761	-0.9217	-0.3349	1.2224	1.3151
BE381707	data source:SPTR source key:Q9HAA6 evidence:ISS~homolog to CDNA FLJ11877 FIS CLONE HEMBA1007087	9279	-0.9935	-0.1899	0.2117	-0.299	-0.5311	-0.4586	-0.6376	-0.8102
AW546855	Elongation factor 1-gamma (EF-1-gamma) (eEF-1B gamma).	6102	-0.9932	-0.4761	0.1589	-0.2371	-0.3537	-0.4346	-0.848	-1.1482
AW540961	Syntaxin 4.	3209	-0.9928	0.2446	0.2991	-1.0732	-1.1189	-0.7398	-0.7023	-1.1817
AI848740	cAMP-dependent protein kinase inhibitor gamma form (PKI-gamma).	9859	-0.9927	-0.6251	-0.57	-0.5143	-0.8132	-0.2365	0.1221	-0.446
AW551732	KIAA1700 protein {Homo sapiens}	7072	-0.9927	-0.4438	0.1065	-0.2947	-0.3463	-0.3961	-0.7219	-1.0428
AW537395	E6-AP ubiquitin protein ligase	1280	-0.9922	0.1955	0.6327	-0.5645	-0.6217	-0.5972	-0.9037	-1.2524
AW541452	Queuine tRNA-ribosyltransferase (EC 2.4.2.29) (tRNA-guanine transglycosylase)	11954	-0.992	0.3646	0.7078	-0.5584	-0.4758	-0.5929	-0.7713	-1.078
AW544127	Rabin3 - rat	7967	-0.9918	-0.349	0.0252	-0.8704	-0.7851	-0.6037	-0.3647	-0.611
AI850401	Unknown (protein for IMAGE:4503366)	10702	-0.9915	0.5208	0.7587	-0.4682	-0.3337	-0.4545	-0.6446	-0.9332
AW536663	T-complex protein 1 eta subunit (TCP-1-eta) (CCT-eta).	3869	-0.991	0.1963	0.6294	-0.4128	-0.5288	-0.5215	-0.5851	-0.8497
AI841645	N-terminal acetyltransferase complex ARD1 subunit homolog.	7912	-0.9903	-0.2784	0.0768	-0.3655	-0.5152	-0.4958	-0.5993	-0.8313
AI850598	Eukaryotic translation initiation factor 4 gamma (eIF-4-gamma) (eIF- 4G) (eIF4G) (P220). [Rabbit]	11331	-0.9903	0.2848	0.612	-0.2737	-0.5461	-0.3333	-0.3343	-0.6799
AI854520	RIKEN cDNA 2600016F06 gene	5510	-0.9901	-0.9153	-0.413	-2.0457	-1.603	-1.083	-0.2206	-0.3923
AW549716	oral tumor suppressor homolog	11254	-0.9901	-0.3009	0.0639	-0.6275	-0.7776	-0.7902	-0.5618	-0.6576
AI851198	data source:MGD source key:MGI:1930948 evidence:ISS~nucleolar protein family A member 1	6298	-0.9897	0.4609	0.6973	-0.4754	-0.4317	-0.4975	-0.83	-1.1253
AW542365	data source:MGD source key:MGI:98931 evidence:ISS~putative~villin 2	6299	-0.9883	0.5089	0.1253	-0.8135	-0.5812	-0.612	-1.3672	-1.7122
AI848229	Chromobox protein homolog 5 (Heterochromatin protein 1 homolog alpha) (HP1 alpha).	5269	-0.9876	-1.0922	0.0356	0.0696	-0.7439	-0.4892	-0.5342	-0.9047
AI854680		7354	-0.986	0.6504	0.869	-0.5867	-0.5544	-0.4568	-0.6373	-0.881
AU019852		4881	-0.9856	0.2178	0.2378	-0.8253	-0.545	-0.2081	0.0057	-0.1676
AW553091	26S protease regulatory subunit 4 (P26s4). [Rat] {Rattus norvegicus}	13627	-0.9854	-0.2893	-0.121	-0.4111	-0.6146	-0.3887	-0.2421	-0.5064
AU020942	metalloprotease/disintegrin/cysteine rich protein precursor	1595	-0.9853	-0.1061	0.0811	-0.3409	-0.5735	-0.5317	-0.9404	-1.0585
AI852239	splicing factor U2AF homolog - mouse	13127	-0.9852	-0.0925	0.203	-0.4106	-0.5621	-0.5423	-0.6906	-1.116
AI844529	Mus musculus, clone IMAGE:2812479, mRNA	10481	-0.9838	-0.2441	0.0967	0.0247	-0.223	-0.3542	-0.7882	-1.1861
AW538569	data source:MGD source key:MGI:1929260 evidence:ISS~mitochondrial carrier homolog 2~putative	10581	-0.9837	-0.5298	-0.0879	-0.6985	-0.6111	-0.21	0.1314	0.1804
AW536592	G1/S-specific cyclin D2.	8774	-0.9829	-0.9148	-0.4592	-1.939	-1.583	-1.1688	-0.3176	-0.526
AI846882	data source:MGD source key:MGI:1333804 evidence:ISS~putative~von Hippel-Lindau binding protein 1	1638	-0.9823	-0.6519	-0.3827	-0.2571	-0.9531	-0.6236	-0.8832	-1.2713
AW552153	Similar to heterogeneous nuclear ribonucleoprotein A3	1360	-0.9819	-0.0366	0.386	-0.1999	-0.6155	-0.6075	-1.037	-1.4604
AI852014	C1orf19 {Homo sapiens}	9193	-0.9808	-0.5812	0.0866	0.0297	-0.6134	-0.6552	-0.7905	-1.2297
AI854867	RIKEN cDNA 1810026B05 gene	4787	-0.9808	-0.5231	-0.1498	-0.3527	-0.659	-0.4579	-0.5701	-0.7935
AI840360	EST	3360	-0.9805	-0.268	0.2424	-0.3571	-0.5692	-0.3155	-0.3378	-0.6563
AW539656	unnamed protein product {Homo sapiens}	3183	-0.9805	0.1401	0.6868	-0.4047	-0.302	-0.3714	-0.6822	-0.9768
AI837534		6873	-0.9804	-0.1852	0.5598	-0.4254	0.0851	0.2885	0.7965	1.1118
AI852377	HN1	6461	-0.9803	-0.8361	-0.3801	0.3964	-0.5505	-0.526	-0.5856	-0.9382
AI835878	EST	3201	-0.9802	0.038	0.5605	-0.3098	-0.1631	0.1235	0.7901	0.6199
AW549145	FK506-binding protein 3 (EC 5.2.1.8) (Peptidyl-prolyl cis-trans isomerase) (PPiase) (Rotamase)	13071	-0.9799	-0.6606	-0.1283	-0.1238	-0.6598	-0.5981	-0.8579	-1.1615
AU018739	KIAA0056 {Homo sapiens}	10335	-0.9797	-0.8239	0.2019	0.5956	-0.7979	-0.7234	-0.5376	-1.172
AI852457	protein-tyrosine-phosphatase	7965	-0.978	-0.5199	-0.0475	-0.2694	-0.7287	-0.5804	-0.5912	-0.8551
AI849729	data source:SPTR source key:O60927 evidence:ISS~homolog to HCG V	8110	-0.9778	-0.3175	0.0588	-0.6621	-0.7854	-0.6421	-0.6681	-0.9956
AI837070	BUB3 budding uninhibited by benzimidazoles 3 homolog (yeast)	12698	-0.9776	-0.1884	0.1348	0.3522	-0.6614	-0.6102	-0.6834	-1.0049
AU015618	data source:SPTR source key:P04166 evidence:ISS~homolog to CYTOCHROME B5 OUTER MITOCHONDRIAL	11295	-0.9773	-0.3804	-0.0434	-0.9191	-0.5898	-0.3338	0.2235	0.4531
AI844537	EST	4195	-0.9773	-0.1167	0.2868	-0.5313	-0.6711	-0.5333	-0.5939	-0.9301
AW549721	dnaK-type molecular chaperone precursor mitochondrial - mouse	1476	-0.977	-0.2112	-0.2034	-1.134	-0.9812	-0.7533	-0.287	-0.3649
AI852753	26S proteasome non-ATPase regulatory subunit 1 (26S proteasome regulatory subunit S1)	6203	-0.9769	-0.1153	0.1391	-0.3695	-0.4557	-0.1319	0.1574	-0.1844
AI840449	Small nuclear ribonucleoprotein Sm D1 (snRNP core protein D1) (Sm-D1) (Sm-D autoantigen).	11649	-0.9768	-0.423	0.0836	-0.4064	-0.659	-0.7422	-0.758	-0.9494
AI841705	Unknown (protein for MGC:7090)	5600	-0.9758	-0.1776	0.1609	0.0062	-0.2571	-0.3948	-0.8002	-1.1867
AI843565	T-complex protein 1 delta subunit (TCP-1-delta) (CCT-delta) (A45).	2657	-0.9758	0.2122	0.4331	-0.3312	-0.522	-0.4702	-0.6684	-1.0749
AW552290	Nucleoplasmin 3.	1346	-0.9751	0.8819	0.9939	-0.4522	-0.4895	-0.5103	-1.026	-1.2759
AU024536	Ninjurin 1 (Nerve injury-induced protein 1).	8388	-0.9748	-0.2922	0.029	-1.1165	-0.4774	-0.2632	-0.5806	-0.8455
AI844528	60S ribosomal protein L8. [Rat] {Rattus norvegicus}	7964	-0.9747	-0.2834	0.2136	0.0062	-0.2693	-0.366	-0.8007	-1.2227
AI840715	26S protease regulatory subunit 7 (MSS1 protein).	6596	-0.9743	-0.2374	0.1488	-0.4088	-0.4113	-0.3248	-0.2803	-0.4948
AI844798	RIKEN cDNA 2410007D12 gene	10904	-0.9742	-0.4625	-0.0316	-0.4602	-0.7897	-0.4105	-0.5119	-0.8198
AI839296	myosin regulatory light chain A smooth muscle - rat	10005	-0.9733	-0.2082	-0.088	-1.2416	-1.428	-0.9378	-0.8732	-1.3178
AU044586	poliovirus receptor homolog precursor - mouse	14099	-0.9732	-0.2157	-0.1436	0.0652	-0.4928	-0.5695	-0.2654	-0.5044
AI838549	DNA segment, Chr 15, ERATO Doi 785, expressed	13032	-0.9725	-0.6968	-0.0574	0.4267	-0.5437	-0.4551	-0.5326	-1.037
AW553043	Voltage-dependent anion-selective channel protein 3 (VDAC-3) (mVDAC3)	502	-0.9725	-0.3436	-0.0928	-0.5507	-0.8493	-0.5576	-0.4474	-0.5271
AI852039	Elongation of very long chain fatty acids protein 1.	150	-0.9725	-0.1987	0.0232	-0.8277	-0.6052	-0.257	-0.2938	-0.7722
C81324	data source:SPTR source key:P50213 evidence:ISS~homolog to ISOCITRATE DEHYDROGENASESUBUNIT ALPHA	913	-0.9721	0.3261	0.8152	-0.3344	0.2813	0.5955	1.4346	1.4389
AI852813	Similar to heterogeneous nuclear ribonucleoprotein A3	7790	-0.9717	0.0309	0.4332	-0.2143	-0.5814	-0.6944	-1.0152	-1.2549
AU042918	Similar to ADP-ribosyltransferase (NAD+; poly (ADP-ribose) polymerase)	722	-0.9716	-0.1919	0.725	0.0465	-0.2873	-0.2282	-0.4184	-0.6958
AW537790	Similar to poly(A)-binding protein cytoplasmic 4 (inducible form)	13728	-0.9714	0.2909	0.6934	-0.2	-0.3903	-0.5601	-0.9855	-1.2693
AI847155	Similar to ribosomal protein S6 kinase 90kD polypeptide 4	13680	-0.9706	-0.1914	-0.1039	-1.3573	-1.3734	-0.8764	-0.8672	-1.264
AU045845	14-3-3 protein tau (14-3-3 protein theta). [Rat] {Rattus norvegicus}	3148	-0.9705	-0.2609	0.022	-0.3191	-0.6696	-0.4109	-0.3311	-0.6977
AW537798	glucose-6-phosphate 1-dehydrogenase (EC 1.1.1.49) - mouse	13782	-0.9703	-0.225	0.4621	-0.1064	0.1841	0.0984	-0.1241	-0.3596
AI841306	D-glucuronyl C5-epimerase	12326	-0.9698	0.1929	0.013	-0.1664	0.2288	0.2346	-0.9296	-0.758
AW537114	RIKEN cDNA 2410005K20 gene	288	-0.9698	0.6437	0.8027	-0.7254	-0.4704	-0.5512	-0.7585	-1.1292
AI842612	MYG1 protein (Gamm1 protein).	3309	-0.9696	-0.2076	0.4501	-0.3271	-0.2274	-0.0047	0.2849	0.2769
AW537619	fructose-bisphosphate aldolase (EC 4.1.2.13) A - mouse	4490	-0.9694	-0.0286	0.6251	-0.4867	0.0573	0.3394	0.8585	1.1905
AI839582	BAP	4495	-0.969	0.2799	0.6719	-0.5325	-0.3193	-0.0162	-0.1921	-0.5683
AI852203	KIAA1126 protein {Homo sapiens}	5699	-0.9689	1.2875	0.8727	-1.0127	-0.8978	-0.73	-0.7875	-1.1237
AI837594	ATP synthase B chain mitochondrial precursor (EC 3.6.3.14).	1608	-0.9688	-0.3437	0.005	-0.3757	-0.4823	-0.1118	0.331	0.0991
AW547981	EST	8074	-0.9687	0.0113	0.8922	0.0933	-0.2801	-0.4916	-0.8822	-1.274
AA408960	DNA segment Chr 6 Wayne State University 157 expressed	10484	-0.9682	0.3545	0.6164	-0.4791	-0.6385	-0.5339	-0.6749	-0.997
AU019813	evidence:NAS~hypothetical protein~putative	8027	-0.968	-0.3731	-0.0876	-0.5088	-0.6086	-0.4162	-0.3977	-0.6613
AI843623	HR21spA	5740	-0.9678	-1.1343	-0.5001	0.3478	-0.8297	-0.703	-0.7317	-1.0432
AI853980	S-adenosylmethionine decarboxylase proenzyme 1 (EC 4.1.1.50) (AdoMetDC 1) (SamdC 1)	5604	-0.9667	0.7245	0.8631	-0.4819	-0.4747	-0.4057	-0.5771	-0.9542
AW536908	Similar to ash2 (absent small or homeotic)-like (Drosophila)	9121	-0.9665	-0.2981	0.0004	-0.4931	-0.7915	-0.8095	-0.9388	-1.2949
AI847551	Protein phosphatase 2C gamma isoform (EC 3.1.3.16) (PP2C-gamma)	11979	-0.9661	0.1382	0.8885	-0.2993	-0.3814	-0.3139	-0.3267	-0.8444
AI836012	T-complex associated-testis-expressed 1-like (Protein 91/23).	10625	-0.966	0.0391	0.3007	-0.4466	-0.7625	-0.5867	-0.5073	-0.6835
AW536410	Eukaryotic translation initiation factor 3 subunit 2 (eIF-3 beta) (eIF3 p36) (eIF3i)	7546	-0.9658	-0.1802	0.3767	-0.1892	-0.3472	-0.3537	-0.6569	-0.9618
AI844011	tyrosine-rich heat shock protein	541	-0.9655	-0.2052	0.3538	-0.2979	-0.3147	-0.2342	-0.6261	-0.8361
AI854330	data source:MGD source key:MGI:1859683 evidence:ISS~putative~ribonuclease P2	2167	-0.9648	-0.6908	-0.2144	-0.4792	-1.0847	-0.7258	-0.9027	-1.0885
AI837302	RIKEN cDNA 1010001C05 gene	7200	-0.9646	-0.195	0.464	0.0652	-0.416	-0.1508	0.0219	-0.2728
AI852185	transcription factor INI {Rattus norvegicus}	13280	-0.9643	-0.0523	0.3924	-0.078	-0.3327	-0.3776	-0.8071	-1.1894
AW536067	1-Cys peroxiredoxin	628	-0.9642	2.2723	2.4023	0.3158	0.9758	0.7692	-0.0572	-0.3287
AI846395	sterol regulatory element binding protein 2	12053	-0.9634	-1.4153	-1.0911	-0.9682	-0.585	-0.5802	-0.6969	-0.5901
AI841111	data source:MGD source key:MGI:106651 evidence:ISS~lymphocyte antigen 6 complex locus E~putative	9315	-0.9625	-0.5554	-0.078	-0.6465	-0.5666	-0.844	-1.005	-1.1534
AW548530	hypothetical protein FLJ20333 {Homo sapiens}	10250	-0.9622	-0.6212	-0.414	0.0334	-0.5923	-0.6029	-1.0577	-1.4235
C86267	Similar to hypothetical protein 384D8_6	6112	-0.9617	-0.7545	-0.0865	0.3711	-0.6107	-0.4162	-0.5966	-1.017
AW556392	70 kDa WD-repeat tumor rejection antigen homolog.	13971	-0.9617	-0.299	0.0774	-0.5925	-0.5237	-0.6119	-0.7668	-0.881
AU019232	expressed sequence AU018108	14010	-0.9613	1.6936	0.7064	-1.3458	-0.8399	-0.9289	-0.9184	-0.6171
AI853409	tricarboxylate carrier - rat (fragment)	13658	-0.9611	-0.1395	0.2013	-0.5036	-0.1068	0.0593	0.16	0.0928
AI854477	Similar to RNA binding motif protein 10	3285	-0.9609	0.2123	0.3354	-0.4526	-0.7839	-0.4932	-0.9712	-1.3499
AI844658	serum-inducible kinase {Homo sapiens}	6248	-0.9602	-0.5759	-0.1799	-0.2939	-0.4646	-0.0981	0.1459	0.1197
AI851237	Nucleolar GTP-binding protein 1 (Chronic renal failure gene protein) (GTP-binding protein NGB).	2773	-0.9601	0.6414	0.8661	-0.4843	-0.5936	-0.6404	-0.7787	-1.1519
AW544402	deubiquitinating enzyme Usp15	11776	-0.959	-0.272	0.146	-0.3366	-0.3163	-0.1745	-0.1302	-0.3981
AW543412	Proteasome subunit beta type 2 (EC 3.4.25.1) (Proteasome component C7-I) (Macropain subunit C7-I)	10367	-0.9588	0.0005	0.3837	-0.333	-0.421	-0.3383	-0.3002	-0.4962
AW537641	Dpy-30-like protein.	2721	-0.9585	-0.8117	-0.072	-0.2087	-0.7575	-0.6115	-0.5128	-0.8178
AI850491	Gamma-tubulin complex component 2 (GCP-2).	2619	-0.9584	-1.0276	-0.3681	-0.2923	-1.0497	-0.8773	-0.8556	-1.3426
AI835613	ubiquinol-cytochrome c reductase core protein 1	7579	-0.9584	-0.2543	0.2188	-0.3871	-0.2987	0.2367	0.6926	0.4348
AU024780	Calreticulin precursor (CRP55) (Calregulin) (HACBP) (ERp60). [Human] {Homo sapiens}	5734	-0.9584	0.7478	0.653	-0.6088	-0.482	-0.2597	-0.2231	-0.6362
AW555840	Similar to lamin B receptor	8766	-0.9581	-0.5949	-0.0869	-0.0103	-0.7124	-0.5997	-0.8699	-1.3337
AW556383	Proteasome subunit alpha type 5 (EC 3.4.25.1) (Proteasome zeta chain) (EC 3.4.25.1)	10983	-0.9581	-0.3566	0.2415	-0.1633	-0.2087	0.0691	-0.0224	-0.2871
AW544741	EST	1516	-0.9581	-0.2194	0.2397	-0.6025	-0.9628	-0.6216	-0.7416	-1.2319
AU017366	Transforming proteins P21 and P29. {Harvey murine sarcoma virus}	9505	-0.9578	0.1489	0.2882	-0.6763	-0.6698	-0.4178	-0.5847	-0.8343
AU019209	Similar to methyl-CpG binding domain protein 3	11577	-0.9577	-0.3014	0.1155	-0.3285	-0.663	-0.4738	-0.469	-0.8722
AW544382	RNA recognition motif. (a.k.a. RRM RBD or RNP domain) containing protein~data source:Pfam source	11718	-0.9576	1.1587	1.2164	-0.3721	-0.0004	-0.1686	-0.425	-0.8074
AI844137	, Highly similar to BRC2_MOUSE Breast cancer type 2 susceptibility protein [M.musculus]	8862	-0.9574	-0.2701	0.1313	-0.1807	-0.4575	-0.3108	-0.294	-0.5088
BE285305	Proteasome subunit beta type 7 precursor (EC 3.4.25.1) (Proteasome suubunit Z) (Macropain chain Z)	6403	-0.956	-0.3042	0.0489	-0.3156	-0.5666	-0.1181	0.0133	-0.194
AU045261	unnamed protein product	8309	-0.9556	-0.4756	-0.0217	-0.5731	-0.6819	-0.2187	0.2763	0.2138
AI853628	ATP synthase lipid-binding protein mitochondrial precursor (EC 3.6.3.14)	9939	-0.9551	0.0051	0.2538	0.0884	-0.2047	0.2317	0.612	0.3592
AU020725	data source:SPTR source key:Q9Z3F7 evidence:ISS~putative~related to PROMOTER ACTIVE FRAGMENT E3	3331	-0.955	0.5757	0.7552	-0.4109	-0.2977	0.0087	0.0051	-0.1434
AW744488	DNA polymerase epsilon p12 subunit (DNA polymerase epsilon subunit 4).	5179	-0.9549	0.1471	0.3306	-0.2699	-0.3811	-0.237	-0.1909	-0.3959
AI840089	Splicing factor arginine/serine-rich 3 (Pre-mRNA splicing factor SRP20) (X16 protein).	11150	-0.9548	0.1006	0.4508	-0.225	-0.5513	-0.6066	-0.8385	-1.2373
BE283238	data source:MGD source key:MGI:1929260 evidence:ISS~mitochondrial carrier homolog 2~putative	11377	-0.9546	-0.5146	-0.0815	-0.7001	-0.6401	-0.2152	0.1145	0.1643
null		1182	-0.9546	0.0753	0.5619	-0.6429	-0.6958	-0.7073	-1.1737	-1.616
C79581	moesin homolog {Mus sp.}	13798	-0.9536	-0.2717	-0.1458	-0.7589	-0.8378	-0.4855	-0.7005	-1.0316
C76940	Mus musculus adult male urinary bladder cDNA, RIKEN full-length enriched library, clone:9530006N05 product:unknown EST, full insert sequence.	7794	-0.9525	0.398	0.6275	-0.6984	-0.5516	-0.3386	-0.7506	-0.9461
AU045350	myosin regulatory light chain A smooth muscle - rat	964	-0.952	-0.2125	-0.0171	-1.2581	-1.4396	-0.9501	-0.9133	-1.337
AW546749	26S proteasome non-ATPase regulatory subunit 7 (26S proteasome regulatory subunit S12)	4227	-0.952	0.0216	0.3145	-0.5227	-0.506	-0.2817	-0.218	-0.5629
AW536842	Protein phosphatase 2C gamma isoform (EC 3.1.3.16) (PP2C-gamma)	9737	-0.9519	0.1279	0.9052	-0.1759	-0.477	-0.3511	-0.377	-0.8123
AI838132	ADAM23	7175	-0.9513	-0.2773	0.104	-0.5192	-0.7245	-0.3371	-0.5867	-0.9104
AW544350	Peptidyl-prolyl cis-trans isomerase NIMA-interacting 1 (EC 5.2.1.8) (Rotamase Pin1) (PPIase Pin1).	1243	-0.9506	0.2504	0.4622	-0.2795	-0.5301	-0.3309	-0.2555	-0.6791
AI840062	Sad1/unc-84 protein-like 1.	11806	-0.9504	-0.3812	0.1529	-0.5597	-0.5541	-0.5423	-0.5268	-0.3784
AW536274	data source:MGD source key:MGI:97775 evidence:ISS~phosphoribosyl pyrophosphate synthetase 1~	4029	-0.9501	0.483	0.8692	-0.068	0.0086	0.2547	1.038	0.3992
AI847669	Adapter-related protein complex 1 sigma 1A subunit (Sigma-adaptin 1A)	13518	-0.9499	-0.3946	0.1433	0.0318	-0.7191	-0.5614	-0.6157	-0.9185
AW537812	nonhistone chromosomal protein HMG-17 - mouse	3329	-0.9498	-0.9516	-0.6861	0.3709	-0.7811	-0.6042	-0.7108	-1.008
AI841345	14-3-3 protein eta chain - rat	4860	-0.9496	-0.2102	-0.1855	-0.3691	-1.0565	-0.5653	-0.7493	-1.0853
AU023294	data source:MGD source key:MGI:98931 evidence:ISS~putative~villin 2	10175	-0.9495	0.6048	0.2212	-0.5754	-0.45	-0.5674	-1.3845	-1.6899
AW537192	actin-binding LIM protein 1 long isoform	7386	-0.949	-0.2952	0.0497	-0.5369	-0.6075	-0.6563	-1.0347	-1.0333
AW544551	Prohibitin (B-cell receptor associated protein 32) (BAP 32). [Rat] {Rattus norvegicus}	7692	-0.9484	0.4855	0.9846	-0.3087	-0.1615	-0.0203	0.2378	0.0376
AW536866	DNA-directed RNA polymerase I 135 kDa polypeptide (EC 2.7.7.6) (RNA polymerase I subunit 2) (RPA135)	9699	-0.9482	1.3538	1.3594	-0.7919	-0.2156	-0.2093	-0.7032	-1.0845
AW538832	RIKEN cDNA 0610009E20 gene	9348	-0.948	0.5886	0.7864	-0.43	-0.2739	0.0262	0.4594	0.4201
AW548086	prothymosin alpha - mouse	1316	-0.9471	-0.6758	-0.1564	-0.228	-0.9018	-0.7326	-1.0971	-1.7524
C78447	WD-repeat protein BING4.	8491	-0.9469	0.6199	1.1504	-0.6022	-0.33	-0.5724	-1.1939	-1.3062
AW557408	protein-tyrosine kinase (EC 2.7.1.112) ark precursor - mouse	10764	-0.9465	-0.0162	-0.0496	-0.8421	-0.2406	-0.8271	-1.7001	-1.7931
AW536663	T-complex protein 1 eta subunit (TCP-1-eta) (CCT-eta).	1488	-0.9461	0.21	0.5951	-0.3794	-0.5391	-0.4457	-0.5789	-0.9158
null		5596	-0.9457	-0.6727	-0.1611	-0.2257	-0.8408	-0.7143	-1.1097	-1.71
AW536901	linker of T-cell receptor pathways	4083	-0.9457	-0.2685	0.0853	-0.3675	-0.5068	-0.4443	-0.6576	-0.9293
AI838042	EST	2163	-0.9452	-0.642	-0.0351	-0.5727	-0.7114	-0.3459	-0.1875	-0.4098
AI840560		12798	-0.9438	-0.6267	-0.0231	-0.607	-0.7707	-0.9465	-0.9496	-1.077
AW536803	data source:MGD source key:MGI:106651 evidence:ISS~lymphocyte antigen 6 complex locus E~putative	9671	-0.943	-0.5589	-0.1023	-0.5897	-0.6355	-0.7594	-1.0504	-1.2216
AW556539	Eukaryotic translation initiation factor 3 subunit 7 (eIF-3 zeta) (eIF3 p66) (eIF3d).	12909	-0.9429	0.4352	0.679	-0.2808	-0.2142	-0.2166	-0.5638	-0.946
AW539447	Clathrin coat assembly protein AP50 (Clathrin coat associated protein AP50)	3439	-0.9428	-0.4716	0.109	-0.2945	-0.4969	-0.398	-0.6439	-0.9123
AW544320	G10 protein homolog (EDG-2). [Human] {Homo sapiens}	1814	-0.942	0.1139	0.3542	-0.2666	-0.3152	-0.0982	0.1231	-0.2655
AU024246	data source:SPTR source key:Q9Y367 evidence:ISS~homolog to CGI-55 PROTEIN~putative	9570	-0.9418	0.3061	0.4794	-0.2566	-0.5642	-0.4178	-0.6162	-1.0225
AW547818	Fragile X mental retardation protein 1 homolog (Protein FMR-1) (FMRP).	7440	-0.9416	-0.5039	-0.1862	-0.1946	-0.484	-0.5097	-0.5375	-0.7473
AI844864	transcription factor NF-AT 45K chain - human	12505	-0.9415	-0.0741	0.4744	0.1303	-0.5488	-0.4599	-0.5077	-0.8997
AI837206	prothymosin alpha - mouse	7798	-0.9409	-0.3902	0.05	-0.1781	-0.7812	-0.681	-0.9702	-1.492
AW536858	This sequence is almost identical to HUMRSC433 D13632. {Homo sapiens}	2966	-0.9407	1.0406	0.9638	-0.9474	-0.4607	-0.5964	-0.8672	-1.3409
AI840128	, Weakly similar to 2122283A Wiskott-Aldrich syndrome protein [Mus musculus] [M.musculus]	5043	-0.9405	-0.4098	-0.2967	-0.4109	-0.572	-0.2442	0.2703	0.2752
AW551808	NUANCE {Homo sapiens}	8296	-0.9399	-0.0912	0.0161	-0.9887	-0.9012	-0.8317	-0.8926	-0.9031
AI841650	unnamed protein product	10425	-0.9397	-1.061	-0.6954	-1.3523	-1.4247	-0.5119	-0.1418	-0.3072
AI851649	prp28 U5 snRNP 100 kd protein {Homo sapiens}	9103	-0.939	-0.4067	-0.31	-0.5027	-0.7282	-0.8413	-1.454	-1.7304
AI843081	brain Na++/Ca++ exchanger-associated protein {Rattus norvegicus}	12815	-0.939	-0.1569	0.1633	-0.0256	-0.33	-0.2596	-0.0306	-0.1736
AI848156	, Weakly similar to splicing factor, arginine/serine-rich 4 (SRp75); similar to splicing factor, arginine/serine-rich 4 (SFRS4) [Mus musculus] [M.musculus]	13004	-0.938	-0.468	0.057	-0.0669	-0.376	-0.498	-0.4154	-0.7233
AI853917	Proteasome subunit beta type 2 (EC 3.4.25.1) (Proteasome component C7-I) (Macropain subunit C7-I)	13914	-0.9373	0.0158	0.3687	-0.3459	-0.4004	-0.3159	-0.2919	-0.4749
AI848100	expressed sequence AI848100	6055	-0.9369	0.1655	0.2483	-0.4302	-0.7378	-0.5379	-0.4345	-1.0186
AI853299	RIKEN cDNA 1110017C15 gene	8630	-0.9361	0.8061	0.9186	-0.6556	-0.4707	-0.4871	-0.9775	-1.1306
AW557507		5598	-0.9359	0.2098	0.2196	-1.0951	-1.2696	-0.895	-1.0736	-1.4245
AW550679	Similar to DEAD/H (Asp-Glu-Ala-Asp/His) box polypeptide 27	12908	-0.9357	0.3454	0.6462	-0.6163	-0.6509	-0.6092	-1.0025	-1.2647
AW546432	COP9 complex subunit 6	3052	-0.9352	-0.3828	0.1237	-0.2899	-0.4622	-0.3655	-0.3967	-0.6581
AW543510	data source:SPTR source key:Q9Y3B9 evidence:ISS~homolog to human CGI-115 PROTEIN~putative	11622	-0.9352	1.0748	0.8789	-0.754	-0.409	-0.4181	-0.7888	-1.2148
AW548086	prothymosin alpha - mouse	3690	-0.9351	-0.6015	-0.1122	-0.1944	-0.8992	-0.7612	-1.0887	-1.7713
C80438	purine synthesis multifunctional protein - mouse	7170	-0.9351	0.6187	1.1811	-0.1813	-0.2559	-0.3419	-0.6772	-0.9905
AW547469	14-3-3 protein epsilon (Mitochondrial import stimulation factor L subunit)	5836	-0.9342	-0.2103	0.1903	-0.4571	-0.7247	-0.5301	-0.5117	-0.7764
AI850286	Acyl carrier protein mitochondrial precursor (ACP) (NADH-ubiquinone oxidoreductase 9.6 kDa subunit)	6555	-0.9341	-0.2938	0.1446	0.0241	-0.2643	0.0267	0.5693	0.6193
AW538183	Unknown (protein for MGC:36467)	935	-0.9332	0.0293	0.3293	-0.1645	-0.5724	-0.3553	-0.5627	-0.9258
AW544139		3060	-0.933	-0.0456	0.6028	-0.452	0.0779	0.3311	0.8981	1.1928
AI836824	protein phosphatase-1 regulatory subunit 7	6687	-0.9329	-0.4046	0.0011	-0.3044	-0.5446	-0.2794	-0.4031	-0.8811
AI841326	Serotransferrin precursor (Transferrin) (Siderophilin) (Beta-1-metal binding globulin).	3046	-0.932	0.1795	0.3995	-0.5334	-0.5632	-0.4055	-0.2075	0.1784
AI841933	Eukaryotic translation initiation factor 3 subunit 2 (eIF-3 beta) (eIF3 p36) (eIF3i)	13643	-0.9313	-0.182	0.3877	-0.1141	-0.3237	-0.3628	-0.727	-0.929
AW537497	branched chain ketoacid dehydrogenase kinase	3625	-0.9312	-0.9096	-0.2884	-0.401	-0.604	-0.4179	-0.3974	-0.6774
AW552240		6198	-0.9301	-0.5501	-0.0866	-0.2122	-0.8401	-0.7342	-1.0862	-1.7208
AI847721	DNA-directed RNA polymerase (EC 2.7.7.6) 40k chain - mouse	5183	-0.93	-0.264	0.2271	0.1112	-0.2669	-0.3028	-0.6972	-0.9225
AI843448	microsomal glutathione S-transferase 3	13225	-0.9296	-0.9615	-0.5929	0.2522	0.5723	0.8935	0.6857	0.5744
AW539338	transcription factor C1 (HCF)	4661	-0.9294	0.6788	0.5021	-0.2085	-0.0447	0.096	-0.094	-0.6952
AU015685	eIF2 gamma	8776	-0.9289	0.1622	0.534	-0.5073	-0.4886	-0.3957	-0.5315	-0.7728
C76175	Translation initiation factor eIF-2B epsilon subunit (eIF-2B GDP-GTP exchange factor). [Rat]	12411	-0.9284	-0.2865	0.1173	-0.4184	-0.6729	-0.4838	-0.6373	-0.8603
AI841633	Mus musculus adult male testis cDNA, RIKEN full-length enriched library, clone:4933415P20 product:unknown EST, full insert sequence.	7858	-0.928	-0.256	0.1872	-0.5484	-0.6314	-0.6343	-0.8285	-0.8199
AI840202	glvr-1 protein - mouse	9419	-0.9277	0.1741	-0.3268	-1.2265	-1.0731	-0.999	-1.2767	-1.5673
null		8961	-0.9276	-0.2178	0.2758	-0.0067	-0.2567	-0.3052	-0.6226	-1.0001
AW547517	Small nuclear ribonucleoprotein Sm D1 (snRNP core protein D1) (Sm-D1) (Sm-D autoantigen).	11386	-0.9275	0.0182	0.2623	-0.1519	-0.6312	-0.6214	-0.8367	-1.2598
AI847475	26S proteasome non-ATPase regulatory subunit 6 (26S proteasome regulatory subunit S10) (p42A).	12490	-0.9275	0.1959	0.4975	-0.2781	-0.4929	-0.2518	-0.2354	-0.4268
AI850375	Unknown (protein for MGC:36369)	453	-0.9275	0.3384	0.457	-0.5988	-0.7731	-0.7157	-0.9934	-1.3742
AU043400	RanBP7/importin 7	9081	-0.9274	0.5817	0.5922	-0.4427	-0.4684	-0.4898	-0.6928	-0.8576
AI837903	data source:SPTR source key:Q9UI09 evidence:ISS~homolog to NADH:UBIQUINONE OXIDOREDUCTASE 17.	9905	-0.9273	-0.2426	0.2286	-0.2549	-0.4092	-0.2684	-0.002	-0.0326
AI854838	14-3-3 protein epsilon (Mitochondrial import stimulation factor L subunit)	9761	-0.9269	-0.2668	0.1789	-0.4483	-0.7122	-0.5307	-0.4731	-0.7539
C86052	calponin 1	7957	-0.9269	0.0981	0.5088	-0.4356	-0.284	0.0318	0.683	0.4986
AU024203	serine/arginine-rich protein specific kinase 1	2791	-0.9264	-0.0021	0.4094	-0.4084	-0.5388	-0.4834	-0.6441	-0.8062
AI837657	proteasome (prosome macropain) 26S subunit ATPase 3	1090	-0.9261	-0.5465	0.0144	-0.5085	-0.7937	-0.5119	-0.4432	-0.7488
AW536599	14-3-3 protein eta chain - rat	13636	-0.9257	-0.2346	-0.2343	-0.3262	-1.0151	-0.6017	-0.7326	-1.0154
AA408677	thioredoxin reductase 1	4774	-0.9255	0.1335	0.3181	-0.5057	-0.6357	-0.7428	-0.6193	-0.8995
AU044574	data source:SPTR source key:P50914 evidence:ISS~homolog to 60S RIBOSOMAL PROTEIN L14 (CAG-ISL 7)~	4239	-0.9253	-0.4127	-0.0645	-0.2883	-0.3028	-0.3893	-0.8621	-1.2492
AW539447	Clathrin coat assembly protein AP50 (Clathrin coat associated protein AP50)	1082	-0.9251	-0.4324	0.1201	-0.2606	-0.5083	-0.412	-0.6378	-0.903
AI842332	Rho GDP-dissociation inhibitor 1 (Rho GDI 1) (Rho-GDI alpha) (GDI-1).	4151	-0.9247	-0.2278	0.151	-0.5278	-0.669	-0.3372	-0.5362	-0.8113
AI847198	data source:MGD source key:MGI:1929282 evidence:ISS~putative~telomerase binding protein p23	8410	-0.9246	0.0394	0.5278	-0.5034	-0.6629	-0.5996	-0.7394	-0.9208
AI853604	gene rich cluster, C2f gene	10551	-0.9245	0.3875	0.7028	-0.3453	-0.3564	-0.2989	-0.4945	-0.8214
C76173	protein-tyrosine-phosphatase	7477	-0.9239	-0.5037	-0.0202	-0.2806	-0.7282	-0.5524	-0.5085	-0.7525
AW552958	RIKEN cDNA 2600016F06 gene	12542	-0.9238	-0.7911	-0.3455	-1.6414	-1.434	-1.011	-0.2992	-0.4221
AI839452		11049	-0.9227	-0.2698	-0.0747	-0.7217	-0.5237	-0.2963	0.3189	0.6384
C85882	Asparaginyl-tRNA synthetase cytoplasmic (EC 6.1.1.22) (Asparagine-- tRNA ligase) (AsnRS). [Human]	11005	-0.9222	-0.1105	-0.2572	-1.2037	-1.2149	-0.9915	-0.8632	-0.9269
AW538874		10232	-0.922	-0.5558	-0.2264	-0.7858	-0.8331	-0.7588	-0.9233	-0.9713
AW536816	ZW10 interactor (ZW10 interacting protein-1) (Zwint-1).	12766	-0.9215	-0.0699	0.2415	-0.3321	-0.6822	-0.2672	-0.1507	-0.3612
AI848085	Synaptotagmin I (SytI) (p65).	6705	-0.9215	-0.0348	0.4624	-0.2338	-0.3272	-0.209	0.1134	-0.0274
AW546168	5S ribosomal protein	4131	-0.9213	-0.3131	-0.3132	-0.1593	-0.2774	-0.2594	-1.1427	-1.6383
AI848455	immunophilin p59 - mouse	4306	-0.9213	0.0729	0.6014	-0.359	-0.4849	-0.3635	-0.3483	-0.5657
AU043122	cytochrome c oxidase subunit Vb	7230	-0.9201	-0.2891	-0.076	-0.1937	-0.2265	0.2098	0.7266	0.6613
AI848140	RIKEN cDNA 3930402F23 gene	5534	-0.9194	-0.4638	-0.3709	-1.0617	-1.1572	-0.8477	-0.9692	-1.2476
AI854361	putative senescence-associated protein {Pisum sativum}	626	-0.918	0.3714	0.8238	-0.3609	-0.1642	0.022	0.3597	0.3033
AW544540	data source:SPTR source key:Q9NUL0 evidence:ISS~homolog to DJ543J19.5 (CGI-107 PROTEIN)~putative	12571	-0.9175	0.2345	0.5224	-0.3201	-0.4993	-0.4993	-0.0183	-0.2498
AW552022	nudix hydrolase	9889	-0.9174	-0.5292	0.4002	0.057	-0.237	-0.1102	0.1298	0.137
AW544924	p21-activated protein kinase-interacting protein 1	1552	-0.917	0.7256	0.6264	-0.5572	-0.4642	-0.1344	-0.1732	-0.6268
AI849102	Mus musculus 7 days neonate cerebellum cDNA, RIKEN full-length enriched library, clone:A730025A07 product:unknown EST, full insert sequence.	13923	-0.9167	0.2955	0.5101	-0.2518	-0.4134	-0.3871	-0.4922	-0.687
AI840023	data source:MGD source key:MGI:97043 evidence:ISS~malic enzyme supernatant~putative	13235	-0.9166	-0.6224	-0.3763	-1.0016	-1.0585	-0.3026	1.3577	1.3494
AU020218	Id-associated protein 1 - mouse	3627	-0.9164	0.5088	0.6344	-0.7727	-0.622	-0.4803	-0.5447	-1.0918
AI839756	Thioredoxin mitochondrial precursor (Mt-TRX) (Thioredoxin 2).	2382	-0.9163	0.1622	0.765	-0.1021	0.1563	0.2101	0.2404	0.0676
AI835510	expressed sequence AA407588	6525	-0.9162	0.8139	0.9758	-0.6749	-0.4018	-0.4649	-0.6894	-1.0283
AW539257	cell proliferation related protein CAP	9587	-0.9155	-0.1184	0.4089	-0.2184	-0.3743	-0.3995	-0.6585	-0.9384
AW556203	S-adenosylmethionine decarboxylase proenzyme 1 (EC 4.1.1.50) (AdoMetDC 1) (SamdC 1)	2906	-0.9154	0.7045	0.8004	-0.3915	-0.1927	-0.2453	-0.3482	-0.5467
AI836804	Proteasome subunit alpha type 1 (EC 3.4.25.1) (Proteasome component C2) (Macropain subunit C2)	1137	-0.9142	-0.3858	0.1079	0.2188	-0.2374	0.0095	0.6775	0.668
AW536826	RIKEN cDNA 3110048P04 gene	12821	-0.9138	-0.0849	0.1537	-0.0179	-0.5409	-0.5096	-0.9518	-1.2626
AW536839	SKD3 protein.	7290	-0.9137	-1.0618	-0.6677	-0.2275	-0.7388	-0.3259	0.2496	0.3204
AI834990	EST	9665	-0.9137	-0.1724	0.4132	-0.2127	-0.3649	-0.3777	-0.6821	-0.9661
AI848417	data source:MGD source key:MGI:1929260 evidence:ISS~mitochondrial carrier homolog 2~putative	1351	-0.9135	-0.5025	-0.0659	-0.7365	-0.6404	-0.1696	0.1199	0.1842
AI853224	NORPEG-like protein	1753	-0.9135	-0.1028	-0.4077	-1.7632	-1.5352	-1.0774	-1.2407	-1.5439
AA408733	DNA segment Chr 9 Wayne State University 149 expressed	5453	-0.9125	0.157	0.645	-0.2545	-0.3903	-0.1568	-0.2117	-0.4892
C78065	Mus musculus 7 days neonate cerebellum cDNA, RIKEN full-length enriched library, clone:A730062M15 product:Mus musculus U22 snoRNA host gene (UHG) gene, complete sequence, full insert sequence.	7878	-0.9121	0.3966	0.4461	0.0093	-0.1686	-0.5354	-0.9833	-1.4352
AW550812	aldose reductase	9782	-0.912	-0.0547	0.3252	-0.3173	-0.2872	-0.2651	-0.1282	-0.1938
AI843886	Rabin3 - rat	3513	-0.9117	-0.7119	-0.0771	-1.0547	-0.9569	-0.6441	-0.2656	-0.508
AW537462	endothelial and smooth muscle cell-derived neuropilin-like protein	4236	-0.9116	0.0918	0.5638	-0.4397	0.0469	0.3483	0.7928	1.1054
AW547268	Similar to px19-like protein	11402	-0.9113	-0.5529	-0.1034	-0.4499	-0.7459	-0.4889	-0.6566	-0.8625
AI852269	expressed sequence C85251	1985	-0.9111	-0.3019	-0.2783	-0.4823	-0.6459	-0.4873	0.192	0.1673
AI849326	Splicing factor arginine/serine-rich 3 (Pre-mRNA splicing factor SRP20) (X16 protein).	9652	-0.9111	0.2577	0.5003	-0.0679	-0.5644	-0.5311	-0.799	-1.2142
AI844222	Similar to DNA polymerase epsilon subunit 3	991	-0.9107	-0.0747	0.5556	0.0696	-0.7298	-0.507	-0.4224	-0.838
AW544858	data source:MGD source key:MGI:1333804 evidence:ISS~putative~von Hippel-Lindau binding protein 1	10788	-0.9105	-0.4336	-0.2968	-0.2327	-0.8613	-0.6071	-0.823	-1.1571
AW552886	Transitional endoplasmic reticulum ATPase (TER ATPase) (15S Mg(2+)- ATPase p97 subunit)	3198	-0.9103	-0.4446	0.2518	-0.3074	-0.3577	-0.1949	-0.0132	-0.2516
AW538202	data source:MGD source key:MGI:1353653 evidence:ISS~putative~thioredoxin-like 2	3902	-0.9103	-0.0616	0.3105	-0.4929	-0.2877	-0.2808	-0.4181	-0.6033
AW546168	5S ribosomal protein	9109	-0.9096	-0.3176	-0.3231	-0.0945	-0.2866	-0.2744	-1.1482	-1.6271
AU045161	data source:SPTR source key:Q9H5J8 evidence:ISS~homolog to CDNA: FLJ23363 FIS CLONE HEP15507	3333	-0.9096	0.7102	0.7102	0.0734	-0.385	-0.451	-0.8404	-1.5006
C76678	data source:MGD source key:MGI:97775 evidence:ISS~phosphoribosyl pyrophosphate synthetase 1~	4311	-0.909	0.6909	1.0425	-0.0289	0.171	0.4364	1.3429	0.6842
AI850750	DNA-directed RNA polymerase I largest subunit (EC 2.7.7.6) (RNA polymerase I 194 kDa subunit)	2963	-0.9088	0.9731	1.1608	-0.3225	-0.064	-0.2246	-0.4693	-0.6053
AU045238	HR21spA	951	-0.9087	-1.0311	-0.4806	0.3898	-0.8437	-0.6583	-0.7589	-1.0367
AI854574	Ku70	4863	-0.9087	0.2086	0.6704	-0.0817	-0.4576	-0.3432	-0.4147	-0.822
AW536843	T-complex protein 1 delta subunit (TCP-1-delta) (CCT-delta) (A45).	12241	-0.9086	0.2133	0.3837	-0.3873	-0.5435	-0.4069	-0.7116	-0.9859
AW542916	Unknown (protein for MGC:7062)	4722	-0.9077	0.3611	0.0822	-0.9514	-1.0146	-0.7185	-0.7931	-1.1528
AW548503	Sodium/potassium-transporting ATPase beta-3 chain	12094	-0.9073	-0.4455	-0.0139	-0.0022	-0.0115	0.0159	0.0721	-0.0475
AW543974	hypothetical protein	2991	-0.9069	-0.2519	0.2659	-0.316	-0.6531	-0.3987	-0.3766	-0.7174
C87134	Similar to heterogeneous nuclear ribonucleoprotein A3	2473	-0.9067	-0.0554	0.321	-0.2656	-0.5097	-0.5512	-0.8339	-1.3329
AW546168	5S ribosomal protein	6636	-0.9066	-0.3171	-0.3172	-0.1148	-0.3039	-0.4448	-1.1344	-1.6167
AI838212	14-3-3 protein epsilon (Mitochondrial import stimulation factor L subunit)	10311	-0.9054	-0.261	0.1743	-0.4903	-0.6028	-0.4763	-0.4681	-0.6383
AI839509	Down syndrome critical region protein 3 homolog (Down syndrome critical region protein A homolog).	13180	-0.9054	-0.2554	0.6946	0.4596	0.4581	0.3843	0.1088	0.104
AW547467	RIKEN cDNA 2310058A11 gene	1006	-0.9053	0.5704	0.7463	-0.4739	-0.6714	-0.6088	-0.9466	-1.3217
AW536439	DNA segment Chr 17 human D6S45	8225	-0.9049	-0.7057	-0.1454	-0.3308	-0.7789	-0.5943	-0.5693	-0.8907
AI851220	Cytochrome c oxidase polypeptide VIIb mitochondrial precursor (EC 1.9.3.1).	2054	-0.9047	-0.4327	0.0011	0.2052	-0.1491	0.1777	0.523	0.3218
AI842741	RORgamma t	14322	-0.9046	-0.1636	0.0188	-0.9912	-1.0071	-0.4902	-0.3499	-0.5597
AW558406	UNR-interacting protein (Serine-threonine kinase receptor-associated protein).	11551	-0.9045	0.4868	0.716	-0.1725	-0.4238	-0.42	-0.5987	-0.7602
BE136854	KIAA0097 protein {Homo sapiens}	9812	-0.9041	-0.7049	-0.4416	0.1976	-0.9028	-0.6631	-0.7764	-1.0924
AI846191	microtubule-associated serine/threonine protein kinase MAST205 - mouse	9157	-0.9041	-0.1103	-0.0723	-0.6945	-1.1385	-0.8343	-0.6995	-1.1112
AI840100	Similar to px19-like protein	11199	-0.904	-0.5382	-0.105	-0.4672	-0.7428	-0.5169	-0.6837	-0.8446
AU020239	EST, Moderately similar to JN0778 ribosomal protein L12 - mouse [M.musculus]	2693	-0.9034	-0.3115	-0.3119	-0.5257	-0.6714	-0.7985	-1.5946	-1.7014
AW546893	Pescadillo homolog 1.	5125	-0.903	0.3641	0.5472	-0.6075	-0.242	-0.3541	-0.6426	-0.9555
C81017	Unknown (protein for MGC:11670)	5922	-0.9027	-0.8243	-0.2823	-0.8726	-0.1914	0.1914	0.8266	1.0379
AI851647	Similar to SH3 domain binding glutamic acid-rich protein like 3	4123	-0.9021	-0.8592	-0.6617	-1.181	-1.438	-0.8302	-0.9909	-1.2955
AI847444	Activator 1 40 kDa subunit (Replication factor C 40 kDa subunit) (A1 40 kDa subunit)	7601	-0.9017	-1.2792	-0.0223	0.2676	-0.6807	-0.5049	-0.3829	-0.8635
AI853908	carbonic anhydrase III	5905	-0.9017	0.2148	0.2882	-0.7111	-0.7482	-0.4856	-0.1401	0.5311
BE290057	sigma receptor 1 - mouse	7674	-0.9014	0.4703	0.8428	-0.1175	-0.2206	0.0894	0.4152	0.425
AU042846	Proteasome subunit alpha type 4 (EC 3.4.25.1) (Proteasome component C9) (Macropain subunit C9)	10336	-0.9007	-0.2775	0.0598	-0.3585	-0.5029	-0.2607	-0.0583	-0.3505
AW558951	Mitochondrial precursor proteins import receptor (Translocase of outer membrane TOM70).	6318	-0.9004	0.9633	0.914	-0.5017	-0.4218	-0.3352	-0.3082	-0.6398
AU042546	14-3-3 protein tau (14-3-3 protein theta). [Rat] {Rattus norvegicus}	3845	-0.8995	-0.1356	-0.0035	-0.2977	-0.6519	-0.4079	-0.4185	-0.6448
AW557943	PSMB5	14262	-0.8992	-0.1652	0.115	-0.2957	-0.5148	-0.1844	0.2493	-0.3402
AI846025	p21-activated protein kinase-interacting protein 1	6095	-0.8989	0.696	0.6346	-0.6097	-0.5134	-0.2895	-0.256	-0.6358
AU043086	lysophospholipase I	247	-0.8977	-0.6229	-0.1667	-0.4086	-0.4359	-0.1489	0.139	-0.0077
C78009	RIKEN cDNA 1810060K07 gene	11986	-0.8977	0.4438	0.4421	-0.9008	-0.3469	-0.3583	-0.5246	-0.7174
AW546437	Rabkinesin-6 (RAB6-interacting kinesin-like protein) (Kinesin-like protein 174).	8017	-0.8973	-0.1307	-0.0304	-0.1315	-0.5214	-0.5549	-0.6388	-0.6786
AW538293	RIKEN cDNA 9230110G02 gene	13808	-0.8972	-0.4933	-0.093	-0.0787	-0.1812	-0.1697	-1.1582	-1.4776
AI839696	FK506-binding protein 2 precursor (EC 5.2.1.8) (Peptidyl-prolyl cis- trans isomerase) (PPiase)	2680	-0.8969	-1.0527	-0.3717	0.1103	-0.662	-0.0423	0.2624	0.2142
AW537649	MYG1 protein (Gamm1 protein).	555	-0.8963	-0.3958	0.1841	-0.2704	-0.4974	-0.4003	-0.5128	-0.972
AI850365	Ubiquitin-conjugating enzyme E2 M (EC 6.3.2.19) (Ubiquitin-protein ligase M)	7530	-0.8963	-0.2942	0.1061	-0.7354	-0.7348	-0.5952	-0.4236	-0.4859
AW546379	Unknown (protein for MGC:2867) {Homo sapiens}	9781	-0.896	-0.4222	-0.3268	-0.5159	-0.6898	-0.8215	-1.4428	-1.673
AA413942	eIF-1A	13984	-0.8956	0.6612	0.9024	-0.0086	-0.0175	-0.2103	-0.5609	-0.9971
AW548205	Mus musculus adult male pituitary gland cDNA, RIKEN full-length enriched library, clone:5330428H05 product:unknown EST, full insert sequence.	6182	-0.8953	-0.4347	-0.0788	-0.1067	-0.1086	-0.1473	-1.1332	-1.4556
AU019402	Similar to splicing factor arginine/serine-rich 7 (35kD)	6697	-0.8934	0.3491	0.5945	-0.1794	-0.4755	-0.5557	-0.8543	-1.3446
AU043407	RNA polymerase II elongation factor SIII p15 subunit {Homo sapiens}	13954	-0.8932	-0.1124	0.0438	-0.3462	-0.5892	-0.3653	-0.2216	-0.4846
AW557225	Ku70	3951	-0.8931	0.2062	0.723	-0.1216	-0.4377	-0.4457	-0.412	-0.725
AW741629	Unknown (protein for MGC:11613)	12615	-0.8927	-0.4486	0.1069	-0.0779	-0.2382	0.0583	0.2507	0.2686
AI848302	malate dehydrogenase (EC 1.1.1.37) precursor mitochondrial - mouse	9629	-0.8919	0.1141	0.449	-0.3586	-0.1832	0.1395	0.785	0.688
AI849083	Sel-1 homolog precursor (Suppressor of lin-12-like protein) (Sel-1L).	1627	-0.8913	0.4518	0.8953	-0.1107	-0.143	0.0223	-0.1761	-0.3688
AI848752	topoisomerase (DNA) II beta	1211	-0.8907	-0.3014	0.1959	-0.634	-0.7417	-0.6595	-0.7874	-1.1634
AW552103	data source:SPTR source key:P36776 evidence:ISS~homolog to LON PROTEASE HOMOLOG MITOCHONDRIAL	13054	-0.8903	-0.2494	-0.1621	-0.7957	-0.8181	-0.5741	-0.2643	-0.1056
AW546379	Unknown (protein for MGC:2867) {Homo sapiens}	7332	-0.8901	-0.4063	-0.3379	-0.5367	-0.6916	-0.8559	-1.4713	-1.6981
AU044421	dJ1198H6.2 (Melanoma Preferentially Expressed Antigen PRAME and KIAA0014 LIKE protein)	8623	-0.8899	0.0834	0.3799	-0.0481	-0.4869	-0.2748	-0.2232	-0.5087
AW537480	ATP synthase alpha chain mitochondrial precursor (EC 3.6.3.14).	4280	-0.8895	-0.2199	0.1424	-0.2299	-0.2143	0.0082	0.3358	0.2153
AW536520	Cartilage homeoprotein 1 (CART-1). [Rat] {Rattus norvegicus}	11898	-0.8895	-0.1621	0.379	-0.2972	-0.2113	-0.1381	-0.4002	-0.6195
AW558692	similar to RIKEN cDNA 0610010I12 {Homo sapiens}	503	-0.8892	-0.5354	-0.1879	-0.763	-1.0345	-0.9485	-0.9087	-1.0088
C78110	Proteasome subunit alpha type 4 (EC 3.4.25.1) (Proteasome component C9) (Macropain subunit C9)	2889	-0.8892	-0.3094	0.1141	-0.4431	-0.4965	-0.2597	-0.0507	-0.3452
AI850723	calmodulin-like protein {Branchiostoma lanceolatum}	9678	-0.8889	-0.6161	-0.6694	-0.2136	-1.0727	-0.5871	-0.6163	-0.6897
AI849008	Pescadillo homolog 1.	5436	-0.8889	0.4957	0.5605	-0.4484	-0.2369	-0.1809	-0.4511	-0.8866
AI846621	DNA polymerase epsilon p12 subunit (DNA polymerase epsilon subunit 4).	9964	-0.8885	0.2012	0.3113	-0.2854	-0.348	-0.184	-0.2073	-0.365
AW556091		5322	-0.8884	0.199	0.4865	-0.3305	-0.3669	-0.3151	-0.6116	-1.1015
AW548354	eukaryotic translation elongation factor 1 beta 2	1962	-0.8882	-0.4244	-0.1405	-0.1873	-0.0771	-0.1756	-1.1612	-1.365
AU040757	intracellular chloride channel protein	13132	-0.888	1.7552	1.054	-0.0789	-0.0162	0.1543	0.9471	0.4745
AW541446	Similar to Ribophorin I	4429	-0.8878	-0.0446	0.8591	0.2109	-0.1905	0.0054	-0.1227	-0.5211
AI838482	Chromobox protein homolog 5 (Heterochromatin protein 1 homolog alpha) (HP1 alpha).	7235	-0.8877	-0.8979	0.1056	-0.0061	-0.6773	-0.4592	-0.5575	-0.8611
AW539377		13254	-0.8875	-0.626	-0.1429	-0.546	-0.7219	-0.2978	-0.4815	-0.6884
AW536204	Splicing factor arginine/serine-rich 3 (Pre-mRNA splicing factor SRP20) (X16 protein).	6545	-0.8861	0.2143	0.5133	-0.1037	-0.5154	-0.5317	-0.7403	-1.1315
AW544707	RIKEN cDNA 2510048O06 gene	12647	-0.8857	-0.1362	0.4924	-0.0169	-0.2067	-0.0405	0.1362	-0.124
AI842124	Mitochondrial 28S ribosomal protein S10 (MRP-S10) (MSTP040). [Human] {Homo sapiens}	8651	-0.8853	0.1327	0.4481	-0.2775	-0.4832	-0.2587	-0.2715	-0.5789
AU023421	exonuclease 1	7108	-0.8845	-0.5413	0.3328	0.1614	-0.3527	-0.3814	-0.3954	-0.5457
C79533		983	-0.8843	-0.3786	0.1063	-0.2861	-0.4993	-0.3043	-0.3941	-0.5901
AI853113	RIKEN cDNA 3110048P04 gene	8854	-0.8843	0.0412	0.1917	0.0363	-0.5517	-0.5239	-0.9142	-1.1443
AI849057	similar to putative	4060	-0.8839	-0.339	-0.2063	-0.5039	-0.5801	-0.4207	-0.7801	-1.3069
AI840227	DNA replication licensing factor MCM7 (CDC47 homolog).	10736	-0.8836	-0.6036	0.0593	0.0338	-0.4308	-0.2951	-0.0948	-0.2048
AI846096	26S proteasome non-ATPase regulatory subunit 4 (26S proteasome regulatory subunit S5A) (Rpn10)	9845	-0.8834	-0.0791	0.2291	-0.3898	-0.3987	-0.2492	-0.0792	-0.308
AI841186	Unknown (protein for MGC:18965)	9155	-0.8834	0.004	0.2884	-0.6732	-0.6961	-0.4827	-0.6292	-1.1716
AW556946	expressed sequence C76800	4283	-0.8833	-0.0645	0.21	-0.5484	-0.5425	-0.4549	-0.6374	-0.9703
AW556235	Unknown (protein for IMAGE:3449287) {Homo sapiens}	2921	-0.8832	-0.211	0.3241	-0.0009	-0.4215	-0.4057	-0.6566	-1.0427
AI852472	hypothetical protein FLJ10305 {Homo sapiens}	4821	-0.8826	-0.5498	-0.0372	-1.0027	-0.8124	-0.5363	-0.5905	-0.5946
AI838676	Proteasome subunit alpha type 5 (EC 3.4.25.1) (Proteasome zeta chain) (EC 3.4.25.1)	12501	-0.8825	-0.3733	0.1373	-0.177	-0.2039	0.0436	-0.1026	-0.4027
AU023086	karyopherin (importin) alpha 3	14125	-0.8821	-0.39	0.1839	-0.5243	-0.6164	-0.4875	-0.3955	-0.5635
AU019458	Munc13-3 {Rattus norvegicus}	6047	-0.8818	0.3338	0.5947	-0.2046	-0.5139	-0.5907	-0.9083	-1.3571
AI846076	coatomer protein complex, subunit gamma 2, antisense 2	9605	-0.8814	0.3084	0.2603	-0.9442	-0.6277	-0.6129	-0.8152	-0.9578
AW550705		4843	-0.8812	-0.4726	0.2016	-0.2094	-0.4741	-0.3959	-0.6094	-0.8559
AW557983	Protein c20orf43 homolog.	5234	-0.8809	-0.1565	0.3474	-0.2297	-0.5883	-0.3453	-0.4548	-0.7246
C78316	unnamed protein product {unidentified}	10368	-0.8805	0.1002	0.5175	-0.1873	-0.348	-0.6334	-0.8755	-1.6077
AU020331	SET domain-containing protein 8 {Homo sapiens}	4536	-0.8801	0.0427	0.3972	-0.2527	-0.2411	-0.216	-0.2091	0.0633
AU020598		567	-0.8801	0.1608	0.669	-0.5042	-0.5281	-0.4253	-0.4915	-0.7719
AI842423	RIKEN cDNA 2610030H06 gene	4745	-0.88	-0.3141	0.1492	-0.407	-0.6811	-0.4613	-0.4684	-0.7685
AI852415	Unknown (protein for MGC:29396)	3013	-0.8796	-0.8486	-0.5719	-1.1194	-1.3589	-0.7848	-0.9354	-1.2825
AI839548		1000	-0.8787	-0.5494	-0.3783	-0.2539	-0.946	-0.669	-0.8928	-1.2265
AI853822	ribosomal protein large P2	6833	-0.8785	-0.3082	0.0691	0.2031	0.1479	-0.0278	-0.5848	-1.0833
AI849566	SET domain-containing protein 8 {Homo sapiens}	386	-0.8785	0.1302	0.4181	-0.2635	-0.2703	-0.1843	-0.0237	0.0556
AW548906	data source:SPTR source key:P50914 evidence:ISS~homolog to 60S RIBOSOMAL PROTEIN L14 (CAG-ISL 7)~	4055	-0.8776	-0.319	-0.0866	-0.2721	-0.3149	-0.4504	-0.9029	-1.2783
AI840381	CD82 antigen (Inducible membrane protein R2) (C33 antigen) (IA4).	12949	-0.8774	-0.4452	0.1535	-0.214	-0.4486	-0.3758	-0.5541	-0.8595
AU023299	RIKEN cDNA 2410003L22 gene	12610	-0.8773	-0.7595	-0.412	0.2759	-0.8518	-0.6333	-0.7156	-1.1147
AI835282	eukaryotic translation elongation factor 1 beta 2	8093	-0.8773	-0.3823	-0.2114	-0.1519	-0.0902	-0.241	-1.0207	-1.3941
AW537735	Heat shock 70-related protein APG-2.	12593	-0.8766	0.4333	0.6937	-0.5311	-0.2476	-0.1488	-0.2407	-0.4872
AI839353	intracellular chloride channel protein	2414	-0.8761	1.7818	1.0201	-0.0044	-0.0971	0.2112	0.8766	0.2675
C77498	gastric cancer antigen Ga19 {Homo sapiens}	2581	-0.8751	0.4223	0.5751	-0.7198	-0.59	-0.4432	-0.5798	-0.8793
AI839025	Unknown (protein for MGC:28735)	5803	-0.8751	0.7488	0.9192	-0.5828	-0.3921	-0.431	-0.4901	-0.7995
AW552195	RIKEN cDNA 1810060K07 gene	8674	-0.875	0.3645	0.3786	-0.6972	-0.38	-0.421	-0.5324	-0.7168
AI842571	GDP-fucose synthetase (FX protein) (Red cell NADP(H)-binding protein) (Transplantation antigen P35B)	65	-0.8742	-0.1518	0.2189	-0.3516	-0.4764	-0.2023	-0.3499	-0.726
AW536264	Fumarate hydratase mitochondrial precursor (EC 4.2.1.2) (Fumarase) (EF-3).	1095	-0.8742	-0.0494	0.4951	-0.0371	-0.1416	0.2292	0.7105	0.5887
AW545152	NADH dehydrogenase:ubiquinone Fe-S protein 8	9874	-0.8739	-0.6514	-0.4607	-0.5277	-0.6755	-0.2261	-0.0096	-0.0958
AW536186	60S acidic ribosomal protein P0 (L10E).	3428	-0.8736	-0.5009	-0.0543	-0.1427	-0.1834	-0.2664	-1.143	-1.4009
AI843738	NN8-4AG - human (fragment)	7274	-0.873	0.3149	0.5137	-0.9235	-0.807	-0.6549	-0.8615	-1.1071
C86919	macrophage scavenger receptor 1	6452	-0.8727	-0.2921	0.2746	-0.2433	-0.0151	-0.2552	-0.0337	0.1969
AU015106	KIAA1724 protein {Homo sapiens}	3406	-0.8725	0.252	0.4587	-0.6118	-0.4845	-0.244	-0.0495	-0.1112
AI839723		38	-0.8723	-0.0578	0.5871	-0.5395	0.0243	0.3345	0.9198	1.1852
AW538510	Similar to CGI-77 protein	9941	-0.8722	0.2871	0.6209	-0.304	-0.4577	-0.2734	-0.1048	-0.2975
AW552716	putative SMC4 protein {Microtus arvalis}	11501	-0.872	-0.6735	-0.2572	0.6956	-0.7759	-0.5794	-0.5787	-1.2255
AI844521	Proteasome subunit alpha type 6 (EC 3.4.25.1) (Proteasome iota chain) (Macropain iota chain)	2387	-0.872	0.2924	0.4795	-0.2132	-0.3151	0.0221	0.047	-0.2563
AU019409	data source:MGD source key:MGI:1346341 evidence:ISS~putative~ring finger protein 13	9162	-0.8714	-0.1245	0.2633	-0.1556	-0.4117	-0.2145	-0.4191	-0.7271
AI847777	cryptochrome 2	4784	-0.871	0.3569	0.67	-0.4136	-0.3019	-0.3232	-0.4999	-0.7722
AI841166	EST	1718	-0.8706	-0.2121	-0.1463	-0.3515	-1.0287	-0.4028	-0.6944	-1.0732
BE381994	14-3-3 protein tau (14-3-3 protein theta). [Rat] {Rattus norvegicus}	6826	-0.8702	-0.0643	0.0517	-0.2025	-0.5106	-0.2741	-0.3228	-0.6442
AW539791	BRIX {Homo sapiens}	3192	-0.8701	0.5642	0.6717	-0.5826	-0.4192	-0.3971	-0.4973	-0.8615
AW557123	DOK protein	12641	-0.8699	0.6338	-0.0226	-0.9439	-0.8127	-0.7123	-1.1096	-1.4735
AI836707	Similar to splicing factor arginine/serine-rich 7 (35kD)	1481	-0.8697	0.3795	0.6234	-0.195	-0.5317	-0.5371	-0.8702	-1.392
AI847967	Peroxiredoxin 1 (EC 1.11.1.-) (Thioredoxin peroxidase 2)	1043	-0.8687	-0.3772	-0.034	0.0793	-0.593	-0.464	-0.4221	-0.8427
null		12156	-0.8686	-0.2934	-0.0723	0.0476	-0.5229	0.0384	0.2953	0.0122
AI837675	Bcl-2 homologous antagonist/killer (Apoptosis regulator BAK).	5708	-0.8683	-0.2904	-0.1388	-0.7436	-0.7305	-0.5073	-0.4816	-0.7237
AU020656		11349	-0.8682	0.2169	0.4703	-0.2678	-0.331	-0.0326	0.065	-0.2719
AW552886	Transitional endoplasmic reticulum ATPase (TER ATPase) (15S Mg(2+)- ATPase p97 subunit)	12528	-0.8681	-0.3952	0.2534	-0.2521	-0.3771	-0.2547	-0.0397	-0.2707
AI851129	Similar to phenylalanine-tRNA synthetase-like	1471	-0.8672	0.4975	0.8871	-0.4546	-0.2437	-0.2836	-0.5656	-1.0029
AI840349	RNA helicase HEL117 - rat	10765	-0.8666	0.2205	0.5566	-0.1687	-0.4833	-0.2009	-0.0721	-0.3483
AW536753	similar to putatively membrane-anchored aldehyde dehydrogenase	4677	-0.8664	-0.3255	0.1279	-0.2075	-0.5636	0.0189	0.1826	-0.2874
AI842473	KIDINS220 {Rattus norvegicus}	6578	-0.8659	-0.0888	0.3268	-0.1598	-0.4812	-0.4697	-0.6725	-0.7325
AW552134	Similar to phenylalanine-tRNA synthetase-like	6870	-0.8658	0.4363	0.8926	-0.4128	-0.2478	-0.305	-0.5591	-0.9363
AW536186	60S acidic ribosomal protein P0 (L10E).	5896	-0.8651	-0.441	-0.0521	-0.1498	-0.1919	-0.3048	-1.1471	-1.4508
AI848784	data source:MGD source key:MGI:1354367 evidence:ISS~mitchondrial ribosomal protein S7~putative	6123	-0.865	0.1768	0.5384	-0.2463	-0.1978	0.0252	0.2291	0.0904
AU042383		10019	-0.8648	-0.4193	-0.3556	-0.8869	-0.4476	0.1701	0.1961	0.2852
AI840388	data source:SPTR source key:Q9NP73 evidence:ISS~homolog to DJ298J18.2.1	5587	-0.8647	-0.47	0.0282	-0.3367	-0.1011	0.0085	0.1203	-0.1019
AW553335	Chain A Complex Of Arl2 And Pde Delta Crystal Form 1	9713	-0.8645	-1.4592	-0.6999	-0.5742	-1.0065	-0.4927	-0.3907	-0.4353
AW555741	nonhistone chromosomal protein HMG-1 - rat	7565	-0.8643	-0.5102	-0.404	-0.092	-0.9579	-0.7308	-0.5952	-1.0339
AU020150	KIAA1470 protein {Homo sapiens}	13466	-0.8639	-0.6184	-0.2992	-0.7622	-1.0661	-1.1313	-1.1847	-1.4705
AI838265	RIKEN cDNA 2700047N05 gene	6526	-0.8639	0.0039	0.444	-0.146	-0.3968	-0.4109	-0.5768	-0.7839
AU019416	data source:SPTR source key:Q9Y367 evidence:ISS~homolog to CGI-55 PROTEIN~putative	1158	-0.8636	0.3562	0.5011	-0.2751	-0.514	-0.4151	-0.6142	-1.028
C86831	Protein KIAA0197 (GTL-13).	3947	-0.863	0.1136	0.538	-0.0261	-0.6376	-0.5403	-0.6768	-1.2034
C76214	RIKEN cDNA 4930553M18 gene	8100	-0.8623	0.3123	0.3379	-0.1421	-0.37	-0.386	-0.4883	-1.0123
AW538222	DNA polymerase epsilon p12 subunit (DNA polymerase epsilon subunit 4).	947	-0.8619	0.2203	0.3351	-0.3418	-0.3853	-0.1853	-0.2579	-0.4197
AI847081	RIKEN cDNA 2610001J05 gene	7700	-0.8615	-1.2373	-0.6121	-0.5381	-0.7749	-0.3828	-0.4255	-0.7295
AU041995		10844	-0.8611	-0.3174	0.0619	-0.3416	-0.7621	-0.6293	-1.2643	-1.6441
AW544857	data source:SPTR source key:P50213 evidence:ISS~homolog to ISOCITRATE DEHYDROGENASESUBUNIT ALPHA	8305	-0.8611	0.3087	0.7111	-0.2893	0.1622	0.4673	1.3004	1.331
AW557927	Ubiquitin-conjugating enzyme E2 G2 (EC 6.3.2.19) (Ubiquitin-protein ligase G2)	14209	-0.8611	1.1645	1.0257	0.3876	0.7336	0.4973	-0.2234	-0.4097
AA409910		14360	-0.8609	-0.6378	0.4467	-0.5727	-0.5993	-0.6473	-1.1431	-1.7371
AW543087	C21orf19-like protein	9725	-0.8604	0.1706	0.4811	-0.6716	-0.52	-0.3413	-0.2965	-0.8593
AI851818	RNA recognition motif. (a.k.a. RRM RBD or RNP domain) containing protein~data source:Pfam source	2130	-0.8601	1.2534	1.3125	-0.4697	-0.0054	-0.1007	-0.4134	-0.863
AW553416	Probable ribosome biogenesis protein NEP1 (C2f protein).	12828	-0.8598	0.3719	0.691	-0.2663	-0.3574	-0.3346	-0.579	-0.7847
AI852989	, Weakly similar to A39608 alpha-crystallin chain B - mouse [M.musculus]	7701	-0.8596	-0.6383	-0.2008	-0.3546	-1.1906	-0.0346	-0.1956	-0.5936
AI839895	data source:SPTR source key:P55735 evidence:ISS~homolog to SEC13-RELATED PROTEIN~putative	8038	-0.8592	0.0455	0.5489	-0.5101	-0.3798	-0.2977	-0.2056	-0.4954
AI839526	unknown {Homo sapiens}	3967	-0.8591	0.0037	0.362	-0.6054	-0.7699	-0.4815	-0.7683	-1.1539
AW536978		1176	-0.8589	-0.3377	-0.0873	-0.2496	-0.7399	-0.4709	-0.4757	-0.7503
AW546700	TOB3	11749	-0.8585	0.7667	0.9729	-0.3258	-0.075	0.0225	0.1166	-0.1647
AI847868	Hsp70 binding protein	11242	-0.8583	-0.1955	0.1761	-0.7179	-0.5067	-0.2656	-0.6407	-1.029
AI839148		6656	-0.8581	-0.838	-0.5239	0.3268	-0.7084	-0.5853	-0.6177	-0.9077
AI851507	U1 small nuclear ribonucleoprotein C (U1-C).	6521	-0.8581	-0.3208	0.0894	-0.1407	-0.6198	-0.512	-0.6021	-0.8438
AI840225	26S proteasome non-ATPase regulatory subunit 11 (26S proteasome regulatory subunit S9)	8242	-0.8574	-0.1743	0.1383	-0.4498	-0.3654	-0.1552	-0.0779	-0.1329
AI843214	data source:SPTR source key:P70102 evidence:ISS~homolog to P18~putative	14002	-0.8572	0.6406	0.7423	-0.5272	-0.4305	-0.2063	-0.2089	-0.4655
AW544308	DnaJ (Hsp40) homolog subfamily C member 7	3652	-0.8571	0.151	0.6649	-0.194	-0.2427	-0.3078	-0.2443	-0.3272
AI847739	Unknown (protein for MGC:6664)	14	-0.8568	0.3325	0.5704	0.0994	-0.4597	-0.3179	-0.528	-0.8904
BE376405	Chromobox protein homolog 5 (Heterochromatin protein 1 homolog alpha) (HP1 alpha).	4959	-0.8565	-1.0737	0.2992	0.0143	-0.7612	-0.4929	-0.4623	-0.8333
BE534398	annexin II - mouse	12988	-0.8555	-0.019	0.2461	-0.3501	-0.654	-0.1723	-0.6137	-1.073
null		6753	-0.8554	-0.2829	0.1822	-0.3719	-0.36	-0.289	-0.8218	-0.9057
AW557009		12614	-0.8554	1.1879	1.4268	-0.2847	0.0046	-0.2324	-0.4741	-0.9147
AI836618	5S ribosomal protein	13448	-0.8553	-0.3631	-0.2753	-0.0663	-0.2284	-0.4423	-1.1374	-1.6356
AU044985	ribosomal protein large P2	12597	-0.855	-0.3144	-0.0247	0.1631	0.0828	0.0208	-0.6243	-1.0838
AU044505	EH-domain containing protein 4 (mPAST2).	3615	-0.8542	-0.5003	-0.2566	-0.3082	-0.5416	-0.2229	-0.4574	-0.7726
AI842483	KIAA0893 protein {Homo sapiens}	9116	-0.8538	-0.2164	0.1231	-0.4099	-0.6321	-0.426	-0.6811	-1.005
AW553584		10982	-0.8536	-0.2094	-0.0873	-1.2114	-1.6677	-1.2077	-1.1877	-2.1681
C78067	Mitotic checkpoint protein BUB3. [Human] {Homo sapiens}	10385	-0.8536	-0.1839	0.1553	0.2739	-0.6027	-0.5263	-0.7544	-0.9352
AI838711	data source:MGD source key:MGI:1353653 evidence:ISS~putative~thioredoxin-like 2	7261	-0.8534	-0.1144	0.3504	-0.5509	-0.3251	-0.2588	-0.4319	-0.6252
AI841116	data source:MGD source key:MGI:109486 evidence:ISS~peroxiredoxin 2~putative	1320	-0.8533	-0.0631	0.3754	-0.173	-0.4786	-0.4345	-0.5777	-0.7266
AI845982	Asparaginyl-tRNA synthetase cytoplasmic (EC 6.1.1.22) (Asparagine-- tRNA ligase) (AsnRS). [Human]	1238	-0.8531	-0.076	-0.2569	-1.1705	-1.1658	-1.0092	-0.8783	-0.975
AW553405	Ubiquitin-activating enzyme E1 1.	734	-0.8527	-0.4421	0.0995	-0.3498	-0.4317	-0.3001	-0.3605	-0.6417
AW536734	eukaryotic initiation factor 4B {Homo sapiens}	5317	-0.8526	-0.5235	-0.1629	-0.3117	-0.2877	-0.2896	-0.8254	-1.0766
AU041685	fragilis	9582	-0.852	-0.3361	0.0734	-0.3275	-0.7706	-0.6425	-1.2708	-1.67
AU016359	26S proteasome non-ATPase regulatory subunit 6 (26S proteasome regulatory subunit S10) (p42A).	13365	-0.8517	0.2422	0.4635	-0.224	-0.4755	-0.2763	-0.3133	-0.4892
AI853842	IH1	1383	-0.8516	0.061	0.2897	-0.635	-0.7295	-0.615	-0.4817	-0.7654
AI844642	unnamed protein product {Homo sapiens}	4356	-0.8513	-0.4494	-0.1281	-0.3362	-0.3907	0.0176	0.2515	0.1427
AW536456	RIKEN cDNA 0710008N11 gene	7605	-0.8512	-0.4035	-0.212	-0.2929	-0.4604	-0.0839	0.6819	0.6401
AA409495	tyrosine 3-monooxygenase/tryptophan 5-monooxygenase activation protein, theta polypeptide	5049	-0.8512	-0.1214	0.0946	-0.267	-0.577	-0.2718	-0.4352	-0.596
C79872	26S proteasome non-ATPase regulatory subunit 7 (26S proteasome regulatory subunit S12)	12375	-0.8508	-0.1059	0.2755	-0.489	-0.5557	-0.3667	-0.2955	-0.576
AW546168	5S ribosomal protein	11610	-0.8506	-0.29	-0.2903	-0.0581	-0.2926	-0.4308	-1.0976	-1.5156
AW557255	WD domain G-beta repeat containing protein~data source:Pfam source key:PF00400 evidence:ISS~	8255	-0.8506	0.7482	0.8603	-0.4394	-0.427	-0.3893	-0.5109	-0.762
AI854290	cytochrome c oxidase, subunit VIIc	12710	-0.8505	-0.03	0.1041	-0.6149	-0.5223	-0.266	-0.3469	-0.4255
AI845854	G10 protein homolog (EDG-2). [Human] {Homo sapiens}	1365	-0.8504	0.1341	0.382	-0.3692	-0.368	-0.0924	0.0238	-0.2976
AI837963	Unknown (protein for MGC:11600)	5763	-0.85	0.2925	0.4792	-0.5449	-0.5773	-0.4291	-0.7136	-0.9527
AU044850	data source:MGD source key:MGI:1346023 evidence:ISS~putative~tousled-like kinase 2 (Arabidopsis)	12014	-0.8499	-0.0085	0.3511	-0.3739	-0.7909	-0.6498	-0.9155	-1.2578
AI845959	RIKEN cDNA 1500016H10 gene	6122	-0.8496	0.337	0.6817	-0.1757	-0.2244	-0.1866	-0.3457	-0.4974
AI854053	hypertension related protein 1	10125	-0.8494	-0.1045	0.3576	0.0092	-0.3168	0.0829	0.2756	0.0402
AU021413	Unknown (protein for MGC:39010)	1877	-0.8492	0.2073	0.5737	-0.1491	-0.5807	-0.3469	-0.4714	-0.8061
AI852636	MAP kinase kinase 3b	5840	-0.8492	0.6812	0.4319	-0.1269	-0.1523	0.1532	-0.1403	-0.7133
AW537177	Chromobox protein homolog 5 (Heterochromatin protein 1 homolog alpha) (HP1 alpha).	4790	-0.8488	-1.0089	0.0542	0.0052	-0.7159	-0.4545	-0.4996	-0.8638
AI843568	Mus musculus adult retina cDNA, RIKEN full-length enriched library, clone:A930026J03 product:unknown EST, full insert sequence.	7600	-0.8486	-0.8629	-0.3677	-0.0612	-0.6125	-0.5651	-0.7951	-0.958
AW543515	26S proteasome non-ATPase regulatory subunit 1 (26S proteasome regulatory subunit S1)	1119	-0.8484	-0.133	0.1735	-0.4278	-0.446	-0.0868	0.1118	-0.1365
null		7309	-0.8483	-0.0913	0.4122	-0.293	-0.5246	-0.4776	-0.6633	-0.8513
AI845642	data source:SPTR source key:Q9UMY1 evidence:ISS~homolog to RETINOIC ACID REPRESSIBLE PROTEIN~	14133	-0.8482	-1.049	-1.3138	-0.959	-0.8463	-0.6412	-0.3174	-0.3037
C78413	unnamed protein product {Homo sapiens}	11624	-0.8478	-0.4568	0.0396	0.1369	-0.629	-0.5423	-0.5251	-0.7367
AI846584	COP9 complex subunit 3	4976	-0.8478	-0.1903	0.3056	-0.2369	-0.4456	-0.4359	-0.3165	-0.561
BE305825	Methionyl-tRNA synthetase (EC 6.1.1.10) (Methionine--tRNA ligase) (MetRS). [Human] {Homo sapiens}	941	-0.8476	-0.3226	0.0721	-0.3133	-0.7095	-0.5389	-0.2604	-0.388
AW545241	Tropomyosin 5 cytoskeletal type.	4905	-0.8476	0.0028	0.2378	-0.7545	-0.9009	-0.6359	-0.9409	-1.2717
AU020972	, Weakly similar to I49636 DNA-binding protein - mouse [M.musculus]	974	-0.8474	-0.1962	0.1745	-0.3683	-0.2774	0.1204	0.6793	0.4592
AW550270	tenascin precursor - mouse	1686	-0.8474	0.1812	-0.4126	-2.4012	-1.9788	-1.5347	-0.8855	-1.8449
AU044579	myosin regulatory light chain 2 brain (clone FY53) - rat	9209	-0.8473	-0.1934	-0.3171	-1.0895	-1.1355	-0.6493	-0.6608	-0.965
AW536390	26S proteasome non-ATPase regulatory subunit 13 (26S proteasome regulatory subunit S11)	3232	-0.8472	-0.2329	0.4132	-0.1443	-0.4819	-0.3542	-0.3017	-0.6089
BE532192	Unknown (protein for MGC:38634)	5627	-0.8469	0.5501	0.6683	-0.5698	-0.2796	-0.3809	-0.4725	-0.9143
AI842557	Unknown (protein for IMAGE:3963643)	10215	-0.8468	-0.1443	0.3225	-1.2371	-1.2945	-0.9837	-1.1227	-1.5904
AW541487	endothelial and smooth muscle cell-derived neuropilin-like protein	11912	-0.8467	1.2806	1.0707	-0.0218	0.1597	-0.2464	-0.2097	-0.5175
AI842801	unnamed protein product	3037	-0.8466	0.0834	0.3314	-0.4525	-0.5553	-0.2439	-0.4868	-0.7316
AI849620	DNA segment Chr 15 Wayne State University 59 expressed~data source:MGD source key:MGI:106314	399	-0.8464	0.0123	-0.0033	-0.9937	-0.9249	-0.9081	-0.8707	-1.0217
C81415	gastric cancer antigen Ga19 {Homo sapiens}	3259	-0.8464	0.376	0.5195	-0.7334	-0.5289	-0.4673	-0.4846	-0.8716
AI844784	Unknown (protein for MGC:19657) {Homo sapiens}	3700	-0.8462	-0.1216	0.3426	-0.3058	-0.5103	-0.4182	-0.5672	-0.8998
AI846398	fragilis	7415	-0.8461	-0.3128	0.0817	-0.3559	-0.7519	-0.6386	-1.2038	-1.57
AW541496		6988	-0.8456	-0.2865	0.1558	-0.5007	-0.6468	-0.318	-0.4764	-0.7643
AI852022	Similar to hypothetical protein MGC3162	4261	-0.8455	0.592	0.638	-0.2772	-0.0145	-0.167	-0.7344	-1.0929
BE370192	malate dehydrogenase (EC 1.1.1.37) precursor mitochondrial - mouse	5843	-0.8453	0.0301	0.573	-0.2641	-0.214	0.1317	0.6921	0.5856
AU044337	Sorting nexin 5.	1808	-0.8452	-0.4495	0.105	-0.4907	-0.6468	-0.4061	-0.815	-1.2907
AU046274	Ras-GTPase-activating protein binding protein 1 (GAP SH3-domain binding protein 1) (G3BP-1).	8672	-0.8451	0.7903	0.9815	-0.1665	-0.1482	-0.2348	-0.4346	-0.7072
AI839202	EST	10895	-0.8449	-0.2343	-0.0815	-0.5731	-0.7791	-0.5891	-0.5654	-0.5961
AI846205	Unknown (protein for MGC:18752)	5981	-0.8449	0.4055	0.6302	-0.3777	-0.645	-0.6291	-0.5568	-0.5968
C86972	data source:SPTR source key:O15511 evidence:ISS~homolog to ARP2/3 COMPLEX 16 KDA SUBUNIT (P16-ARC)	1541	-0.8448	0.4158	0.3352	-0.6299	-0.6095	-0.243	-0.4031	-0.8117
null		14196	-0.8446	-0.0252	0.3443	-0.325	-0.6321	-0.2066	-0.6642	-1.1256
AI840653	Protein arginine N-methyltransferase (EC 2.1.1.-).	737	-0.8438	0.8444	0.9746	0.1282	-0.3394	-0.1542	-0.4895	-0.8674
AI840182	Histone acetyltransferase type B subunit 2 (Retinoblastoma binding protein p46)	13667	-0.8435	0.6077	0.5876	0.0836	-0.6567	-0.5253	-0.6974	-1.1095
AW550689	glucose-6-phosphate isomerase (EC 5.3.1.9) - mouse	7322	-0.843	-0.2774	0.2828	-0.2863	-0.0767	-0.2706	-0.16	0.0088
AI849235	translation repressor NAT1	11922	-0.843	0.2172	0.1753	-0.1533	-0.3147	-0.4228	-0.5722	-0.6398
AW546307	data source:SPTR source key:Q9UI09 evidence:ISS~homolog to NADH:UBIQUINONE OXIDOREDUCTASE 17.	289	-0.8426	-0.1779	0.1115	-0.2524	-0.4125	-0.2385	0.0449	-0.0291
AI849453	Arginyl-tRNA synthetase (EC 6.1.1.19) (Arginine--tRNA ligase) (ArgRS).	1708	-0.8425	0.6463	0.6298	-0.5013	-0.3298	-0.1918	-0.6457	-0.9097
AW545938	Sin3 associated polypeptide p18.	1125	-0.8423	-0.0446	0.0511	-0.5367	-0.7126	-0.4472	-0.5622	-0.8002
AW552405	Myeloid leukemia factor 2 (Myelodysplasia-myeloid leukemia factor 2).	7733	-0.8421	0.1673	0.5085	-0.441	-0.4071	-0.1888	0.3884	0.2202
C79462	RIKEN cDNA 1500005G05 gene	4571	-0.842	-0.4015	-0.8351	-1.721	-1.6553	-1.2952	-0.4882	0.0018
AI845956	potassium channel protein {Rattus norvegicus}	14062	-0.842	-0.2709	0.1555	-0.2374	-0.2226	-0.0105	-0.015	-0.319
AI853649	Similar to hydroxymethylbilane synthase	12385	-0.8412	-0.4763	0.3831	0.1827	0.3529	0.2553	-0.0606	-0.1754
AA409614	RIKEN cDNA 1500002F15 gene	9363	-0.8411	0.1261	0.3328	-0.495	-0.394	-0.1318	-0.0383	-0.2214
AW557898	expressed sequence AA958958	11161	-0.8406	-0.3056	0.4875	0.3524	-0.5124	-0.0102	0.3793	-0.1777
AI844550	, Highly similar to hepatocellular carcinoma-associated antigen 127 [Homo sapiens] [H.sapiens]	1840	-0.8402	-0.1533	0.3333	-0.2409	-0.3319	-0.223	-0.4224	-0.8048
AI850354	Williams-Beuren syndrome critical region protein 22	5698	-0.8402	0.2405	0.6136	-0.2235	-0.1964	-0.1712	-0.3402	-0.6634
AW548610	Unknown (protein for MGC:19657) {Homo sapiens}	4643	-0.8401	-0.0965	0.3589	-0.2265	-0.4859	-0.3747	-0.5967	-0.9492
AW546071	26S proteasome non-ATPase regulatory subunit 11 (26S proteasome regulatory subunit S9)	3546	-0.84	-0.2158	0.1213	-0.4024	-0.3632	-0.1585	-0.0467	-0.1456
AW537625	26S proteasome non-ATPase regulatory subunit 1 (26S proteasome regulatory subunit S1)	53	-0.8397	-0.1551	0.1817	-0.3503	-0.469	-0.0897	0.0965	-0.1051
AW544241	unnamed protein product {Homo sapiens}	6110	-0.8397	0.9008	0.8951	-0.549	-0.373	-0.1826	-0.2437	-0.4277
AW538284	calpactin I light chain - mouse	3972	-0.8393	-0.2939	0.1243	-0.5222	-0.6447	-0.4659	-0.7058	-1.0135
AW536647	Hypothetical protein FLJ22875 homolog.	6300	-0.8393	-0.2623	0.1812	-0.2117	-0.4416	-0.1936	-0.2511	-0.53
[truncated: 3,907 more rows]
