# Supplementary material for: Molecular processes during fat cell development revealed by gene expression profiling and functional annotation
Source: Genome Biol. 2005 Dec 19;6(13):R108. doi: 10.1186/gb-2005-6-13-r108 (PMC1414107; doi:10.1186/gb-2005-6-13-r108)
Supplement: Additional data file 5 — GenePix result files containing raw data [file gb-2005-6-13-r108-S5.zip]

Archive with 2 entries (2 files):
- MM-1-13_V3_Ref-7d_780-640.gpr
- MM-1-8_V3_7d-Ref_780-640.gpr
