# Supplementary material for: Molecular processes during fat cell development revealed by gene expression profiling and functional annotation
Source: Genome Biol. 2005 Dec 19;6(13):R108. doi: 10.1186/gb-2005-6-13-r108 (PMC1414107; doi:10.1186/gb-2005-6-13-r108)
Supplement: Additional data file 5 — GenePix result files containing raw data [file gb-2005-6-13-r108-S5.zip › MM-1-13_V3_Ref-7d_780-640.gpr]

ATF	1.0
29	48    
"Type=GenePix Results 3"
"DateTime=2003/03/07 13:45:34"
"Settings="
"GalFile=Q:\Adipocyte Differentiation\Development\Adipochip\TIGR_Chip\Chip1.gal"
"PixelSize=10"
"Wavelengths=635	532"
"ImageFiles=Q:\Thomas_master_theses\Microarray_Images\V3\7d\MM-1-13_V3_Ref-7d_780-640_635.tif 0	Q:\Thomas_master_theses\Microarray_Images\V3\7d\MM-1-13_V3_Ref-7d_780-640_532.tif 0"
"NormalizationMethod=None"
"NormalizationFactors=1	1"
"JpegImage=\\majestix\Prj-AdipoChip\Thomas_master_theses\Microarray_Images\V3\7d\MM-1-13_V3_Ref-7d_780-640.jpg"
"StdDev=Type 1"
"RatioFormulations=W1/W2 (635/532)"
"Barcode="
"BackgroundSubtraction=LocalFeature"
"ImageOrigin=1320, 1680"
"JpegOrigin=1900, 2160"
"Creator=GenePix Pro 4.1.1.21"
"Scanner=GenePix 4000B [86142]"
"FocusPosition=0"
"Temperature=34.72"
"LinesAveraged=1"
"Comment="
"PMTGain=780	640"
"ScanPower=100	100"
"LaserPower=3.66	3.62"
"LaserOnTime=21437	21779"
"Filters=	"
"ScanRegion=132,168,2080,5688"
"Supplier="
"Block"	"Column"	"Row"	"Name"	"ID"	"X"	"Y"	"Dia."	"F635 Median"	"F635 Mean"	"F635 SD"	"B635 Median"	"B635 Mean"	"B635 SD"	"% > B635+1SD"	"% > B635+2SD"	"F635 % Sat."	"F532 Median"	"F532 Mean"	"F532 SD"	"B532 Median"	"B532 Mean"	"B532 SD"	"% > B532+1SD"	"% > B532+2SD"	"F532 % Sat."	"Ratio of Medians (635/532)"	"Ratio of Means (635/532)"	"Median of Ratios (635/532)"	"Mean of Ratios (635/532)"	"Ratios SD (635/532)"	"Rgn Ratio (635/532)"	"Rgn R� (635/532)"	"F Pixels"	"B Pixels"	"Sum of Medians"	"Sum of Means"	"Log Ratio (635/532)"	"F635 Median - B635"	"F532 Median - B532"	"F635 Mean - B635"	"F532 Mean - B532"	"F635 Total Intensity"	"F532 Total Intensity"	"SNR 635"	"SNR 532"	"Flags"	"Normalize"
1	1	1	"A.t.LTP4"	"AF159801"	2160	2540	130	184	195	107	185	194	100	17	3	0	669	672	117	654	664	126	20	3	0	-0.067	0.556	0.801	0.628	4.983	0.101	0.001	120	565	14	28	Error	-1	15	10	18	23363	80695	0.010	0.063	-100	0
1	2	1	"Ubiquinone biosynthesis protein COQ7 homolog (Coenzyme Q biosynthesis protein 7 homolog)"	"AI836658"	2340	2540	130	176	193	103	187	194	96	14	5	0	647	649	121	663	663	124	13	1	0	0.688	-0.429	0.723	0.669	3.849	0.081	0.002	120	534	-27	-8	-0.541	-11	-16	6	-14	23196	77873	-0.010	-0.113	-100	0
1	3	1	"KIAA0184 {Homo sapiens}"	"AI839716"	2520	2540	130	195	210	106	187	203	103	23	5	0	652	664	114	658	650	118	18	3	0	-1.333	3.833	0.782	0.667	4.424	17.964	0.000	120	543	2	29	Error	8	-6	23	6	25245	79632	0.068	0.119	-100	0
1	4	1	"Similar to Npw38-binding protein NpwBP {Mus musculus}"	"AI843348"	2700	2540	130	204	219	105	193	208	107	19	4	0	645	652	126	629	634	116	23	5	0	0.688	1.130	0.748	0.691	3.672	0.018	0.000	120	597	27	49	-0.541	11	16	26	23	26257	78276	0.103	0.155	-100	0
1	5	1	"ancient conserved domain protein 1 {Mus musculus}"	"AI846314"	2880	2540	130	198	207	110	190	208	108	15	5	0	603	607	122	615	620	122	15	2	0	-0.667	-2.125	0.824	0.763	3.226	0.336	0.008	120	608	-4	9	Error	8	-12	17	-8	24883	72899	-0.009	-0.107	-100	0
1	6	1	"ribosomal protein S4  cytosolic [validated] - rat"	"AI847690"	3060	2540	130	191	200	99	188	205	106	20	1	0	590	593	109	606	612	114	11	1	0	-0.187	-0.923	0.860	1.026	5.054	0.182	0.002	120	599	-13	-1	Error	3	-16	12	-13	24010	71190	-0.047	-0.167	-100	0
1	7	1	"WNT-4 protein precursor. [Mouse] {Mus musculus}"	"AI848929"	3240	2540	130	245	247	97	204	228	126	23	0	0	658	673	115	635	641	116	26	6	0	1.783	1.132	0.912	0.861	3.718	0.258	0.000	120	608	64	81	0.834	41	23	43	38	29583	80804	0.151	0.276	-100	0
1	8	1	"RNA binding motif protein 7 {Mus musculus}"	"AI853382"	3430	2540	80	1652	1837	939	217	238	133	100	100	0	1271	1307	442	611	620	126	92	82	0	2.174	2.328	2.239	2.341	1.586	2.429	0.702	52	310	2095	2316	1.121	1435	660	1620	696	95548	67981	12.023	5.452	0	0
1	9	1	"Kelch-like ECH-associated protein 1 (Cytosolic inhibitor of Nrf2). [Mouse] {Mus musculus}"	"AI854035"	3600	2540	130	194	215	106	199	213	110	15	2	0	551	552	127	552	558	106	12	3	0	5.000	100000.000	0.931	1.052	5.246	1.907	0.000	120	615	-6	16	2.322	-5	-1	16	0	25769	66196	0.018	-0.057	-100	0
1	10	1	"brain and kidney proline oxidase 2 {Mus musculus}"	"AI854587"	3790	2550	100	836	882	337	193	212	109	98	95	0	1024	1034	221	536	541	105	97	92	0	1.318	1.384	1.430	1.368	1.844	1.462	0.601	80	398	1131	1187	0.398	643	488	689	498	70539	82736	6.147	4.695	0	0
1	11	1	"null"	"AW537980"	3960	2540	130	200	220	107	193	209	107	20	5	0	466	480	89	526	524	97	10	0	0	-0.117	-0.587	0.949	0.973	5.164	2.985	0.010	120	581	-53	-19	Error	7	-60	27	-46	26435	57593	0.103	-0.454	-100	0
1	12	1	"Sodium/potassium-transporting ATPase beta-1 chain"	"AW544502"	4140	2550	110	3235	3270	1138	210	241	275	100	100	0	1695	1645	465	514	536	204	97	93	0	2.561	2.706	2.608	2.715	1.528	2.830	0.786	80	486	4206	4191	1.357	3025	1181	3060	1131	261603	131605	11.015	5.436	0	0
1	13	1	"hypothetical protein FLJ11198 {Homo sapiens}"	"AW537551"	4320	2540	130	210	220	112	210	217	106	16	7	0	503	507	104	515	521	113	10	2	0	0.000	-1.250	0.946	0.873	4.675	1.320	0.005	120	602	-12	2	Error	0	-12	10	-8	26373	60857	0.028	-0.124	-100	0
1	14	1	"null"	"C79189"	4500	2540	130	272	297	150	209	221	115	35	15	0	539	556	134	516	525	101	26	8	0	2.739	2.200	1.443	1.333	3.433	1.667	0.008	120	575	86	128	1.454	63	23	88	40	35694	66747	0.661	0.307	-100	0
1	15	1	"blank"	"null"	4700	2540	120	2740	2736	1099	207	221	121	99	98	0	2446	2457	836	512	522	105	100	99	0	1.310	1.300	1.318	1.275	1.572	1.324	0.860	120	588	4467	4474	0.389	2533	1934	2529	1945	328345	294789	20.785	18.429	0	0
1	16	1	"Similar to PET112 (yeast homolog)-like {Mus musculus}"	"AU023304"	4890	2550	90	646	638	243	213	226	116	88	75	0	761	798	178	499	509	103	88	67	0	1.653	1.421	1.402	1.259	2.927	1.921	0.238	52	339	695	724	0.725	433	262	425	299	33195	41510	3.552	2.806	-100	0
1	17	1	"Similar to zinc finger protein 40 {Mus musculus}"	"AU020280"	5040	2540	130	236	253	139	210	229	115	26	9	0	518	529	102	506	517	106	20	0	0	2.167	1.870	1.104	1.268	4.254	31.410	0.000	120	561	38	66	1.115	26	12	43	23	30384	63536	0.209	0.113	-100	0
1	18	1	"putative {Mus musculus}"	"AU017120"	5220	2540	130	407	513	534	208	229	119	59	46	0	448	463	127	509	519	108	9	3	0	-3.262	-6.630	3.022	2.216	4.893	21.411	0.013	120	570	138	259	Error	199	-61	305	-46	61612	55527	2.387	-0.519	-100	0
1	19	1	"null"	"AU044725"	5400	2540	130	230	244	130	222	241	141	15	3	0	522	526	113	516	520	113	20	2	0	1.333	2.200	0.974	0.998	4.627	3.394	0.001	120	643	14	32	0.415	8	6	22	10	29251	63143	0.021	0.053	-100	0
1	20	1	"null"	"AW546936"	5600	2550	70	670	682	250	235	252	139	90	68	0	682	707	172	494	492	102	68	43	0	2.314	2.099	2.283	2.210	3.176	2.793	0.230	32	236	623	660	1.210	435	188	447	213	21831	22624	3.094	2.108	-100	0
1	21	1	"null"	"AW551478"	5770	2550	110	10317	10198	2131	220	246	166	100	100	0	5774	5665	1316	512	527	151	100	100	0	1.919	1.936	1.969	1.960	1.271	1.938	0.903	80	520	15359	15131	0.940	10097	5262	9978	5153	815830	453191	59.952	34.026	0	0
1	22	1	"null"	"null"	5950	2540	100	604	591	220	249	263	168	77	53	0	973	967	154	525	544	162	97	78	0	0.792	0.774	0.786	0.760	2.306	0.904	0.312	80	447	803	784	-0.336	355	448	342	442	47255	77340	1.952	2.611	-100	0
1	23	1	"null"	"AW557010"	6130	2550	120	22057	20849	4683	231	250	139	100	100	0	9568	8795	2467	507	521	124	100	100	0	2.409	2.488	2.442	2.627	1.429	2.458	0.940	120	565	30887	28906	1.268	21826	9061	20618	8288	2501910	1055422	148.194	66.726	0	0
1	24	1	"sialic acid-specific 9-O-acetylesterase {Mus musculus}"	"AW741662"	6310	2550	120	2474	2439	705	218	237	117	99	99	0	1995	1914	622	510	517	101	92	90	0	1.519	1.582	1.527	1.678	1.824	1.519	0.817	120	608	3741	3625	0.603	2256	1485	2221	1404	292727	229682	18.821	13.832	0	0
1	1	2	"A.t.LTP6"	"AF159803"	2160	2720	130	159	183	94	180	192	99	15	5	0	594	596	97	611	623	120	9	0	0	1.235	-0.200	1.026	1.032	3.827	0.028	0.000	120	488	-38	-12	0.305	-21	-17	3	-15	21930	71547	-0.091	-0.225	-100	0
1	2	2	"striatum-specific G protein-coupled receptor {Mus musculus}"	"AI836361"	2340	2720	130	212	216	103	172	191	104	20	6	0	632	635	103	607	618	115	24	1	0	1.600	1.571	1.024	0.987	3.544	0.083	0.000	120	454	65	72	0.678	40	25	44	28	25888	76212	0.240	0.148	-100	0
1	3	2	"protein kinase BRPK {Mus musculus}"	"AI839764"	2520	2720	130	183	201	94	182	198	110	15	3	0	618	636	122	627	630	115	17	4	0	-0.111	2.111	0.755	0.886	3.830	0.058	0.000	120	496	-8	28	Error	1	-9	19	9	24128	76363	0.027	0.052	-100	0
1	4	2	"Ubiquitin carboxyl-terminal hydrolase 23 (EC 3.1.2.15) (Ubiquitin thiolesterase 23)"	"AI843395"	2710	2740	100	1198	1201	355	200	211	113	100	100	0	948	944	204	625	633	112	85	63	0	3.090	3.138	3.110	3.242	2.102	3.245	0.413	80	401	1321	1320	1.628	998	323	1001	319	96077	75487	8.761	2.777	0	0
1	5	2	"null"	"AI846368"	2890	2730	90	604	626	266	208	221	107	84	75	0	966	954	207	637	643	116	82	65	0	1.204	1.319	1.414	1.278	2.321	1.168	0.251	52	343	725	735	0.267	396	329	418	317	32534	49589	3.785	2.681	-100	0
1	6	2	"Unknown (protein for MGC:6715) {Mus musculus}"	"AI847739"	3060	2730	90	2838	2878	708	212	227	116	100	100	0	1897	1925	344	643	647	123	100	100	0	2.094	2.080	2.087	2.079	1.436	2.145	0.813	52	333	3880	3948	1.066	2626	1254	2666	1282	149662	100092	22.853	10.390	0	0
1	7	2	"null"	"AI844022"	3240	2720	130	203	208	101	219	235	115	9	3	0	601	608	116	641	651	125	10	0	0	0.400	0.333	0.750	0.747	3.035	0.440	0.009	120	541	-56	-44	-1.322	-16	-40	-11	-33	24998	72958	-0.235	-0.344	-100	0
1	8	2	"putative {Mus musculus}"	"AI851804"	3430	2730	100	4025	3741	1673	228	241	119	100	100	0	2325	2416	928	619	625	132	100	100	0	2.226	1.955	1.972	2.006	1.394	1.965	0.902	80	383	5503	5310	1.154	3797	1706	3513	1797	299298	193257	29.412	13.568	0	0
1	9	2	"Similar to leucine zipper  putative tumor suppressor 1 {Mus musculus}"	"AI854061"	3600	2720	130	193	199	95	201	214	106	10	2	0	542	545	107	541	549	105	16	2	0	-8.000	-0.500	0.765	0.721	3.452	0.140	0.000	120	478	-7	2	Error	-8	1	-2	4	23840	65374	-0.142	-0.038	-100	0
1	10	2	"null"	"AI854612"	3780	2720	130	279	292	157	194	207	95	45	30	0	540	550	123	527	530	109	25	5	0	6.538	4.261	1.339	1.162	3.901	49.874	0.000	120	460	98	121	2.709	85	13	98	23	35028	65998	0.895	0.183	-100	0
1	11	2	"null"	"AW538033"	3960	2720	130	178	209	111	199	214	116	16	5	0	487	488	103	513	517	106	13	1	0	0.808	-0.400	1.017	1.216	3.725	0.344	0.000	120	479	-47	-15	-0.308	-21	-26	10	-25	25106	58580	-0.043	-0.274	-100	0
1	12	2	"calmodulin [validated] - human"	"AW544560"	4140	2730	110	37874	37833	9651	210	248	275	100	100	0	13742	13311	3826	497	519	202	100	100	0	2.844	2.936	3.010	3.001	1.232	2.884	0.936	80	493	50909	50437	1.508	37664	13245	37623	12814	3026646	1064901	136.673	63.327	0	0
1	13	2	"Origin recognition complex subunit 1. [Mouse] {Mus musculus}"	"AW537615"	4340	2710	80	601	691	275	215	224	104	98	90	0	697	706	140	494	497	104	73	46	0	1.901	2.245	2.116	2.480	2.914	3.045	0.184	52	282	589	688	0.927	386	203	476	212	35933	36710	4.490	2.010	-100	0
1	14	2	"null"	"C79268"	4500	2720	130	252	267	128	200	211	102	35	16	0	503	521	116	501	506	100	23	6	0	26.000	3.350	1.351	1.479	3.918	2.521	0.003	120	525	54	87	4.700	52	2	67	20	32042	62559	0.549	0.150	-100	0
1	15	2	"SDR2 {Mus musculus}"	"C86591"	4700	2720	120	1899	1827	566	193	212	109	100	98	0	1002	1005	283	500	504	104	87	82	0	3.398	3.236	3.106	3.510	2.074	3.311	0.606	120	492	2208	2139	1.765	1706	502	1634	505	219260	120640	14.817	4.817	0	0
1	16	2	"null"	"AU023354"	4870	2730	80	465	524	248	197	218	109	76	61	0	555	545	134	491	500	106	30	13	0	4.188	6.056	2.272	2.004	3.513	12.010	0.011	52	286	332	381	2.066	268	64	327	54	27249	28327	2.807	0.425	-100	0
1	17	2	"null"	"AU020390"	5040	2720	130	374	390	210	208	231	117	54	39	0	465	477	110	488	490	100	14	4	0	-7.217	-16.545	1.700	1.447	5.613	49.742	0.000	120	540	143	171	Error	166	-23	182	-11	46773	57215	1.359	-0.130	-100	0
1	18	2	"putative {Mus musculus}"	"AU017192"	5240	2720	110	1430	1487	437	224	247	130	100	100	0	1025	1043	215	485	492	105	100	97	0	2.233	2.263	2.316	2.307	1.599	2.548	0.597	80	417	1746	1821	1.159	1206	540	1263	558	118955	83456	9.538	5.248	0	0
1	19	2	"Serine/threonine protein phosphatase PP1-gamma catalytic subunit (EC 3.1.3.16) (PP-1G). [Rat]"	"AU044835"	5410	2730	120	17321	16387	3979	217	248	170	100	100	0	7187	6643	2100	496	505	120	98	98	0	2.556	2.631	2.584	2.877	1.634	2.588	0.921	120	437	23795	22317	1.354	17104	6691	16170	6147	1966401	797144	94.935	51.150	0	0
1	20	2	"ribosomal protein RS.40K - mouse"	"AW547047"	5590	2730	120	16676	16477	6393	225	256	172	100	100	0	4342	4474	1855	492	504	115	100	100	0	4.273	4.081	4.254	4.183	1.662	4.378	0.778	120	499	20301	20234	2.095	16451	3850	16252	3982	1977265	536838	94.308	34.522	0	0
1	21	2	"Small nuclear ribonucleoprotein associated protein B (snRNP-B) (Sm protein B) (Sm-B) (SmB). [Mouse]"	"AW551683"	5770	2730	120	6732	6240	2621	220	244	133	100	100	0	3416	3104	1243	501	515	107	96	95	0	2.234	2.313	2.272	2.500	1.649	2.335	0.913	120	443	9427	8623	1.160	6512	2915	6020	2603	748746	372453	45.083	24.196	0	0
1	22	2	"hypothetical protein {Macaca fascicularis}"	"AW554339"	5940	2720	110	2404	2420	591	238	250	122	100	100	0	1975	1945	304	514	522	109	100	100	0	1.483	1.525	1.468	1.497	1.403	1.649	0.790	80	440	3627	3613	0.568	2166	1461	2182	1431	193625	155633	17.787	13.055	0	0
1	23	2	"null"	"AW557056"	6120	2730	110	4427	4425	729	235	259	162	100	100	0	2174	2155	313	491	505	125	100	100	0	2.491	2.518	2.491	2.526	1.267	2.591	0.879	80	443	5875	5854	1.317	4192	1683	4190	1664	353996	172402	25.716	13.200	0	0
1	24	2	"heat shock protein 105 kDa beta (42 degrees C-specific heat shock protein) {Mus musculus}"	"AW824850"	6310	2730	120	1647	1671	422	219	244	149	99	99	0	916	943	215	499	509	112	95	86	0	3.424	3.270	3.494	3.647	1.894	3.423	0.574	120	572	1845	1896	1.776	1428	417	1452	444	200510	113153	9.577	3.875	0	0
1	1	3	"A.t.PRK"	"X58149"	2160	2900	130	194	202	101	175	190	94	20	4	0	613	614	110	594	598	117	23	1	0	1.000	1.350	0.802	1.171	4.476	35.312	0.000	120	495	38	47	0.000	19	19	27	20	24274	73661	0.128	0.137	-100	0
1	2	3	"Unknown (protein for MGC:23565) {Homo sapiens}"	"AI836416"	2340	2900	130	181	186	104	172	190	99	17	5	0	620	607	111	590	596	110	15	3	0	0.300	0.824	0.765	0.904	3.209	0.561	0.004	120	464	39	31	-1.737	9	30	14	17	22329	72823	-0.040	0.100	-100	0
1	3	3	"Similar to ER-60 protease {Mus musculus}"	"AI839572"	2530	2900	130	191	199	104	180	194	106	16	3	0	568	575	114	597	600	113	10	1	0	-0.379	-0.864	0.689	0.725	3.763	0.032	0.000	120	469	-18	-3	Error	11	-29	19	-22	23910	68948	0.047	-0.221	-100	0
1	4	3	"mitogen-and stress-activated protein kinase-1  nuclear - human"	"AI842520"	2710	2900	130	277	363	248	188	201	104	48	30	0	663	676	162	609	612	121	30	16	0	1.648	2.612	1.271	1.289	4.001	2.098	0.098	120	461	143	242	0.721	89	54	175	67	43593	81106	1.558	0.529	-100	0
1	5	3	"null"	"AI842858"	2890	2900	130	205	213	111	202	213	102	17	5	0	568	591	124	641	644	123	10	0	0	-0.041	-0.220	0.661	0.675	3.872	0.105	0.002	120	483	-70	-39	Error	3	-73	11	-50	25527	70893	0.000	-0.431	-100	0
1	6	3	"autocrine motility factor receptor {Mus musculus}"	"AI847084"	3070	2900	130	446	566	437	223	235	108	62	50	0	723	785	239	659	672	163	32	17	0	3.484	2.722	1.921	1.826	3.181	2.042	0.306	120	482	287	469	1.801	223	64	343	126	67957	94146	3.065	0.693	-100	0
1	7	3	"tumor necrosis factor receptor type 1 associated protein {Homo sapiens}"	"AI844060"	3250	2900	130	207	215	105	224	241	108	12	4	0	599	598	103	653	665	173	1	0	0	0.315	0.164	0.786	0.836	5.279	0.069	0.000	120	462	-71	-64	-1.667	-17	-54	-9	-55	25815	71796	-0.241	-0.387	-100	0
1	8	3	"mTAFII30 protein {Mus musculus}"	"AI851843"	3430	2900	130	261	267	124	227	240	111	20	8	0	652	668	136	613	626	132	29	5	0	0.872	0.727	0.809	0.901	3.717	3.667	0.003	120	459	73	95	-0.198	34	39	40	55	32052	80196	0.243	0.318	-100	0
1	9	3	"von Willebrand factor A-related protein {Mus musculus}"	"AI852994"	3610	2900	130	206	216	112	206	223	108	15	5	0	548	545	108	565	567	118	7	1	0	0.000	-0.500	0.950	1.091	4.476	0.479	0.002	120	446	-17	-10	Error	0	-17	10	-20	25933	65359	-0.065	-0.186	-100	0
1	10	3	"Unknown (protein for MGC:2656) {Homo sapiens}"	"AI854637"	3790	2900	130	234	256	137	188	205	96	35	17	0	569	572	119	528	531	106	23	8	0	1.122	1.545	1.122	1.164	3.599	0.611	0.002	120	448	87	112	0.166	46	41	68	44	30713	68679	0.531	0.387	-100	0
1	11	3	"DNA-(apurinic or apyrimidinic site) lyase (EC 4.2.99.18) - mouse"	"AW538070"	3970	2900	130	212	225	99	187	201	98	24	9	0	448	473	119	516	518	106	11	1	0	-0.368	-0.884	0.903	0.872	3.352	7.320	0.000	120	451	-43	-5	Error	25	-68	38	-43	26986	56814	0.245	-0.425	-100	0
1	12	3	"putative {Mus musculus}"	"AW544641"	4130	2910	110	2701	2716	765	198	214	118	100	100	0	1496	1456	335	499	503	97	98	98	0	2.511	2.631	2.649	2.759	1.579	2.770	0.795	80	416	3500	3475	1.328	2503	997	2518	957	217281	116519	21.203	9.825	0	0
1	13	3	"putative {Mus musculus}"	"AW537659"	4330	2910	110	3047	3106	930	205	219	110	100	100	0	2610	2708	646	495	501	101	100	100	0	1.344	1.311	1.264	1.294	1.362	1.347	0.863	80	480	4957	5114	0.426	2842	2115	2901	2213	248510	216657	26.245	21.851	0	0
1	14	3	"KIAA1695 protein {Homo sapiens}"	"C79342"	4510	2900	130	221	241	122	204	212	101	23	10	0	525	540	116	492	500	103	30	9	0	0.515	0.771	0.757	0.798	4.640	0.427	0.002	120	490	50	85	-0.957	17	33	37	48	28881	64812	0.287	0.388	-100	0
1	15	3	"cask-interacting protein 2 {Mus musculus}"	"C86668"	4690	2900	130	240	267	139	203	217	106	31	13	0	459	469	107	484	495	108	10	3	0	-1.480	-4.267	0.780	0.969	3.857	0.359	0.009	120	504	12	49	Error	37	-25	64	-15	32023	56247	0.472	-0.241	-100	0
1	16	3	"null"	"AU023405"	4880	2910	110	1923	1957	636	206	228	114	100	100	0	1182	1224	294	491	492	109	100	96	0	2.485	2.389	2.397	2.465	1.643	2.557	0.666	80	434	2408	2484	1.313	1717	691	1751	733	156562	97904	15.167	6.716	0	0
1	17	3	"null"	"AU020525"	5060	2900	120	7245	6722	2565	210	230	116	100	100	0	3565	3552	1198	483	489	102	100	100	0	2.283	2.122	2.138	2.098	1.404	2.172	0.911	120	437	10117	9581	1.191	7035	3082	6512	3069	806690	426270	55.966	30.029	0	0
1	18	3	"null"	"AU017253"	5230	2900	130	219	244	120	221	240	124	19	5	0	478	486	95	481	493	98	16	4	0	0.667	4.600	1.452	1.396	3.594	0.037	0.000	120	457	-5	28	-0.585	-2	-3	23	5	29286	58339	0.032	-0.071	-100	0
1	19	3	"null"	"AU044932"	5410	2900	130	218	230	108	226	248	150	10	0	0	476	475	108	491	498	114	10	1	0	0.533	-0.250	0.814	0.718	3.253	4.296	0.005	120	464	-23	-12	-0.907	-8	-15	4	-16	27644	57029	-0.120	-0.202	-100	0
1	20	3	"putative {Mus musculus}"	"AW547113"	5590	2910	100	2537	2566	1007	231	250	150	100	100	0	1429	1486	541	491	499	117	95	92	0	2.458	2.347	2.314	2.568	1.828	2.356	0.800	80	408	3244	3330	1.298	2306	938	2335	995	205292	118885	15.440	8.436	0	0
1	21	3	"null"	"AW551609"	5770	2900	130	221	239	112	215	236	127	16	1	0	482	491	107	505	534	449	0	0	0	-0.261	-1.714	1.600	1.400	3.662	112.274	0.001	120	449	-17	10	Error	6	-23	24	-14	28737	58964	0.024	-0.096	-100	0
1	22	3	""	"AW554397"	5940	2910	120	6774	6562	1591	231	249	133	100	100	0	2836	2695	738	506	514	109	99	98	0	2.808	2.892	2.962	3.016	1.421	2.901	0.889	120	465	8873	8520	1.490	6543	2330	6331	2189	787492	323441	47.466	20.009	0	0
1	23	3	"null"	"AW557124"	6140	2900	100	493	514	189	234	256	152	73	35	0	774	811	150	490	500	104	93	78	0	0.912	0.872	0.952	0.919	2.402	1.332	0.167	80	400	543	601	-0.133	259	284	280	321	41087	64900	1.697	2.990	-100	0
1	24	3	"CD53 {Mus musculus}"	"BE447212"	6310	2910	100	491	530	208	220	236	121	82	57	0	644	655	154	485	494	101	61	35	0	1.704	1.824	1.993	1.831	2.677	2.279	0.128	80	402	430	480	0.769	271	159	310	170	42376	52367	2.430	1.594	-100	0
1	1	4	"A.t.rbcL"	"U91966"	2170	3080	130	179	195	94	187	201	101	13	5	0	570	580	110	629	627	123	5	0	0	0.136	-0.163	0.576	0.595	3.695	0.254	0.011	120	506	-67	-41	-2.883	-8	-59	8	-49	23354	69646	-0.059	-0.382	-100	0
1	2	4	"apoptosis associated tyrosine kinase - mouse"	"AI837050"	2350	3080	130	185	196	100	189	199	100	15	5	0	587	591	121	611	608	112	13	3	0	0.167	-0.350	1.105	1.166	4.543	0.118	0.002	120	464	-28	-13	-2.585	-4	-24	7	-20	23479	70877	-0.030	-0.152	-100	0
1	3	4	"Similar to myeloid ecotropic viral integration site-related gene 2 {Mus musculus}"	"AI839953"	2530	3080	130	189	207	106	193	201	101	16	7	0	615	625	137	584	584	106	32	10	0	-0.129	0.341	0.561	0.673	4.366	0.204	0.004	120	494	27	55	Error	-4	31	14	41	24826	75001	0.059	0.387	-100	0
1	4	4	"Similar to DEAD/H (Asp-Glu-Ala-Asp/His) box polypeptide 19 {Mus musculus}"	"AI842567"	2710	3080	130	176	197	106	194	202	98	16	4	0	589	590	115	583	577	112	19	2	0	-3.000	0.429	0.700	0.840	4.682	0.389	0.007	120	466	-12	10	Error	-18	6	3	7	23663	70846	-0.051	0.116	-100	0
1	5	4	"null"	"AI842902"	2890	3080	130	204	219	100	191	204	101	22	5	0	597	605	108	597	603	117	15	2	0	100000.000	3.500	0.971	0.952	4.578	0.184	0.004	120	501	13	36	16.610	13	0	28	8	26309	72583	0.149	0.017	-100	0
1	6	4	"Unknown (protein for IMAGE:3621749) {Homo sapiens}"	"AI848312"	3070	3080	130	210	218	102	207	221	107	14	5	0	644	651	125	628	639	161	12	1	0	0.188	0.478	0.627	0.647	4.122	0.153	0.019	120	510	19	34	-2.415	3	16	11	23	26129	78118	-0.028	0.075	-100	0
1	7	4	"hypothetical protein FLJ20950 {Homo sapiens}"	"AI844113"	3250	3080	130	285	290	121	225	242	115	35	7	0	776	782	151	632	650	175	39	8	0	0.417	0.433	0.614	0.638	3.141	0.151	0.014	120	534	204	215	-1.263	60	144	65	150	34806	93857	0.417	0.754	-100	0
1	8	4	"Unknown (protein for IMAGE:3500453) {Mus musculus}"	"AI854416"	3430	3080	130	249	269	119	251	256	117	19	5	0	696	712	123	643	661	144	28	2	0	-0.038	0.261	1.016	1.102	3.828	0.349	0.025	120	510	51	87	Error	-2	53	18	69	32267	85486	0.111	0.354	-100	0
1	9	4	"ribosomal protein L36a  cytosolic [validated] - rat"	"AI853031"	3610	3080	130	258	276	127	244	249	115	21	6	0	702	708	139	607	619	136	34	9	0	0.147	0.317	0.783	0.793	4.035	0.419	0.020	120	531	109	133	-2.763	14	95	32	101	33115	84946	0.235	0.654	-100	0
1	10	4	"Unknown (protein for IMAGE:3981915) {Mus musculus}"	"AI851245"	3790	3080	130	200	213	106	189	210	101	20	5	0	517	533	111	533	536	106	14	3	0	-0.687	100000.000	0.922	1.093	4.178	2.364	0.001	120	483	-5	24	Error	11	-16	24	0	25605	63941	0.030	-0.028	-100	0
1	11	4	"Down syndrome critical region protein 3 homolog (Down syndrome critical region protein A homolog)."	"AW538125"	3970	3080	130	215	240	140	183	204	104	27	13	0	427	432	114	510	515	97	5	1	0	-0.386	-0.731	0.692	0.601	5.764	0.652	0.035	120	452	-51	-21	Error	32	-83	57	-78	28753	51833	0.346	-0.856	-100	0
1	12	4	"null"	"AW544709"	4150	3080	130	212	230	121	190	215	115	26	7	0	494	499	102	499	501	103	16	3	0	-4.400	100000.000	1.194	1.113	4.279	0.504	0.005	120	491	17	40	Error	22	-5	40	0	27589	59844	0.130	-0.019	-100	0
1	13	4	"putative {Mus musculus}"	"AW537752"	4330	3080	130	206	214	121	205	227	122	18	4	0	467	474	90	490	500	114	10	0	0	-0.043	-0.562	1.361	1.282	3.832	3.693	0.001	120	487	-22	-7	Error	1	-23	9	-16	25713	56911	-0.107	-0.228	-100	0
1	14	4	"blank"	"null"	4510	3080	130	206	230	120	209	223	115	20	5	0	497	490	85	490	501	114	6	0	0	-0.429	100000.000	1.334	1.594	3.921	5.555	0.002	120	508	4	21	Error	-3	7	21	0	27629	58828	0.061	-0.096	-100	0
1	15	4	"null"	"C86767"	4690	3080	130	229	248	128	210	219	106	25	10	0	469	479	102	491	495	105	12	1	0	-0.864	-3.167	0.830	0.796	3.907	0.209	0.006	120	466	-3	26	Error	19	-22	38	-12	29757	57452	0.274	-0.152	-100	0
1	16	4	"null"	"AU023451"	4870	3080	130	208	225	106	212	223	108	16	4	0	453	460	102	491	486	102	11	1	0	0.105	-0.419	0.740	0.756	4.404	0.276	0.002	120	466	-42	-18	-3.248	-4	-38	13	-31	27026	55230	0.019	-0.255	-100	0
1	17	4	"putative {Mus musculus}"	"AU020610"	5050	3080	130	203	223	114	221	230	112	15	4	0	488	492	100	483	482	102	15	4	0	-3.600	0.222	1.594	1.275	4.564	49.380	0.000	120	447	-13	11	Error	-18	5	2	9	26738	59076	-0.062	0.098	-100	0
1	18	4	"putative {Mus musculus}"	"AU017354"	5230	3080	130	244	253	118	221	237	120	20	5	0	489	490	90	491	494	103	11	1	0	-11.500	-32.000	1.546	1.378	4.891	0.077	0.001	120	447	21	31	Error	23	-2	32	-1	30301	58796	0.133	-0.039	-100	0
1	19	4	"null"	"AU045012"	5410	3080	130	212	228	115	222	240	129	12	3	0	488	500	99	488	492	102	15	1	0	100000.000	0.500	1.436	1.367	3.630	4.740	0.013	120	554	-10	18	16.610	-10	0	6	12	27384	59990	-0.093	0.078	-100	0
1	20	4	"60S ribosomal protein L23a. [Rat] {Rattus norvegicus}"	"AW547204"	5610	3100	70	544	620	312	224	245	124	87	65	0	456	482	118	467	480	110	25	6	0	-29.091	26.400	4.229	4.253	2.541	15.903	0.012	32	212	309	411	Error	320	-11	396	15	19827	15424	3.024	0.018	-100	0
1	21	4	"null"	"AW551674"	5770	3080	130	226	256	144	215	234	122	24	8	0	523	522	107	495	518	427	0	0	0	0.393	1.519	1.229	1.124	4.717	190.683	0.000	120	501	39	68	-1.348	11	28	41	27	30721	62670	0.180	0.009	-100	0
1	22	4	"Unknown (protein for MGC:18878) {Mus musculus}"	"AW554444"	5950	3080	130	215	233	125	222	247	135	16	3	0	490	493	93	494	502	103	11	1	0	1.750	-11.000	1.665	1.395	3.991	47.026	0.000	120	468	-11	10	0.807	-7	-4	11	-1	27932	59154	-0.104	-0.087	-100	0
1	23	4	"null"	"AW557180"	6130	3080	130	238	240	109	231	249	139	10	3	0	508	506	97	491	503	110	13	2	0	0.412	0.600	1.237	1.266	5.285	0.134	0.003	120	527	24	24	-1.280	7	17	9	15	28759	60685	-0.065	0.027	-100	0
1	24	4	"ADAM 8 precursor (EC 3.4.24.-) (A disintegrin and metalloproteinase domain 8)"	"BE288883"	6310	3080	130	309	327	167	225	243	207	25	4	0	482	473	141	499	501	102	18	4	0	-4.941	-3.923	1.321	1.305	4.525	0.112	0.001	120	579	67	76	Error	84	-17	102	-26	39295	56706	0.406	-0.275	-100	0
1	1	5	"A.t.RCP1"	"AF168390"	2170	3260	130	192	210	120	188	212	212	7	0	0	632	625	117	629	673	704	0	0	0	1.333	-5.500	0.912	0.961	4.307	0.456	0.011	120	512	7	18	0.415	4	3	22	-4	25222	74944	-0.009	-0.068	-100	0
1	2	5	"null"	"AI836666"	2350	3260	130	199	207	101	190	216	220	1	0	0	616	617	119	599	650	726	0	0	0	0.529	0.944	1.146	1.183	4.041	0.245	0.625	120	483	26	35	-0.918	9	17	17	18	24821	74052	-0.041	-0.045	-100	0
1	3	5	"null"	"AI839723"	2530	3270	100	13816	13403	5476	198	209	111	100	100	0	13069	12025	4431	570	574	111	100	100	0	1.090	1.153	1.177	1.128	1.301	1.180	0.950	80	394	26117	24660	0.124	13618	12499	13205	11455	1072265	962017	118.865	103.162	0	0
1	4	5	"calcium channel alpha-2-delta-C chain - mouse"	"AI843362"	2710	3260	130	195	206	106	208	217	104	12	1	0	504	512	107	564	568	115	5	0	0	0.217	0.038	0.889	0.813	4.120	0.079	0.000	120	611	-73	-54	-2.206	-13	-60	-2	-52	24741	61447	-0.106	-0.487	-100	0
1	5	5	"neurotensin receptor 3 {Mus musculus}"	"AI846329"	2890	3260	90	547	561	180	208	222	109	96	75	0	4074	4149	811	592	601	126	100	100	0	0.097	0.099	0.095	0.096	1.647	0.092	0.481	52	360	3821	3910	-3.361	339	3482	353	3557	29191	215746	3.110	28.159	0	0
1	6	5	"Unknown (protein for MGC:28962) {Mus musculus}"	"AI847696"	3070	3260	90	1374	1433	443	209	219	108	100	100	0	1283	1276	255	569	579	112	98	98	0	1.632	1.731	1.657	1.649	1.577	1.902	0.650	52	379	1879	1931	0.706	1165	714	1224	707	74524	66335	11.241	6.223	0	0
1	7	5	"putative {Mus musculus}"	"AI848937"	3250	3280	90	661	646	251	217	229	101	86	76	0	906	912	200	590	596	122	86	69	0	1.405	1.332	1.283	1.270	2.673	1.472	0.277	52	361	760	751	0.491	444	316	429	322	33571	47404	4.129	2.590	-100	0
1	8	5	"Segment polarity protein dishevelled homolog DVL-2 (Dishevelled-2) (DSH homolog 2). [Mouse]"	"AI853388"	3440	3260	90	1178	1283	421	246	258	126	100	100	0	963	958	194	622	631	132	80	65	0	2.733	3.086	3.002	3.785	2.563	3.170	0.419	52	390	1273	1373	1.451	932	341	1037	336	66721	49793	8.135	2.477	0	0
1	9	5	"Unknown (protein for MGC:7474) {Mus musculus}"	"AI854041"	3620	3260	70	559	591	198	234	252	122	90	68	0	838	848	127	616	618	134	78	25	0	1.464	1.539	1.430	1.589	2.464	1.553	0.119	32	236	547	589	0.550	325	222	357	232	18907	27120	2.779	1.716	-100	0
1	10	5	"putative {Mus musculus}"	"AI854593"	3790	3260	110	2270	2234	707	203	218	109	100	100	0	1600	1648	376	516	526	109	100	100	0	1.907	1.794	1.874	1.776	1.540	1.898	0.786	80	468	3151	3163	0.931	2067	1084	2031	1132	178688	131852	18.495	10.294	0	0
1	11	5	"null"	"null"	3970	3260	130	206	219	110	198	216	118	14	5	0	497	499	95	499	501	97	14	2	0	-4.000	100000.000	1.079	1.255	4.721	0.076	0.000	120	504	6	21	Error	8	-2	21	0	26284	59880	0.025	-0.021	-100	0
1	12	5	"TBX2 protein {Mus musculus}"	"AW544515"	4140	3260	110	4869	4778	1209	201	223	132	100	100	0	2552	2552	577	484	486	99	100	100	0	2.257	2.213	2.145	2.207	1.411	2.335	0.862	80	421	6736	6645	1.175	4668	2068	4577	2068	382203	204162	34.508	20.869	0	0
1	13	5	"twisted gastrulation protein {Mus musculus}"	"AW537567"	4330	3260	130	326	372	216	204	228	125	49	25	0	405	423	133	478	484	108	8	2	0	-1.671	-3.055	1.968	1.460	5.064	0.052	0.001	120	541	49	113	Error	122	-73	168	-55	44666	50765	1.152	-0.565	-100	0
1	14	5	"Unknown (protein for MGC:11417) {Mus musculus}"	"C79210"	4510	3270	90	735	762	259	205	233	132	96	88	0	632	641	192	489	506	173	40	5	0	3.706	3.664	2.766	3.303	2.971	4.722	0.099	52	322	673	709	1.890	530	143	557	152	39646	33349	4.008	0.780	-100	0
1	15	5	"null"	"C86546"	4690	3260	130	221	242	132	211	228	120	25	5	0	455	473	99	490	503	151	5	0	0	-0.286	-1.824	1.340	1.107	3.999	0.131	0.004	120	518	-25	14	Error	10	-35	31	-17	29044	56768	0.117	-0.199	-100	0
1	16	5	"null"	"AU023315"	4870	3260	130	256	271	137	213	226	108	35	13	0	408	416	94	475	477	97	5	0	0	-0.642	-0.983	0.865	0.881	3.391	0.294	0.011	120	463	-24	-1	Error	43	-67	58	-59	32514	49912	0.417	-0.629	-100	0
1	17	5	"null"	"AU020317"	5050	3260	130	334	353	164	214	230	117	50	21	0	412	420	101	457	460	102	8	1	0	-2.667	-3.757	1.276	1.711	4.805	0.055	0.002	120	473	75	102	Error	120	-45	139	-37	42395	50414	1.051	-0.392	-100	0
1	18	5	"null"	"AU017147"	5230	3260	130	264	290	145	212	235	122	26	11	0	443	454	114	466	470	108	14	3	0	-2.261	-6.500	0.983	0.834	4.841	10.604	0.002	120	510	29	66	Error	52	-23	78	-12	34788	54501	0.451	-0.148	-100	0
1	19	5	"BCL2/adenovirus E1B 19-kDa protein-interacting protein 3 like (NIP3L) (NIP3-like protein X). [Mouse]"	"AU044752"	5410	3270	120	3639	3560	960	210	235	125	100	100	0	3036	2934	751	475	478	107	100	98	0	1.339	1.362	1.422	1.412	1.507	1.352	0.849	120	428	5990	5809	0.421	3429	2561	3350	2459	427211	352073	26.600	22.953	0	0
1	20	5	"calgranulin B - mouse"	"AW546964"	5590	3260	130	377	383	168	227	246	131	53	20	0	451	481	164	481	488	107	15	10	0	-5.000	100000.000	1.444	1.551	5.235	10.007	0.002	120	539	120	156	Error	150	-30	156	0	45981	57748	1.046	-0.065	-100	0
1	21	5	"putative {Mus musculus}"	"AW551507"	5780	3270	120	46983	43538	14842	226	247	135	100	100	0	20009	17969	6900	494	502	106	98	98	0	2.396	2.479	2.450	2.685	1.480	2.458	0.957	120	451	66272	60787	1.261	46757	19515	43312	17475	5224518	2156290	320.674	164.783	0	0
1	22	5	""	"AW554270"	5940	3270	120	23371	23635	7624	242	259	127	100	100	0	9863	9414	3579	493	503	111	100	100	0	2.468	2.622	2.643	2.809	1.418	2.584	0.945	120	439	32499	32314	1.304	23129	9370	23393	8921	2836243	1129624	184.063	80.279	0	0
1	23	5	"putative {Mus musculus}"	"AW557022"	6120	3270	110	2807	2903	769	239	258	132	100	100	0	1699	1684	374	489	498	110	100	100	0	2.122	2.229	2.236	2.248	1.373	2.350	0.823	80	450	3778	3859	1.086	2568	1210	2664	1195	232217	134691	20.038	10.782	0	0
1	24	5	"putative {Mus musculus}"	"AW909758"	6310	3260	130	245	264	141	223	246	127	25	9	0	377	383	91	491	497	107	0	0	0	-0.193	-0.380	0.655	0.664	3.437	0.038	0.000	120	619	-92	-67	Error	22	-114	41	-108	31625	45914	0.142	-1.065	-100	0
1	1	6	"A.t.TIM"	"AF247559"	2170	3440	130	157	174	101	166	193	212	5	0	0	542	549	99	564	613	707	0	0	0	0.409	-0.533	0.848	0.981	4.021	0.201	0.003	120	512	-31	-7	-1.290	-9	-22	8	-15	20871	65911	-0.090	-0.091	-100	0
1	2	6	"putative {Mus musculus}"	"AI836374"	2350	3440	130	289	388	301	171	205	222	35	22	0	585	612	191	549	601	719	1	0	0	3.278	3.444	1.625	1.518	3.879	0.263	0.449	120	496	154	280	1.713	118	36	217	63	46527	73439	0.824	0.015	-100	0
1	3	6	"Similar to hypothetical protein FLJ20436 {Mus musculus}"	"AI839775"	2530	3440	90	1412	1443	409	179	205	120	100	100	0	1166	1222	286	531	536	102	100	98	0	1.942	1.829	1.968	1.902	1.552	1.871	0.704	52	350	1868	1955	0.957	1233	635	1264	691	75056	63551	10.317	6.725	0	0
1	4	6	"null"	"AI843403"	2720	3450	70	788	845	233	184	202	105	100	100	0	991	1008	244	539	545	116	93	84	0	1.336	1.409	1.237	1.485	2.168	1.498	0.342	32	236	1056	1130	0.418	604	452	661	469	27024	32259	6.124	3.991	0	0
1	5	6	"Similar to RIKEN cDNA 1110021N07 gene {Mus musculus}"	"AI846382"	2890	3450	110	25808	24664	7128	204	223	110	100	100	0	6533	6195	2016	560	573	130	100	100	0	4.287	4.341	4.395	4.469	1.250	4.267	0.950	80	542	31577	30095	2.100	25604	5973	24460	5635	1973095	495560	222.191	43.246	0	0
1	6	6	"Dual specificity protein phosphatase 8 (EC 3.1.3.48) (EC 3.1.3.16)"	"AI847055"	3070	3440	90	1259	1360	456	207	227	122	100	100	0	1379	1391	345	543	546	112	96	94	0	1.258	1.360	1.370	1.422	1.777	1.398	0.680	52	353	1888	2001	0.332	1052	836	1153	848	70698	72334	9.287	7.545	0	0
1	7	6	"oligodendrocyte-specific bHLH transcription factor Olig2 {Mus musculus}"	"AI844033"	3250	3440	130	261	284	142	208	220	111	33	15	0	538	543	126	540	553	117	18	3	0	-26.500	25.333	1.375	1.241	3.754	2.774	0.006	120	586	51	79	Error	53	-2	76	3	34133	65201	0.577	-0.085	-100	0
1	8	6	"RNA polymerase II elongation factor ELL (Eleven-nineteen lysine-rich leukemia protein). [Mouse]"	"AI851817"	3440	3440	90	883	929	370	231	249	126	98	94	0	957	984	248	589	597	132	90	69	0	1.772	1.767	2.042	1.905	2.545	2.151	0.247	52	340	1020	1093	0.825	652	368	698	395	48297	51146	5.397	2.932	0	0
1	9	6	"null"	"AI854069"	3610	3440	130	297	304	147	204	224	117	43	18	0	531	538	119	534	545	117	16	4	0	-31.000	25.000	1.532	1.458	4.099	1.809	0.023	120	593	90	104	Error	93	-3	100	4	36457	64559	0.684	-0.060	-100	0
1	10	6	"null"	"AI854619"	3790	3450	100	3789	3917	1305	195	210	104	100	100	0	2268	2330	798	487	497	99	100	100	0	2.018	2.020	2.075	2.109	1.356	2.007	0.901	80	396	5375	5565	1.013	3594	1781	3722	1843	313389	186392	35.644	18.515	0	0
1	11	6	"putative {Mus musculus}"	"AW538041"	3970	3440	130	198	208	104	204	225	123	14	1	0	469	481	103	483	484	96	16	2	0	0.429	-2.000	0.826	1.012	4.290	0.227	0.003	120	531	-20	2	-1.222	-6	-14	4	-2	24926	57712	-0.138	-0.031	-100	0
1	12	6	"ciliary dynein heavy chain 7 {Homo sapiens}"	"AW544577"	4150	3440	110	1435	1541	615	208	229	130	98	96	0	919	896	217	473	487	298	68	21	0	2.751	3.151	3.063	3.265	2.013	2.804	0.185	80	440	1673	1756	1.460	1227	446	1333	423	123299	71687	10.092	1.372	0	0
1	13	6	"26S proteasome regulatory subunit S1 (26S proteasome subunit p112). [Rat] {Rattus norvegicus}"	"AW537625"	4330	3440	120	6507	6367	2545	212	227	118	98	98	0	4085	3958	1218	478	490	294	99	99	0	1.745	1.769	1.809	1.635	1.986	1.868	0.882	120	455	9902	9635	0.803	6295	3607	6155	3480	763980	474992	52.034	11.796	0	0
1	14	6	"null"	"C79287"	4510	3440	130	232	243	120	200	225	124	24	5	0	420	432	97	478	487	149	0	0	0	-0.552	-0.935	0.701	0.841	4.708	4.574	0.004	120	515	-26	-3	Error	32	-58	43	-46	29210	51822	0.145	-0.369	-100	0
1	15	6	"null"	"C86602"	4690	3440	110	1607	1612	458	209	230	117	100	98	0	1232	1562	2113	479	485	103	100	100	0	1.857	1.295	1.704	1.662	1.863	0.339	0.183	80	432	2151	2486	0.893	1398	753	1403	1083	128983	124970	11.812	10.456	-100	0
1	16	6	"null"	"AU023363"	4870	3440	130	258	286	159	209	229	114	39	13	0	442	466	143	464	469	98	19	11	0	-2.227	38.500	0.854	0.941	5.105	4.173	0.004	120	516	27	79	Error	49	-22	77	2	34302	55949	0.500	-0.031	-100	0
1	17	6	"coiled-coil protein {Mus musculus}"	"AU020410"	5050	3450	120	2098	2094	700	209	228	115	100	100	0	1504	1545	507	448	458	101	99	95	0	1.789	1.718	1.795	1.844	1.818	1.696	0.776	120	489	2945	2982	0.839	1889	1056	1885	1097	251331	185348	16.226	10.762	0	0
1	18	6	"unnamed protein product {Homo sapiens}"	"AU017208"	5250	3460	100	738	769	304	214	238	119	92	83	0	646	691	180	457	469	103	70	46	0	2.772	2.372	2.430	2.794	2.962	3.112	0.216	80	360	713	789	1.471	524	189	555	234	61522	55297	4.462	2.155	-100	0
1	19	6	"null"	"AU044855"	5410	3440	130	395	434	181	217	243	127	67	35	0	500	510	134	468	476	111	25	6	0	5.563	5.167	2.133	2.175	4.099	5.471	0.017	120	472	210	259	2.476	178	32	217	42	52087	61196	1.504	0.306	-100	0
1	20	6	"COP9 complex subunit 4 {Mus musculus}"	"AW547056"	5580	3450	120	13490	12816	4142	231	256	136	100	100	0	6726	6364	2443	491	495	106	97	96	0	2.127	2.143	2.135	2.319	1.581	2.099	0.938	120	462	19494	18458	1.089	13259	6235	12585	5873	1537974	763666	92.353	55.368	0	0
1	21	6	"null"	"AW551696"	5770	3440	80	443	470	207	244	260	128	67	34	0	736	726	177	507	512	107	76	53	0	0.869	1.032	0.936	0.877	2.735	1.904	0.030	52	290	428	445	-0.203	199	229	226	219	24436	37746	1.641	2.000	-100	0
1	22	6	"CTCL tumor antigen se20-4 {Homo sapiens}"	"AW554361"	5950	3450	130	65535	64832	3975	237	253	127	100	100	95	53634	51039	10100	509	514	122	100	100	0	1.229	1.278	1.229	1.322	1.319	1.300	0.856	120	529	118423	115125	0.298	65298	53125	64595	50530	7779804	6124690	508.496	414.139	-100	0
1	23	6	"unnamed protein product {Homo sapiens}"	"AW557065"	6130	3450	110	1113	1121	437	227	251	127	98	93	0	905	922	196	494	501	144	91	72	0	2.156	2.089	2.064	2.104	2.128	2.459	0.487	80	440	1297	1322	1.108	886	411	894	428	89707	73744	6.850	2.924	0	0
1	24	6	"Stromal Cell derived Protein-1 {Mus musculus}"	"BE333520"	6310	3450	120	9907	10196	4241	229	245	118	99	99	0	3256	3272	1172	483	485	97	100	99	0	3.490	3.574	3.594	3.398	1.772	3.690	0.913	120	544	12451	12756	1.803	9678	2773	9967	2789	1223475	392656	84.331	28.732	0	0
1	1	7	"A.t.Cab"	"X56062"	2170	3620	130	158	177	92	158	171	96	24	3	0	541	529	96	519	532	108	16	0	0	0.000	1.900	1.238	0.963	3.643	22.245	0.000	120	512	22	29	Error	0	22	19	10	21231	63515	0.063	-0.028	-100	0
1	2	7	"Disks large-associated protein 3 (DAP-3) (SAP90/PSD-95-associated protein 3) (SAPAP3)"	"AI836865"	2350	3620	130	169	179	116	163	177	98	20	5	0	484	490	120	512	520	104	14	3	0	-0.214	-0.727	0.968	1.006	4.064	1.455	0.007	120	457	-22	-6	Error	6	-28	16	-22	21484	58770	0.020	-0.288	-100	0
1	3	7	""	"AI839579"	2530	3620	130	202	237	136	179	193	108	25	10	0	495	494	93	517	527	165	4	0	0	-1.045	-2.522	0.905	0.988	4.903	0.036	0.001	120	536	1	35	Error	23	-22	58	-23	28481	59310	0.407	-0.200	-100	0
1	4	7	"selenoprotein T {Homo sapiens}"	"AI842531"	2710	3620	100	5021	5103	1840	179	193	102	100	100	0	2755	2793	774	511	520	173	100	100	0	2.158	2.158	2.123	2.128	1.286	2.252	0.920	80	437	7086	7206	1.110	4842	2244	4924	2282	408233	223404	48.137	13.139	0	0
1	5	7	"putative {Mus musculus}"	"AI842867"	2890	3630	90	1185	1318	468	190	202	104	100	100	0	949	981	229	511	511	106	96	84	0	2.272	2.400	2.450	2.439	1.752	2.544	0.510	52	347	1433	1598	1.184	995	438	1128	470	68551	51024	10.731	4.434	0	0
1	6	7	"secretory carrier membrane protein 5 {Mus musculus}"	"AI847095"	3070	3620	130	161	175	91	184	201	115	7	2	0	474	474	89	505	513	105	5	0	0	0.742	0.290	0.735	0.789	3.952	2.256	0.006	120	549	-54	-40	-0.431	-23	-31	-9	-31	20967	56903	-0.226	-0.371	-100	0
1	7	7	"Heat shock 27 kDa protein (HSP 27) (Growth-related 25 kDa protein) (P25) (HSP25). [Mouse]"	"AI844076"	3250	3620	130	172	187	100	180	191	105	20	2	0	466	477	108	503	510	99	12	3	0	0.216	-0.269	0.917	1.030	5.170	2.959	0.002	120	475	-45	-19	-2.209	-8	-37	7	-26	22478	57186	-0.038	-0.333	-100	0
1	8	7	"presenilin 2 {Mus musculus}"	"AI851854"	3430	3620	130	217	250	129	193	207	108	27	12	0	525	543	121	504	518	103	24	11	0	1.143	1.462	0.970	1.102	4.385	3.503	0.003	120	541	45	96	0.193	24	21	57	39	29983	65175	0.398	0.243	-100	0
1	9	7	"null"	"AI853001"	3610	3620	130	188	205	117	193	207	108	15	8	0	480	488	91	493	503	107	10	1	0	0.385	-2.400	1.118	1.221	3.861	7.005	0.000	120	535	-18	7	-1.379	-5	-13	12	-5	24567	58541	-0.019	-0.140	-100	0
1	10	7	"T-lymphoma invasion and metastasis inducing protein 1 (TIAM1 protein). [Mouse] {Mus musculus}"	"AI854646"	3780	3620	110	3261	3335	1147	191	209	112	100	100	0	1986	1976	648	484	490	106	100	97	0	2.044	2.107	2.241	2.208	1.464	2.106	0.868	80	439	4572	4636	1.031	3070	1502	3144	1492	266799	158054	27.911	14.019	0	0
1	11	7	"unknown {Mus musculus}"	"AW538080"	3970	3620	130	182	202	108	200	222	117	11	4	0	460	451	86	484	485	93	5	0	0	0.750	-0.061	0.710	0.899	6.409	0.036	0.000	120	536	-42	-31	-0.415	-18	-24	2	-33	24289	54061	-0.171	-0.366	-100	0
1	12	7	"Serine/threonine-protein kinase 10 (EC 2.7.1.37) (Lymphocyte-oriented kinase). [Mouse]"	"AW544661"	4150	3620	100	1955	1981	555	218	236	113	100	100	0	895	942	240	473	492	320	73	23	0	4.116	3.759	4.116	4.301	2.053	4.010	0.592	80	378	2159	2232	2.041	1737	422	1763	469	158462	75377	15.442	1.406	0	0
1	13	7	"C16ORF35 {Mus musculus}"	"AW537669"	4330	3620	130	337	355	187	215	230	114	51	28	0	390	413	103	466	479	288	0	0	0	-1.605	-2.642	1.327	1.514	4.187	0.013	0.000	120	483	46	87	Error	122	-76	140	-53	42650	49588	1.096	-0.229	-100	0
1	14	7	"null"	"C79365"	4510	3620	130	251	272	127	204	224	113	33	8	0	451	465	103	464	468	97	13	4	0	-3.615	68.000	1.119	1.229	3.489	2.837	0.021	120	483	34	69	Error	47	-13	68	1	32641	55752	0.425	-0.031	-100	0
1	15	7	"null"	"C86690"	4690	3630	100	938	871	316	219	237	118	97	91	0	1036	1036	265	476	478	102	97	91	0	1.284	1.164	1.132	1.138	1.979	1.190	0.546	80	403	1279	1212	0.361	719	560	652	560	69717	82853	5.373	5.471	0	0
1	16	7	"QUAKING isoform 6 {Homo sapiens}"	"AU023418"	4880	3620	110	3959	4025	920	222	251	179	100	100	0	2321	2368	508	449	462	108	100	100	0	1.996	1.982	2.002	1.982	1.350	2.077	0.844	80	420	5609	5722	0.997	3737	1872	3803	1919	322027	189438	21.084	17.648	0	0
1	17	7	"putative {Mus musculus}"	"AU020547"	5050	3630	120	694	708	262	210	247	171	94	65	0	762	766	192	440	452	107	88	72	0	1.503	1.528	1.443	1.579	2.470	1.666	0.364	120	446	806	824	0.588	484	322	498	326	84931	91899	2.696	2.935	-100	0
1	18	7	"null"	"AU017273"	5230	3620	130	345	384	188	212	244	132	50	27	0	485	518	165	449	457	100	32	15	0	3.694	2.493	1.400	1.246	5.440	4.790	0.015	120	555	169	241	1.885	133	36	172	69	46080	62138	1.061	0.610	-100	0
1	19	7	"null"	"AU044950"	5410	3630	90	585	565	199	220	251	150	80	63	0	654	670	147	465	468	108	71	44	0	1.931	1.683	1.242	1.461	2.492	2.155	0.138	52	322	554	550	0.950	365	189	345	205	29359	34865	2.093	1.870	-100	0
1	20	7	"putative {Mus musculus}"	"AW547143"	5590	3620	120	51713	45741	18086	226	243	132	100	100	13	52513	47059	17910	479	487	102	100	100	17	0.989	0.977	0.991	0.974	1.367	0.981	0.973	120	497	103521	92095	-0.015	51487	52034	45515	46580	5488901	5647118	344.682	456.588	-100	0
1	21	7	"C1orf28 {Homo sapiens}"	"AW551633"	5770	3620	110	1039	1043	375	223	234	111	97	96	0	1087	1111	275	491	497	101	97	93	0	1.369	1.323	1.321	1.346	2.440	1.444	0.561	80	453	1412	1440	0.453	816	596	820	620	83410	88911	7.288	6.079	0	0
1	22	7	"unnamed protein product {Homo sapiens}"	"AW554401"	5950	3630	120	2310	2286	749	233	251	131	99	98	0	1362	1311	358	501	507	115	97	93	0	2.412	2.535	2.472	2.583	1.708	2.600	0.769	120	478	2938	2863	1.270	2077	861	2053	810	274351	157344	15.534	6.991	0	0
1	23	7	"Collagen alpha 1(VI) chain precursor. [Mouse] {Mus musculus}"	"AW557137"	6130	3630	110	27787	27352	8364	236	257	144	100	100	0	22721	22832	7180	494	499	145	100	100	0	1.240	1.214	1.205	1.217	1.258	1.211	0.947	80	421	49778	49454	0.310	27551	22227	27116	22338	2188137	1826527	188.160	154.021	0	0
1	24	7	"MPS1 protein - mouse (fragment)"	"BE448627"	6310	3620	130	310	326	147	231	255	135	34	12	0	464	491	173	478	490	135	18	6	0	-5.643	7.308	0.872	0.768	4.686	0.750	0.006	120	574	65	108	Error	79	-14	95	13	39080	58951	0.526	0.007	-100	0
1	1	8	"A.t.Nac1"	"AF198054"	2170	3800	130	177	188	92	162	175	93	19	2	0	516	516	98	506	517	102	17	3	0	1.500	2.600	0.875	0.949	4.067	0.048	0.000	120	512	25	36	0.585	15	10	26	10	22569	61888	0.140	-0.010	-100	0
1	2	8	"null"	"AI837058"	2350	3800	130	169	193	117	168	180	101	24	7	0	502	510	102	504	510	98	20	3	0	-0.500	4.167	1.320	1.140	4.063	1.576	0.006	120	448	-1	31	Error	1	-2	25	6	23147	61248	0.129	0.000	-100	0
1	3	8	"null"	"AI839966"	2530	3800	130	176	198	144	166	183	109	19	5	0	446	456	93	502	501	96	8	0	0	-0.179	-0.696	0.690	0.699	3.413	0.126	0.003	120	483	-46	-14	Error	10	-56	32	-46	23736	54663	0.138	-0.469	-100	0
1	4	8	"MHC class I tum- transplantation antigen {Mus musculus}"	"AI842571"	2710	3800	100	3210	3107	1034	177	194	111	100	100	0	1872	1796	473	491	495	94	100	97	0	2.196	2.245	2.215	2.301	1.420	2.317	0.879	80	396	4414	4235	1.135	3033	1381	2930	1305	248552	143707	26.243	13.840	0	0
1	5	8	"Spermidine synthase (EC 2.5.1.16) (Putrescine aminopropyltransferase) (SPDSY). [Mouse]"	"AI843751"	2890	3800	100	5135	5091	1697	188	209	122	100	100	0	2079	2071	590	490	496	146	100	100	0	3.113	3.101	3.127	3.095	1.401	3.182	0.874	80	424	6536	6484	1.638	4947	1589	4903	1581	407292	165717	40.016	10.788	0	0
1	6	8	"null"	"AI848319"	3070	3800	130	190	208	113	173	191	109	20	5	0	460	492	190	501	504	103	10	3	0	-0.415	-3.889	1.000	0.861	4.191	0.295	0.021	120	536	-24	26	Error	17	-41	35	-9	24955	59054	0.156	-0.117	-100	0
1	7	8	"Unknown (protein for IMAGE:4384737) {Homo sapiens}"	"AI844123"	3250	3800	130	259	269	129	167	188	105	40	19	0	523	535	120	504	504	97	25	9	0	4.842	3.290	1.203	1.424	4.208	2.719	0.012	120	483	111	133	2.276	92	19	102	31	32339	64178	0.771	0.320	-100	0
1	8	8	"null"	"AI854422"	3430	3810	100	740	784	325	174	192	105	95	90	0	867	865	212	495	501	93	88	83	0	1.522	1.649	1.752	1.705	3.045	1.883	0.414	80	389	938	980	0.605	566	372	610	370	62692	69161	5.638	3.914	-100	0
1	9	8	"Similar to chitinase 3-like 1 (cartilage glycoprotein-39) {Mus musculus}"	"AI853039"	3610	3800	90	478	473	182	191	198	105	78	63	0	784	796	145	502	499	102	96	63	0	1.018	0.959	1.120	0.931	2.505	0.845	0.185	52	371	569	576	0.025	287	282	282	294	24600	41396	2.619	2.912	-100	0
1	10	8	"null"	"AI851253"	3790	3800	80	592	612	215	195	209	110	96	82	0	805	820	175	498	493	99	90	75	0	1.293	1.295	1.245	1.251	2.301	1.414	0.259	52	306	704	739	0.371	397	307	417	322	31825	42621	3.664	3.303	-100	0
1	11	8	"null"	"null"	3970	3800	130	201	227	111	209	223	115	19	3	0	452	464	105	489	489	91	17	3	0	0.216	-0.720	1.078	0.946	2.973	0.064	0.000	120	556	-45	-7	-2.209	-8	-37	18	-25	27218	55734	0.035	-0.275	-100	0
1	12	8	"tissue-nonspecific alkaline phosphatase {Mus musculus}"	"AW544728"	4150	3800	130	223	243	134	219	234	112	20	6	0	472	485	120	474	477	97	24	6	0	-2.000	2.182	0.896	0.971	6.019	6.681	0.001	120	499	2	35	Error	4	-2	24	11	29175	58237	0.080	0.082	-100	0
1	13	8	"null"	"AW537767"	4330	3800	130	247	277	140	218	235	113	30	14	0	382	389	98	465	467	104	4	0	0	-0.349	-0.776	0.873	0.829	3.910	0.035	0.000	120	463	-54	-17	Error	29	-83	59	-76	33284	46691	0.372	-0.750	-100	0
1	14	8	"unnamed protein product {Homo sapiens}"	"C79457"	4510	3800	130	250	259	125	218	232	110	28	10	0	416	429	104	470	471	100	7	2	0	-0.593	-1.000	0.959	1.075	3.715	6.448	0.001	120	452	-22	0	Error	32	-54	41	-41	31066	51454	0.245	-0.420	-100	0
1	15	8	"null"	"C86790"	4690	3800	130	208	216	115	215	228	114	10	5	0	465	477	116	470	475	100	17	3	0	1.400	0.143	0.920	1.036	3.676	3.083	0.006	120	469	-12	8	0.485	-7	-5	1	7	25905	57185	-0.105	0.020	-100	0
1	16	8	"null"	"AU023469"	4870	3800	130	241	265	135	220	247	173	15	3	0	402	425	129	452	460	110	11	5	0	-0.420	-1.667	0.590	0.809	4.363	20.886	0.001	120	520	-29	18	Error	21	-50	45	-27	31811	50965	0.104	-0.318	-100	0
1	17	8	"40S ribosomal protein S3. [Rat] {Rattus norvegicus}"	"AU020628"	5060	3800	110	6108	5995	2019	221	244	131	100	100	0	2705	2756	798	432	445	115	100	97	0	2.590	2.485	2.529	2.516	1.392	2.624	0.882	80	484	8160	8098	1.373	5887	2273	5774	2324	479579	220461	43.901	20.096	0	0
1	18	8	"null"	"AU017368"	5250	3800	70	360	378	122	224	251	132	50	18	0	683	686	127	448	456	98	84	68	0	0.579	0.647	0.716	0.699	2.546	1.150	0.078	32	224	371	392	-0.789	136	235	154	238	12090	21964	0.962	2.347	-100	0
1	19	8	"elafin-like protein I {Mus musculus}"	"AU045044"	5410	3800	130	245	263	137	221	246	133	19	6	0	406	419	143	455	467	118	5	0	0	-0.490	-1.167	1.046	0.947	3.940	2.919	0.006	120	612	-25	6	Error	24	-49	42	-36	31504	50312	0.128	-0.407	-100	0
1	20	8	"L-periaxin {Mus musculus}"	"AW547224"	5580	3800	110	658	695	247	219	248	146	92	78	0	770	770	157	476	490	139	85	52	0	1.493	1.619	1.535	1.518	2.442	2.210	0.218	80	451	733	770	0.578	439	294	476	294	55580	61581	3.062	2.014	-100	0
1	21	8	"putative {Mus musculus}"	"AW551740"	5770	3800	110	1219	1214	347	222	240	126	100	98	0	987	1020	157	487	492	107	98	98	0	1.994	1.861	1.893	1.832	1.727	2.126	0.618	80	453	1497	1525	0.996	997	500	992	533	97129	81622	7.730	4.935	0	0
1	22	8	"null"	"AW554472"	5950	3810	120	4771	4475	1481	234	250	128	100	100	0	2407	2249	720	487	492	126	97	95	0	2.363	2.407	2.420	2.651	1.667	2.423	0.880	120	435	6457	6003	1.241	4537	1920	4241	1762	537029	269933	33.008	13.944	0	0
1	23	8	"Serine/threonine-protein kinase 19 (EC 2.7.1.37) (RP1 protein). [Mouse] {Mus musculus}"	"AW557191"	6130	3810	120	1070	1059	356	244	260	137	98	94	0	1111	1090	250	487	494	129	93	90	0	1.324	1.352	1.294	1.395	2.131	1.413	0.580	120	441	1450	1418	0.405	826	624	815	603	127135	130766	5.832	4.620	0	0
1	24	8	"JNK1 beta1 protein kinase {Homo sapiens}"	"BE309462"	6310	3800	130	360	373	161	235	263	212	27	6	0	446	449	125	478	486	107	15	1	0	-3.906	-4.759	1.410	1.389	5.211	0.002	0.000	120	568	93	109	Error	125	-32	138	-29	44747	53893	0.519	-0.346	-100	0
1	1	9	"hypothetical protein {Macaca fascicularis}"	"AI838353"	2170	3980	130	159	170	81	151	170	94	15	4	0	497	502	95	509	512	98	10	2	0	-0.667	-2.714	0.728	0.725	3.963	0.148	0.001	120	512	-4	12	Error	8	-12	19	-7	20373	60276	0.000	-0.102	-100	0
1	2	9	"60 kDa heat shock protein  mitochondrial precursor (Hsp60) (60 kDa chaperonin) (CPN60)"	"AI838039"	2350	3980	130	147	163	90	162	178	103	13	3	0	509	513	101	497	503	95	22	4	0	-1.250	0.063	1.000	1.335	4.737	8.525	0.000	120	448	-3	17	Error	-15	12	1	16	19574	61571	-0.146	0.105	-100	0
1	3	9	"putative {Mus musculus}"	"AI837073"	2530	3980	130	162	180	102	162	180	107	20	5	0	503	514	103	498	506	192	5	0	0	0.000	1.125	0.912	0.951	3.886	86.577	0.000	120	466	5	34	Error	0	5	18	16	21544	61623	0.000	0.042	-100	0
1	4	9	"null"	"AI843588"	2710	3980	130	185	182	92	170	189	110	15	2	0	511	507	92	492	498	176	2	0	0	0.789	0.800	1.012	1.076	3.376	47.722	0.001	120	606	34	27	-0.341	15	19	12	15	21883	60890	-0.064	0.051	-100	0
1	5	9	"Coatomer beta' subunit (Beta'-coat protein) (Beta'-COP) (p102). [Mouse] {Mus musculus}"	"AI846707"	2900	3990	100	2178	3079	2437	179	200	122	100	100	0	1431	1814	1137	498	503	146	96	85	0	2.143	2.204	2.128	2.271	1.693	2.245	0.895	80	458	2932	4216	1.099	1999	933	2900	1316	246327	145102	23.598	8.979	-100	0
1	6	9	"KIAA0280 {Homo sapiens}"	"AI848236"	3080	3980	90	1101	1232	718	180	199	110	100	94	0	1269	1364	716	508	506	99	94	88	0	1.210	1.229	1.183	1.196	1.851	1.139	0.620	52	323	1682	1908	0.275	921	761	1052	856	64053	70947	9.391	8.667	0	0
1	7	9	"null"	"AI854325"	3250	3980	130	286	375	267	175	194	106	50	36	0	492	498	113	504	500	92	17	5	0	-9.250	-33.333	2.136	1.564	5.596	23.249	0.003	120	484	99	194	Error	111	-12	200	-6	45029	59755	1.708	-0.022	-100	0
1	8	9	"null"	"AI852789"	3430	3980	130	189	196	97	183	196	103	19	4	0	486	485	86	498	502	117	7	0	0	-0.500	-1.000	1.134	1.258	4.541	0.016	0.000	120	534	-6	0	Error	6	-12	13	-13	23534	58237	0.000	-0.145	-100	0
1	9	9	"chromatin structure regulator Supt6h - mouse"	"AI854263"	3620	3980	80	1145	1316	711	182	195	107	96	94	0	819	858	285	492	499	109	75	67	0	2.945	3.098	2.859	3.296	2.040	3.129	0.594	52	310	1290	1500	1.558	963	327	1134	366	68418	44602	10.477	3.294	0	0
1	10	9	"blank"	"null"	3790	3980	130	216	264	397	201	214	110	23	5	0	468	482	150	492	498	110	7	2	0	-0.625	-6.300	0.978	1.099	3.236	0.016	0.000	120	591	-9	53	Error	15	-24	63	-10	31627	57833	0.455	-0.145	-100	0
1	11	9	"mitogen inducible gene mig-2 - human"	"AW538976"	3980	3990	110	1872	1968	682	217	232	120	100	100	0	1222	1229	350	485	490	103	96	96	0	2.246	2.353	2.539	2.461	1.871	2.557	0.678	80	436	2392	2495	1.167	1655	737	1751	744	157433	98305	14.467	7.175	0	0
1	12	9	"null"	"AW545825"	4150	3990	120	8884	8385	3621	222	238	121	99	97	0	5170	4970	1934	475	480	94	100	100	0	1.845	1.816	1.831	1.697	1.763	1.858	0.933	120	482	13357	12658	0.884	8662	4695	8163	4495	1006163	596350	67.331	47.766	0	0
1	13	9	"Unknown (protein for MGC:18731) {Mus musculus}"	"C76863"	4330	3980	130	202	229	128	222	240	116	20	4	0	462	458	107	475	478	101	11	2	0	1.538	-0.412	1.066	1.497	3.817	6.116	0.001	120	498	-33	-10	0.621	-20	-13	7	-17	27451	54959	-0.095	-0.198	-100	0
1	14	9	"null"	"C80408"	4510	3980	130	247	267	138	218	234	113	29	11	0	394	403	93	476	479	99	5	0	0	-0.354	-0.671	0.879	0.827	4.798	4.925	0.004	120	457	-53	-24	Error	29	-82	49	-73	32099	48345	0.292	-0.768	-100	0
1	15	9	"3beta-hydroxy-Delta5-steroid dehydrogenase multifunctional protein - mouse"	"C87767"	4690	3980	130	232	251	129	209	222	117	25	9	0	441	456	95	467	474	99	11	1	0	-0.885	-3.818	1.139	1.110	3.813	0.052	0.000	120	448	-3	31	Error	23	-26	42	-11	30150	54679	0.248	-0.182	-100	0
1	16	9	"unnamed protein product {Mus musculus}"	"AU024242"	4870	3980	130	219	240	113	215	229	121	20	5	0	428	443	107	460	471	105	13	1	0	-0.125	-1.471	0.751	0.764	4.967	17.395	0.000	120	497	-28	8	Error	4	-32	25	-17	28826	53183	0.091	-0.267	-100	0
1	17	9	"ubiquitin fusion degradation protein 2 {Mus musculus}"	"AU014668"	5060	3990	110	974	1081	463	237	251	131	98	93	0	729	740	207	456	467	113	78	63	0	2.700	2.972	3.069	3.074	2.536	3.781	0.340	80	419	1010	1128	1.433	737	273	844	284	86475	59209	6.336	2.416	0	0
1	18	9	"null"	"AU018259"	5230	3980	130	204	232	126	239	255	129	15	2	0	440	449	95	447	461	119	11	1	0	5.000	-3.500	1.960	1.525	4.050	0.198	0.001	120	613	-42	-5	2.322	-35	-7	-7	2	27881	53897	-0.178	-0.101	-100	0
1	19	9	"null"	"AU041583"	5420	3980	70	573	604	215	283	287	147	84	46	0	528	584	156	436	442	103	46	25	0	3.152	2.169	2.154	2.444	2.439	4.369	0.054	32	236	382	469	1.656	290	92	321	148	19324	18686	2.156	1.379	-100	0
1	20	9	"null"	"AW548483"	5590	3990	110	10012	9538	3305	188	222	146	100	100	0	7336	6922	2034	442	460	149	100	100	0	1.425	1.443	1.464	1.407	1.308	1.465	0.897	80	489	16718	15830	0.511	9824	6894	9350	6480	763011	553778	63.808	43.369	0	0
1	21	9	"Eukaryotic translation initiation factor 3 subunit 8 (eIF3 p110). [Human] {Homo sapiens}"	"AW552427"	5770	3980	130	143	148	77	152	190	140	4	0	0	447	446	103	450	463	142	10	0	0	3.000	1.000	0.863	0.890	3.175	0.542	0.117	120	527	-12	-8	1.585	-9	-3	-4	-4	17774	53559	-0.300	-0.120	-100	0
1	22	9	"null"	"AW555237"	5960	3980	120	11687	11028	4440	190	215	151	99	99	0	4808	4799	1598	457	467	129	100	100	0	2.642	2.496	2.545	2.285	1.873	2.614	0.921	120	426	15848	15180	1.402	11497	4351	10838	4342	1323394	575926	71.609	33.581	0	0
1	23	9	"beclin 1 (coiled-coil  myosin-like BCL2-interacting protein) {Mus musculus}"	"AW558000"	6130	3980	110	4488	4530	838	240	271	202	100	100	0	3273	3281	457	462	470	108	100	100	0	1.511	1.522	1.503	1.509	1.301	1.593	0.879	80	372	7059	7109	0.596	4248	2811	4290	2819	362437	262498	21.084	26.028	0	0
1	24	9	"blank"	"null"	6310	3980	130	228	246	125	228	264	234	5	0	0	480	496	142	476	478	106	21	7	0	0.000	0.900	0.834	1.056	3.686	28.046	0.000	120	564	4	38	Error	0	4	18	20	29477	59477	-0.077	0.170	-100	0
1	1	10	"null"	"AI835341"	2170	4160	130	181	189	109	155	169	95	24	7	0	509	504	98	503	506	101	14	3	0	4.333	34.000	0.873	0.909	3.924	0.128	0.000	120	534	32	35	2.115	26	6	34	1	22677	60452	0.211	-0.020	-100	0
1	2	10	"Similar to peroxisomal biogenesis factor 16 {Mus musculus}"	"AI838101"	2350	4160	130	154	175	103	159	174	96	20	7	0	470	495	95	494	499	96	15	5	0	0.208	16.000	1.233	1.078	2.941	2.093	0.006	120	476	-29	17	-2.263	-5	-24	16	1	20957	59372	0.010	-0.042	-100	0
1	3	10	"null"	"AI837128"	2530	4160	130	210	306	248	159	172	94	45	29	0	530	540	152	498	503	183	15	3	0	1.594	3.500	1.123	1.170	3.276	3.286	0.045	120	541	83	189	0.672	51	32	147	42	36742	64813	1.426	0.202	-100	0
1	4	10	"brain and reproductive organ-expressed protein {Mus musculus}"	"AI843260"	2710	4170	70	1109	1078	389	164	184	98	100	96	0	974	980	284	495	495	99	90	84	0	1.973	1.885	1.860	1.937	1.683	1.781	0.563	32	236	1424	1399	0.980	945	479	914	485	34497	31363	9.122	4.899	0	0
1	5	10	"null"	"AI846136"	2890	4170	90	608	635	248	159	178	100	96	86	0	775	760	162	488	494	102	84	63	0	1.564	1.750	1.659	1.614	2.446	2.346	0.240	52	377	736	748	0.646	449	287	476	272	33045	39498	4.570	2.608	-100	0
1	6	10	"null"	"AI848263"	3070	4160	130	182	193	111	172	186	103	18	6	0	484	488	98	489	490	98	14	5	0	-2.000	-21.000	1.033	0.868	3.736	7.827	0.000	120	552	5	20	Error	10	-5	21	-1	23192	58557	0.068	-0.020	-100	0
1	7	10	"putative {Mus musculus}"	"AI854370"	3250	4160	130	197	220	121	180	194	104	25	5	0	479	490	96	489	496	107	16	2	0	-1.700	40.000	1.157	1.184	3.938	0.415	0.000	120	531	7	41	Error	17	-10	40	1	26350	58794	0.250	-0.056	-100	0
1	8	10	"null"	"AI852816"	3430	4160	130	212	244	137	187	201	101	31	15	0	467	468	101	483	497	133	5	0	0	-1.562	-3.800	0.902	0.897	4.304	0.030	0.000	120	492	9	42	Error	25	-16	57	-15	29290	56152	0.426	-0.218	-100	0
1	9	10	"putative {Mus musculus}"	"AI854291"	3610	4170	110	1517	1543	646	190	231	527	91	65	0	1427	1468	451	478	558	1407	20	0	0	1.398	1.367	1.378	1.360	1.615	0.471	0.674	80	430	2276	2343	0.484	1327	949	1353	990	123408	117464	2.490	0.647	-100	0
1	10	10	"blank"	"null"	3790	4160	130	203	223	117	199	245	493	0	0	0	475	465	95	489	557	1272	0	0	0	-0.286	-1.000	1.157	1.020	5.476	0.368	0.949	120	527	-10	0	Error	4	-14	24	-24	26765	55748	-0.045	-0.072	-100	0
1	11	10	"eIF4GII {Homo sapiens}"	"AW539204"	3970	4170	110	20802	20819	6560	208	238	172	100	100	0	9815	9804	2815	484	491	109	100	100	0	2.207	2.211	2.205	2.192	1.347	2.371	0.848	80	461	29925	29931	1.142	20594	9331	20611	9320	1665520	784345	119.657	85.440	0	0
1	12	10	"null"	"AW536076"	4150	4170	110	1014	1012	303	211	228	123	100	97	0	802	829	203	470	476	101	92	82	0	2.419	2.231	2.248	2.359	2.137	2.506	0.441	80	484	1135	1160	1.274	803	332	801	359	80995	66280	6.374	3.495	0	0
1	13	10	"null"	"C76948"	4340	4170	100	768	801	339	214	237	122	93	85	0	852	857	196	472	481	108	91	81	0	1.458	1.525	1.421	1.504	2.326	1.889	0.387	80	376	934	972	0.544	554	380	587	385	64102	68564	4.623	3.481	-100	0
1	14	10	"Creatine kinase  ubiquitous mitochondrial precursor (EC 2.7.3.2) (U- MtCK) (Mia-CK)"	"C80512"	4510	4160	130	221	237	114	221	235	115	20	3	0	438	456	121	468	473	100	14	5	0	0.000	-1.333	0.904	0.857	4.209	5.228	0.002	120	460	-30	4	Error	0	-30	16	-12	28464	54732	0.017	-0.170	-100	0
1	15	10	"null"	"C87851"	4690	4160	130	235	236	103	217	231	119	18	2	0	463	479	133	466	472	101	18	6	0	-6.000	1.462	1.091	0.866	3.793	1.963	0.000	120	448	15	32	Error	18	-3	19	13	28378	57510	0.042	0.069	-100	0
1	16	10	"Ras GTPase-activating-like protein IQGAP2. [Human] {Homo sapiens}"	"AU024299"	4870	4160	130	247	274	133	220	234	124	25	6	0	425	429	111	464	474	108	9	2	0	-0.692	-1.543	1.087	0.946	4.934	0.000	0.000	120	457	-12	19	Error	27	-39	54	-35	32891	51463	0.323	-0.417	-100	0
1	17	10	"putative {Mus musculus}"	"AU014744"	5050	4160	130	246	287	153	229	239	116	28	11	0	370	377	98	449	462	103	5	0	0	-0.215	-0.806	0.734	0.797	5.076	0.147	0.004	120	460	-62	-14	Error	17	-79	58	-72	34487	45213	0.414	-0.825	-100	0
1	18	10	"null"	"AU040150"	5230	4160	130	230	256	123	230	245	120	20	7	0	459	460	97	443	453	100	16	2	0	0.000	1.529	1.396	1.594	3.809	2.909	0.008	120	504	16	43	Error	0	16	26	17	30718	55221	0.092	0.070	-100	0
1	19	10	"null"	"AU041670"	5420	4170	100	708	701	252	237	261	140	90	77	0	638	640	160	448	452	107	72	46	0	2.479	2.417	1.939	2.180	2.849	3.340	0.174	80	444	661	656	1.310	471	190	464	192	56105	51226	3.143	1.757	-100	0
1	20	10	"Potential phospholipid-transporting ATPase IA (EC 3.6.3.1) (Chromaffin granule ATPase II). [Mouse]"	"AW548568"	5590	4170	100	2118	2109	1017	173	213	229	93	91	0	978	975	298	434	439	106	92	81	0	3.575	3.579	3.222	3.226	2.180	4.010	0.621	80	371	2489	2477	1.838	1945	544	1936	541	168758	77993	8.279	5.057	0	0
1	21	10	"null"	"AW552471"	5770	4160	130	183	196	99	118	141	182	13	1	0	491	483	109	424	427	92	39	12	0	0.970	1.322	0.996	0.842	3.756	0.435	0.024	120	484	132	137	-0.044	65	67	78	59	23575	57986	0.302	0.609	-100	0
1	22	10	"extracellular matrix protein 1 precursor - mouse"	"AW555322"	5950	4160	130	211	1002	1564	160	192	150	35	30	0	352	495	339	440	441	99	25	21	0	-0.580	15.309	1.015	1.283	5.127	5.839	0.573	120	463	-37	897	Error	51	-88	842	55	120297	59396	5.400	0.545	-100	0
1	23	10	"null"	"AW558059"	6140	4170	140	65535	60028	15449	238	279	203	100	100	83	65535	60430	15829	460	469	114	99	98	85	1.003	0.997	1.003	1.003	2.336	0.987	0.888	156	467	130372	119760	0.005	65297	65075	59790	59970	9364445	9427048	294.330	525.974	-100	0
1	24	10	"blank"	"null"	6310	4160	130	243	256	121	229	263	175	10	1	0	483	487	111	463	478	109	24	5	0	0.700	1.125	1.016	0.921	5.159	9.493	0.002	120	523	34	51	-0.515	14	20	27	24	30707	58447	-0.040	0.083	-100	0
1	1	11	"Tetraspan NET-5. [Human] {Homo sapiens}"	"AI836148"	2170	4350	130	165	181	87	164	176	97	17	3	0	501	516	143	494	501	102	15	5	0	0.143	0.773	0.913	0.782	4.160	0.167	0.004	120	534	8	39	-2.807	1	7	17	22	21726	61864	0.052	0.147	-100	0
1	2	11	"putative {Mus musculus}"	"AI838163"	2350	4350	130	158	171	90	165	177	94	15	3	0	504	501	95	500	501	97	14	4	0	-1.750	6.000	0.769	0.919	3.746	1.136	0.005	120	476	-3	7	Error	-7	4	6	1	20480	60091	-0.064	0.000	-100	0
1	3	11	"null"	"AI837248"	2530	4350	130	164	177	93	156	166	91	20	5	0	479	490	99	498	498	103	13	1	0	-0.421	-2.625	0.728	0.741	3.849	2.636	0.010	120	479	-11	13	Error	8	-19	21	-8	21263	58750	0.121	-0.078	-100	0
1	4	11	"putative {Mus musculus}"	"AI843301"	2710	4350	130	176	183	96	169	182	104	15	3	0	495	495	96	485	494	104	15	0	0	0.700	1.400	0.845	0.958	3.230	0.599	0.004	120	571	17	24	-0.515	7	10	14	10	21918	59424	0.010	0.010	-100	0
1	5	11	"tumor-rejection antigen SART3 {Mus musculus}"	"AI846150"	2890	4350	90	2039	2054	561	175	193	112	100	100	0	1213	1252	234	478	483	105	100	100	0	2.536	2.428	2.394	2.414	1.473	2.771	0.713	52	342	2599	2653	1.343	1864	735	1879	774	106800	65126	16.616	7.324	0	0
1	6	11	"Tram1 {Xenopus laevis}"	"AI848290"	3070	4340	130	181	193	95	168	184	102	19	3	0	470	480	88	478	484	104	13	1	0	-1.625	12.500	1.362	1.250	4.515	2.369	0.002	120	594	5	27	Error	13	-8	25	2	23219	57633	0.088	-0.038	-100	0
1	7	11	"Nuclear protein SKIP (SKI-interacting protein) (SNW1 protein) (Nuclear receptor coactivator NCOA-62)"	"AI850128"	3250	4350	70	330	349	142	168	194	108	59	37	0	663	653	147	471	478	92	68	53	0	0.844	0.995	0.800	0.954	3.820	0.981	0.070	32	236	354	363	-0.245	162	192	181	182	11158	20907	1.435	1.902	-100	0
1	8	11	"neuroglycan C {Mus musculus}"	"AI852943"	3430	4340	130	180	193	111	180	198	100	15	7	0	467	478	112	479	489	106	15	5	0	0.000	-13.000	0.989	1.015	5.134	34.822	0.000	120	539	-12	12	Error	0	-12	13	-1	23201	57318	-0.050	-0.104	-100	0
1	9	11	"null"	"AI850835"	3610	4340	130	204	214	125	182	224	507	0	0	0	480	480	93	491	557	1352	0	0	0	-2.000	-2.909	1.483	1.358	4.653	0.340	0.004	120	466	11	21	Error	22	-11	32	-11	25626	57612	-0.020	-0.057	-100	0
1	10	11	"blank"	"null"	3790	4340	130	197	205	110	192	241	514	0	0	0	457	470	106	501	567	1329	0	0	0	-0.114	-0.419	0.667	0.828	4.408	122.568	0.000	120	482	-39	-18	Error	5	-44	13	-31	24605	56398	-0.070	-0.073	-100	0
1	11	11	"MAP kinase kinase 3b {Mus musculus}"	"AW539252"	3970	4350	100	1321	1334	454	206	256	409	95	75	0	1012	1008	254	489	504	173	91	75	0	2.132	2.173	2.190	2.248	1.688	2.319	0.691	80	371	1638	1647	1.092	1115	523	1128	519	106747	80640	2.636	2.913	0	0
1	12	11	"putative {Mus musculus}"	"AW536120"	4140	4360	110	2433	2468	608	216	246	365	100	100	0	980	1018	224	474	482	168	96	87	0	4.381	4.140	4.145	4.231	1.545	4.182	0.680	80	422	2723	2796	2.131	2217	506	2252	544	197439	81465	6.088	3.190	0	0
1	13	11	"null"	"C77017"	4330	4340	130	260	272	137	221	236	129	25	7	0	529	537	126	457	464	104	40	11	0	0.542	0.637	1.045	0.928	4.062	0.130	0.000	120	505	111	131	-0.885	39	72	51	80	32695	64456	0.279	0.702	-100	0
1	14	11	"null"	"C80603"	4510	4340	130	267	282	132	227	242	126	25	9	0	490	505	119	453	464	94	29	13	0	1.081	1.058	1.055	1.005	3.474	3.103	0.025	120	446	77	107	0.112	40	37	55	52	33847	60574	0.317	0.436	-100	0
1	15	11	"Ubiquitin carboxyl-terminal hydrolase isozyme L1 (EC 3.4.19.12) (UCH- L1)"	"C87935"	4690	4340	130	225	255	136	216	235	127	20	7	0	450	455	98	471	474	103	8	0	0	-0.429	-2.437	0.843	0.878	4.277	293.811	0.000	120	448	-12	23	Error	9	-21	39	-16	30625	54637	0.157	-0.184	-100	0
1	16	11	"null"	"AU024366"	4870	4340	130	230	247	119	220	236	121	26	3	0	461	474	108	467	473	110	15	3	0	-1.667	3.857	1.374	1.365	5.051	4.763	0.004	120	448	4	34	Error	10	-6	27	7	29676	56865	0.091	0.009	-100	0
1	17	11	"null"	"AU014800"	5050	4340	130	296	322	155	220	236	112	41	16	0	393	398	112	450	459	101	7	1	0	-1.333	-1.962	1.059	1.169	3.993	0.038	0.000	120	448	19	50	Error	76	-57	102	-52	38601	47817	0.768	-0.604	-100	0
1	18	11	"null"	"AU040244"	5230	4340	130	233	244	100	223	323	1320	0	0	0	442	457	96	451	462	110	17	0	0	-1.111	3.500	1.111	0.890	3.278	0.021	0.000	120	483	1	27	Error	10	-9	21	6	29322	54792	-0.060	-0.045	-100	0
1	19	11	"null"	"AU041737"	5410	4350	110	65535	65416	1064	234	353	1435	100	100	98	30215	29243	5570	460	473	116	100	100	0	2.195	2.265	2.195	2.312	1.233	2.524	0.835	80	408	95056	93965	1.134	65301	29755	65182	28783	5233281	2339429	45.340	248.017	-100	0
1	20	11	"Unknown (protein for MGC:7535) {Mus musculus}"	"AW548682"	5590	4340	130	270	287	133	190	216	209	20	1	0	487	499	129	458	463	105	27	6	0	2.759	2.366	1.037	1.160	4.712	7.621	0.039	120	484	109	138	1.464	80	29	97	41	34476	59845	0.340	0.343	-100	0
1	21	11	"null"	"AW552351"	5770	4340	130	145	157	88	123	150	195	6	0	0	507	532	118	448	457	191	16	0	0	0.373	0.405	0.796	0.993	3.980	0.300	0.267	120	452	81	118	-1.423	22	59	34	84	18891	63814	0.036	0.393	-100	0
1	22	11	"null"	"AW555450"	5950	4340	130	106	119	60	154	180	126	1	0	0	345	355	114	450	460	193	0	0	0	0.457	0.368	0.490	0.474	2.959	0.308	0.220	120	456	-153	-130	-1.129	-48	-105	-35	-95	14334	42583	-0.484	-0.544	-100	0
1	23	11	"null"	"AW558131"	6140	4350	120	1358	1420	384	237	257	152	100	100	0	1031	1023	255	463	483	214	90	70	0	1.974	2.112	1.964	2.235	1.891	2.236	0.554	120	380	1689	1743	0.981	1121	568	1183	560	170361	122716	7.651	2.523	0	0
1	24	11	"blank"	"null"	6310	4340	130	255	278	144	248	266	140	18	5	0	453	470	103	458	483	192	5	0	0	-1.400	2.500	1.309	1.305	3.704	0.297	0.040	120	512	2	42	Error	7	-5	30	12	33310	56447	0.086	-0.068	-100	0
1	1	12	"Epididymal secretory protein E1 precursor. [Mouse] {Mus musculus}"	"AI835376"	2170	4530	130	153	166	95	161	176	95	15	5	0	475	491	97	492	498	101	13	3	0	0.471	-5.000	0.928	0.790	3.505	0.158	0.000	120	521	-25	4	-1.087	-8	-17	5	-1	19900	58925	-0.105	-0.069	-100	0
1	2	12	"Membrane-bound transcription factor site-1 protease precursor (EC 3.4.21.-) (Site-1 protease)"	"AI838216"	2350	4530	130	153	172	103	158	172	91	19	6	0	496	505	105	494	495	96	20	5	0	-2.500	1.273	1.066	1.061	5.010	0.059	0.000	120	501	-3	25	Error	-5	2	14	11	20640	60561	0.000	0.104	-100	0
1	3	12	"null"	"AI837244"	2530	4530	130	170	187	100	166	174	94	24	8	0	505	496	94	478	483	95	18	4	0	0.148	1.167	1.040	1.052	3.954	4.004	0.001	120	510	31	39	-2.755	4	27	21	18	22491	59577	0.138	0.137	-100	0
1	4	12	"Unknown (protein for MGC:18887) {Mus musculus}"	"AI845427"	2710	4530	130	170	190	100	174	186	99	22	4	0	457	465	91	469	485	102	10	1	0	0.333	-4.000	1.273	1.022	4.662	0.465	0.002	120	540	-16	12	-1.585	-4	-12	16	-4	22835	55834	0.040	-0.196	-100	0
1	5	12	"farnesyl pyrophosphate synthase {Mus musculus}"	"AI846851"	2890	4530	130	175	194	123	183	200	107	15	5	0	467	478	103	467	478	103	15	3	0	100000.000	1.000	0.943	0.908	4.371	0.126	0.001	120	571	-8	22	16.610	-8	0	11	11	23273	57336	-0.056	0.000	-100	0
1	6	12	"null"	"AI848602"	3070	4530	130	184	203	100	175	188	100	21	5	0	479	482	102	464	479	107	22	2	0	0.600	1.556	1.159	0.947	3.604	0.076	0.000	120	544	24	46	-0.737	9	15	28	18	24366	57790	0.150	0.028	-100	0
1	7	12	"putative {Mus musculus}"	"AI850172"	3250	4530	130	178	200	111	169	187	102	25	7	0	478	485	90	472	484	101	16	2	0	1.500	2.385	1.440	1.290	4.494	0.693	0.005	120	586	15	44	0.585	9	6	31	13	24027	58201	0.127	0.010	-100	0
1	8	12	"Amyloid beta A4 precursor protein-binding family B member 2 (Fe65-like protein) (Fragment). [Human]"	"AI852978"	3430	4530	130	190	200	104	174	195	108	14	5	0	488	489	96	480	486	91	15	6	0	2.000	2.889	0.944	1.025	4.551	7.019	0.001	120	543	24	35	1.000	16	8	26	9	23946	58708	0.046	0.033	-100	0
1	9	12	"null"	"AI850869"	3610	4520	130	175	201	122	187	206	112	17	5	0	488	496	107	494	495	100	16	1	0	2.000	7.000	1.278	1.055	4.770	12.291	0.000	120	504	-18	16	1.000	-12	-6	14	2	24082	59506	-0.045	0.010	-100	0
1	10	12	"blank"	"null"	3790	4520	130	178	205	105	180	213	190	5	0	0	530	545	177	503	506	107	20	9	0	-0.074	0.595	0.852	0.844	4.477	3.007	0.035	120	483	25	67	Error	-2	27	25	42	24585	65401	-0.042	0.364	-100	0
1	11	12	"null"	"AW539319"	3970	4520	130	122	140	92	177	221	375	0	0	0	461	468	99	481	494	159	4	0	0	2.750	2.846	1.079	0.998	3.437	2.710	0.538	120	482	-75	-50	1.459	-55	-20	-37	-13	16766	56184	-0.216	-0.164	-100	0
1	12	12	"blank"	"null"	4150	4520	130	227	238	120	203	236	336	0	0	0	463	478	100	444	461	156	11	0	0	1.263	1.029	1.402	1.539	4.704	0.104	0.002	120	505	43	69	0.337	24	19	35	34	28570	57401	0.006	0.109	-100	0
1	13	12	"null"	"C77096"	4330	4520	130	212	232	115	224	246	129	12	2	0	464	463	94	442	444	102	19	1	0	-0.545	0.381	1.266	1.016	4.327	0.077	0.001	120	524	10	29	Error	-12	22	8	21	27887	55569	-0.109	0.186	-100	0
1	14	12	"Nulp1 {Mus musculus}"	"C80688"	4510	4520	130	222	241	125	217	237	125	18	6	0	454	457	88	445	448	97	19	2	0	0.556	2.000	0.903	1.133	4.312	0.095	0.003	120	503	14	36	-0.848	5	9	24	12	28871	54821	0.032	0.093	-100	0
1	15	12	"putative {Mus musculus}"	"C88020"	4690	4520	130	218	233	108	213	236	127	15	3	0	469	469	102	448	452	99	15	5	0	0.238	0.952	0.944	1.126	4.288	29.519	0.000	120	467	26	41	-2.070	5	21	20	21	27995	56265	-0.024	0.172	-100	0
1	16	12	"null"	"AU024446"	4870	4520	130	231	256	140	231	247	122	21	6	0	469	474	115	451	455	102	22	6	0	0.000	1.087	1.111	1.319	4.465	3.802	0.006	120	467	18	48	Error	0	18	25	23	30698	56834	0.074	0.186	-100	0
1	17	12	"blank"	"null"	5050	4520	130	285	306	145	230	249	124	29	11	0	343	360	102	448	454	102	4	2	0	-0.524	-0.864	0.717	0.897	5.155	0.076	0.001	120	458	-50	-12	Error	55	-105	76	-88	36685	43206	0.460	-0.922	-100	0
1	18	12	"Retinoblastoma-binding protein 2 (RBBP-2). [Human] {Homo sapiens}"	"AU040331"	5230	4520	130	235	247	130	220	328	1354	0	0	0	460	461	101	450	463	110	15	2	0	1.500	2.455	1.008	1.034	4.664	0.091	0.002	120	459	25	38	0.585	15	10	27	11	29691	55269	-0.060	-0.018	-100	0
1	19	12	"junctional adhesion Molecule-2  JAM-2 {Mus musculus}"	"AU041819"	5410	4520	130	235	245	112	232	334	1331	0	0	0	457	458	95	461	469	110	10	1	0	-0.750	-4.333	1.159	1.226	5.092	14.248	0.085	120	475	-1	10	Error	3	-4	13	-3	29444	54904	-0.067	-0.100	-100	0
1	20	12	"null"	"AW548759"	5590	4520	130	260	268	138	208	230	134	20	5	0	444	453	81	457	466	102	6	0	0	-4.000	-15.000	1.314	1.240	4.107	0.070	0.002	120	483	39	56	Error	52	-13	60	-4	32164	54416	0.284	-0.127	-100	0
1	21	12	"RhoGDI-1 {Mus musculus}"	"AW552502"	5770	4520	130	195	207	137	170	190	125	18	5	0	441	449	101	453	469	188	5	0	0	-2.083	-9.250	1.008	1.274	3.736	3.193	0.017	120	489	13	33	Error	25	-12	37	-4	24827	53828	0.136	-0.106	-100	0
1	22	12	"hypothetical protein {Macaca fascicularis}"	"AW555502"	5950	4520	130	166	185	102	178	198	130	10	1	0	433	440	77	447	462	188	0	0	0	0.857	-1.000	1.100	1.098	3.710	0.190	0.006	120	506	-26	0	-0.222	-12	-14	7	-7	22170	52817	-0.100	-0.117	-100	0
1	23	12	"ribosomal protein L11  cytosolic [validated] - rat"	"AW558184"	6130	4520	130	321	366	232	219	234	129	44	26	0	452	459	138	453	466	195	8	0	0	-102.000	24.500	1.073	1.193	4.035	0.045	0.001	120	468	101	153	Error	102	-1	147	6	43866	55135	1.023	-0.036	-100	0
1	24	12	"blank"	"null"	6310	4520	130	293	323	165	245	258	128	38	14	0	442	447	110	461	473	183	5	0	0	-2.526	-5.571	1.429	1.563	4.672	0.241	0.029	120	548	29	64	Error	48	-19	78	-14	38706	53619	0.508	-0.142	-100	0
1	1	13	"null"	"AI835491"	2170	4710	130	164	187	105	167	179	91	21	8	0	484	492	99	489	491	102	10	4	0	0.600	6.667	1.313	1.268	3.878	1.329	0.001	120	565	-8	23	-0.737	-3	-5	20	3	22498	59026	0.088	0.010	-100	0
1	2	13	"Chromobox protein homolog 6. [Mouse] {Mus musculus}"	"AI838055"	2350	4710	90	1954	2089	1198	168	180	96	100	100	0	1577	1685	690	488	490	103	98	94	0	1.640	1.605	1.724	1.640	1.768	1.698	0.845	52	360	2875	3118	0.714	1786	1089	1921	1197	108633	87639	19.885	11.602	0	0
1	3	13	"null"	"AI837089"	2530	4710	90	6204	6408	1663	175	190	110	100	100	0	2344	2334	553	472	475	99	100	100	0	3.221	3.347	3.530	3.384	1.307	3.461	0.892	52	390	7901	8095	1.687	6029	1872	6233	1862	333201	121384	56.527	18.778	0	0
1	4	13	"putative {Mus musculus}"	"AI843598"	2720	4710	70	457	497	230	173	198	107	81	65	0	602	614	162	472	483	105	59	25	0	2.185	2.282	1.814	1.849	2.274	2.344	0.090	32	236	414	466	1.127	284	130	324	142	15888	19654	2.794	1.248	-100	0
1	5	13	"null"	"AI846719"	2880	4700	70	594	575	196	189	221	170	84	56	0	595	627	154	463	471	106	56	31	0	3.068	2.354	2.045	2.174	3.822	4.739	0.041	32	231	537	550	1.617	405	132	386	164	18402	20072	2.082	1.472	-100	0
1	6	13	"null"	"AI848242"	3080	4710	90	850	828	343	181	193	95	96	92	0	836	863	205	469	476	104	98	78	0	1.823	1.642	1.847	1.552	2.307	1.896	0.426	52	366	1036	1041	0.866	669	367	647	394	43059	44871	6.684	3.721	0	0
1	7	13	"KE03 protein {Homo sapiens}"	"AI854338"	3260	4710	90	866	899	369	177	195	110	100	98	0	936	929	224	467	472	102	92	84	0	1.469	1.563	1.454	1.569	2.119	1.762	0.519	52	377	1158	1184	0.555	689	469	722	462	46729	48297	6.400	4.480	0	0
1	8	13	"putative {Mus musculus}"	"AI852796"	3450	4710	90	837	871	244	194	203	104	100	100	0	820	819	213	477	480	97	84	67	0	1.875	1.980	1.913	2.356	2.407	2.037	0.428	52	369	986	1019	0.907	643	343	677	342	45311	42608	6.423	3.495	-100	0
1	9	13	"hypothetical protein KIAA0528 - human"	"AI854269"	3620	4710	100	1642	1749	611	196	214	114	100	98	0	1950	1933	520	479	482	105	100	100	0	0.983	1.068	1.086	1.050	1.514	1.081	0.779	80	379	2917	3007	-0.025	1446	1471	1553	1454	139940	154625	13.465	13.819	0	0
1	10	13	"blank"	"null"	3790	4710	130	198	208	110	182	216	188	8	0	0	515	525	120	485	492	110	22	4	0	0.533	0.650	1.274	1.203	3.519	5.683	0.045	120	497	46	66	-0.907	16	30	26	40	24956	63019	-0.043	0.300	-100	0
1	11	13	"null"	"AW539091"	3970	4710	130	178	201	126	183	210	182	10	2	0	463	475	95	466	471	102	16	3	0	1.667	2.000	1.269	1.177	4.122	12.331	0.003	120	537	-8	27	0.737	-5	-3	18	9	24111	57012	-0.049	0.039	-100	0
1	12	13	"Unknown (protein for IMAGE:3050476) {Homo sapiens}"	"AW545836"	4150	4710	110	1198	1221	343	202	224	115	100	100	0	1002	1053	251	428	436	100	100	96	0	1.735	1.630	1.659	1.670	1.722	1.753	0.578	80	466	1570	1644	0.795	996	574	1019	625	97685	84202	8.670	6.170	0	0
1	13	13	"null"	"C76882"	4330	4720	110	946	934	305	220	247	129	100	93	0	903	905	221	410	417	131	96	87	0	1.473	1.442	1.434	1.452	1.872	1.397	0.469	80	486	1219	1209	0.558	726	493	714	495	74747	72396	5.326	3.725	0	0
1	14	13	"Tripeptidyl-peptidase II (EC 3.4.14.10) (TPP-II) (Tripeptidyl aminopeptidase). [Mouse]"	"C80432"	4520	4710	110	4124	4210	1010	216	234	122	100	100	0	2211	2234	550	428	434	134	100	100	0	2.192	2.212	2.215	2.226	1.452	2.353	0.786	80	434	5691	5800	1.132	3908	1783	3994	1806	336831	178748	32.590	13.433	0	0
1	15	13	"Tyrosine-protein kinase JAK1 (EC 2.7.1.112) (Janus kinase 1) (JAK-1). [Mouse] {Mus musculus}"	"C87788"	4700	4700	120	1551	1567	642	230	243	121	97	95	0	1138	1139	464	423	432	98	95	90	0	1.848	1.867	1.864	1.921	2.150	1.834	0.625	120	511	2036	2053	0.886	1321	715	1337	716	188044	136651	10.942	7.214	0	0
1	16	13	"AT2 receptor-interacting protein 1 {Homo sapiens}"	"AU024249"	4880	4700	110	532	591	226	240	251	119	88	63	0	886	929	198	422	431	95	100	98	0	0.629	0.692	0.623	0.639	1.942	0.815	0.422	80	407	756	858	-0.668	292	464	351	507	47269	74319	2.857	5.242	-100	0
1	17	13	"null"	"AU014678"	5050	4700	130	341	358	176	229	243	120	47	25	0	448	460	116	429	434	96	25	6	0	5.895	4.161	1.783	1.590	4.550	6.528	0.013	120	489	131	160	2.559	112	19	129	31	42935	55154	0.958	0.271	-100	0
1	18	13	"null"	"AU040105"	5240	4700	120	1773	1641	617	215	232	124	99	96	0	1958	1866	507	436	446	98	100	97	0	1.024	0.997	1.015	0.954	1.596	1.035	0.804	120	478	3080	2856	0.034	1558	1522	1426	1430	196949	223951	11.363	14.490	0	0
1	19	13	"Unknown (protein for MGC:14169) {Homo sapiens}"	"AU041611"	5410	4710	120	5804	5551	1612	222	235	117	100	100	0	2794	2659	842	440	450	97	98	98	0	2.371	2.402	2.365	2.538	1.552	2.386	0.896	120	458	7936	7548	1.246	5582	2354	5329	2219	666065	319029	45.436	22.773	0	0
1	20	13	"blank"	"null"	5590	4710	120	2399	2516	1087	235	261	151	100	100	0	1206	1240	443	447	455	100	97	93	0	2.851	2.876	3.006	2.969	1.845	3.069	0.644	120	498	2923	3074	1.512	2164	759	2281	793	301901	148783	14.934	7.850	0	0
1	21	13	"Max dimerization protein 4 {Mus musculus}"	"AW552439"	5770	4700	110	7981	7892	1910	227	306	332	100	100	0	6899	6764	1074	455	475	153	100	100	0	1.203	1.215	1.228	1.185	1.252	1.281	0.932	80	422	14198	13974	0.267	7754	6444	7665	6309	631358	541130	22.849	41.105	0	0
1	22	13	"hypothetical protein DKFZp586F1022.1 - human (fragment)"	"AW555268"	5940	4710	110	615	2501	4226	223	277	296	61	35	0	615	4298	8418	451	466	151	52	36	0	2.390	0.592	1.343	1.312	3.885	0.468	0.736	80	440	556	6125	1.257	392	164	2278	3847	200053	343822	7.514	25.377	-100	0
1	23	13	"putative {Mus musculus}"	"AW558016"	6130	4700	110	5203	5078	1089	240	260	150	100	100	0	5981	5881	840	455	460	106	100	100	0	0.898	0.892	0.886	0.873	1.232	0.906	0.928	80	447	10489	10264	-0.155	4963	5526	4838	5426	406236	470450	32.120	51.142	0	0
1	24	13	"blank"	"null"	6310	4700	130	258	274	132	244	261	140	15	5	0	450	479	351	455	457	102	12	3	0	-2.800	1.250	0.927	1.111	4.973	0.062	0.003	120	596	9	54	Error	14	-5	30	24	32857	57527	0.093	0.216	-100	0
1	1	14	"KIAA1465 protein {Homo sapiens}"	"AI835355"	2170	4890	130	152	169	101	161	175	92	14	6	0	476	482	104	480	543	1365	0	0	0	2.250	4.000	0.867	0.769	4.948	0.000	0.000	120	562	-13	10	1.170	-9	-4	8	2	20256	57838	-0.065	-0.045	-100	0
1	2	14	"TFIIH basal transcription factor complex p62 subunit (Basic transcription factor 62 kDa subunit)"	"AI838117"	2340	4890	90	3573	3546	1380	153	178	106	100	100	0	1843	1831	545	478	565	1677	23	0	0	2.505	2.508	2.466	2.507	1.448	2.683	0.821	52	372	4785	4746	1.325	3420	1365	3393	1353	184416	95207	31.774	0.755	100	0
1	3	14	"Transcription factor BTEB1 (Basic transcription element binding protein 1)"	"AI837138"	2520	4900	90	1683	1679	583	168	181	102	100	100	0	1693	1784	471	465	473	107	100	100	0	1.234	1.146	1.135	1.124	1.390	1.168	0.803	52	379	2743	2830	0.303	1515	1228	1511	1319	87309	92793	14.686	12.252	0	0
1	4	14	"putative {Mus musculus}"	"AI843274"	2720	4900	100	4488	4681	1927	170	187	100	100	100	0	3234	3295	1142	457	465	95	100	100	0	1.555	1.589	1.610	1.579	1.308	1.622	0.926	80	496	7095	7349	0.637	4318	2777	4511	2838	374455	263622	44.940	29.789	0	0
1	5	14	"null"	"AI842154"	2900	4890	80	534	592	236	171	187	109	92	78	0	788	771	191	448	453	96	90	71	0	1.068	1.303	1.173	1.258	2.293	1.522	0.316	52	310	703	744	0.094	363	340	421	323	30807	40083	3.716	3.313	-100	0
1	6	14	"Sortilin-related receptor precursor"	"AI848270"	3070	4890	130	181	208	112	181	196	101	20	6	0	490	500	126	462	462	96	28	10	0	0.000	0.711	1.065	0.963	3.353	1.826	0.008	120	617	28	65	Error	0	28	27	38	25010	60059	0.119	0.396	-100	0
1	7	14	"null"	"AI854380"	3250	4890	100	681	717	277	181	200	104	96	91	0	944	990	291	465	470	101	95	88	0	1.044	1.021	1.039	1.045	2.052	0.967	0.545	80	416	979	1061	0.062	500	479	536	525	57372	79219	4.971	5.149	-100	0
1	8	14	"null"	"AI852909"	3440	4900	100	2026	2146	834	194	212	108	100	100	0	1539	1618	465	476	476	100	100	100	0	1.723	1.709	1.820	1.687	1.618	1.814	0.765	80	430	2895	3094	0.785	1832	1063	1952	1142	171660	129414	17.907	11.420	0	0
1	9	14	"Unknown (protein for MGC:30931) {Mus musculus}"	"AI854297"	3610	4890	130	273	294	147	197	214	112	38	20	0	467	486	124	462	461	99	25	7	0	15.200	4.042	1.020	1.112	4.341	10.322	0.001	120	500	81	121	3.926	76	5	97	24	35331	58350	0.714	0.253	-100	0
1	10	14	"blank"	"null"	3790	4890	130	214	246	124	204	219	109	28	9	0	460	467	104	464	466	102	14	4	0	-2.500	14.000	1.081	1.025	4.477	141.522	0.000	120	487	6	45	Error	10	-4	42	3	29523	56039	0.248	0.010	-100	0
1	11	14	"null"	"AW539217"	3970	4890	110	10461	11155	3977	214	231	132	100	100	0	3425	3629	1275	450	470	278	100	100	0	3.444	3.442	3.521	3.510	1.331	3.540	0.866	80	440	13222	14120	1.784	10247	2975	10941	3179	892376	290306	82.758	11.363	0	0
1	12	14	"null"	"AW536086"	4150	4900	110	967	983	393	215	242	140	96	92	0	676	699	165	432	452	266	42	7	0	3.082	2.876	2.644	2.764	2.061	3.487	0.417	80	478	996	1035	1.624	752	244	768	267	78618	55896	5.293	0.929	-100	0
1	13	14	"null"	"C76958"	4330	4890	100	1122	1160	358	231	255	138	98	97	0	906	917	241	420	427	89	93	91	0	1.833	1.869	1.948	1.969	2.262	2.065	0.564	80	385	1377	1426	0.874	891	486	929	497	92821	73355	6.558	5.506	0	0
1	14	14	"Orphan nuclear receptor NR5A2 (Liver receptor homolog) (LRH-1). [Mouse] {Mus musculus}"	"C80532"	4510	4880	130	258	281	136	233	254	131	25	9	0	367	388	103	426	435	125	6	0	0	-0.424	-1.263	1.133	1.053	3.364	7.776	0.002	120	586	-34	10	Error	25	-59	48	-38	33746	46501	0.206	-0.376	-100	0
1	15	14	"Unknown (protein for MGC:9334) {Homo sapiens}"	"C87870"	4710	4880	90	504	533	224	241	252	134	78	50	0	475	464	133	407	424	115	28	11	0	3.868	5.123	2.431	2.289	2.248	5.804	0.029	52	355	331	349	1.951	263	68	292	57	27724	24108	2.097	0.348	-100	0
1	16	14	"null"	"AU024309"	4880	4880	110	589	587	233	217	235	119	87	71	0	686	735	212	415	430	104	86	65	0	1.373	1.156	1.083	1.171	3.178	1.472	0.176	80	441	643	690	0.457	372	271	370	320	46997	58797	2.958	2.933	-100	0
1	17	14	"null"	"AU014764"	5050	4880	130	269	280	130	232	243	114	26	8	0	417	433	127	425	434	104	17	5	0	-4.625	6.000	1.262	1.230	4.260	12.098	0.000	120	508	29	56	Error	37	-8	48	8	33548	52009	0.325	-0.010	-100	0
1	18	14	"Chp {Rattus norvegicus}"	"AU040173"	5230	4890	90	489	498	143	230	247	127	88	50	0	652	645	116	436	448	115	82	48	0	1.199	1.282	1.175	1.292	2.927	2.271	0.110	52	332	475	477	0.262	259	216	268	209	25896	33565	1.976	1.713	-100	0
1	19	14	"Similar to hypothetical protein FLJ10743 {Homo sapiens}"	"AU041693"	5410	4890	110	1413	1432	351	227	244	125	100	100	0	1217	1240	238	429	441	104	100	100	0	1.505	1.486	1.547	1.487	1.397	1.560	0.729	80	464	1974	2016	0.590	1186	788	1205	811	114526	99238	9.504	7.683	0	0
1	20	14	"null"	"AW548598"	5590	4880	90	415	448	219	246	265	137	55	25	0	632	595	150	429	441	113	69	38	0	0.833	1.217	1.032	0.960	3.929	5.435	0.020	52	323	372	368	-0.264	169	203	202	166	23280	30961	1.336	1.363	-100	0
1	21	14	"null"	"null"	5770	4890	120	2488	2307	839	260	322	308	96	93	0	1738	1716	454	455	470	149	98	97	0	1.737	1.623	1.671	1.563	1.677	1.734	0.795	120	499	3511	3308	0.796	2228	1283	2047	1261	276833	205931	6.445	8.362	0	0
1	22	14	"null"	"AW555341"	5950	4880	130	357	371	186	238	282	269	20	2	0	436	478	270	457	471	140	15	4	0	-5.667	6.333	1.617	1.404	4.585	0.830	0.055	120	556	98	154	Error	119	-21	133	21	44477	57392	0.331	0.050	-100	0
1	23	14	"Protein fosB. [Mouse] {Mus musculus}"	"AW558078"	6140	4890	120	7392	6991	2213	245	261	145	100	99	0	5879	5632	1189	456	464	106	100	100	0	1.318	1.303	1.320	1.214	1.590	1.372	0.904	120	456	12570	11922	0.398	7147	5423	6746	5176	838919	675876	46.414	48.755	0	0
1	24	14	"blank"	"null"	6310	4880	130	212	243	129	240	260	142	13	3	0	432	431	92	441	448	105	8	1	0	3.111	-0.300	1.271	1.525	5.091	7.548	0.003	120	570	-37	-7	1.637	-28	-9	3	-10	29179	51748	-0.120	-0.162	-100	0
1	1	15	"eukaryotic translation initiation factor 3 p42 subunit {Mus musculus}"	"AI836154"	2170	5070	130	175	183	85	161	176	94	17	3	0	469	462	99	478	542	1376	0	0	0	-1.556	-1.375	0.828	0.788	4.656	1.042	0.003	120	553	5	6	Error	14	-9	22	-16	21992	55430	0.074	-0.058	-100	0
1	2	15	"GTRGEO22 {Mus musculus}"	"AI838174"	2340	5080	80	644	700	312	161	194	114	92	88	0	682	708	174	488	495	139	65	36	0	2.490	2.450	2.471	2.340	2.211	2.493	0.353	52	286	677	759	1.316	483	194	539	220	36374	36813	4.439	1.532	-100	0
1	3	15	"putative {Mus musculus}"	"AI837275"	2530	5070	130	185	206	111	166	190	107	27	4	0	470	481	96	474	519	885	0	0	0	-4.750	5.714	1.257	0.979	4.556	0.001	0.000	120	647	15	47	Error	19	-4	40	7	24663	57688	0.150	-0.043	-100	0
1	4	15	"null"	"AI843308"	2720	5080	100	1687	1731	662	177	191	101	100	100	0	2049	1943	604	456	461	99	100	100	0	0.948	1.045	1.006	1.041	1.515	1.044	0.831	80	428	3103	3041	-0.077	1510	1593	1554	1487	138459	155432	15.248	14.970	0	0
1	5	15	"Heme oxygenase 1 (EC 1.14.99.3) (HO-1) (P32 protein). [Mouse] {Mus musculus}"	"AI842171"	2900	5080	100	12202	11772	4155	182	193	102	100	100	0	9464	9054	3301	459	459	99	100	100	0	1.335	1.348	1.330	1.380	1.269	1.335	0.945	80	438	21025	20185	0.417	12020	9005	11590	8595	941793	724354	113.520	86.818	0	0
1	6	15	"ET putative translation product {Mus musculus}"	"AI848298"	3080	5080	100	1568	1664	715	205	212	109	98	98	0	1197	1203	404	462	466	95	95	86	0	1.854	1.969	2.040	2.187	1.886	2.087	0.713	80	397	2098	2200	0.891	1363	735	1459	741	133099	96219	13.321	7.758	0	0
1	7	15	"Unknown (protein for MGC:12573) {Homo sapiens}"	"AI850135"	3250	5070	130	218	229	112	189	210	112	20	5	0	447	460	97	462	470	100	14	4	0	-1.933	-20.000	1.036	1.058	5.429	0.157	0.002	120	593	14	38	Error	29	-15	40	-2	27436	55243	0.170	-0.100	-100	0
1	8	15	"DnaJ homolog subfamily A member 2 (mDj3). [Mouse] {Mus musculus}"	"AI852952"	3440	5080	100	5073	5057	1820	194	211	111	100	100	0	2808	2726	1022	474	468	99	98	98	0	2.090	2.159	2.181	2.374	1.595	2.134	0.885	80	397	7213	7115	1.064	4879	2334	4863	2252	404590	218085	43.658	22.808	0	0
1	9	15	"unnamed protein product {Homo sapiens}"	"AI850845"	3610	5070	130	249	268	125	204	217	108	29	10	0	474	485	97	451	453	96	22	7	0	1.957	1.882	0.989	0.960	4.764	4.568	0.007	120	523	68	98	0.968	45	23	64	34	32141	58224	0.472	0.333	-100	0
1	10	15	"blank"	"null"	3790	5070	130	195	221	119	209	226	113	18	5	0	480	481	96	447	451	100	20	3	0	-0.424	0.353	1.046	1.215	4.248	0.236	0.006	120	501	19	46	Error	-14	33	12	34	26525	57664	-0.044	0.300	-100	0
1	11	15	"enhancer-trap-locus-1 protein - mouse (fragment)"	"AW539262"	3970	5070	100	4378	4323	1592	219	242	142	100	100	0	2776	2795	899	443	464	288	100	100	0	1.783	1.745	1.812	1.735	1.343	1.792	0.893	80	424	6492	6456	0.834	4159	2333	4104	2352	345823	223636	28.739	8.094	0	0
1	12	15	"T-complex protein 1  epsilon subunit (TCP-1-epsilon) (CCT-epsilon). [Mouse] {Mus musculus}"	"AW536137"	4150	5070	110	4480	4714	1406	225	247	135	100	100	0	2049	2127	548	423	446	285	100	98	0	2.617	2.634	2.789	2.641	1.488	2.854	0.791	80	426	5881	6193	1.388	4255	1626	4489	1704	377092	170196	33.089	5.898	0	0
1	13	15	"null"	"C77044"	4330	5070	130	318	308	141	234	249	126	35	10	0	441	444	115	411	418	93	24	11	0	2.800	2.242	1.939	1.566	4.486	125.480	0.000	120	511	114	107	1.485	84	30	74	33	36905	53337	0.468	0.280	-100	0
1	14	15	"null"	"C80635"	4510	5070	130	243	260	134	232	247	124	23	6	0	406	393	100	425	430	98	10	0	0	-0.579	-0.875	1.172	1.166	5.731	0.093	0.001	120	475	-8	-4	Error	11	-19	28	-32	31222	47168	0.105	-0.378	-100	0
1	15	15	"HSPC131 {Homo sapiens}"	"C87944"	4690	5070	130	279	298	151	236	252	131	28	9	0	370	373	108	417	425	107	5	2	0	-0.915	-1.409	1.141	0.988	4.600	8.951	0.002	120	552	-4	18	Error	43	-47	62	-44	35748	44796	0.351	-0.486	-100	0
1	16	15	"null"	"AU024393"	4890	5070	120	21822	21262	10528	228	247	127	100	100	0	18441	18860	10309	424	436	104	100	99	0	1.199	1.141	1.178	1.275	2.319	1.119	0.781	120	461	39611	39470	0.261	21594	18017	21034	18436	2551473	2263204	165.472	177.154	0	0
1	17	15	"null"	"AU014816"	5050	5060	130	239	272	131	246	259	124	22	6	0	357	363	96	429	439	108	4	0	0	0.097	-0.394	0.907	0.953	3.706	45.525	0.000	120	462	-79	-40	-3.363	-7	-72	26	-66	32665	43519	0.105	-0.704	-100	0
1	18	15	"null"	"AU040259"	5230	5060	130	328	356	171	251	265	121	36	17	0	490	501	118	431	439	102	37	14	0	1.305	1.500	1.255	1.269	4.922	10.492	0.004	120	489	136	175	0.384	77	59	105	70	42715	60152	0.752	0.608	-100	0
1	19	15	"null"	"AU041754"	5410	5070	120	37567	38319	16655	228	248	118	100	100	8	9477	10177	4904	440	446	98	100	100	0	4.132	3.912	3.899	4.202	1.473	3.849	0.958	120	434	46376	47828	2.047	37339	9037	38091	9737	4598282	1221200	322.636	99.296	0	0
1	20	15	"null"	"null"	5590	5060	130	298	319	157	235	262	139	29	11	0	405	410	105	433	448	112	10	2	0	-2.250	-3.652	1.043	1.086	4.640	0.124	0.004	120	556	35	61	Error	63	-28	84	-23	38328	49213	0.410	-0.339	-100	0
1	21	15	"mitochondrial ribosomal protein L36 (L36mt) {Mus musculus}"	"AW552359"	5780	5070	120	4304	4349	1752	247	264	130	100	99	0	2470	2392	793	441	453	105	100	100	0	2.000	2.103	2.170	2.043	1.479	2.179	0.907	120	488	6086	6053	1.000	4057	2029	4102	1951	521832	287091	31.423	18.467	0	0
1	22	15	"null"	"null"	5960	5080	100	587	607	203	222	243	123	92	72	0	713	720	154	442	458	110	86	61	0	1.347	1.385	1.261	1.348	2.552	1.724	0.258	80	392	636	663	0.430	365	271	385	278	48557	57592	2.959	2.382	-100	0
1	23	15	"Unknown (protein for MGC:20957) {Homo sapiens}"	"AW558145"	6130	5070	120	9290	8748	2189	225	249	135	99	99	0	4440	4366	802	458	467	112	100	100	0	2.276	2.181	2.242	2.069	1.626	2.299	0.894	120	437	13047	12431	1.187	9065	3982	8523	3908	1049774	523906	62.956	34.813	0	0
1	24	15	"blank"	"null"	6310	5060	130	258	275	122	237	262	137	22	4	0	433	447	111	444	452	103	17	5	0	-1.909	12.667	0.776	0.743	4.456	0.008	0.000	120	556	10	41	Error	21	-11	38	3	32994	53589	0.095	-0.049	-100	0
1	1	16	"splice variant {Mus musculus}"	"AI835382"	2170	5250	130	145	164	90	165	180	96	14	3	0	472	712	2614	479	483	98	15	1	0	2.857	-0.004	0.871	0.894	4.238	1166.297	0.000	120	517	-27	232	1.515	-20	-7	-1	233	19727	85474	-0.167	2.337	-100	0
1	2	16	"Sodium- and chloride-dependent glycine transporter 1 (GlyT1) (GlyT-1). [Mouse] {Mus musculus}"	"AI838226"	2350	5250	130	184	207	120	181	203	121	16	5	0	497	497	94	488	538	981	0	0	0	0.333	2.889	0.829	0.964	4.107	0.272	0.001	120	524	12	35	-1.585	3	9	26	9	24815	59584	0.033	-0.042	-100	0
1	3	16	"signal recognition particle 72K chain - dog"	"AI837294"	2530	5250	90	7731	7474	1969	178	212	154	100	100	0	4682	4706	1181	478	546	1199	100	94	0	1.797	1.726	1.744	1.726	1.209	1.775	0.919	52	348	11757	11524	0.845	7553	4204	7296	4228	388638	244728	47.156	3.470	0	0
1	4	16	"null"	"AI845440"	2730	5260	100	876	929	374	174	191	101	97	93	0	726	740	185	458	463	107	86	62	0	2.619	2.677	2.650	2.473	2.462	2.893	0.430	80	417	970	1037	1.389	702	268	755	282	74309	59232	7.307	2.589	-100	0
1	5	16	"Lysosomal-associated transmembrane protein 4A (Golgi 4-transmembrane spanning transporter)"	"AI846864"	2900	5250	100	30654	28885	9059	194	209	117	100	100	0	21962	21058	6008	460	465	106	100	100	0	1.417	1.393	1.398	1.377	1.225	1.422	0.940	80	391	51962	49289	0.502	30460	21502	28691	20598	2310826	1684619	245.094	194.274	0	0
1	6	16	"GTP-binding protein - mouse"	"AI848609"	3070	5250	90	6217	6292	1323	198	223	156	100	100	0	5328	5341	966	460	469	108	100	100	0	1.236	1.249	1.251	1.242	1.238	1.298	0.883	52	363	10887	10975	0.306	6019	4868	6094	4881	327164	277746	38.904	45.111	0	0
1	7	16	"RIKEN cDNA 2410001M24 gene {Mus musculus}"	"AI850186"	3250	5260	100	1614	1681	794	201	218	124	100	98	0	1649	1650	642	453	460	100	97	92	0	1.181	1.236	1.303	1.311	1.932	1.258	0.754	80	448	2609	2677	0.241	1413	1196	1480	1197	134519	131997	11.798	11.900	0	0
1	8	16	"SSC1 {Mus musculus}"	"AI852039"	3430	5260	100	1810	1801	625	200	216	107	100	100	0	1222	1239	373	452	456	95	97	93	0	2.091	2.034	2.181	2.127	1.721	2.098	0.741	80	410	2380	2388	1.064	1610	770	1601	787	144098	99105	14.813	8.242	0	0
1	9	16	"Transcription factor MAF1 (Segmentation protein KR) (Kreisler). [Mouse] {Mus musculus}"	"AI850884"	3610	5260	90	461	480	195	193	214	110	90	61	0	744	775	180	443	445	93	94	76	0	0.890	0.864	0.874	0.944	3.130	0.832	0.188	52	355	569	619	-0.168	268	301	287	332	24980	40312	2.418	3.548	-100	0
1	10	16	"blank"	"null"	3790	5250	130	202	224	120	206	223	117	20	5	0	427	428	99	442	448	95	11	4	0	0.267	-1.286	1.489	1.529	5.677	0.208	0.008	120	536	-19	4	-1.907	-4	-15	18	-14	26853	51302	0.009	-0.211	-100	0
1	11	16	"Similar to 2' 5'-oligoadenylate synthetase 1 (40-46 kD) {Mus musculus}"	"AW539333"	3970	5260	110	7815	7788	2316	210	232	129	100	100	0	4315	4159	1377	439	451	117	100	100	0	1.962	2.037	2.061	2.105	1.306	2.006	0.923	80	420	11481	11298	0.972	7605	3876	7578	3720	623003	332732	58.574	31.692	0	0
1	12	16	"blank"	"null"	4150	5250	130	238	259	142	221	243	135	20	7	0	361	367	106	420	433	110	7	0	0	-0.288	-0.717	0.911	0.977	4.442	77.120	0.004	120	574	-42	-15	Error	17	-59	38	-53	31130	44037	0.119	-0.600	-100	0
1	13	16	"putative {Mus musculus}"	"C77108"	4340	5250	120	1651	1649	642	230	244	124	99	99	0	887	910	289	412	418	97	91	85	0	2.992	2.849	2.893	2.933	1.812	2.826	0.696	120	458	1896	1917	1.581	1421	475	1419	498	197938	109222	11.331	5.072	0	0
1	14	16	"null"	"C80717"	4510	5250	130	239	262	135	232	245	129	21	6	0	348	346	98	421	427	101	5	1	0	-0.096	-0.400	0.911	0.830	3.715	0.067	0.001	120	441	-66	-45	Error	7	-73	30	-75	31459	41569	0.132	-0.802	-100	0
1	15	16	"null"	"C88035"	4690	5250	130	246	250	128	237	250	131	18	3	0	419	435	107	427	433	99	17	2	0	-1.125	1.625	1.505	1.434	4.689	27.367	0.000	120	466	1	21	Error	9	-8	13	8	30046	52188	0.000	0.020	-100	0
1	16	16	"KIAA0372 {Homo sapiens}"	"AU024457"	4870	5250	130	319	359	181	234	252	132	38	17	0	413	417	100	431	441	103	15	0	0	-4.722	-8.929	1.372	1.402	5.367	0.046	0.001	120	498	67	111	Error	85	-18	125	-14	43075	50094	0.811	-0.233	-100	0
1	17	16	"null"	"AU014892"	5060	5240	100	658	714	294	237	256	131	88	80	0	719	724	179	431	438	103	86	65	0	1.462	1.628	1.761	1.761	2.585	1.986	0.278	80	375	709	770	0.548	421	288	477	293	57105	57889	3.496	2.777	-100	0
1	18	16	"Unknown (protein for MGC:19050) {Mus musculus}"	"AU040340"	5230	5240	130	213	248	140	243	264	128	21	7	0	439	445	93	440	441	98	15	3	0	30.000	1.000	1.595	1.621	4.886	0.072	0.001	120	468	-31	10	4.907	-30	-1	5	5	29701	53389	-0.125	0.041	-100	0
1	19	16	"null"	"AU041848"	5410	5240	130	252	275	145	237	260	137	24	7	0	417	430	102	429	439	105	15	3	0	-1.250	38.000	1.053	1.407	3.950	30.615	0.001	120	521	3	39	Error	15	-12	38	1	33048	51652	0.109	-0.086	-100	0
1	20	16	"KIAA0074~The ha1438 gene product is related to a C728 protein encoded in S.cerevisiae chromosome II."	"AW548780"	5600	5250	110	1507	1516	515	248	273	149	100	100	0	552	570	155	430	442	108	53	26	0	10.320	9.057	7.399	8.525	2.377	10.388	0.169	80	451	1381	1408	3.367	1259	122	1268	140	121288	45581	8.342	1.185	-100	0
1	21	16	"null"	"AW552513"	5780	5260	120	774	809	356	260	269	125	90	77	0	702	730	236	442	448	105	78	63	0	1.977	1.906	1.956	1.909	3.100	2.515	0.248	120	465	774	837	0.983	514	260	549	288	97122	87591	4.320	2.686	-100	0
1	22	16	"osmotic stress protein 94 kDa {Mus musculus}"	"AW555522"	5960	5260	110	1707	1756	629	247	258	125	100	100	0	788	847	326	436	445	109	93	72	0	4.148	3.672	3.760	4.092	2.191	4.218	0.385	80	453	1812	1920	2.052	1460	352	1509	411	140500	67767	11.984	3.688	0	0
1	23	16	"null"	"AW558200"	6140	5250	120	2233	2168	735	239	256	127	99	99	0	2272	2160	767	441	452	107	96	94	0	1.089	1.122	1.098	1.196	1.644	1.083	0.851	120	435	3825	3648	0.123	1994	1831	1929	1719	260204	259201	15.055	15.963	0	0
1	24	16	"blank"	"null"	6310	5240	130	232	259	129	236	260	135	19	3	0	444	446	93	445	451	102	17	0	0	4.000	23.000	0.915	1.183	4.273	0.013	0.000	120	546	-5	24	2.000	-4	-1	23	1	31096	53474	-0.007	-0.049	-100	0
1	1	17	"kuzbanian {Mus musculus}"	"AI836959"	2170	5430	130	221	347	1129	161	180	100	38	15	0	546	653	861	484	485	100	41	18	0	0.968	1.101	0.992	0.872	4.599	1.314	0.882	120	512	122	355	-0.047	60	62	186	169	41666	78304	1.670	1.680	-100	0
1	2	17	"null"	"AI838978"	2350	5430	130	178	189	105	172	194	103	19	5	0	468	478	104	467	473	100	20	3	0	6.000	1.545	0.978	1.124	3.454	1.226	0.000	120	466	7	28	2.585	6	1	17	11	22641	57336	-0.049	0.050	-100	0
1	3	17	"phosphoglycerate kinase (EC 2.7.2.3) - mouse"	"AI841020"	2530	5430	130	167	188	90	182	209	145	7	0	0	470	468	87	457	462	101	15	0	0	-1.154	0.545	0.982	0.886	4.060	10.084	0.005	120	584	-2	17	Error	-15	13	6	11	22553	56110	-0.145	0.059	-100	0
1	4	17	"tetratricopeptide repeat-containing protein - mouse"	"AI843673"	2710	5430	130	176	191	103	182	199	112	15	5	0	469	469	98	458	462	102	15	3	0	-0.545	0.818	0.933	0.783	4.776	3.573	0.008	120	553	5	20	Error	-6	11	9	11	22938	56234	-0.071	0.069	-100	0
1	5	17	"T-complex protein 1  zeta subunit (TCP-1-zeta) (CCT-zeta) (CCT-zeta- 1). [Mouse] {Mus musculus}"	"AI834956"	2890	5430	130	191	217	121	190	210	116	24	5	0	451	463	101	457	462	96	17	3	0	-0.167	4.500	1.046	1.317	4.026	6.455	0.002	120	628	-5	33	Error	1	-6	27	6	25985	55560	0.060	0.010	-100	0
1	6	17	"null"	"AI849320"	3090	5440	80	846	881	343	194	215	118	98	96	0	679	744	251	460	461	109	69	50	0	2.977	2.419	2.190	2.729	2.349	2.214	0.388	52	334	871	971	1.574	652	219	687	284	45828	38683	5.644	2.596	-100	0
1	7	17	"EH-domain containing protein 1 (mPAST1). [Mouse] {Mus musculus}"	"AI850634"	3260	5440	90	2944	3056	1541	202	225	110	100	100	0	2017	2092	945	440	446	104	96	92	0	1.739	1.728	1.709	1.807	1.681	1.747	0.857	52	344	4319	4506	0.798	2742	1577	2854	1652	158901	108803	25.736	15.827	0	0
1	8	17	"putative {Mus musculus}"	"AI853138"	3430	5430	130	210	228	111	210	224	110	20	4	0	447	454	101	443	448	95	18	5	0	0.000	1.636	1.462	1.283	3.362	0.092	0.001	120	570	4	29	Error	0	4	18	11	27379	54481	0.036	0.063	-100	0
1	9	17	"null"	"AI853433"	3620	5430	90	2680	2643	858	216	227	120	100	100	0	1990	2012	630	444	445	98	100	100	0	1.594	1.548	1.526	1.599	1.428	1.593	0.841	52	333	4010	3995	0.672	2464	1546	2427	1568	137456	104619	20.133	15.990	0	0
1	10	17	"UBE-1c2 {Mus musculus}"	"AA410118"	3790	5430	130	279	346	254	213	224	117	40	24	0	478	508	197	435	440	99	35	15	0	1.535	1.822	1.367	1.190	5.523	2.850	0.040	120	502	109	206	0.618	66	43	133	73	41507	60967	1.043	0.687	-100	0
1	11	17	"gut-enriched Kruppel-like factor {Mus musculus}"	"AW542895"	3970	5430	130	192	214	109	217	236	130	9	2	0	438	444	95	432	440	101	16	5	0	-4.167	-0.250	1.404	1.551	4.369	15.260	0.001	120	521	-19	9	Error	-25	6	-3	12	25691	53317	-0.169	0.040	-100	0
1	12	17	"Serine/threonine-protein kinase PLK (EC 2.7.1.-) (PLK-1) (Serine- threonine protein kinase 13)"	"AW536751"	4150	5440	100	1293	1311	456	212	242	142	98	97	0	471	476	131	439	442	106	32	12	0	33.781	29.703	8.745	10.449	2.252	23.393	0.036	80	418	1113	1136	5.078	1081	32	1099	37	104887	38078	7.528	0.321	-100	0
1	13	17	"ASR2D {Mus musculus}"	"C78069"	4340	5430	80	528	545	223	214	246	127	80	61	0	561	585	124	429	436	99	55	36	0	2.379	2.122	1.879	1.816	3.017	4.083	0.082	52	288	446	487	1.250	314	132	331	156	28332	30408	2.354	1.505	-100	0
1	14	17	"null"	"C85289"	4510	5430	130	249	295	156	221	244	124	32	14	0	486	498	128	439	445	101	35	18	0	0.596	1.254	1.072	0.824	4.630	6.510	0.003	120	473	75	133	-0.747	28	47	74	59	35439	59807	0.411	0.525	-100	0
1	15	17	"null"	"AU022334"	4690	5430	130	239	255	127	242	257	126	15	5	0	425	416	96	437	445	101	10	2	0	0.250	-0.619	1.128	1.173	4.781	0.159	0.004	120	489	-15	-8	-2.000	-3	-12	13	-21	30586	49977	-0.016	-0.287	-100	0
1	16	17	"TTF-I interacting protein 5 {Mus musculus}"	"AU018788"	4890	5430	120	1612	1611	644	242	261	130	98	96	0	1179	1249	580	437	441	100	95	91	0	1.846	1.686	1.769	1.764	1.957	1.593	0.628	120	444	2112	2181	0.885	1370	742	1369	812	193377	149851	10.385	8.080	0	0
1	17	17	"null"	"AU015909"	5050	5430	130	305	332	165	241	258	131	32	15	0	414	428	118	431	437	105	15	5	0	-3.765	-30.333	1.522	1.488	4.229	0.051	0.001	120	461	47	88	Error	64	-17	91	-3	39846	51350	0.565	-0.086	-100	0
1	18	17	"null"	"null"	5230	5420	130	314	323	150	241	265	141	27	11	0	352	356	103	421	429	103	6	1	0	-1.058	-1.262	0.896	1.042	3.778	0.118	0.005	120	524	4	17	Error	73	-69	82	-65	38737	42748	0.411	-0.709	-100	0
1	19	17	"TGF beta receptor associated protein 1 - human"	"AU042859"	5420	5430	110	1051	1105	347	244	271	154	100	97	0	903	893	223	416	428	106	96	87	0	1.657	1.805	1.849	1.904	1.794	1.975	0.566	80	470	1294	1338	0.729	807	487	861	477	88405	71453	5.416	4.387	0	0
1	20	17	""	"AW549928"	5600	5430	110	9135	8836	2628	252	272	152	100	100	0	4629	4411	1170	435	443	110	100	100	0	2.118	2.159	2.127	2.152	1.270	2.226	0.928	80	426	13077	12560	1.083	8883	4194	8584	3976	706855	352888	56.342	36.073	0	0
1	21	17	"null"	"AW553319"	5770	5420	130	250	274	174	261	278	139	14	5	0	450	456	113	446	446	105	15	5	0	-2.750	1.300	1.179	1.159	4.700	0.131	0.008	120	514	-7	23	Error	-11	4	13	10	32920	54665	-0.029	0.095	-100	0
1	22	17	"Tyrosine-protein kinase receptor TYRO3 precursor (EC 2.7.1.112) (Tyrosine-protein kinase RSE)"	"AW556118"	5960	5440	80	465	494	219	273	299	148	57	32	0	525	514	130	401	414	92	53	26	0	1.548	1.956	2.079	1.653	3.481	14.652	0.010	52	305	316	334	0.631	192	124	221	113	25671	26715	1.318	1.087	-100	0
1	23	17	"null"	"null"	6150	5420	110	1183	1190	295	257	276	126	100	100	0	1062	1046	220	432	450	159	98	91	0	1.470	1.520	1.468	1.558	1.588	1.659	0.640	80	414	1556	1547	0.556	926	630	933	614	95173	83646	7.254	3.748	0	0
1	24	17	"A.t.RCA"	"M86720"	6310	5420	130	242	263	140	254	267	128	17	5	0	435	448	107	446	459	149	8	0	0	1.091	4.500	1.261	1.082	4.708	0.138	0.006	120	554	-23	11	0.126	-12	-11	9	2	31520	53761	-0.031	-0.074	-100	0
1	1	18	"ADP-ribosylation factor 5 - mouse"	"AI837008"	2170	5610	130	173	198	109	168	184	103	21	9	0	469	472	84	473	474	97	10	3	0	-1.250	-30.000	0.789	0.984	4.729	0.302	0.012	120	512	1	29	Error	5	-4	30	-1	23723	56685	0.136	-0.021	-100	0
1	2	18	"null"	"AI838733"	2350	5610	130	178	186	90	189	201	115	10	1	0	475	473	95	460	473	104	17	1	0	-0.733	-0.231	1.217	1.120	4.286	0.122	0.001	120	513	4	10	Error	-11	15	-3	13	22333	56753	-0.130	0.000	-100	0
1	3	18	"phosphopyruvate hydratase (EC 4.2.1.11) gamma - mouse"	"AI840561"	2530	5620	70	887	942	506	192	213	132	93	81	0	748	780	234	445	455	100	81	68	0	2.294	2.239	2.407	2.591	3.036	2.825	0.367	32	230	998	1085	1.198	695	303	750	335	30156	24967	5.523	3.250	-100	0
1	4	18	"Protein PTD011 homolog. [Mouse] {Mus musculus}"	"AI843721"	2720	5620	80	690	716	281	175	190	112	96	84	0	766	792	154	444	450	95	96	84	0	1.599	1.555	1.443	1.474	2.007	1.989	0.371	52	310	837	889	0.678	515	322	541	348	37232	41178	4.696	3.600	-100	0
1	5	18	"unknown {Homo sapiens}"	"AI834983"	2900	5630	80	1177	1258	491	195	215	115	100	100	0	966	975	291	455	464	96	90	88	0	1.922	2.044	2.165	2.285	1.958	2.071	0.668	52	305	1493	1583	0.942	982	511	1063	520	65418	50702	9.070	5.323	0	0
1	6	18	"Unknown (protein for IMAGE:4129810) {Homo sapiens}"	"AI849352"	3080	5620	90	815	915	379	202	221	125	100	94	0	922	978	252	464	463	101	100	94	0	1.338	1.387	1.369	1.341	1.685	1.570	0.516	52	388	1071	1227	0.421	613	458	713	514	47604	50846	5.552	5.099	0	0
1	7	18	"null"	"AI850673"	3260	5620	100	2933	3041	1299	213	231	118	100	100	0	1948	2008	781	447	449	93	98	98	0	1.812	1.812	1.877	1.895	1.735	1.867	0.801	80	421	4221	4389	0.858	2720	1501	2828	1561	243266	160605	23.814	16.763	0	0
1	8	18	"Unknown (protein for MGC:6974) {Mus musculus}"	"AI853739"	3430	5610	130	197	224	124	214	233	118	16	5	0	441	440	96	439	447	102	14	2	0	-8.500	10.000	1.156	1.100	4.314	16.042	0.001	120	492	-15	11	Error	-17	2	10	1	26836	52779	-0.076	-0.069	-100	0
1	9	18	"Vps16 {Mus musculus}"	"AI853459"	3610	5610	130	239	251	119	222	239	125	19	7	0	453	463	116	439	444	101	21	5	0	1.214	1.208	0.962	1.019	3.053	4.981	0.006	120	536	31	53	0.280	17	14	29	24	30145	55606	0.096	0.188	-100	0
1	10	18	"rRNA promoter binding protein {Rattus norvegicus}"	"AA407096"	3790	5610	130	270	298	155	235	275	347	5	0	0	356	368	97	425	430	108	4	1	0	-0.507	-1.105	0.959	1.153	4.235	0.057	0.001	120	515	-34	6	Error	35	-69	63	-57	35765	44219	0.066	-0.574	-100	0
1	11	18	"null"	"AW542954"	3980	5610	110	53973	50962	12512	237	285	370	100	100	18	12484	13020	3174	421	432	113	100	100	0	4.455	4.026	4.111	4.018	1.167	4.124	0.960	80	466	65799	63324	2.155	53736	12063	50725	12599	4076947	1041605	136.965	111.398	-100	0
1	12	18	"protein kinase STY (EC 2.7.1.-) - mouse"	"AW536795"	4150	5610	110	3877	3829	1086	223	259	160	100	100	0	3653	3573	874	421	433	109	100	100	0	1.131	1.144	1.211	1.137	1.325	1.149	0.886	80	412	6886	6758	0.177	3654	3232	3606	3152	306312	285875	22.313	28.807	0	0
1	13	18	"null"	"C78148"	4330	5610	130	272	313	174	221	251	128	30	13	0	375	384	95	428	438	104	5	0	0	-0.962	-2.091	1.222	1.272	4.532	0.144	0.010	120	557	-2	48	Error	51	-53	92	-44	37501	46071	0.484	-0.519	-100	0
1	14	18	"null"	"C85358"	4510	5610	130	301	309	128	221	245	117	35	15	0	397	413	114	437	447	100	10	5	0	-2.000	-3.667	1.300	1.300	5.170	0.269	0.012	120	473	40	64	Error	80	-40	88	-24	37070	49600	0.547	-0.340	-100	0
1	15	18	"null"	"AU022397"	4690	5610	130	261	278	162	232	250	119	26	7	0	456	447	97	436	445	101	18	3	0	1.450	4.182	1.285	1.394	3.182	0.185	0.011	120	518	49	57	0.536	29	20	46	11	33343	53635	0.235	0.020	-100	0
1	16	18	"null"	"AU018882"	4890	5610	100	650	674	283	240	262	128	86	73	0	751	786	243	433	440	104	86	75	0	1.289	1.229	1.239	1.208	3.180	1.378	0.224	80	358	728	787	0.367	410	318	434	353	53887	62873	3.219	3.327	-100	0
1	17	18	"null"	"AU015982"	5050	5610	130	353	387	198	254	271	135	43	17	0	389	393	112	413	428	100	12	5	0	-4.125	-6.650	1.537	1.641	5.886	24.058	0.002	120	433	75	113	Error	99	-24	133	-20	46434	47207	0.859	-0.350	-100	0
1	18	18	"null"	"AU043117"	5230	5610	130	245	268	140	251	269	141	16	5	0	334	349	113	405	413	95	10	1	0	0.085	-0.304	0.816	0.805	2.791	27.804	0.000	120	546	-77	-39	-3.565	-6	-71	17	-56	32173	41883	-0.007	-0.674	-100	0
1	19	18	"null"	"AU042938"	5420	5610	110	497	532	195	248	267	133	80	45	0	634	653	151	418	424	94	85	63	0	1.153	1.209	1.331	1.297	2.652	2.071	0.119	80	434	465	519	0.205	249	216	284	235	42552	52203	1.992	2.436	-100	0
1	20	18	"Unknown (protein for MGC:7807) {Mus musculus}"	"AW550021"	5600	5610	120	5838	5626	1963	248	275	148	100	99	0	2696	2599	810	450	451	103	100	100	0	2.489	2.503	2.524	2.488	1.410	2.548	0.917	120	450	7836	7527	1.315	5590	2246	5378	2149	675159	311915	36.155	20.854	0	0
1	21	18	"Similar to tumor differentially expressed 1 {Mus musculus}"	"AW553363"	5780	5610	120	26095	25675	10011	258	284	152	100	100	0	16628	15872	5820	454	451	103	100	100	0	1.597	1.649	1.651	1.629	1.212	1.670	0.969	120	428	42011	40835	0.676	25837	16174	25417	15418	3081057	1904672	167.046	149.718	0	0
1	22	18	"JKTBP2 {Homo sapiens}"	"AW556176"	5960	5610	120	7985	7504	2845	281	303	159	100	100	0	7344	7211	2578	407	420	99	100	100	0	1.111	1.062	1.075	1.051	1.272	1.064	0.954	120	462	14641	14027	0.151	7704	6937	7223	6804	900526	865340	45.289	68.596	0	0
1	23	18	"WEE1 protein {Mus musculus}"	"AW559064"	6140	5610	120	4358	4215	1498	257	280	143	99	98	0	1916	1913	579	421	441	156	99	97	0	2.743	2.653	2.641	2.633	1.474	2.793	0.847	120	446	5596	5450	1.456	4101	1495	3958	1492	505777	229522	27.517	9.436	0	0
1	24	18	"A.t.XCP2"	"AF191028"	6320	5600	130	258	261	111	240	261	128	15	3	0	410	426	106	446	455	150	6	0	0	-0.500	-1.050	0.773	0.915	3.827	0.140	0.004	120	560	-18	1	Error	18	-36	21	-20	31324	51084	0.000	-0.193	-100	0
1	1	19	"null"	"AI838477"	2170	5790	130	178	212	171	174	194	111	19	6	0	471	478	122	460	464	94	17	5	0	0.364	2.111	1.024	1.035	3.948	2.288	0.039	120	512	15	56	-1.459	4	11	38	18	25434	57360	0.162	0.149	-100	0
1	2	19	"null"	"AI838775"	2350	5790	130	197	213	104	186	202	110	21	4	0	477	480	103	462	476	101	20	4	0	0.733	1.500	0.923	0.937	4.757	1.342	0.001	120	457	26	45	-0.447	11	15	27	18	25561	57588	0.100	0.040	-100	0
1	3	19	"mage-e1 {Mus musculus}"	"AI840605"	2530	5790	130	194	216	120	188	205	112	20	5	0	470	482	99	458	470	103	17	4	0	0.500	1.167	1.204	1.309	5.360	6.434	0.001	120	511	18	52	-1.000	6	12	28	24	25899	57864	0.098	0.117	-100	0
1	4	19	"apoptotic protease activating factor 1 {Mus musculus}"	"AI843083"	2710	5790	130	203	217	120	190	205	115	21	6	0	439	443	94	452	456	99	15	1	0	-1.000	-3.000	1.251	1.217	3.710	6.676	0.003	120	498	0	18	Error	13	-13	27	-9	25993	53167	0.104	-0.131	-100	0
1	5	19	"null"	"AI835017"	2890	5790	130	201	218	126	208	222	122	18	5	0	449	464	103	450	456	99	15	5	0	7.000	0.714	1.500	1.602	3.442	8.595	0.002	120	538	-8	24	2.807	-7	-1	10	14	26101	55693	-0.033	0.081	-100	0
1	6	19	"Unknown (protein for MGC:1203) {Homo sapiens}"	"AI848822"	3080	5800	80	783	782	324	218	236	129	94	82	0	853	856	207	445	450	95	98	82	0	1.385	1.372	1.287	1.228	2.032	1.528	0.443	52	296	973	975	0.470	565	408	564	411	40687	44508	4.233	4.274	-100	0
1	7	19	"sterol carrier protein 2  liver {Mus musculus}"	"AI850717"	3250	5800	100	5638	5684	2286	238	250	132	100	100	0	10669	10374	4023	444	451	96	100	100	0	0.528	0.548	0.543	0.546	1.282	0.539	0.920	80	383	15625	15376	-0.921	5400	10225	5446	9930	454692	829938	41.167	103.365	0	0
1	8	19	"zinc finger DNA-binding protein {Mus musculus}"	"AI853775"	3430	5790	130	220	243	126	231	251	131	12	5	0	432	450	104	436	448	106	19	5	0	2.750	0.857	1.431	1.188	4.999	41.502	0.000	120	528	-15	26	1.459	-11	-4	12	14	29101	54007	-0.061	0.019	-100	0
1	9	19	"GDP-fucose transporter {Homo sapiens}"	"AI854171"	3620	5790	80	917	964	384	245	263	133	96	92	0	696	736	248	443	453	107	73	55	0	2.656	2.454	2.248	2.663	2.496	2.560	0.412	52	282	925	1012	1.409	672	253	719	293	50140	38272	5.271	2.645	-100	0
1	10	19	"rRNA promoter binding protein {Rattus norvegicus}"	"AA407298"	3790	5790	130	266	315	168	245	269	151	27	9	0	340	346	104	426	434	98	4	1	0	-0.244	-0.875	0.801	0.833	4.997	0.078	0.003	120	573	-65	-10	Error	21	-86	70	-80	37760	41537	0.305	-0.898	-100	0
1	11	19	"zinc ring finger-containing protein GRAIL {Mus musculus}"	"AW543376"	3990	5790	70	421	470	224	235	259	157	65	28	0	624	611	155	425	442	100	68	50	0	0.935	1.263	1.167	1.061	2.604	1.810	0.142	32	224	385	421	-0.097	186	199	235	186	15034	19550	1.344	1.690	-100	0
1	12	19	"null"	"null"	4150	5790	130	236	256	145	247	268	155	10	5	0	396	409	92	430	437	97	10	0	0	0.324	-0.429	1.098	0.979	3.711	0.051	0.002	120	564	-45	-12	-1.628	-11	-34	9	-21	30762	49046	-0.077	-0.289	-100	0
1	13	19	"putative {Mus musculus}"	"C78257"	4340	5790	100	1018	1061	373	239	261	135	98	96	0	655	694	184	433	442	96	82	57	0	3.509	3.149	3.171	3.458	2.348	3.531	0.382	80	394	1001	1083	1.811	779	222	822	261	84915	55512	5.926	2.625	0	0
1	14	19	"null"	"C85448"	4520	5780	110	5890	5824	2031	243	269	185	100	100	0	6222	6393	2028	437	457	169	100	100	0	0.976	0.937	0.922	0.926	1.270	0.946	0.923	80	407	11432	11537	-0.035	5647	5785	5581	5956	465898	511458	30.027	35.124	0	0
1	15	19	"null"	"AU022457"	4690	5790	130	287	303	159	242	267	171	19	5	0	412	413	102	436	452	157	5	0	0	-1.875	-2.652	1.045	1.114	4.534	1.636	0.058	120	501	21	38	Error	45	-24	61	-23	36410	49552	0.211	-0.248	-100	0
1	16	19	"ATP specific succinyl CoA synthetase beta subunit precursor {Homo sapiens}"	"AU018970"	4890	5790	120	8769	8243	2573	241	269	135	100	100	0	6784	6286	1867	427	443	100	100	100	0	1.342	1.366	1.343	1.377	1.311	1.376	0.935	120	436	14885	13861	0.424	8528	6357	8002	5859	989126	754363	59.067	58.430	0	0
1	17	19	"null"	"AU016052"	5050	5790	130	249	273	136	248	265	132	19	6	0	412	408	101	419	431	97	15	2	0	-0.143	-2.273	1.426	1.321	3.598	7.906	0.006	120	475	-6	14	Error	1	-7	25	-11	32734	48964	0.061	-0.237	-100	0
1	18	19	"Frizzled 3 precursor (Frizzled-3) (Fz-3) (mFz3). [Mouse] {Mus musculus}"	"AU043193"	5250	5790	100	510	514	199	248	262	133	73	47	0	659	668	200	415	426	101	73	56	0	1.074	1.051	1.044	1.061	3.435	1.273	0.083	80	375	506	519	0.103	262	244	266	253	41089	53409	1.895	2.396	-100	0
1	19	19	"null"	"AU043000"	5420	5790	130	268	306	171	255	268	136	25	10	0	455	458	101	428	434	94	27	6	0	0.481	1.700	1.588	1.415	5.305	0.041	0.001	120	486	40	81	-1.054	13	27	51	30	36700	55010	0.279	0.255	-100	0
1	20	19	"null"	"AW550123"	5600	5780	130	255	293	145	261	278	145	20	7	0	443	456	101	452	450	97	18	5	0	0.667	8.000	1.286	1.444	4.319	0.051	0.002	120	436	-15	36	-0.585	-6	-9	32	4	35170	54663	0.103	0.062	-100	0
1	21	19	"ATP-dependent CLP protease ATP-binding subunit ClpX-like  mitochondrial precursor. [Mouse]"	"AW553417"	5780	5780	130	254	296	174	264	291	158	15	9	0	443	464	126	437	442	106	25	6	0	-1.667	1.185	0.923	0.925	5.173	0.001	0.000	120	420	-4	59	Error	-10	6	32	27	35499	55640	0.032	0.208	-100	0
1	22	19	"putative {Mus musculus}"	"AW556216"	5960	5800	120	16139	14724	4270	281	299	150	100	100	0	6831	6288	1969	401	413	100	100	100	0	2.466	2.453	2.481	2.550	1.347	2.447	0.939	120	396	22288	20330	1.302	15858	6430	14443	5887	1766929	754590	96.167	58.750	0	0
1	23	19	"Voltage-gated potassium channel protein KQT-like 1 (KvLQT1) (Kv1.9). [Rat] {Rattus norvegicus}"	"AW559127"	6140	5780	130	354	375	165	269	283	144	33	15	0	483	510	149	416	424	94	42	20	0	1.269	1.128	1.513	1.348	4.429	6.490	0.005	120	427	152	200	0.343	85	67	106	94	45027	61216	0.639	0.915	-100	0
1	24	19	"GenomicDNA"	"null"	6320	5780	130	278	286	143	247	266	132	21	5	0	418	431	101	435	442	98	16	4	0	-1.824	-9.750	1.022	1.194	3.815	0.028	0.000	120	547	14	35	Error	31	-17	39	-4	34307	51707	0.152	-0.112	-100	0
1	1	20	"null"	"AI836065"	2170	5970	130	209	207	101	193	210	120	11	2	0	459	472	183	460	465	95	15	5	0	-16.000	1.167	1.009	1.383	5.213	0.383	0.009	120	521	15	26	Error	16	-1	14	12	24796	56654	-0.025	0.074	-100	0
1	2	20	"null"	"AI841653"	2350	5970	130	174	209	113	191	216	117	19	5	0	453	461	98	458	469	101	15	5	0	3.400	6.000	1.261	1.218	3.965	19.499	0.000	120	541	-22	21	1.766	-17	-5	18	3	25074	55348	-0.060	-0.079	-100	0
1	3	20	"annexin II - mouse"	"AI840663"	2530	5970	130	173	204	110	185	208	110	20	5	0	446	464	106	448	460	103	21	4	0	6.000	1.188	0.879	0.877	4.344	3.657	0.001	120	522	-14	35	2.585	-12	-2	19	16	24462	55699	-0.036	0.039	-100	0
1	4	20	"null"	"AI843132"	2710	5970	130	194	201	91	194	214	118	12	1	0	445	453	103	446	455	100	20	3	0	0.000	1.000	1.214	1.202	4.813	3.929	0.005	120	507	-1	14	Error	0	-1	7	7	24153	54388	-0.110	-0.020	-100	0
1	5	20	"null"	"AI842447"	2890	5970	130	176	204	125	198	219	124	19	3	0	446	450	94	445	452	94	16	3	0	-22.000	1.200	1.433	1.502	4.102	17.460	0.001	120	544	-21	11	Error	-22	1	6	5	24448	54047	-0.121	-0.021	-100	0
1	6	20	"putative {Mus musculus}"	"AI848858"	3070	5970	130	204	226	123	221	238	130	15	3	0	431	443	96	451	456	97	12	1	0	0.850	-0.625	1.130	1.053	4.155	0.005	0.000	120	558	-37	-3	-0.234	-17	-20	5	-8	27083	53158	-0.092	-0.134	-100	0
1	7	20	"putative {Mus musculus}"	"AI851742"	3250	5970	130	230	259	141	233	250	134	20	7	0	442	451	114	433	442	95	23	6	0	-0.333	1.444	1.479	1.453	5.486	0.061	0.001	120	523	6	44	Error	-3	9	26	18	31118	54126	0.067	0.095	-100	0
1	8	20	"SMT3 isopeptidase 1 {Mus musculus}"	"AI853807"	3430	5970	130	241	248	112	240	257	138	9	2	0	448	442	97	436	447	103	16	2	0	0.083	1.333	0.978	0.919	4.422	0.035	0.001	120	519	13	14	-3.585	1	12	8	6	29777	53068	-0.065	-0.049	-100	0
1	9	20	"null"	"AI854199"	3610	5970	130	249	286	163	248	266	135	22	10	0	404	422	96	439	451	104	12	3	0	-0.029	-2.235	1.071	1.006	4.570	0.052	0.002	120	536	-34	21	Error	1	-35	38	-17	34314	50630	0.148	-0.279	-100	0
1	10	20	"Adenylate cyclase  type VII (EC 4.6.1.1) (ATP pyrophosphate-lyase) (Adenylyl cyclase). [Mouse]"	"AA407758"	3790	5970	130	215	236	139	253	270	140	11	5	0	436	449	103	421	433	96	22	5	0	-2.533	-0.607	1.749	1.559	4.387	0.065	0.002	120	519	-23	11	Error	-38	15	-17	28	28351	53897	-0.243	0.167	-100	0
1	11	20	"null"	"null"	3970	5970	130	229	249	132	254	272	148	15	1	0	408	428	96	412	422	94	23	5	0	6.250	-0.312	1.922	1.654	3.517	18.195	0.002	120	577	-29	11	2.644	-25	-4	-5	16	29826	51314	-0.155	0.064	-100	0
1	12	20	"putative {Mus musculus}"	"AW536875"	4150	5970	130	239	270	168	252	267	137	15	4	0	428	427	109	426	431	100	13	1	0	-6.500	18.000	1.216	1.378	4.279	25.938	0.001	120	506	-11	19	Error	-13	2	18	1	32341	51274	0.022	-0.040	-100	0
1	13	20	"Calponin H2  smooth muscle. [Mouse] {Mus musculus}"	"C78336"	4330	5970	130	244	274	148	255	272	142	21	5	0	442	435	100	429	439	100	14	1	0	-0.846	3.167	1.541	1.245	4.566	0.094	0.003	120	536	2	25	Error	-11	13	19	6	32886	52212	0.014	-0.040	-100	0
1	14	20	"null"	"C85525"	4510	5970	130	233	272	156	258	281	185	16	3	0	444	443	85	439	454	155	2	0	0	-5.000	3.500	1.860	1.604	4.670	3.271	0.110	120	509	-20	18	Error	-25	5	14	4	32589	53124	-0.049	-0.071	-100	0
1	15	20	"putative {Mus musculus}"	"AU022504"	4690	5970	130	268	299	163	262	289	184	15	4	0	437	445	96	439	452	159	7	0	0	-3.000	6.167	1.795	1.391	4.128	2.225	0.036	120	462	4	43	Error	6	-2	37	6	35824	53357	0.054	-0.044	-100	0
1	16	20	"Cdc5-like protein {Rattus norvegicus}"	"AU019036"	4870	5970	130	232	266	157	252	277	138	15	7	0	432	435	94	430	439	96	13	1	0	-10.000	2.800	1.708	1.497	4.223	0.036	0.001	120	480	-18	19	Error	-20	2	14	5	31972	52246	-0.080	-0.042	-100	0
1	17	20	"null"	"AU016127"	5060	5970	130	229	249	137	247	265	140	14	2	0	433	439	82	436	450	102	10	2	0	6.000	0.667	1.794	1.520	4.337	20.453	0.001	120	497	-21	5	2.585	-18	-3	2	3	29938	52730	-0.114	-0.108	-100	0
1	18	20	"null"	"AU043263"	5240	5970	130	241	280	144	250	271	150	16	4	0	419	422	89	428	441	104	10	0	0	1.000	-5.000	1.191	1.247	3.380	43.791	0.000	120	493	-18	24	0.000	-9	-9	30	-6	33595	50694	0.060	-0.183	-100	0
1	19	20	"null"	"AU043075"	5420	5970	130	269	275	133	262	284	151	15	1	0	418	429	111	424	434	96	14	6	0	-1.167	2.600	1.526	1.410	3.682	321.495	0.000	120	494	1	18	Error	7	-6	13	5	32942	51433	-0.060	-0.052	-100	0
1	20	20	"short chain L-3-hydroxyacyl-CoA dehydrogenase {Mus musculus}"	"AW550235"	5600	5960	130	281	300	145	265	292	155	20	3	0	447	456	103	436	446	100	21	6	0	1.455	1.750	1.242	1.154	4.733	201.353	0.000	120	514	27	55	0.541	16	11	35	20	36039	54671	0.052	0.100	-100	0
1	21	20	"RNA binding motif protein 5 {Mus musculus}"	"AW553462"	5780	5960	130	324	381	223	255	283	146	36	17	0	460	480	172	428	440	99	29	9	0	2.156	2.423	2.217	2.049	4.144	16.135	0.001	120	481	101	178	1.109	69	32	126	52	45750	57628	0.671	0.404	-100	0
1	22	20	"40S ribosomal protein S6 (Phosphoprotein NP33). [Rat] {Rattus norvegicus}"	"AW556256"	5960	5960	130	313	378	213	260	281	135	35	18	0	413	427	117	409	423	98	25	5	0	13.250	6.556	1.632	1.163	4.384	13.472	0.006	120	450	57	136	3.728	53	4	118	18	45316	51296	0.719	0.041	-100	0
1	23	20	"blank"	"null"	6140	5960	130	232	255	146	265	281	132	14	4	0	435	434	98	422	432	99	15	3	0	-2.538	-0.833	1.444	1.207	3.351	12.776	0.003	120	463	-20	2	Error	-33	13	-10	12	30561	52062	-0.197	0.020	-100	0
1	24	20	"SalmonSperm"	"null"	6320	5960	130	244	263	125	254	275	134	15	5	0	441	459	104	437	445	104	19	5	0	-2.500	0.409	1.118	1.185	4.363	1.431	0.030	120	570	-6	31	Error	-10	4	9	22	31578	55020	-0.090	0.135	-100	0
1	1	21	"Alpha-actinin 4 (Non-muscle alpha-actinin 4) (F-actin cross linking protein). [Mouse] {Mus musculus}"	"AI836968"	2170	6150	130	207	212	105	187	207	119	15	2	0	460	462	94	450	461	100	15	4	0	2.000	2.083	1.551	1.291	3.774	0.006	0.000	120	643	30	37	1.000	20	10	25	12	25463	55380	0.042	0.010	-100	0
1	2	21	"cerebellar leucine rich acidic nuclear protein {Mus musculus}"	"AI838986"	2350	6170	70	719	840	337	201	220	120	96	90	0	808	814	192	439	452	101	96	78	0	1.404	1.704	2.082	1.610	2.054	2.040	0.416	32	236	887	1014	0.489	518	369	639	375	26866	26054	5.167	3.584	-100	0
1	3	21	"null"	"AI840515"	2530	6160	80	960	1014	418	188	209	110	98	98	0	780	848	280	430	440	98	90	73	0	2.206	1.976	2.241	2.277	2.406	2.173	0.486	52	334	1122	1244	1.141	772	350	826	418	52743	44070	7.318	4.163	0	0
1	4	21	"Microtubule-associated protein 4 (MAP 4). [Mouse] {Mus musculus}"	"AI843684"	2730	6160	100	1519	1484	613	198	215	112	98	97	0	1083	1070	331	434	444	93	96	95	0	2.035	2.022	1.884	2.105	1.932	2.230	0.664	80	447	1970	1922	1.025	1321	649	1286	636	118751	85591	11.330	6.731	0	0
1	5	21	"null"	"AI834962"	2890	6160	70	588	612	229	208	222	120	93	78	0	754	772	157	451	453	92	90	84	0	1.254	1.259	1.399	1.327	2.380	1.359	0.336	32	230	683	725	0.327	380	303	404	321	19587	24716	3.250	3.467	-100	0
1	6	21	"unknown {Mus musculus}"	"AI849328"	3080	6160	90	2994	2989	991	223	241	134	100	100	0	1681	1705	523	461	463	108	100	100	0	2.271	2.223	2.275	2.296	1.427	2.250	0.799	52	357	3991	4010	1.184	2771	1220	2766	1244	155433	88672	20.507	11.500	0	0
1	7	21	"putative {Mus musculus}"	"AI850644"	3260	6160	100	3082	3115	1306	229	254	143	100	100	0	1850	1897	735	435	443	105	100	98	0	2.016	1.974	2.019	2.061	1.447	1.990	0.864	80	395	4268	4348	1.012	2853	1415	2886	1462	249216	151741	20.007	13.848	0	0
1	8	21	"bromodomain-containing FSH-like protein FSRG2 {Mus musculus}"	"AI853145"	3430	6160	110	3298	3393	1338	235	259	145	100	100	0	2025	1972	675	438	445	109	98	96	0	1.930	2.059	1.992	2.156	1.600	2.107	0.861	80	458	4650	4692	0.949	3063	1587	3158	1534	271454	157745	21.614	14.009	0	0
1	9	21	"archain 1 {Mus musculus}"	"AI853439"	3620	6150	110	7528	7185	2142	243	267	142	100	100	0	3678	3581	982	435	444	105	100	100	0	2.246	2.207	2.244	2.207	1.300	2.294	0.913	80	473	10528	10088	1.168	7285	3243	6942	3146	574760	286454	48.718	29.876	0	0
1	10	21	"KIAA1887 protein {Homo sapiens}"	"AA407044"	3800	6160	100	1114	1118	479	249	274	141	97	92	0	819	880	259	409	426	100	97	87	0	2.110	1.845	1.674	1.742	2.408	2.219	0.524	80	435	1275	1340	1.077	865	410	869	471	89459	70425	5.986	4.540	0	0
1	11	21	"putative {Mus musculus}"	"AW542912"	3990	6150	80	583	557	230	244	270	148	71	53	0	457	473	130	402	411	99	34	17	0	6.164	4.408	2.428	2.161	2.968	6.406	0.052	52	313	394	384	2.624	339	55	313	71	28966	24609	1.939	0.626	-100	0
1	12	21	"null"	"AW536758"	4160	6150	100	637	682	278	248	274	148	90	66	0	582	598	167	416	416	96	66	41	0	2.343	2.385	1.989	2.280	2.995	3.654	0.139	80	415	555	616	1.229	389	166	434	182	54544	47838	2.757	1.896	-100	0
1	13	21	"null"	"C78087"	4340	6160	100	651	695	307	246	272	145	82	71	0	798	814	220	421	426	99	91	81	0	1.074	1.142	1.064	1.129	2.318	1.398	0.317	80	392	782	842	0.103	405	377	449	393	55605	65106	2.917	3.919	-100	0
1	14	21	"Spindlin (30000 Mr metaphase complex) (SSEC P). [Mouse] {Mus musculus}"	"C85314"	4530	6150	120	7012	6971	2535	247	267	139	100	100	0	4533	4434	1630	423	429	98	99	99	0	1.646	1.676	1.669	1.748	1.504	1.684	0.922	120	462	10875	10735	0.719	6765	4110	6724	4011	836460	532104	48.230	40.867	0	0
1	15	21	"null"	"AU022353"	4700	6150	130	358	376	196	265	284	154	37	14	0	430	437	105	418	427	99	23	5	0	7.750	5.842	2.339	2.514	3.765	0.020	0.001	120	483	105	130	2.954	93	12	111	19	45115	52418	0.597	0.101	-100	0
1	16	21	"putative {Mus musculus}"	"AU018809"	4880	6140	110	3324	3428	999	260	289	165	100	100	0	2042	2085	479	416	433	104	100	100	0	1.884	1.898	2.033	1.867	1.427	2.077	0.818	80	451	4690	4837	0.914	3064	1626	3168	1669	274235	166789	19.024	15.885	0	0
1	17	21	"null"	"AU015933"	5070	6150	110	1256	1217	393	265	289	163	98	95	0	856	878	233	426	436	110	95	82	0	2.305	2.106	2.125	2.280	1.993	2.350	0.476	80	451	1421	1404	1.205	991	430	952	452	97344	70247	5.693	4.018	0	0
1	18	21	"putative {Mus musculus}"	"AU041304"	5240	6150	130	383	445	218	276	296	155	40	24	0	393	388	115	416	429	107	10	1	0	-4.652	-6.036	2.078	2.189	5.020	0.016	0.000	120	507	84	141	Error	107	-23	169	-28	53385	46554	0.961	-0.383	-100	0
1	19	21	"Cell division protein kinase 5 (EC 2.7.1.-) (TAU protein kinase II catalytic subunit)"	"AU042876"	5420	6150	110	2946	3070	709	298	310	158	100	100	0	2013	2048	502	420	431	97	100	100	0	1.662	1.703	1.698	1.726	1.340	1.782	0.853	80	407	4241	4400	0.733	2648	1593	2772	1628	245602	163828	17.468	16.670	0	0
1	20	21	"bA465L10.2 (novel C2H2 type zinc finger protein similar to chicken FZF-1) {Homo sapiens}"	"AW549944"	5590	6160	110	2208	2269	534	276	303	154	100	100	0	1551	1612	368	441	448	108	100	100	0	1.741	1.702	1.699	1.720	1.378	1.722	0.785	80	450	3042	3164	0.800	1932	1110	1993	1171	181514	128993	12.766	10.778	0	0
1	21	21	"null"	"AW553328"	5780	6160	120	1343	1395	553	261	289	148	99	96	0	1206	1235	362	437	442	102	99	95	0	1.407	1.421	1.397	1.398	1.571	1.493	0.763	120	499	1851	1932	0.493	1082	769	1134	798	167443	148216	7.473	7.775	0	0
1	22	21	"null"	"null"	5960	6150	120	55215	49516	16726	255	286	150	100	100	19	50557	46924	16417	417	424	96	100	100	10	1.096	1.059	1.037	1.066	1.249	1.051	0.976	120	505	105100	95768	0.132	54960	50140	49261	46507	5941906	5630853	328.200	484.375	-100	0
1	23	21	"null"	"AW559022"	6150	6150	120	2150	2142	773	252	277	138	99	98	0	1185	1207	383	417	431	107	97	93	0	2.471	2.392	2.359	2.466	1.622	2.487	0.775	120	441	2666	2680	1.305	1898	768	1890	790	257079	144814	13.514	7.252	0	0
1	24	21	"MouseCot-1"	"null"	6320	6150	130	3212	4336	2460	252	273	139	100	100	0	2268	2985	1515	427	433	107	100	99	0	1.608	1.597	1.515	1.589	1.636	1.572	0.718	120	553	4801	6642	0.685	2960	1841	4084	2558	520302	358237	29.230	23.850	-100	0
1	1	22	"putative {Mus musculus}"	"AI838420"	2160	6340	90	601	710	415	174	200	118	86	67	0	654	678	228	463	471	103	71	44	0	2.236	2.493	1.912	1.918	2.924	1.456	0.123	52	371	618	751	1.161	427	191	536	215	36898	35238	4.322	2.010	-100	0
1	2	22	"putative {Mus musculus}"	"AI838744"	2350	6330	90	1865	1912	540	208	228	128	100	100	0	1151	1146	276	445	452	101	100	98	0	2.347	2.431	2.419	2.534	1.503	2.458	0.753	52	396	2363	2405	1.231	1657	706	1704	701	99440	59597	13.156	6.871	0	0
1	3	22	"receptor interacting protein 140 {Mus musculus}"	"AI840578"	2530	6340	90	1943	2009	772	217	240	138	98	98	0	3887	3872	983	444	453	127	100	100	0	0.501	0.523	0.479	0.484	1.563	0.524	0.815	52	394	5169	5220	-0.996	1726	3443	1792	3428	104480	201322	12.819	26.921	0	0
1	4	22	"Adenylate cyclase  type V (EC 4.6.1.1) (ATP pyrophosphate-lyase) (Adenylyl cyclase). [Rat]"	"AI843733"	2730	6330	100	1772	1830	786	205	226	121	100	100	0	1146	1239	393	434	441	99	98	98	0	2.201	2.019	1.992	1.992	1.674	2.132	0.778	80	464	2279	2430	1.138	1567	712	1625	805	146383	99128	13.256	8.061	0	0
1	5	22	"null"	"AI834995"	2900	6340	80	1033	1061	332	219	229	111	100	100	0	873	883	226	435	440	99	94	94	0	1.858	1.879	2.061	2.005	1.767	2.010	0.580	52	279	1252	1290	0.894	814	438	842	448	55187	45934	7.495	4.475	0	0
1	6	22	"Sodium channel beta-1 subunit precursor. [Mouse] {Mus musculus}"	"AI849363"	3070	6330	130	286	311	173	242	254	131	26	14	0	442	472	138	440	446	108	22	10	0	22.000	2.156	1.195	1.012	3.205	3.915	0.006	120	583	46	101	4.459	44	2	69	32	37285	56697	0.435	0.241	-100	0
1	7	22	"null"	"AI850680"	3250	6330	130	294	319	171	246	265	142	30	8	0	461	471	117	430	443	111	29	7	0	1.548	1.780	1.415	1.514	4.246	51.217	0.000	120	530	79	114	0.631	48	31	73	41	38258	56506	0.380	0.252	-100	0
1	8	22	"Neurabin-II (Neural tissue-specific F-actin binding protein II) (Spinophilin) (p130) (PP1bp134)."	"AI853748"	3430	6330	100	1084	1189	558	249	274	151	96	90	0	853	869	244	426	440	110	95	81	0	1.956	2.122	2.076	2.114	2.643	2.722	0.466	80	394	1262	1383	0.968	835	427	940	443	95145	69511	6.060	3.900	0	0
1	9	22	"orphan receptor {Mus musculus}"	"AI853465"	3620	6330	100	2470	2403	788	251	304	375	98	96	0	1550	1566	437	431	452	153	98	98	0	1.983	1.896	1.817	1.915	1.504	2.005	0.770	80	442	3338	3287	0.988	2219	1119	2152	1135	192246	125243	5.597	7.281	0	0
1	10	22	"polyubiquitin 5 - Chinese hamster"	"AA407187"	3800	6330	110	42243	41428	12154	244	309	403	100	100	0	21484	21438	5970	419	440	148	100	100	0	1.994	1.959	1.983	1.959	1.219	1.999	0.963	80	490	63064	62203	0.996	41999	21065	41184	21019	3314252	1715042	102.032	141.878	0	0
1	11	22	"null"	"AW543060"	3980	6330	70	562	598	264	236	264	145	75	56	0	526	544	158	404	422	106	53	28	0	2.672	2.586	2.417	1.797	4.326	4.545	0.072	32	236	448	502	1.418	326	122	362	140	19122	17411	2.303	1.151	-100	0
1	12	22	"nonhistone chromosomal protein HMG-1 - rat"	"AW536805"	4160	6330	110	15305	15410	4629	255	284	199	100	100	0	5799	5818	1565	408	418	100	100	100	0	2.792	2.801	2.833	2.791	1.226	2.931	0.934	80	484	20441	20565	1.481	15050	5391	15155	5410	1232832	465444	76.010	54.000	0	0
1	13	22	"null"	"C78172"	4340	6330	130	416	451	197	255	275	143	55	29	0	407	424	118	413	419	96	15	8	0	-26.833	17.818	2.857	2.394	4.877	0.037	0.002	120	545	155	207	Error	161	-6	196	11	54073	50935	1.231	0.052	-100	0
1	14	22	"Unknown (protein for MGC:14993) {Homo sapiens}"	"C85373"	4530	6330	110	2249	2301	651	259	278	149	100	100	0	1530	1549	411	420	434	102	100	100	0	1.793	1.809	1.838	1.849	1.546	1.903	0.742	80	422	3100	3171	0.842	1990	1110	2042	1129	184050	123925	13.577	10.931	0	0
1	15	22	"KIAA1673 protein {Homo sapiens}"	"AU022414"	4700	6320	110	1866	1929	573	269	289	165	100	100	0	2090	2141	607	415	425	106	100	100	0	0.953	0.962	0.935	0.965	1.466	0.949	0.772	80	427	3272	3386	-0.069	1597	1675	1660	1726	154286	171317	9.939	16.189	0	0
1	16	22	"null"	"AU018902"	4880	6330	100	1924	1925	524	262	290	179	100	100	0	1258	1255	303	410	418	103	100	100	0	1.960	1.968	1.926	2.004	1.641	2.016	0.747	80	452	2510	2508	0.971	1662	848	1663	845	153971	100374	9.134	8.126	0	0
1	17	22	"null"	"AU016004"	5070	6340	100	614	646	242	266	289	152	81	56	0	565	617	197	412	418	101	65	38	0	2.275	1.854	1.698	1.829	3.308	2.656	0.129	80	440	501	585	1.186	348	153	380	205	51654	49383	2.349	1.970	-100	0
1	18	22	"hypothetical protein FLJ23375 {Homo sapiens}"	"AU043139"	5250	6320	100	677	723	283	292	314	159	83	63	0	622	663	238	405	416	103	78	52	0	1.774	1.671	1.721	1.693	2.520	1.896	0.193	80	366	602	689	0.827	385	217	431	258	57859	53050	2.572	2.398	-100	0
1	19	22	"giantin - human"	"AU042952"	5420	6330	120	3866	3727	1236	296	321	166	99	97	0	3207	3092	698	433	440	102	100	100	0	1.287	1.290	1.297	1.196	1.635	1.439	0.816	120	459	6344	6090	0.364	3570	2774	3431	2659	447255	371021	20.518	26.000	0	0
1	20	22	"putative {Mus musculus}"	"AW550036"	5600	6340	120	5021	4964	1916	279	308	158	100	100	0	2880	2850	1064	445	449	111	100	99	0	1.947	1.948	1.998	2.033	1.430	1.962	0.899	120	444	7177	7090	0.962	4742	2435	4685	2405	595696	341968	29.468	21.631	0	0
1	21	22	"Similar to dual specificity phosphatase 9 {Mus musculus}"	"AW553377"	5780	6340	120	5552	5148	1658	271	301	159	100	100	0	2540	2439	719	432	436	103	100	100	0	2.505	2.430	2.458	2.442	1.308	2.473	0.917	120	448	7389	6884	1.325	5281	2108	4877	2007	617713	292660	30.484	19.447	0	0
1	22	22	"null"	"AW556190"	5970	6340	110	753	761	276	289	303	154	88	73	0	590	620	185	420	423	122	68	40	0	2.729	2.360	2.396	2.295	4.607	3.522	0.149	80	438	634	672	1.449	464	170	472	200	60915	49571	2.974	1.615	-100	0
1	23	22	"Cytokine-inducible SH2-containing protein (Suppressor of cytokine signaling) (SOCS) (CIS1). [Mouse]"	"AW559084"	6150	6330	120	1052	1060	428	263	286	149	96	88	0	1693	1601	528	422	427	103	99	97	0	0.621	0.676	0.684	0.681	2.187	0.662	0.659	120	428	2060	1976	-0.688	789	1271	797	1179	127209	192078	5.195	11.398	0	0
1	24	22	"SalmonSperm"	"null"	6320	6330	120	1898	2075	726	260	278	150	100	100	0	1460	1583	490	423	430	103	100	100	0	1.580	1.565	1.550	1.575	1.478	1.609	0.737	120	478	2675	2975	0.660	1638	1037	1815	1160	249031	189980	11.980	11.194	0	0
1	1	23	"null"	"AI835993"	2170	6510	130	184	209	111	191	238	449	0	0	0	474	485	122	475	487	216	3	0	0	7.000	1.800	0.611	0.741	6.391	2.350	0.701	120	618	-8	28	2.807	-7	-1	18	10	25114	58209	-0.065	-0.009	-100	0
1	2	23	"clathrin light-chain A {Homo sapiens}"	"AI838788"	2360	6510	90	3683	3727	1449	217	251	155	100	100	0	1985	2174	603	444	451	100	100	100	0	2.249	2.029	2.033	1.954	1.355	2.173	0.883	52	380	5007	5240	1.169	3466	1541	3510	1730	193797	113038	22.426	17.230	0	0
1	3	23	"putative {Mus musculus}"	"AI840620"	2530	6510	90	4200	4311	1336	230	289	343	100	100	0	2948	2897	682	438	451	127	100	100	0	1.582	1.660	1.735	1.629	1.442	1.805	0.868	52	386	6480	6540	0.661	3970	2510	4081	2459	224186	150653	11.726	19.260	0	0
1	4	23	"inhibin binding protein long isoform {Rattus norvegicus}"	"AI843099"	2730	6520	90	922	901	306	216	239	133	98	94	0	742	765	201	434	441	102	88	75	0	2.292	2.069	2.079	2.248	2.069	2.423	0.398	52	353	1014	1016	1.197	706	308	685	331	46857	39774	4.977	3.176	0	0
1	5	23	"null"	"AI842420"	2890	6510	130	258	295	162	229	247	134	27	9	0	463	463	120	432	438	101	25	6	0	0.935	2.129	1.198	0.993	4.257	20.321	0.001	120	589	60	97	-0.096	29	31	66	31	35380	55523	0.358	0.248	-100	0
1	6	23	"hypothetical protein {Macaca fascicularis}"	"AI848829"	3080	6510	90	1689	1738	542	242	255	137	100	100	0	1218	1238	314	425	436	110	100	100	0	1.825	1.840	1.949	1.879	1.566	1.980	0.696	52	344	2240	2309	0.868	1447	793	1496	813	90368	64352	10.825	7.291	0	0
1	7	23	"Unknown (protein for IMAGE:3939659) {Homo sapiens}"	"AI850727"	3260	6510	100	1481	1527	642	250	261	138	100	100	0	1151	1182	331	427	437	100	97	95	0	1.700	1.691	1.621	1.728	2.064	1.916	0.668	80	376	1955	2032	0.766	1231	724	1277	755	122153	94582	9.174	7.450	0	0
1	8	23	"putative {Mus musculus}"	"AI853786"	3430	6510	130	318	351	182	247	270	148	31	13	0	473	484	126	416	429	105	31	10	0	1.246	1.529	1.322	1.331	3.639	4.707	0.025	120	544	128	172	0.317	71	57	104	68	42061	58118	0.547	0.524	-100	0
1	9	23	"lanosterol 14-alpha-demethylase {Mus musculus}"	"AI854178"	3620	6510	110	10210	10118	2627	257	286	211	100	100	0	3550	3483	909	430	439	111	100	100	0	3.190	3.230	3.227	3.265	1.302	3.320	0.913	80	474	13073	12914	1.674	9953	3120	9861	3053	809457	278640	46.597	27.423	0	0
1	10	23	"calmodulin [validated] - human"	"AA407733"	3800	6510	110	64589	57472	11601	257	331	431	100	100	38	24286	23545	5276	425	444	152	100	100	0	2.696	2.475	2.477	2.485	1.215	2.530	0.953	80	480	88193	80335	1.431	64332	23861	57215	23120	4597752	1883600	132.578	151.980	-100	0
1	11	23	"glycine-  glutamate-  thienylcyclohexylpiperidine-binding protein {Rattus norvegicus}"	"AW543393"	3980	6510	110	1252	1334	502	248	272	142	98	98	0	1023	1066	307	410	425	102	100	96	0	1.638	1.655	1.613	1.661	1.908	1.856	0.564	80	496	1617	1742	0.712	1004	613	1086	656	106711	85307	7.479	6.284	0	0
1	12	23	"MAP kinase kinase 6c {Mus musculus}"	"AW536836"	4170	6510	110	1189	1237	452	251	286	219	98	93	0	775	790	219	396	419	165	85	56	0	2.475	2.503	2.388	2.736	2.234	2.978	0.429	80	459	1317	1380	1.307	938	379	986	394	98938	63198	4.342	2.248	0	0
1	13	23	"null"	"C78278"	4340	6510	130	445	468	192	254	280	149	59	29	0	411	412	129	401	409	102	20	7	0	19.100	19.455	2.577	2.124	4.476	0.076	0.006	120	531	201	225	4.256	191	10	214	11	56177	49448	1.262	0.029	-100	0
1	14	23	"RP42 {Mus musculus}"	"C85469"	4520	6510	130	294	306	148	266	292	155	18	5	0	358	371	112	417	425	102	10	3	0	-0.475	-0.870	1.059	0.978	3.887	51.201	0.000	120	492	-31	-6	Error	28	-59	40	-46	36742	44511	0.090	-0.529	-100	0
1	15	23	"calreticulin precursor (clone 3) - African clawed frog (fragment)"	"AU022466"	4700	6510	130	336	353	165	271	298	163	25	9	0	384	385	99	421	434	107	5	2	0	-1.757	-2.278	1.531	1.508	3.567	20.020	0.002	120	533	28	46	Error	65	-37	82	-36	42398	46141	0.337	-0.458	-100	0
1	16	23	"Alkylated DNA repair protein alkB homolog. [Human] {Homo sapiens}"	"AU018991"	4880	6510	100	2671	2722	660	258	286	157	100	100	0	1782	1793	474	422	432	105	100	100	0	1.774	1.797	1.762	1.847	1.456	1.842	0.812	80	397	3773	3835	0.827	2413	1360	2464	1371	217735	143474	15.516	12.962	0	0
1	17	23	"null"	"AU016067"	5060	6510	110	736	796	342	254	280	149	91	75	0	798	795	197	422	424	100	92	80	0	1.282	1.453	1.317	1.336	2.383	1.837	0.369	80	441	858	915	0.358	482	376	542	373	63694	63594	3.463	3.710	-100	0
1	18	23	"null"	"AU043212"	5250	6510	130	3168	3313	1049	267	311	178	100	100	0	1744	1770	552	409	419	109	100	100	0	2.173	2.238	2.248	2.293	1.506	2.316	0.810	120	542	4236	4407	1.120	2901	1335	3046	1361	397616	212389	16.865	12.394	0	0
1	19	23	"heparan sulfate 2-O-sulfotransferase {Mus musculus}"	"AU043012"	5420	6500	110	4224	4257	898	294	329	206	100	100	0	2965	2945	524	434	438	113	100	100	0	1.553	1.578	1.514	1.567	1.324	1.665	0.865	80	406	6461	6474	0.635	3930	2531	3963	2511	340594	235598	19.068	22.186	0	0
1	20	23	"Similar to prostate tumor over expressed gene 1 {Mus musculus}"	"AW550157"	5600	6520	120	4217	4346	1739	294	327	185	100	100	0	2759	2754	1060	438	454	117	98	97	0	1.690	1.750	1.746	1.822	1.463	1.766	0.899	120	433	6244	6368	0.757	3923	2321	4052	2316	521541	330455	21.724	19.658	0	0
1	21	23	"Similar to RIKEN cDNA 2610024N01 gene {Mus musculus}"	"AW553432"	5780	6510	120	2706	2642	826	290	324	184	100	100	0	1778	1808	491	430	441	114	100	100	0	1.792	1.707	1.692	1.713	1.499	1.762	0.826	120	417	3764	3730	0.842	2416	1348	2352	1378	317081	216956	12.598	11.991	0	0
1	22	23	"sNix {Mus musculus}"	"AW556222"	5950	6510	110	5926	5915	1101	290	323	202	100	100	0	5037	5127	835	416	420	131	100	100	0	1.220	1.194	1.194	1.189	1.226	1.245	0.896	80	446	10257	10336	0.286	5636	4621	5625	4711	473166	410121	27.683	35.931	0	0
1	23	23	"null"	"AW559135"	6140	6500	110	3535	3880	1475	278	299	163	100	100	0	2090	2217	743	406	418	129	100	100	0	1.934	1.989	1.943	1.986	1.450	2.125	0.831	80	434	4941	5413	0.952	3257	1684	3602	1811	310391	177392	21.969	13.946	0	0
1	24	23	"MouseCot-1"	"null"	6320	6510	140	4014	4746	2768	264	284	143	98	97	0	2635	3468	2015	423	434	106	96	94	0	1.695	1.472	1.492	1.475	2.036	1.493	0.744	156	581	5962	7527	0.762	3750	2212	4482	3045	740313	541017	31.203	28.623	-100	0
1	1	24	"null"	"AI836072"	2170	6690	130	226	252	148	214	253	438	2	0	0	459	456	90	454	472	219	0	0	0	2.400	19.000	1.925	1.839	3.763	0.085	0.001	120	644	17	40	1.263	12	5	38	2	30282	54676	-0.002	-0.073	-100	0
1	2	24	"Matrix metalloproteinase-14 precursor (EC 3.4.24.-) (MMP-14)"	"AI841665"	2350	6700	100	12211	13876	9360	220	257	152	100	100	0	11168	11383	7407	439	454	124	100	98	0	1.118	1.248	1.286	1.279	1.434	1.259	0.958	80	476	22720	24600	0.160	11991	10729	13656	10944	1110103	910648	89.599	88.137	0	0
1	3	24	"TBX2 protein {Mus musculus}"	"AI840673"	2540	6700	100	13078	12769	2573	222	283	307	100	100	0	6680	6642	1209	435	451	123	100	100	0	2.059	2.021	1.994	2.017	1.200	2.078	0.937	80	493	19101	18754	1.042	12856	6245	12547	6207	1021549	531346	40.671	50.333	0	0
1	4	24	"Unknown (protein for MGC:28907) {Mus musculus}"	"AI843141"	2720	6700	100	1418	1478	562	225	251	141	100	100	0	1132	1138	352	422	430	103	98	95	0	1.680	1.750	1.747	1.823	1.747	1.858	0.678	80	474	1903	1969	0.749	1193	710	1253	716	118277	91003	8.702	6.874	0	0
1	5	24	"Collagen alpha 2(XI) chain precursor. [Mouse] {Mus musculus}"	"AI842459"	2900	6690	100	1906	1911	766	219	245	144	98	98	0	1281	1309	400	426	435	104	98	98	0	1.973	1.916	1.891	1.903	1.636	2.022	0.772	80	415	2542	2575	0.980	1687	855	1692	883	152846	104711	11.569	8.404	0	0
1	6	24	"null"	"AI848870"	3070	6690	130	302	352	184	240	266	150	33	16	0	501	508	133	428	437	104	35	16	0	0.849	1.400	1.172	1.142	3.700	5.909	0.016	120	619	135	192	-0.236	62	73	112	80	42185	60972	0.573	0.683	-100	0
1	7	24	"null"	"AI851749"	3250	6690	130	241	261	135	256	276	144	12	3	0	436	438	101	433	441	108	17	0	0	-5.000	1.000	1.206	1.151	4.146	0.144	0.009	120	589	-12	10	Error	-15	3	5	5	31343	52587	-0.104	-0.028	-100	0
1	8	24	"null"	"AI853163"	3430	6690	130	228	253	153	254	271	139	15	3	0	428	445	113	426	443	118	17	5	0	-13.000	-0.053	2.000	1.958	4.597	15.347	0.001	120	621	-24	18	Error	-26	2	-1	19	30365	53395	-0.129	0.017	-100	0
1	9	24	"Beta-hexosaminidase beta chain precursor (EC 3.2.1.52) (N-acetyl-beta- glucosaminidase)"	"AI854206"	3630	6690	110	4938	4991	1208	250	284	164	100	100	0	3145	3210	726	422	434	112	100	100	0	1.722	1.701	1.679	1.694	1.316	1.746	0.891	80	518	7411	7529	0.784	4688	2723	4741	2788	399285	256797	28.701	24.786	0	0
1	10	24	"null"	"AA407855"	3800	6690	110	2574	2731	1056	257	297	213	100	100	0	1255	1371	420	421	434	100	100	100	0	2.778	2.604	2.536	2.592	1.647	2.836	0.725	80	490	3151	3424	1.474	2317	834	2474	950	218509	109697	11.427	9.370	0	0
1	11	24	"null"	"AW543461"	3980	6690	130	431	445	212	268	369	1348	0	0	0	433	450	120	416	463	527	0	0	0	9.588	5.206	2.598	2.624	4.678	9.428	0.011	120	636	180	211	3.261	163	17	177	34	53347	53978	0.056	-0.025	-100	0
1	12	24	"putative {Mus musculus}"	"AW536875"	4150	6690	110	36879	34799	7678	262	295	182	100	100	0	12342	11944	3079	399	423	164	100	100	0	3.066	2.992	2.994	3.021	1.326	3.024	0.919	80	513	48560	46082	1.616	36617	11943	34537	11545	2783892	955502	189.582	70.250	0	0
1	13	24	"null"	"C78361"	4340	6690	90	398	465	251	290	316	168	40	19	0	780	778	185	370	392	107	96	80	0	0.263	0.429	0.442	0.467	3.299	0.480	0.031	52	366	518	583	-1.925	108	410	175	408	24178	40433	0.887	3.607	-100	0
1	14	24	"null"	"C85542"	4520	6690	130	343	393	183	264	295	159	34	12	0	452	472	145	409	416	109	26	12	0	1.837	2.048	1.133	1.253	4.692	12.191	0.004	120	598	122	192	0.878	79	43	129	63	47140	56631	0.616	0.514	-100	0
1	15	24	"null"	"AU022521"	4700	6690	130	272	307	169	254	277	144	24	13	0	377	390	98	420	431	105	8	1	0	-0.419	-1.767	1.007	0.990	3.980	18.277	0.002	120	579	-25	23	Error	18	-43	53	-30	36895	46823	0.208	-0.390	-100	0
1	16	24	"null"	"AU019055"	4890	6690	120	3853	3758	1434	249	274	147	100	99	0	2134	2119	785	424	435	100	97	95	0	2.108	2.070	2.050	2.204	1.624	2.101	0.864	120	545	5314	5204	1.076	3604	1710	3509	1695	451013	254289	23.701	16.840	0	0
1	17	24	"null"	"AU016148"	5060	6690	130	344	372	170	260	285	153	35	11	0	384	430	360	418	426	97	18	8	0	-2.471	9.333	1.034	1.049	4.780	0.251	0.011	120	579	50	124	Error	84	-34	112	12	44615	51549	0.569	0.041	-100	0
1	18	24	"null"	"AU043275"	5240	6690	130	356	367	174	260	290	164	35	8	0	379	384	93	420	428	106	7	0	0	-2.341	-2.972	1.507	1.583	3.764	0.089	0.006	120	585	55	71	Error	96	-41	107	-36	44011	46072	0.470	-0.415	-100	0
1	19	24	"calcium-independent phospholipase A2 isoform 2 {Oryctolagus cuniculus}"	"AU043086"	5410	6690	110	2999	2968	761	281	320	203	100	100	0	2086	2014	456	422	435	118	100	100	0	1.633	1.688	1.622	1.690	1.362	1.773	0.832	80	496	4382	4279	0.708	2718	1664	2687	1592	237450	161144	13.044	13.381	0	0
1	20	24	"novel cell death-regulatory protein GRIM19 {Mus musculus}"	"AW550255"	5600	6690	120	9649	9995	4356	291	318	174	100	100	0	6344	6748	2435	423	439	108	100	100	0	1.580	1.534	1.598	1.446	1.438	1.596	0.955	120	539	15279	16029	0.660	9358	5921	9704	6325	1199356	809741	55.615	58.417	0	0
1	21	24	"putative {Mus musculus}"	"AW553471"	5780	6690	130	282	306	154	282	314	173	15	3	0	446	449	104	426	432	107	15	5	0	0.000	1.043	1.590	1.473	4.404	0.013	0.000	120	577	20	47	Error	0	20	24	23	36777	53876	-0.046	0.159	-100	0
1	22	24	"null"	"AW556269"	5960	6690	110	2618	2593	761	268	305	190	100	100	0	1347	1393	400	412	421	113	100	98	0	2.513	2.370	2.636	2.453	1.510	2.447	0.788	80	516	3285	3306	1.330	2350	935	2325	981	207450	111441	12.042	8.602	0	0
1	23	24	"blank"	"null"	6150	6690	100	676	709	247	272	296	152	87	65	0	562	584	185	408	414	104	65	36	0	2.623	2.483	1.929	2.025	3.008	4.197	0.088	80	453	558	613	1.391	404	154	437	176	56747	46743	2.717	1.635	-100	0
1	24	24	"DMSOBuffer"	"null"	6320	6680	130	302	338	173	271	290	145	33	6	0	418	436	115	421	431	104	20	5	0	-10.333	4.467	1.455	1.132	6.576	259.121	0.000	120	648	28	82	Error	31	-3	67	15	40560	52283	0.331	0.048	-100	0
2	1	1	"A.t.LTP4"	"AF159801"	6640	2480	130	215	237	120	219	241	118	20	4	0	534	526	104	527	531	105	13	2	0	-0.571	-18.000	1.239	1.388	3.820	0.418	0.005	120	589	3	17	Error	-4	7	18	-1	28452	63085	-0.034	-0.048	-100	0
2	2	1	"null"	"AI836856"	6820	2480	130	222	247	124	221	241	115	22	5	0	532	540	119	532	537	115	20	2	0	100000.000	3.250	1.109	1.143	3.828	0.518	0.000	120	534	1	34	16.610	1	0	26	8	29612	64838	0.052	0.026	-100	0
2	3	1	"mDab555 protein {Mus musculus}"	"AI839345"	7000	2480	130	226	240	127	223	244	124	15	5	0	534	531	86	515	525	116	13	0	0	0.158	1.063	1.317	1.220	3.585	0.093	0.001	120	527	22	33	-2.663	3	19	17	16	28758	63697	-0.032	0.052	-100	0
2	4	1	"Ethanolamine kinase (EC 2.7.1.82) (EKI) (Fragment). [Mouse] {Mus musculus}"	"AI841245"	7170	2480	130	235	262	142	222	241	123	24	7	0	517	519	102	519	528	115	9	2	0	-6.500	100000.000	1.298	1.395	4.330	0.140	0.002	120	557	11	40	Error	13	-2	40	0	31393	62309	0.171	-0.078	-100	0
2	5	1	"SEZ6L {Homo sapiens}"	"AI843918"	7350	2480	130	213	244	130	219	265	290	4	0	0	521	518	102	517	532	133	5	0	0	-1.500	25.000	0.905	0.976	3.030	0.314	0.004	120	621	-2	26	Error	-6	4	25	1	29277	62200	-0.072	-0.105	-100	0
2	6	1	""	"AI842767"	7550	2490	90	12103	11258	3397	235	303	367	100	100	0	4092	3905	1040	510	524	138	100	100	0	3.313	3.247	3.266	3.258	1.239	3.315	0.895	52	387	15450	14418	1.728	11868	3582	11023	3395	585399	203080	29.850	24.500	0	0
2	7	1	"UDP-N-acteylglucosamine pyrophosphorylase 1 {Homo sapiens}"	"AI849023"	7710	2470	90	2025	2529	1927	228	257	163	94	88	0	1226	1637	999	514	516	105	88	84	0	2.524	2.049	2.295	2.147	1.982	2.206	0.800	52	385	2509	3424	1.336	1797	712	2301	1123	131487	85140	13.939	10.676	-100	0
2	8	1	"null"	"AI851687"	7900	2490	90	518	547	224	221	236	114	82	69	0	823	834	169	506	514	108	88	67	0	0.937	0.994	1.014	1.050	2.914	1.098	0.182	52	371	614	654	-0.094	297	317	326	328	28463	43348	2.728	2.963	-100	0
2	9	1	"Claudin-5 (Brain endothelial cell clone 1 protein) (Lung-specific membrane protein). [Mouse]"	"AI854493"	8070	2480	130	214	242	123	232	250	130	17	4	0	492	511	120	512	519	106	19	5	0	0.900	-10.000	1.182	1.029	3.436	0.181	0.001	120	657	-38	9	-0.152	-18	-20	10	-1	28998	61261	-0.062	-0.075	-100	0
2	10	1	"thioredoxin and glutathione reductase {Mus musculus}"	"AI854834"	8260	2480	90	779	798	281	236	262	157	98	75	0	1015	1007	197	508	517	110	98	90	0	1.071	1.126	1.047	1.074	1.917	1.542	0.297	52	346	1050	1061	0.099	543	507	562	499	41485	52345	3.414	4.455	0	0
2	11	1	"putative {Mus musculus}"	"AA408675"	8430	2480	130	285	295	137	231	246	131	26	7	0	422	443	110	508	517	106	8	0	0	-0.628	-0.985	0.826	0.840	4.608	0.107	0.001	120	592	-32	-1	Error	54	-86	64	-65	35453	53166	0.374	-0.698	-100	0
2	12	1	"putative {Mus musculus}"	"AW543942"	8610	2480	130	315	337	166	226	237	124	40	17	0	488	503	115	500	507	101	20	5	0	-7.417	37.000	1.212	1.048	3.303	15.854	0.002	120	594	77	114	Error	89	-12	111	3	40412	60417	0.806	-0.040	-100	0
2	13	1	"natural resistance associated macrophage protein-2 {Mus musculus}"	"AW537100"	8800	2470	90	571	619	297	226	242	125	78	63	0	603	621	160	484	489	101	55	30	0	2.899	2.869	2.340	2.438	3.535	4.935	0.077	52	380	464	530	1.536	345	119	393	137	32194	32305	3.016	1.307	-100	0
2	14	1	"unnamed protein product {Mus musculus}"	"C78693"	8980	2490	110	891	900	328	227	246	126	97	92	0	715	709	189	476	480	100	73	58	0	2.778	2.888	2.188	2.759	2.709	3.127	0.276	80	534	903	906	1.474	664	239	673	233	71998	56723	5.190	2.290	-100	0
2	15	1	"blank"	"null"	9170	2480	100	464	488	203	241	260	127	73	42	0	646	665	161	487	492	105	67	36	0	1.403	1.388	1.522	1.528	3.640	1.725	0.134	80	468	382	425	0.488	223	159	247	178	39033	53207	1.795	1.648	-100	0
2	16	1	"null"	"AU022799"	9350	2490	80	573	574	199	224	248	135	84	67	0	632	652	154	454	458	113	65	38	0	1.961	1.768	1.484	1.817	3.235	1.777	0.187	52	297	527	548	0.971	349	178	350	198	29843	33926	2.415	1.717	-100	0
2	17	1	"null"	"AU019546"	9520	2490	110	897	934	344	224	239	124	100	93	0	856	858	170	484	487	107	92	82	0	1.809	1.898	1.819	1.923	2.115	2.305	0.401	80	524	1045	1084	0.855	673	372	710	374	74700	68638	5.605	3.467	0	0
2	18	1	"putative {Mus musculus}"	"AU016497"	9700	2490	100	1209	1212	460	232	247	127	97	91	0	1040	1007	279	490	488	98	92	88	0	1.776	1.896	1.772	1.922	2.291	2.057	0.499	80	421	1527	1497	0.829	977	550	980	517	96937	80524	7.598	5.296	0	0
2	19	1	"null"	"AU043841"	9870	2490	100	682	707	208	228	244	116	98	88	0	773	759	168	496	507	197	60	23	0	1.639	1.821	1.772	1.757	2.479	0.906	0.110	80	423	731	742	0.713	454	277	479	263	56586	60700	3.991	1.279	-100	0
2	20	1	"null"	"AW546286"	10050	2480	120	65535	59776	14955	229	249	123	100	100	79	65535	61528	10254	504	513	185	100	100	80	1.004	0.976	1.004	0.916	1.567	0.999	0.919	120	547	130337	120571	0.006	65306	65031	59547	61024	7173125	7383309	483.959	329.811	-100	0
2	21	1	"null"	"AW550680"	10230	2480	130	230	241	108	225	240	121	11	5	0	481	479	95	481	485	106	8	2	0	100000.000	-8.000	1.109	1.094	4.303	4.824	0.005	120	576	5	14	16.610	5	0	16	-2	28872	57506	0.008	-0.057	-100	0
2	22	1	"null"	"AW553740"	10410	2490	100	497	532	226	228	240	119	78	53	0	561	572	155	486	489	108	37	16	0	3.587	3.535	2.063	2.407	3.987	4.153	0.051	80	457	344	390	1.843	269	75	304	86	42527	45745	2.454	0.769	-100	0
2	23	1	"null"	"AW556545"	10600	2480	110	2036	2050	617	234	250	125	100	100	0	1240	1278	265	494	496	99	100	100	0	2.416	2.316	2.285	2.307	1.594	2.538	0.715	80	502	2548	2600	1.272	1802	746	1816	784	163994	102205	14.400	7.899	0	0
2	24	1	"null"	"AA674861"	10770	2480	130	267	280	121	238	253	122	22	8	0	462	483	104	483	494	106	20	1	0	-1.381	100000.000	1.105	1.057	4.132	0.176	0.002	120	668	8	42	Error	29	-21	42	0	33599	58015	0.221	-0.104	-100	0
2	1	2	"A.t.LTP6"	"AF159803"	6640	2660	130	210	225	90	216	233	114	14	1	0	503	515	97	515	518	109	9	0	0	0.500	100000.000	0.889	0.841	4.839	9.865	0.000	120	512	-18	9	-1.000	-6	-12	9	0	27057	61766	-0.070	-0.028	-100	0
2	2	2	"60S ribosomal protein L19. [Rat] {Rattus norvegicus}"	"AI836541"	6820	2660	130	214	224	99	213	236	116	14	3	0	530	526	107	511	518	110	16	3	0	0.053	0.733	0.744	0.790	4.206	0.097	0.000	120	448	20	26	-4.248	1	19	11	15	26937	63101	-0.103	0.073	-100	0
2	3	2	"Lynx1 protein {Mus musculus}"	"AI838844"	7000	2660	130	224	237	124	223	251	184	9	1	0	515	509	103	506	512	115	12	2	0	0.111	4.667	1.202	1.231	3.941	33.909	0.000	120	476	10	17	-3.170	1	9	14	3	28382	61129	-0.076	-0.026	-100	0
2	4	2	"null"	"AI841290"	7180	2670	100	14287	12433	6546	221	255	197	100	100	0	10479	9724	4856	497	501	113	100	100	0	1.409	1.324	1.288	1.313	1.401	1.342	0.929	80	404	24048	21439	0.495	14066	9982	12212	9227	994678	777892	61.817	81.619	0	0
2	5	2	"Hematopoietic progenitor cell antigen CD34 precursor. [Mouse] {Mus musculus}"	"AI847784"	7360	2660	130	242	268	137	221	251	159	19	4	0	457	474	98	504	510	104	10	2	0	-0.447	-1.567	1.224	1.159	5.526	0.071	0.001	120	617	-26	17	Error	21	-47	47	-30	32160	56871	0.107	-0.346	-100	0
2	6	2	"plexin 2 precursor - mouse"	"AI842814"	7540	2670	90	2241	2242	781	239	269	161	100	100	0	1580	1549	402	500	507	107	100	96	0	1.854	1.909	1.967	1.930	1.697	2.086	0.732	52	335	3082	3052	0.890	2002	1080	2003	1049	116591	80567	12.255	9.738	0	0
2	7	2	"Synaptojanin 1 (EC 3.1.3.56) (Synaptic inositol-1 4 5-trisphosphate 5- phosphatase 1). [Rat]"	"AI844478"	7710	2660	130	219	245	128	229	265	181	10	0	0	490	496	104	499	509	113	10	2	0	1.111	-5.333	1.000	0.970	5.654	0.051	0.001	120	665	-19	13	0.152	-10	-9	16	-3	29374	59519	-0.110	-0.115	-100	0
2	8	2	"putative {Mus musculus}"	"AI851723"	7900	2660	90	1802	1782	439	231	257	142	100	100	0	1785	1751	339	490	498	105	100	100	0	1.213	1.230	1.144	1.238	1.436	1.294	0.747	52	354	2866	2812	0.279	1571	1295	1551	1261	92656	91062	10.739	11.933	0	0
2	9	2	"Bromodomain-containing protein 1 (BR140-like protein). [Human] {Homo sapiens}"	"AI854525"	8080	2660	100	3020	2921	1240	226	246	132	100	98	0	1990	1979	709	494	504	106	98	97	0	1.868	1.815	1.805	1.839	1.476	1.899	0.831	80	421	4290	4180	0.901	2794	1496	2695	1485	233707	158355	20.265	13.915	0	0
2	10	2	"null"	"AI854865"	8250	2660	130	213	237	130	227	250	141	15	3	0	489	488	99	502	507	104	10	0	0	1.077	-0.714	1.139	1.042	3.084	56.447	0.000	120	593	-27	-4	0.107	-14	-13	10	-14	28438	58591	-0.092	-0.183	-100	0
2	11	2	"Dipeptidyl peptidase IV (EC 3.4.14.5) (DPP IV) (Thymocyte-activating molecule) (THAM). [Mouse]"	"AA408793"	8440	2660	110	594	635	237	232	253	128	92	72	0	650	660	159	508	512	105	57	31	0	2.549	2.651	2.585	2.715	3.462	3.477	0.132	80	402	504	555	1.350	362	142	403	152	50812	52783	2.984	1.410	-100	0
2	12	2	"putative {Mus musculus}"	"AW544007"	8610	2660	130	280	299	146	225	251	133	28	11	0	507	513	106	496	505	108	19	5	0	5.000	4.353	1.357	1.399	4.260	12.039	0.000	120	495	66	91	2.322	55	11	74	17	35838	61593	0.361	0.074	-100	0
2	13	2	"null"	"AW537174"	8790	2660	130	284	315	152	220	240	128	30	14	0	435	447	109	468	479	105	11	4	0	-1.939	-4.524	1.400	1.318	5.668	0.159	0.005	120	562	31	74	Error	64	-33	95	-21	37766	53673	0.586	-0.305	-100	0
2	14	2	"retinoic acid-responsive protein HA1R-62 {Mus musculus}"	"C78767"	8980	2660	110	3396	3448	837	223	246	128	100	100	0	1735	1745	448	462	462	99	100	100	0	2.493	2.514	2.552	2.603	1.611	2.612	0.737	80	407	4446	4508	1.318	3173	1273	3225	1283	275868	139627	25.016	12.960	0	0
2	15	2	"null"	"C86005"	9150	2660	130	259	278	130	243	255	120	18	7	0	558	574	131	481	480	102	40	21	0	0.208	0.376	1.081	0.756	4.185	3.683	0.002	120	494	93	128	-2.267	16	77	35	93	33326	68872	0.192	0.922	-100	0
2	16	2	"null"	"AU022852"	9330	2660	130	253	275	135	228	245	123	23	8	0	374	390	107	464	469	107	6	1	0	-0.278	-0.635	0.664	0.674	4.436	0.019	0.000	120	537	-65	-27	Error	25	-90	47	-74	33054	46800	0.244	-0.738	-100	0
2	17	2	"null"	"AU019637"	9520	2670	100	448	477	196	220	238	118	70	48	0	687	705	146	474	478	100	86	55	0	1.070	1.113	1.117	1.074	3.886	1.939	0.074	80	397	441	488	0.098	228	213	257	231	38184	56385	2.025	2.270	-100	0
2	18	2	"null"	"AU016576"	9690	2660	130	263	302	155	229	245	121	30	15	0	435	440	115	476	476	97	11	4	0	-0.829	-2.028	1.071	1.058	4.925	0.038	0.000	120	518	-7	37	Error	34	-41	73	-36	36232	52852	0.471	-0.371	-100	0
2	19	2	"unknown {Mus musculus}"	"AU043942"	9870	2660	110	606	641	216	229	249	121	95	77	0	671	678	155	474	480	104	75	47	0	1.914	2.020	1.524	1.908	3.179	3.374	0.099	80	427	574	616	0.936	377	197	412	204	51292	54222	3.240	1.904	-100	0
2	20	2	"Splicing factor arginine/serine-rich 11 (Arginine-rich 54 kDa nuclear protein) (P54). [Human]"	"AW546373"	10050	2670	120	6592	6231	1977	235	257	129	99	99	0	4087	3903	953	485	490	110	100	99	0	1.765	1.754	1.790	1.636	1.984	1.872	0.855	120	462	9959	9414	0.820	6357	3602	5996	3418	747680	468304	46.310	31.027	0	0
2	21	2	"Collagen alpha 2(I) chain precursor. [Mouse] {Mus musculus}"	"AW550799"	10240	2660	120	65535	63048	8174	226	254	135	100	100	85	65535	61936	8970	473	479	106	100	100	80	1.004	1.022	1.004	1.024	1.232	1.023	0.935	120	448	130371	124285	0.005	65309	65062	62822	61463	7565751	7432305	465.141	579.783	-100	0
2	22	2	"null"	"null"	10410	2670	100	1580	1587	427	233	242	114	100	100	0	1058	1067	223	477	489	100	100	95	0	2.318	2.295	2.211	2.367	1.658	2.617	0.590	80	369	1928	1944	1.213	1347	581	1354	590	126936	85360	11.798	5.780	0	0
2	23	2	"RAD50-interacting protein 1 {Homo sapiens}"	"AW556594"	10590	2660	110	3477	3486	1139	235	251	126	100	98	0	2621	2631	717	484	495	102	100	100	0	1.517	1.514	1.536	1.486	1.426	1.572	0.885	80	460	5379	5398	0.601	3242	2137	3251	2147	278871	210510	25.675	20.941	0	0
2	24	2	"putative {Mus musculus}"	"AI181750"	10770	2660	130	312	330	166	224	246	124	40	19	0	564	566	132	474	479	106	43	15	0	0.978	1.152	1.282	1.139	3.467	2.296	0.020	120	644	178	198	-0.032	88	90	106	92	39607	67925	0.677	0.821	-100	0
2	1	3	"A.t.PRK"	"X58149"	6640	2840	130	236	258	137	218	238	130	22	7	0	490	505	118	509	513	113	12	3	0	-0.947	-10.000	1.466	1.295	3.847	34.276	0.000	120	512	-1	36	Error	18	-19	40	-4	30919	60552	0.154	-0.071	-100	0
2	2	3	"Insulin receptor substrate-1. [Mouse] {Mus musculus}"	"AI839755"	6820	2840	130	234	241	120	221	241	130	14	3	0	485	496	116	499	509	103	15	5	0	-0.929	-6.667	1.291	1.119	3.603	62.815	0.000	120	448	-1	17	Error	13	-14	20	-3	28964	59468	0.000	-0.126	-100	0
2	3	3	"null"	"AI838907"	7000	2840	130	212	232	120	225	268	227	4	0	0	492	495	103	505	516	120	10	1	0	1.000	-0.700	0.900	0.925	3.751	3.492	0.012	120	496	-26	-3	0.000	-13	-13	7	-10	27782	59445	-0.159	-0.175	-100	0
2	4	3	"null"	"AI841333"	7180	2850	80	5937	5916	2043	236	276	208	100	100	0	2804	2795	812	498	511	116	100	100	0	2.472	2.473	2.451	2.484	1.288	2.590	0.894	52	296	8007	7977	1.306	5701	2306	5680	2297	307656	145337	27.115	19.690	0	0
2	5	3	"centaurin beta2 {Homo sapiens}"	"AI846038"	7370	2840	70	2006	2115	783	241	277	188	100	100	0	2014	2055	574	502	507	106	100	100	0	1.167	1.207	1.361	1.174	1.602	1.383	0.711	32	236	3277	3427	0.223	1765	1512	1874	1553	67672	65752	9.777	14.604	0	0
2	6	3	"FK506-binding protein 12.6 {Mus musculus}"	"AI847003"	7540	2820	70	1318	1362	458	261	325	275	96	87	0	730	758	171	490	501	105	84	53	0	4.404	4.108	4.201	4.560	2.411	4.826	0.390	32	230	1297	1369	2.139	1057	240	1101	268	43580	24265	3.771	2.448	0	0
2	7	3	"lysosomal thiol reductase IP30 precursor {Mus musculus}"	"AI844520"	7720	2850	90	5382	5023	1743	229	275	213	100	100	0	1909	1821	540	495	502	116	100	98	0	3.644	3.615	3.632	3.749	1.364	3.724	0.857	52	335	6567	6120	1.866	5153	1414	4794	1326	261185	94693	22.291	11.371	0	0
2	8	3	"null"	"AI852397"	7890	2840	130	229	260	135	227	252	134	23	7	0	495	493	110	483	492	107	16	4	0	0.167	3.300	1.130	1.224	3.931	13.315	0.001	120	667	14	43	-2.585	2	12	33	10	31178	59192	0.060	0.009	-100	0
2	9	3	"Potassium channel subfamily K member 4"	"AI854564"	8090	2850	70	488	520	244	239	253	123	81	50	0	697	711	137	488	494	115	78	43	0	1.191	1.260	1.209	1.277	2.815	1.942	0.084	32	232	458	504	0.253	249	209	281	223	16642	22743	2.171	1.887	-100	0
2	10	3	"Similar to nucleoredoxin {Mus musculus}"	"AI854897"	8260	2850	100	7925	7689	2008	239	248	116	100	100	0	3043	2930	772	488	491	99	100	100	0	3.008	3.051	3.038	3.104	1.315	3.129	0.877	80	378	10241	9892	1.589	7686	2555	7450	2442	615120	234403	64.147	24.636	0	0
2	11	3	"KIAA1724 protein {Homo sapiens}"	"AA408763"	8430	2840	130	221	234	122	234	254	133	12	4	0	493	500	106	493	494	98	20	4	0	100000.000	0.000	0.961	0.876	3.872	24.864	0.000	120	521	-13	7	16.610	-13	0	0	7	28039	60029	-0.150	0.061	-100	0
2	12	3	"Unknown (protein for MGC:28462) {Mus musculus}"	"AW544084"	8610	2840	110	5766	5485	2337	224	246	133	100	100	0	2773	2673	1002	478	488	100	98	98	0	2.415	2.397	2.486	2.439	1.513	2.493	0.888	80	432	7837	7456	1.272	5542	2295	5261	2195	438770	213804	39.391	21.850	0	0
2	13	3	"p53 apoptosis-associated target {Mus musculus}"	"AW537218"	8790	2840	130	290	312	158	222	240	122	33	16	0	466	477	101	470	479	100	17	2	0	-17.000	12.857	1.303	1.217	4.298	15.597	0.001	120	492	64	97	Error	68	-4	90	7	37497	57224	0.590	-0.020	-100	0
2	14	3	"blank"	"null"	8970	2840	130	233	260	131	223	248	127	18	5	0	413	429	118	468	477	104	14	1	0	-0.182	-0.949	0.704	0.508	3.894	0.160	0.002	120	474	-45	-2	Error	10	-55	37	-39	31160	51524	0.094	-0.462	-100	0
2	15	3	"null"	"C86086"	9150	2840	130	270	292	135	231	244	115	30	8	0	488	496	112	479	484	102	21	3	0	4.333	3.588	1.019	1.192	4.522	5.888	0.004	120	452	48	78	2.115	39	9	61	17	35058	59570	0.417	0.118	-100	0
2	16	3	"null"	"AU022903"	9330	2840	130	313	324	147	230	239	114	38	21	0	414	425	111	472	479	102	10	1	0	-1.431	-2.000	1.444	1.372	5.685	0.080	0.001	120	483	25	47	Error	83	-58	94	-47	38835	50994	0.746	-0.529	-100	0
2	17	3	"null"	"AU019729"	9510	2850	110	1520	1505	505	235	246	118	100	100	0	1212	1189	292	474	477	100	100	95	0	1.741	1.776	1.725	1.818	1.587	1.867	0.699	80	408	2023	1985	0.800	1285	738	1270	715	120365	95096	10.669	7.120	0	0
2	18	3	"null"	"AU016651"	9690	2840	130	262	273	126	237	254	133	21	4	0	406	410	95	473	477	97	3	0	0	-0.373	-0.571	0.821	0.794	3.663	136.293	0.000	120	521	-42	-27	Error	25	-67	36	-63	32765	49147	0.143	-0.691	-100	0
2	19	3	"blank"	"null"	9880	2840	110	2886	2893	629	232	255	136	100	100	0	2204	2268	411	477	486	112	100	100	0	1.537	1.486	1.503	1.484	1.290	1.543	0.871	80	421	4381	4452	0.620	2654	1727	2661	1791	231458	181405	19.397	15.911	0	0
2	20	3	"null"	"AW546453"	10050	2840	120	5311	5003	1384	232	255	131	100	100	0	3518	3270	995	485	488	110	100	99	0	1.675	1.713	1.727	1.834	1.587	1.699	0.884	120	422	8112	7556	0.744	5079	3033	4771	2785	600333	392445	36.244	25.291	0	0
2	21	3	"Unknown (protein for IMAGE:3627860) {Homo sapiens}"	"AW550877"	10230	2840	130	7880	7545	1849	238	262	135	100	100	0	3461	3424	609	475	481	110	100	100	0	2.559	2.478	2.499	2.399	1.432	2.619	0.887	120	446	10628	10256	1.356	7642	2986	7307	2949	905432	410924	53.948	26.755	0	0
2	22	3	"putative {Mus musculus}"	"AW553875"	10410	2840	120	10833	9843	4083	237	246	120	100	100	0	8688	8189	2985	471	481	107	100	100	0	1.290	1.245	1.242	1.192	1.443	1.278	0.926	120	466	18813	17324	0.367	10596	8217	9606	7718	1181171	982736	79.975	72.037	0	0
2	23	3	"null"	"AW556680"	10600	2840	110	1042	1087	307	233	246	118	100	98	0	903	930	207	469	480	99	98	92	0	1.864	1.852	1.826	1.934	1.773	1.946	0.426	80	455	1243	1315	0.898	809	434	854	461	86996	74385	7.127	4.545	0	0
2	24	3	"Integrin beta-1 binding protein 1 (Bodenin). [Mouse] {Mus musculus}"	"AI197357"	10780	2850	110	1615	1712	523	235	249	116	100	98	0	1326	1394	361	464	469	95	100	98	0	1.601	1.588	1.572	1.630	1.590	1.649	0.744	80	535	2242	2407	0.679	1380	862	1477	930	136945	111504	12.612	9.737	0	0
2	1	4	"A.t.rbcL"	"U91966"	6640	3020	130	241	236	108	229	240	121	12	2	0	508	504	97	496	503	102	15	2	0	1.000	0.875	1.082	0.956	4.318	16.052	0.000	120	512	24	15	0.000	12	12	7	8	28289	60503	-0.033	0.010	-100	0
2	2	4	"RalGDS-like factor {Mus musculus}"	"AI836572"	6820	3020	130	243	259	125	221	234	121	23	6	0	481	491	108	491	500	98	18	3	0	-2.200	100000.000	1.355	1.351	5.680	0.197	0.003	120	457	12	38	Error	22	-10	38	0	31105	58869	0.207	-0.092	-100	0
2	3	4	"vacuolar-adenosine trisphosphatase (V-ATPase) {Mus musculus}"	"AI841797"	7000	3020	130	225	243	121	221	252	175	12	0	0	477	484	100	490	507	113	10	1	0	-0.308	-3.667	1.541	1.426	3.400	4.255	0.002	120	522	-9	16	Error	4	-13	22	-6	29133	58089	-0.051	-0.204	-100	0
2	4	4	"putative {Mus musculus}"	"AI841365"	7180	3020	130	230	254	125	221	257	176	10	1	0	482	481	94	486	503	110	10	0	0	-2.250	-6.600	1.468	1.340	4.169	9.741	0.011	120	563	5	28	Error	9	-4	33	-5	30433	57748	-0.017	-0.200	-100	0
2	5	4	"putative {Mus musculus}"	"AI846050"	7360	3020	130	221	250	129	238	271	194	11	0	0	476	606	1201	484	497	107	21	7	0	2.125	0.098	1.262	1.076	4.258	978.072	0.000	120	657	-25	134	1.087	-17	-8	12	122	29954	72767	-0.108	1.019	-100	0
2	6	4	"Unknown (protein for IMAGE:3707880) {Mus musculus}"	"AI848066"	7540	3020	90	2511	2444	889	238	277	219	100	100	0	1340	1381	447	481	490	104	98	94	0	2.646	2.451	2.614	2.619	1.695	2.601	0.753	52	372	3132	3106	1.404	2273	859	2206	900	127108	71786	9.895	8.567	0	0
2	7	4	"gastric cancer-related protein VRG107 {Homo sapiens}"	"AI844533"	7720	3020	130	218	244	122	230	260	168	10	0	0	485	498	117	483	487	113	17	5	0	-6.000	0.933	1.174	1.126	3.910	0.090	0.000	120	656	-10	29	Error	-12	2	14	15	29334	59720	-0.095	0.097	-100	0
2	8	4	"putative {Mus musculus}"	"AI852470"	7900	3030	80	789	784	180	227	254	134	100	92	0	762	759	172	476	483	125	80	55	0	1.965	1.968	2.068	2.242	2.344	2.306	0.298	52	290	848	840	0.975	562	286	557	283	40771	39475	3.955	2.208	-100	0
2	9	4	"null"	"AI852838"	8070	3020	130	222	230	99	237	253	123	8	1	0	458	470	98	479	486	100	15	2	0	0.714	0.778	1.209	1.316	3.943	0.155	0.005	120	589	-36	-16	-0.485	-15	-21	-7	-9	27560	56417	-0.187	-0.160	-100	0
2	10	4	"null"	"AI854677"	8250	3020	130	263	280	149	239	248	114	22	6	0	464	472	107	468	471	99	19	5	0	-6.000	10.250	0.940	0.971	4.493	114.524	0.000	120	517	20	45	Error	24	-4	41	4	33650	56659	0.281	0.010	-100	0
2	11	4	"null"	"AA409010"	8430	3020	130	224	235	110	233	250	128	12	1	0	477	492	106	469	475	96	21	4	0	-1.125	0.087	1.458	1.253	4.711	0.257	0.005	120	509	-1	25	Error	-9	8	2	23	28230	59061	-0.117	0.177	-100	0
2	12	4	"null"	"null"	8620	3030	100	1456	1488	538	225	246	133	100	97	0	897	894	302	474	480	100	87	72	0	2.910	3.007	2.853	3.214	2.026	2.999	0.557	80	395	1654	1683	1.541	1231	423	1263	420	119012	71499	9.338	4.140	0	0
2	13	4	"Unknown (protein for MGC:7985) {Mus musculus}"	"AW537265"	8790	3020	130	248	261	121	226	242	120	20	7	0	498	506	101	479	486	98	25	5	0	1.158	1.296	1.196	1.218	3.841	16.524	0.000	120	504	41	62	0.212	22	19	35	27	31295	60697	0.158	0.204	-100	0
2	14	4	"null"	"C78888"	8970	3020	130	226	244	116	219	240	116	21	4	0	464	466	108	485	489	100	15	3	0	-0.333	-1.316	0.990	0.922	4.090	7.246	0.002	120	461	-14	6	Error	7	-21	25	-19	29242	55894	0.034	-0.230	-100	0
2	15	4	"null"	"C86170"	9150	3020	130	228	245	114	226	241	119	15	2	0	490	485	94	478	484	100	16	0	0	0.167	2.714	1.130	1.029	3.491	0.009	0.000	120	497	14	26	-2.585	2	12	19	7	29385	58193	0.034	0.010	-100	0
2	16	4	"null"	"AU022971"	9330	3020	130	227	243	123	231	242	121	13	5	0	434	432	95	466	474	102	5	0	0	0.125	-0.353	0.939	1.118	4.305	7.365	0.005	120	510	-36	-22	-3.000	-4	-32	12	-34	29126	51896	0.008	-0.412	-100	0
2	17	4	"Mitochondrial import inner membrane translocase subunit TIM8 B (Deafness dystonia protein 2 homolog)"	"AU019823"	9510	3020	130	223	250	126	234	244	121	16	6	0	471	471	96	470	472	98	17	1	0	-11.000	16.000	1.235	1.029	3.924	8.443	0.002	120	509	-10	17	Error	-11	1	16	1	30009	56549	0.050	-0.010	-100	0
2	18	4	"null"	"AU016727"	9690	3020	130	253	266	124	237	246	117	22	6	0	478	478	91	474	478	98	10	3	0	4.000	7.250	1.257	1.322	3.638	0.135	0.002	120	479	20	33	2.000	16	4	29	4	31878	57384	0.171	0.000	-100	0
2	19	4	"null"	"AU044171"	9870	3020	130	242	253	129	235	254	132	17	3	0	495	495	108	482	488	106	19	5	0	0.538	1.385	0.849	0.888	2.952	6.104	0.004	120	506	20	31	-0.893	7	13	18	13	30400	59359	-0.008	0.066	-100	0
2	20	4	"Translationally controlled tumor protein (TCTP) (p23) (21 kDa polypeptide) (p21)"	"AW546519"	10050	3020	130	220	238	110	236	254	124	14	1	0	474	469	89	477	484	107	8	0	0	5.333	-0.250	1.073	1.055	3.683	5.500	0.005	120	463	-19	-6	2.415	-16	-3	2	-8	28569	56229	-0.129	-0.140	-100	0
2	21	4	"eIF4GII {Homo sapiens}"	"AW550951"	10230	3020	130	248	262	131	236	251	122	20	5	0	441	451	101	474	480	110	12	0	0	-0.364	-1.130	1.101	1.273	3.768	32.291	0.000	120	457	-21	3	Error	12	-33	26	-23	31453	54118	0.090	-0.264	-100	0
2	22	4	"Similar to transcription factor E2a {Mus musculus}"	"AW553936"	10410	3020	130	219	245	133	222	240	115	20	9	0	445	452	114	476	481	108	15	1	0	0.097	-0.958	1.026	1.105	4.675	0.214	0.004	120	472	-34	-1	-3.369	-3	-31	23	-24	29430	54289	0.043	-0.269	-100	0
2	23	4	"Similar to putative protein phosphatase 1 nuclear targeting subunit {Mus musculus}"	"AW556719"	10590	3020	130	231	256	150	241	253	121	15	3	0	460	464	104	465	471	100	15	5	0	2.000	-15.000	1.064	1.135	3.858	0.076	0.001	120	601	-15	14	1.000	-10	-5	15	-1	30742	55708	0.025	-0.070	-100	0
2	24	4	"Complement decay-accelerating factor  GPI-anchored precursor (DAF-GPI). [Mouse] {Mus musculus}"	"BE135106"	10780	3020	70	412	439	174	266	275	133	53	25	0	640	660	174	437	443	99	71	50	0	0.719	0.776	0.864	0.857	3.103	1.400	0.015	32	236	349	396	-0.476	146	203	173	223	14056	21112	1.233	2.192	-100	0
2	1	5	"A.t.RCP1"	"AF168390"	6640	3200	130	237	252	133	218	230	111	20	8	0	486	489	97	490	496	101	12	2	0	-4.750	-34.000	1.156	1.033	5.264	0.093	0.001	120	512	15	33	Error	19	-4	34	-1	30273	58729	0.198	-0.069	-100	0
2	2	5	"putative {Mus musculus}"	"AI836529"	6820	3200	130	238	272	146	217	231	114	30	14	0	481	482	114	485	488	96	15	5	0	-5.250	-18.333	1.149	1.030	5.826	0.024	0.000	120	492	17	52	Error	21	-4	55	-3	32591	57783	0.360	-0.062	-100	0
2	3	5	"SNF2alpha protein - human"	"AI839352"	7000	3210	80	488	566	287	225	241	130	73	50	0	693	719	175	485	488	100	78	55	0	1.264	1.457	1.131	1.236	2.959	3.589	0.061	52	296	471	575	0.338	263	208	341	234	29434	37401	2.500	2.310	-100	0
2	4	5	"alpha-endosulfine {Mus musculus}"	"AI841264"	7180	3210	90	4611	4549	1303	218	244	143	100	100	0	2796	2743	722	480	488	107	100	100	0	1.897	1.914	1.812	1.921	1.270	1.993	0.874	52	386	6709	6594	0.924	4393	2316	4331	2263	236559	142621	30.105	21.075	0	0
2	5	5	"homeotic gene regulator - mouse (fragment)"	"AI847748"	7360	3200	70	553	641	249	236	266	184	93	37	0	663	672	166	476	495	128	71	28	0	1.695	2.066	1.759	1.831	2.751	3.552	0.109	32	236	504	601	0.761	317	187	405	196	20520	21499	2.038	1.383	-100	0
2	6	5	"putative {Mus musculus}"	"AI842778"	7540	3210	80	972	1009	345	241	253	131	96	94	0	1095	1139	304	478	486	102	96	96	0	1.185	1.162	1.220	1.139	2.133	1.251	0.481	52	328	1348	1429	0.245	731	617	768	661	52472	59207	5.771	6.402	0	0
2	7	5	"zinc finger type transcription factor MZF-3 {Mus musculus}"	"AI844446"	7710	3220	90	1703	1672	535	233	252	130	100	100	0	1173	1183	353	488	499	108	96	92	0	2.146	2.071	1.920	2.181	1.677	2.161	0.667	52	369	2155	2134	1.102	1470	685	1439	695	86937	61512	10.923	6.333	0	0
2	8	5	"Ras-related protein RAP-2A. [Human] {Homo sapiens}"	"AI851694"	7900	3200	90	2391	2460	857	227	248	133	100	100	0	1515	1529	404	463	470	100	100	100	0	2.057	2.095	2.148	2.103	1.355	2.169	0.825	52	386	3216	3299	1.041	2164	1052	2233	1066	127938	79484	16.632	10.590	0	0
2	9	5	"Unknown (protein for MGC:17718) {Homo sapiens}"	"AI854501"	8080	3200	100	1214	1227	528	250	256	121	96	90	0	932	969	353	466	468	97	95	85	0	2.069	1.942	2.042	1.986	1.992	2.188	0.478	80	453	1430	1480	1.049	964	466	977	503	98190	77509	8.025	5.165	0	0
2	10	5	"unnamed protein product {Homo sapiens}"	"AI854840"	8270	3200	80	913	953	374	229	247	129	100	94	0	754	770	191	453	455	99	88	71	0	2.272	2.284	2.049	2.268	2.481	3.158	0.259	52	277	985	1041	1.184	684	301	724	317	49541	40064	5.473	3.182	-100	0
2	11	5	"RIKEN cDNA 4633402N23 gene {Mus musculus}"	"AA408693"	8430	3200	130	273	316	255	230	251	129	28	13	0	396	430	147	469	472	99	8	3	0	-0.589	-2.205	0.770	0.974	4.908	0.090	0.006	120	578	-30	47	Error	43	-73	86	-39	37900	51600	0.504	-0.424	-100	0
2	12	5	"null"	"AW543959"	8610	3200	100	4000	3840	1279	228	252	128	100	100	0	1604	1630	480	482	478	103	100	98	0	3.362	3.146	3.106	3.219	1.427	3.211	0.822	80	395	4894	4760	1.749	3772	1122	3612	1148	307238	130371	28.031	11.184	0	0
2	13	5	"putative {Mus musculus}"	"AW537114"	8800	3200	100	7167	7179	1785	241	315	1026	100	100	0	2592	2683	607	474	529	946	98	71	0	3.270	3.141	3.094	3.142	1.362	2.706	0.683	80	381	9044	9147	1.709	6926	2118	6938	2209	574304	214611	6.690	2.277	0	0
2	14	5	"null"	"C78710"	8970	3200	130	309	306	136	219	243	122	37	10	0	426	431	113	471	474	113	10	0	0	-2.000	-2.175	1.090	1.113	4.642	0.106	0.001	120	498	45	47	Error	90	-45	87	-40	36672	51691	0.516	-0.381	-100	0
2	15	5	"Tyrosine 3-monooxygenase (EC 1.14.16.2) (Tyrosine 3-hydroxylase) (TH). [Mouse] {Mus musculus}"	"C85951"	9160	3210	110	504	513	195	223	243	129	78	55	0	825	817	178	469	470	100	91	78	0	0.789	0.833	0.786	0.746	3.071	0.921	0.204	80	436	637	638	-0.341	281	356	290	348	41041	65357	2.093	3.470	-100	0
2	16	5	"putative {Mus musculus}"	"AU022809"	9340	3210	100	414	441	183	228	246	125	67	38	0	582	587	147	457	466	100	53	30	0	1.488	1.638	1.429	1.198	4.237	2.248	0.055	80	397	311	343	0.573	186	125	213	130	35268	46999	1.560	1.210	-100	0
2	17	5	"null"	"AU019582"	9520	3210	100	843	861	338	221	236	119	97	92	0	888	878	221	473	473	100	91	80	0	1.499	1.580	1.628	1.695	2.226	1.751	0.408	80	385	1037	1045	0.584	622	415	640	405	68917	70243	5.252	4.050	0	0
2	18	5	"null"	"AU016512"	9690	3200	130	274	285	131	235	248	121	25	7	0	496	485	112	473	479	101	15	3	0	1.696	4.167	1.371	1.239	5.036	8.214	0.002	120	539	62	62	0.762	39	23	50	12	34189	58230	0.306	0.059	-100	0
2	19	5	"Neurofilament triplet L protein (68 kDa neurofilament protein) (Neurofilament light polypeptide)"	"AU043877"	9880	3200	100	542	586	224	245	262	122	86	61	0	834	839	143	460	477	100	97	87	0	0.794	0.900	0.887	0.863	2.514	1.152	0.265	80	411	671	720	-0.333	297	374	341	379	46881	67149	2.656	3.620	-100	0
2	20	5	"putative {Mus musculus}"	"AW546307"	10060	3200	120	10425	10553	3970	245	257	124	100	100	0	5565	5364	1888	468	477	104	100	99	0	1.997	2.105	2.062	2.109	1.671	2.166	0.920	120	426	15277	15204	0.998	10180	5097	10308	4896	1266340	643665	83.032	46.990	0	0
2	21	5	"thymopoietin beta {Mus musculus}"	"AW550700"	10230	3210	120	14822	13804	4163	230	243	120	100	100	0	1950	1881	680	467	475	101	94	92	0	9.840	9.600	9.312	9.985	1.494	9.303	0.852	120	403	16075	14988	3.299	14592	1483	13574	1414	1656449	225669	113.008	13.921	0	0
2	22	5	"Unknown (protein for MGC:6920) {Mus musculus}"	"AW553758"	10410	3200	120	6499	6558	3135	223	242	116	100	99	0	7509	7556	3252	465	471	102	100	100	0	0.891	0.893	0.895	0.838	1.621	0.905	0.934	120	493	13320	13426	-0.167	6276	7044	6335	7091	786905	906688	54.448	69.461	0	0
2	23	5	"null"	"AW556556"	10600	3200	90	575	667	275	250	257	117	90	73	0	716	707	177	473	475	106	76	51	0	1.337	1.782	1.658	1.675	3.494	2.286	0.206	52	322	568	651	0.419	325	243	417	234	34675	36745	3.504	2.189	-100	0
2	24	5	"thymopsin {Mus musculus}"	"AA738672"	10770	3200	130	244	256	120	242	259	127	17	4	0	379	399	87	461	469	102	4	0	0	-0.024	-0.226	0.731	0.865	2.795	5.645	0.002	120	660	-80	-48	Error	2	-82	14	-62	30694	47875	-0.024	-0.686	-100	0
2	1	6	"A.t.TIM"	"AF247559"	6640	3380	130	258	270	128	220	240	118	24	10	0	483	490	105	485	491	105	15	2	0	-19.000	10.000	1.186	1.166	5.529	0.166	0.003	120	512	36	55	Error	38	-2	50	5	32406	58848	0.254	-0.010	-100	0
2	2	6	"selenocysteine lyase SCLY {Mus musculus}"	"AI836550"	6820	3380	130	253	287	149	222	238	117	33	15	0	496	496	92	489	486	97	15	2	0	4.429	9.286	2.225	1.858	4.522	0.078	0.002	120	457	38	72	2.147	31	7	65	7	34471	59495	0.419	0.103	-100	0
2	3	6	"ectonucleoside triphosphate diphosphohydrolase 2 {Mus musculus}"	"AI838857"	7000	3380	130	247	269	131	222	297	607	0	0	0	515	526	141	479	487	121	25	9	0	0.694	1.000	1.052	0.988	4.830	7.058	0.011	120	524	61	94	-0.526	25	36	47	47	32282	63062	-0.046	0.322	-100	0
2	4	6	"proteolipid protein 2 {Mus musculus}"	"AI841296"	7180	3390	110	38476	34578	16380	227	313	632	100	100	0	7872	7007	2984	461	475	124	100	98	0	5.161	5.248	5.376	5.238	1.416	5.488	0.946	80	483	45660	40897	2.368	38249	7411	34351	6546	2766262	560575	54.217	52.677	0	0
2	5	6	"null"	"AI847787"	7370	3380	80	1348	1342	502	227	247	164	98	96	0	1212	1224	340	472	477	94	100	100	0	1.515	1.483	1.533	1.507	1.572	1.522	0.676	52	334	1861	1867	0.599	1121	740	1115	752	69797	63669	6.677	7.947	0	0
2	6	6	"null"	"AI842823"	7540	3380	80	1564	1625	505	231	252	139	100	98	0	1076	1076	234	476	479	95	98	96	0	2.222	2.323	2.216	2.409	1.737	3.018	0.595	52	322	1933	1994	1.152	1333	600	1394	600	84496	55959	9.878	6.284	0	0
2	7	6	"putative {Mus musculus}"	"AI844487"	7720	3380	110	4363	4465	1684	229	254	133	100	100	0	2967	2900	1034	480	482	103	100	100	0	1.662	1.750	1.774	1.792	1.449	1.771	0.880	80	522	6621	6656	0.733	4134	2487	4236	2420	357229	231983	31.662	23.476	0	0
2	8	6	"null"	"AI851732"	7900	3380	90	537	549	265	238	253	131	73	55	0	625	643	145	466	468	101	76	38	0	1.881	1.757	1.515	1.620	2.655	3.483	0.087	52	370	458	488	0.911	299	159	311	177	28536	33433	2.260	1.733	-100	0
2	9	6	"null"	"AI854536"	8080	3380	90	1109	1064	390	250	268	138	96	92	0	1173	1197	295	470	466	101	100	96	0	1.222	1.120	1.064	1.021	2.214	1.329	0.531	52	352	1562	1541	0.289	859	703	814	727	55311	62241	5.768	7.238	0	0
2	10	6	"Plasma membrane calcium-transporting ATPase 2 (EC 3.6.3.8) (PMCA2)"	"AI854874"	8260	3380	130	250	284	160	244	330	1337	0	0	0	472	480	111	462	493	450	0	0	0	0.600	2.222	1.237	1.333	4.714	3.458	0.700	120	648	16	58	-0.737	6	10	40	18	34027	57628	-0.034	-0.029	-100	0
2	11	6	"null"	"AA408470"	8450	3390	70	439	477	181	253	404	2100	0	0	0	582	604	129	470	511	481	0	0	0	1.661	1.672	1.034	1.305	5.597	2.602	0.072	32	231	298	358	0.732	186	112	224	134	15248	19333	0.035	0.193	-100	0
2	12	6	"null"	"AW544018"	8620	3380	130	308	325	145	237	252	122	34	15	0	439	444	109	463	470	110	10	3	0	-2.958	-4.632	1.125	1.140	4.206	4.040	0.010	120	614	47	69	Error	71	-24	88	-19	39006	53320	0.598	-0.236	-100	0
2	13	6	"null"	"AW537187"	8800	3370	110	3499	3793	1186	238	306	972	100	95	0	1978	1951	446	453	515	897	92	30	0	2.138	2.373	2.408	2.348	1.295	1.728	0.780	80	425	4786	5053	1.097	3261	1525	3555	1498	303421	156098	3.587	1.601	0	0
2	14	6	"null"	"C78787"	8970	3380	130	277	315	172	226	250	127	34	15	0	383	394	113	448	461	102	9	2	0	-0.785	-1.648	0.987	1.100	3.834	0.060	0.001	120	478	-14	35	Error	51	-65	89	-54	37775	47272	0.512	-0.657	-100	0
2	15	6	"null"	"C86029"	9150	3380	130	307	323	149	227	250	128	30	14	0	423	417	98	461	461	100	8	0	0	-2.105	-2.182	1.651	1.583	5.677	0.116	0.006	120	462	42	52	Error	80	-38	96	-44	38768	50011	0.570	-0.440	-100	0
2	16	6	"null"	"AU022864"	9330	3380	130	302	324	139	234	253	126	37	14	0	370	383	87	455	456	94	3	1	0	-0.800	-1.250	0.952	1.489	5.230	0.139	0.006	120	516	-17	18	Error	68	-85	90	-72	38835	45917	0.563	-0.777	-100	0
2	17	6	"null"	"AU019659"	9520	3380	110	1929	2000	564	232	248	128	100	100	0	2023	1981	343	456	457	101	100	100	0	1.083	1.159	1.180	1.132	1.373	1.200	0.813	80	472	3264	3293	0.115	1697	1567	1768	1525	160039	158453	13.688	15.089	0	0
2	18	6	"putative {Mus musculus}"	"AU016592"	9700	3380	110	2633	2551	672	237	255	127	100	100	0	1020	1019	258	461	468	102	97	92	0	4.286	4.147	4.121	4.421	1.709	4.521	0.631	80	454	2955	2872	2.100	2396	559	2314	558	204068	81524	18.079	5.402	0	0
2	19	6	"Synaptojanin 1 (EC 3.1.3.56) (Synaptic inositol-1 4 5-trisphosphate 5- phosphatase 1). [Rat]"	"AU043974"	9880	3390	90	534	572	240	240	261	115	82	65	0	664	688	126	458	468	103	90	50	0	1.427	1.443	1.476	1.430	2.565	2.386	0.161	52	363	500	562	0.513	294	206	332	230	29729	35769	2.704	2.136	-100	0
2	20	6	"proteasome alpha7/C8 subunit {Mus musculus}"	"AW546384"	10060	3380	120	11319	10102	3629	232	243	111	100	100	0	5717	5159	1902	454	464	101	98	98	0	2.107	2.098	2.060	2.085	1.577	2.125	0.909	120	420	16350	14575	1.075	11087	5263	9870	4705	1212223	619137	88.820	46.485	0	0
2	21	6	"null"	"AW550818"	10230	3380	130	2830	2819	772	218	237	122	100	100	0	2092	2070	393	448	456	100	100	100	0	1.589	1.604	1.561	1.558	1.445	1.667	0.841	120	401	4256	4223	0.668	2612	1644	2601	1622	338267	248412	21.164	16.140	0	0
2	22	6	"RNase L inhibitor (clone 8) - human"	"AW553809"	10410	3390	130	35884	32415	9993	232	248	123	100	100	0	11807	10497	3816	449	460	101	99	99	0	3.139	3.203	3.130	3.459	1.719	3.192	0.927	120	462	47010	42231	1.650	35652	11358	32183	10048	3889783	1259629	261.520	99.376	0	0
2	23	6	"nuclear receptor coactivator CIA {Homo sapiens}"	"AW556612"	10600	3380	120	1722	1733	691	252	259	119	97	95	0	1215	1223	322	455	464	107	99	96	0	1.934	1.928	1.967	1.749	1.928	2.163	0.714	120	455	2230	2249	0.952	1470	760	1481	768	207917	146702	12.387	7.093	0	0
2	24	6	"Pyruvate dehydrogenase E1 component alpha subunit  somatic form  mitochondrial precursor"	"AI121676"	10770	3380	130	273	290	144	234	247	118	28	10	0	399	413	105	461	467	104	9	0	0	-0.629	-1.167	1.356	1.271	5.253	0.172	0.005	120	563	-23	8	Error	39	-62	56	-48	34750	49514	0.364	-0.519	-100	0
2	1	7	"A.t.Cab"	"X56062"	6640	3560	130	256	272	129	231	246	121	21	7	0	492	495	107	473	484	102	24	5	0	1.316	1.864	1.280	1.353	4.399	0.061	0.001	120	512	44	63	0.396	25	19	41	22	32621	59340	0.215	0.108	-100	0
2	2	7	"null"	"AI836561"	6820	3560	130	215	247	134	220	234	119	17	8	0	458	486	221	475	478	96	22	5	0	0.294	2.455	0.835	0.782	4.109	13.878	0.001	120	457	-22	38	-1.766	-5	-17	27	11	29625	58297	0.109	0.083	-100	0
2	3	7	"Similar to hypothetical protein MGC2722 {Mus musculus}"	"AI841752"	7000	3560	130	271	309	183	224	351	784	0	0	0	488	515	147	466	502	273	5	0	0	2.136	1.735	1.500	1.392	3.768	1.898	0.066	120	561	69	134	1.095	47	22	85	49	37090	61749	-0.054	0.048	-100	0
2	4	7	"putative {Mus musculus}"	"AI841340"	7180	3550	90	8756	8375	3533	234	493	1130	98	90	0	7606	6846	2194	458	535	378	100	100	0	1.192	1.274	1.298	1.170	1.534	1.393	0.931	52	353	15670	14529	0.254	8522	7148	8141	6388	435522	355984	6.975	16.696	0	0
2	5	7	"KIAA1303 protein {Homo sapiens}"	"AI846085"	7360	3570	90	1556	1634	566	234	248	118	100	100	0	1360	1423	383	463	471	104	100	100	0	1.474	1.458	1.428	1.445	1.511	1.601	0.712	52	402	2219	2360	0.560	1322	897	1400	960	84977	74021	11.746	9.154	0	0
2	6	7	"null"	"AI847018"	7540	3570	70	639	693	229	241	252	135	93	81	0	774	780	166	463	472	105	90	75	0	1.280	1.426	1.320	1.459	1.943	2.273	0.244	32	236	709	769	0.356	398	311	452	317	22168	24954	3.267	2.933	-100	0
2	7	7	"null"	"AI848716"	7720	3580	80	1006	949	340	226	253	134	96	88	0	875	885	223	454	459	96	94	84	0	1.853	1.677	1.881	1.879	2.090	1.857	0.456	52	291	1201	1154	0.890	780	421	723	431	49332	46025	5.194	4.438	0	0
2	8	7	"null"	"AI852408"	7900	3560	130	338	372	189	227	248	122	48	25	0	557	560	132	454	464	99	50	21	0	1.078	1.368	1.671	1.392	3.528	3.023	0.040	120	632	214	251	0.108	111	103	145	106	44640	67167	1.016	0.970	-100	0
2	9	7	"dJ467L1.1 (KIAA0833) {Homo sapiens}"	"AI854571"	8080	3560	130	253	264	124	238	258	133	17	3	0	461	480	113	454	457	100	21	7	0	2.143	1.000	1.189	1.360	4.206	17.092	0.000	120	571	22	52	1.100	15	7	26	26	31660	57563	0.045	0.230	-100	0
2	10	7	"putative {Mus musculus}"	"AI854658"	8250	3560	110	26782	25060	11515	234	268	204	100	100	0	25123	22736	9365	456	466	102	100	100	0	1.076	1.114	1.095	1.081	1.200	1.161	0.954	80	439	51215	47106	0.106	26548	24667	24826	22280	2004771	1818878	121.529	218.333	0	0
2	11	7	"cyclophilin-related protein {Mus musculus}"	"AA408927"	8440	3570	100	3045	2968	1053	238	257	148	100	100	0	1850	1851	556	467	477	111	100	100	0	2.030	1.973	1.910	1.972	1.450	2.024	0.810	80	463	4190	4114	1.021	2807	1383	2730	1384	237414	148117	18.318	12.378	0	0
2	12	7	"null"	"AW544100"	8620	3560	100	5563	5685	1813	232	243	113	100	100	0	2991	2991	867	454	469	109	100	100	0	2.101	2.149	2.165	2.159	1.261	2.195	0.913	80	424	7868	7990	1.071	5331	2537	5453	2537	454821	239307	48.159	23.138	0	0
2	13	7	"Unknown (protein for MGC:9690) {Homo sapiens}"	"AW537232"	8800	3560	100	3103	3233	819	233	246	120	100	100	0	1889	1881	355	451	457	98	100	100	0	1.996	2.098	2.055	2.093	1.369	2.234	0.824	80	424	4308	4430	0.997	2870	1438	3000	1430	258630	150448	24.892	14.531	0	0
2	14	7	"null"	"C78840"	8980	3560	130	361	399	200	228	243	125	52	29	0	469	480	142	448	461	99	32	9	0	6.333	5.344	1.343	1.413	3.821	10.753	0.005	120	519	154	203	2.663	133	21	171	32	47837	57600	1.248	0.192	-100	0
2	15	7	"null"	"C86098"	9150	3560	130	267	292	148	234	255	120	30	11	0	407	418	103	451	461	97	8	4	0	-0.750	-1.758	1.016	1.110	3.981	0.050	0.001	120	468	-11	25	Error	33	-44	58	-33	34994	50158	0.308	-0.443	-100	0
2	16	7	"putative {Mus musculus}"	"AU022916"	9330	3560	130	242	274	140	242	256	119	25	9	0	404	408	98	449	451	92	9	3	0	0.000	-0.780	1.041	1.153	3.635	0.059	0.002	120	497	-45	-9	Error	0	-45	32	-41	32829	48955	0.151	-0.467	-100	0
2	17	7	"elongation factor G2 {Homo sapiens}"	"AU019742"	9510	3570	110	1591	1541	418	235	251	122	100	100	0	1327	1358	284	451	456	99	98	98	0	1.548	1.440	1.425	1.448	1.523	1.474	0.724	80	442	2232	2213	0.630	1356	876	1306	907	123319	108650	10.574	9.111	0	0
2	18	7	"putative {Mus musculus}"	"AU016670"	9690	3560	130	259	278	128	233	252	126	20	5	0	439	439	101	458	466	104	7	0	0	-1.368	-2.368	0.980	0.905	4.911	0.015	0.000	120	577	7	26	Error	26	-19	45	-19	33335	52688	0.206	-0.260	-100	0
2	19	7	"null"	"AU044066"	9880	3570	100	522	560	234	231	249	114	83	66	0	707	728	147	459	467	105	91	60	0	1.173	1.223	1.089	1.066	2.630	1.549	0.205	80	391	539	598	0.231	291	248	329	269	44781	58223	2.728	2.486	-100	0
2	20	7	"Cyclin-dependent kinase 6 inhibitor (P18-INK6) (Cyclin-dependent kinase 4 inhibitor C) (P18-INK4C)."	"AW546469"	10060	3550	120	3608	3327	1441	237	256	122	98	98	0	3976	3808	1321	442	450	103	100	100	0	0.954	0.918	0.910	0.863	1.460	0.945	0.901	120	430	6905	6456	-0.068	3371	3534	3090	3366	399255	456903	25.172	32.602	0	0
2	21	7	"Mitochondrial import inner membrane translocase subunit TIM17 B. [Mouse] {Mus musculus}"	"AW550887"	10230	3560	120	7373	7053	1529	236	255	124	100	100	0	3097	3085	616	429	437	101	100	100	0	2.675	2.567	2.526	2.566	1.290	2.643	0.891	120	437	9805	9473	1.420	7137	2668	6817	2656	846338	370214	54.823	26.218	0	0
2	22	7	"null"	"AW553892"	10420	3560	120	2681	2601	1001	239	248	113	100	99	0	7205	6808	2266	440	448	99	100	100	0	0.361	0.371	0.367	0.354	1.580	0.368	0.904	120	417	9207	8730	-1.470	2442	6765	2362	6368	312139	816936	20.823	64.242	0	0
2	23	7	"null"	"null"	10590	3560	130	255	267	127	238	250	117	25	6	0	404	412	92	446	454	101	7	0	0	-0.405	-0.853	1.379	1.402	4.265	0.134	0.003	120	475	-25	-5	Error	17	-42	29	-34	32083	49435	0.145	-0.416	-100	0
2	24	7	"uncoupling protein {Mus musculus}"	"AI115909"	10770	3560	130	352	348	165	251	264	141	41	11	0	396	416	116	461	473	118	6	2	0	-1.554	-2.156	1.237	1.474	3.729	27.699	0.000	120	616	36	52	Error	101	-65	97	-45	41771	49894	0.596	-0.483	-100	0
2	1	8	"A.t.Nac1"	"AF198054"	6640	3740	130	209	242	136	229	247	125	16	4	0	493	496	96	483	494	103	16	3	0	-2.000	1.000	1.412	1.424	3.947	14.318	0.001	120	512	-10	26	Error	-20	10	13	13	28996	59560	-0.040	0.019	-100	0
2	2	8	"mel {Mus musculus}"	"AI839842"	6820	3740	130	300	346	207	213	244	166	35	16	0	473	489	122	476	480	98	24	8	0	-29.000	10.231	1.386	1.400	4.086	4.424	0.055	120	492	84	146	Error	87	-3	133	13	41516	58660	0.614	0.092	-100	0
2	3	8	"putative {Mus musculus}"	"AI841806"	7000	3750	80	5769	5820	1572	225	261	192	100	100	0	2012	2039	599	463	467	104	100	100	0	3.579	3.550	3.779	3.639	1.415	3.749	0.812	52	296	7093	7171	1.840	5544	1549	5595	1576	302647	106015	28.953	15.115	0	0
2	4	8	"latexin {Mus musculus}"	"AI841373"	7180	3730	90	11474	10179	4276	239	580	1411	98	92	0	7745	6962	2138	462	560	449	100	100	0	1.543	1.529	1.534	1.412	1.413	1.700	0.909	52	395	18518	16440	0.625	11235	7283	9940	6500	529290	362026	6.803	14.258	0	0
2	5	8	"hypothetical protein  MGC:6957 {Mus musculus}"	"AI846073"	7370	3740	90	1798	1674	599	231	256	137	98	98	0	1179	1178	295	471	478	106	100	96	0	2.213	2.041	1.936	2.012	1.751	2.319	0.629	52	394	2275	2150	1.146	1567	708	1443	707	87028	61278	10.350	6.604	0	0
2	6	8	"Inositol 1 4 5-trisphosphate receptor type 1 (Type 1 inositol 1 4 5- trisphosphate receptor)"	"AI848073"	7540	3750	80	609	649	294	226	235	109	88	71	0	760	784	192	470	476	103	90	69	0	1.321	1.347	1.467	1.219	2.268	1.616	0.339	52	296	673	737	0.401	383	290	423	314	33752	40783	3.798	2.990	-100	0
2	7	8	"null"	"AI844535"	7720	3740	130	274	288	134	228	245	122	27	8	0	473	487	119	457	465	104	21	6	0	2.875	2.000	1.321	1.298	4.556	4.274	0.008	120	598	62	90	1.524	46	16	60	30	34537	58451	0.352	0.212	-100	0
2	8	8	"null"	"AI852478"	7900	3760	80	454	475	223	223	241	111	69	53	0	703	727	187	458	463	106	80	57	0	0.943	0.937	0.989	0.971	2.890	1.163	0.124	52	285	476	521	-0.085	231	245	252	269	24700	37802	2.108	2.491	-100	0
2	9	8	"null"	"AI852851"	8080	3750	100	1448	1437	521	232	246	119	100	97	0	1122	1164	320	457	459	102	97	92	0	1.829	1.704	1.745	1.733	1.716	1.843	0.670	80	438	1881	1912	0.871	1216	665	1205	707	114974	93088	10.008	6.912	0	0
2	10	8	"UDP-N-acetylglucosamine--peptide N-acetylglucosaminyltransferase 100 kDa subunit (EC 2.4.1.-)"	"AI854684"	8260	3740	100	4103	3872	1340	243	271	200	100	100	0	3241	3181	970	459	473	115	100	100	0	1.387	1.333	1.313	1.323	1.328	1.383	0.883	80	442	6642	6351	0.472	3860	2782	3629	2722	309744	254455	18.005	23.548	0	0
2	11	8	"Unknown (protein for MGC:32048) {Homo sapiens}"	"AA409038"	8440	3750	100	1567	1569	514	241	256	123	100	100	0	1041	1066	267	465	479	112	100	95	0	2.302	2.210	2.160	2.252	1.569	2.388	0.671	80	430	1902	1929	1.203	1326	576	1328	601	125529	85308	10.675	5.241	0	0
2	12	8	"null"	"AW544164"	8620	3740	90	637	636	245	236	252	128	86	69	0	901	892	214	451	460	111	92	84	0	0.891	0.907	0.965	0.844	2.669	1.135	0.225	52	373	851	841	-0.166	401	450	400	441	33063	46396	3.000	3.892	-100	0
2	13	8	"null"	"AW537279"	8800	3740	100	2417	2382	839	223	239	129	100	100	0	2064	2100	611	443	452	104	100	100	0	1.353	1.303	1.273	1.275	1.417	1.326	0.854	80	452	3815	3816	0.437	2194	1621	2159	1657	190581	167983	16.612	15.846	0	0
2	14	8	"null"	"C78900"	8990	3750	100	686	914	675	230	245	129	90	81	0	480	519	185	440	450	103	36	18	0	11.400	8.658	4.012	3.408	3.865	11.055	0.078	80	395	496	763	3.511	456	40	684	79	73147	41500	5.186	0.670	-100	0
2	15	8	"Elongation factor 2 kinase (EC 2.7.1.-) (eEF-2 kinase) (eEF-2K)"	"C86191"	9160	3740	100	1018	1048	428	250	255	115	98	95	0	904	906	212	449	460	102	96	90	0	1.688	1.746	1.599	1.702	2.061	2.250	0.456	80	395	1223	1255	0.755	768	455	798	457	83851	72480	6.896	4.373	0	0
2	16	8	"null"	"AU022986"	9340	3740	130	283	302	149	253	272	146	21	10	0	392	407	111	446	454	104	12	2	0	-0.556	-1.256	0.942	1.120	3.749	0.020	0.000	120	554	-24	10	Error	30	-54	49	-39	36240	48819	0.205	-0.452	-100	0
2	17	8	"null"	"AU019849"	9530	3740	110	7362	7433	2379	251	273	157	100	100	0	5219	5242	1236	443	451	106	100	100	0	1.489	1.497	1.500	1.445	1.304	1.579	0.928	80	429	11887	11981	0.574	7111	4776	7182	4799	594677	419380	45.605	45.198	0	0
2	18	8	"Similar to yes-associated protein  65 kDa {Mus musculus}"	"AU016749"	9700	3740	110	3891	3754	1226	251	263	132	100	100	0	2376	2406	558	452	461	96	100	100	0	1.892	1.793	1.768	1.744	1.451	1.971	0.829	80	393	5564	5457	0.920	3640	1924	3503	1954	300345	192498	26.447	20.260	0	0
2	19	8	"null"	"AU044211"	9870	3740	130	250	259	124	237	255	126	20	5	0	430	442	89	458	463	97	7	2	0	-0.464	-1.375	1.396	1.419	3.499	0.004	0.000	120	491	-15	6	Error	13	-28	22	-16	31033	53067	0.032	-0.216	-100	0
2	20	8	"NEDD8-activating enzyme {Rattus norvegicus}"	"AW546539"	10050	3740	130	228	260	148	239	253	119	19	9	0	441	452	99	450	458	103	11	5	0	1.222	10.500	1.364	1.467	4.728	10.428	0.002	120	512	-20	23	0.290	-11	-9	21	2	31226	54183	0.059	-0.058	-100	0
2	21	8	"null"	"AW550996"	10240	3740	110	863	851	276	242	258	119	98	93	0	776	790	147	437	448	102	96	86	0	1.832	1.725	1.751	1.651	2.097	2.171	0.348	80	421	960	962	0.873	621	339	609	353	68101	63225	4.983	3.353	-100	0
2	22	8	"null"	"AW553953"	10410	3740	130	355	389	183	250	261	119	44	25	0	531	536	112	451	454	101	43	16	0	1.313	1.635	1.454	1.412	4.068	3.477	0.041	120	497	185	224	0.392	105	80	139	85	46679	64321	1.076	0.812	-100	0
2	23	8	"null"	"null"	10590	3750	110	2440	2405	592	251	270	128	100	100	0	1408	1460	328	448	457	106	100	100	0	2.280	2.128	2.154	2.158	1.390	2.288	0.777	80	457	3149	3166	1.189	2189	960	2154	1012	192391	116769	16.680	9.462	0	0
2	24	8	"Cyclin-dependent kinase 6 inhibitor (P18-INK6) (Cyclin-dependent kinase 4 inhibitor C) (P18-INK4C)."	"BE197281"	10780	3740	90	958	1017	410	271	299	154	96	84	0	1627	1606	337	468	493	142	100	100	0	0.593	0.656	0.637	0.574	1.834	0.736	0.604	52	376	1846	1884	-0.754	687	1159	746	1138	52874	83503	4.662	7.838	0	0
2	1	9	"null"	"AI835214"	6640	3920	130	217	231	112	231	255	122	14	4	0	492	493	92	488	495	104	15	1	0	-3.500	0.000	1.304	1.299	3.235	10.133	0.001	120	512	-10	5	Error	-14	4	0	5	27709	59195	-0.197	-0.019	-100	0
2	2	9	"null"	"AI841581"	6820	3920	130	247	261	144	231	265	166	15	4	0	484	492	106	486	491	100	19	2	0	-8.000	5.000	1.183	1.076	3.355	17.124	0.001	120	457	14	36	Error	16	-2	30	6	31320	59093	-0.024	0.010	-100	0
2	3	9	"null"	"AI840405"	7000	3920	130	237	238	114	214	259	201	5	0	0	494	503	106	480	485	104	20	4	0	1.643	1.043	1.194	1.163	3.596	7.981	0.015	120	489	37	47	0.716	23	14	24	23	28567	60326	-0.104	0.173	-100	0
2	4	9	"Unknown (protein for MGC:14836) {Homo sapiens}"	"AI842661"	7180	3920	130	236	238	102	233	377	957	0	0	0	461	468	95	471	506	270	0	0	0	-0.300	-1.667	1.231	1.128	3.639	4.430	0.725	120	595	-7	2	Error	3	-10	5	-3	28598	56123	-0.145	-0.141	-100	0
2	5	9	"KIAA1390 protein {Homo sapiens}"	"AI834924"	7360	3920	70	607	669	260	236	262	128	90	71	0	662	668	131	464	474	113	65	46	0	1.874	2.123	1.866	2.279	2.948	4.189	0.122	32	236	569	637	0.906	371	198	433	204	21402	21391	3.180	1.717	-100	0
2	6	9	"null"	"AI848157"	7540	3920	130	216	235	123	239	337	731	0	0	0	478	476	92	473	505	274	0	0	0	-4.600	-1.333	1.023	1.110	3.393	2.790	0.124	120	615	-18	-1	Error	-23	5	-4	3	28142	57124	-0.140	-0.106	-100	0
2	7	9	"Unknown (protein for MGC:10882) {Homo sapiens}"	"AI844285"	7720	3910	90	16813	15546	5492	248	561	1534	100	98	0	10759	10351	3172	479	563	450	100	100	0	1.611	1.550	1.565	1.527	1.284	1.638	0.909	52	336	26845	25170	0.688	16565	10280	15298	9872	808369	538251	9.769	21.751	0	0
2	8	9	"80 kda MCM3-associated protein (GANP protein). [Mouse] {Mus musculus}"	"AI853948"	7900	3920	130	243	261	142	236	331	889	0	0	0	448	452	121	462	482	232	1	0	0	-0.500	-2.500	1.238	1.106	4.011	2.256	0.055	120	630	-7	15	Error	7	-14	25	-10	31270	54217	-0.079	-0.129	-100	0
2	9	9	"null"	"AI853583"	8090	3920	90	1399	1427	537	240	257	133	100	96	0	1127	1132	251	454	455	94	98	96	0	1.722	1.751	1.611	1.630	1.744	1.822	0.474	52	365	1832	1865	0.784	1159	673	1187	678	74229	58840	8.797	7.202	0	0
2	10	9	"null"	"AI851319"	8270	3930	110	4206	4045	1513	246	263	124	100	100	0	2032	1904	609	457	460	104	98	98	0	2.514	2.625	2.682	2.693	1.512	2.709	0.864	80	503	5535	5246	1.330	3960	1575	3799	1447	323584	152287	30.500	13.885	0	0
2	11	9	"procollagen C-proteinase 3 {Rattus norvegicus}"	"AW538416"	8450	3910	90	1862	1846	493	236	253	140	100	100	0	1230	1226	288	457	461	108	100	100	0	2.103	2.094	2.243	2.122	1.543	2.232	0.670	52	363	2399	2379	1.073	1626	773	1610	769	95996	63754	11.379	7.083	0	0
2	12	9	"null"	"AW545127"	8620	3920	80	617	642	243	244	260	130	88	67	0	542	535	136	421	425	101	53	23	0	3.083	3.491	2.217	2.599	2.753	4.540	0.102	52	334	494	512	1.624	373	121	398	114	33369	27835	2.938	1.089	-100	0
2	13	9	"Similar to hypothetical protein FLJ22386 {Mus musculus}"	"C76152"	8810	3920	100	539	561	218	230	246	127	81	60	0	572	579	146	434	444	99	60	31	0	2.239	2.283	2.057	1.816	3.441	3.266	0.106	80	401	447	476	1.163	309	138	331	145	44865	46355	2.480	1.364	-100	0
2	14	9	"null"	"C79777"	8980	3920	130	302	312	153	238	252	124	29	16	0	549	557	128	450	452	101	49	20	0	0.646	0.692	1.320	1.086	4.211	2.321	0.009	120	530	163	181	-0.629	64	99	74	107	37459	66796	0.484	1.040	-100	0
2	15	9	"null"	"C87132"	9170	3930	100	2027	2029	742	245	255	121	98	98	0	1490	1479	455	463	468	100	98	97	0	1.735	1.756	1.816	1.765	1.877	1.809	0.758	80	407	2809	2800	0.795	1782	1027	1784	1016	162327	118302	14.661	10.110	0	0
2	16	9	"putative {Mus musculus}"	"AU023759"	9350	3920	100	1075	1116	339	246	260	125	98	98	0	1141	1124	218	450	455	103	100	98	0	1.200	1.291	1.228	1.221	1.973	1.422	0.654	80	383	1520	1544	0.263	829	691	870	674	89255	89927	6.848	6.495	0	0
2	17	9	"null"	"AU021034"	9520	3920	130	227	243	125	251	277	159	8	1	0	422	428	100	441	450	108	12	1	0	1.263	0.615	1.226	1.398	3.600	5.766	0.026	120	513	-43	-21	0.337	-24	-19	-8	-13	29113	51310	-0.214	-0.204	-100	0
2	18	9	"null"	"AU017709"	9700	3920	130	232	263	153	248	267	140	20	5	0	450	447	100	452	458	98	19	2	0	8.000	-3.000	1.725	1.702	4.589	0.058	0.002	120	498	-18	10	3.000	-16	-2	15	-5	31506	53688	-0.029	-0.112	-100	0
2	19	9	"null"	"AU045598"	9880	3930	120	723	762	278	245	259	124	95	88	0	883	879	190	459	467	100	91	87	0	1.127	1.231	1.281	1.251	2.237	1.469	0.419	120	412	902	937	0.173	478	424	517	420	91386	105439	4.056	4.120	-100	0
2	20	9	"G1/S-specific cyclin D2. [Mouse] {Mus musculus}"	"AW547625"	10050	3920	130	239	246	115	247	258	126	14	3	0	462	475	111	453	466	116	19	3	0	-0.889	-0.045	0.885	1.239	5.583	0.140	0.003	120	510	1	21	Error	-8	9	-1	22	29552	57027	-0.095	0.078	-100	0
2	21	9	"putative {Mus musculus}"	"AW551965"	10240	3920	110	6184	6113	1600	244	255	120	100	100	0	3373	3331	700	449	456	101	100	100	0	2.031	2.036	2.054	2.011	1.297	2.118	0.884	80	452	8864	8751	1.023	5940	2924	5869	2882	489070	266448	48.817	28.465	0	0
2	22	9	"null"	"AW554716"	10410	3920	130	256	264	118	254	264	121	16	3	0	460	475	163	446	455	101	15	4	0	0.143	0.345	1.347	1.265	4.443	8.089	0.000	120	527	16	39	-2.807	2	14	10	29	31632	56993	0.000	0.198	-100	0
2	23	9	"null"	"AW557527"	10590	3930	130	2081	2067	501	258	277	132	100	100	0	1044	1040	238	433	441	108	96	95	0	2.984	2.980	2.938	3.149	1.869	3.218	0.639	120	545	2434	2416	1.577	1823	611	1809	607	248041	124841	13.561	5.546	0	0
2	24	9	"CMP-sialic acid transporter (CMP-Sia-Tr) (CMP-SA-Tr). [Mouse] {Mus musculus}"	"BE375643"	10780	3930	130	2571	2560	638	278	311	184	100	99	0	1567	1540	342	443	467	139	100	100	0	2.040	2.080	2.148	2.090	1.580	2.212	0.753	120	645	3417	3379	1.029	2293	1124	2282	1097	307177	184772	12.223	7.719	0	0
2	1	10	"null"	"AI835290"	6640	4100	130	232	250	128	235	255	126	20	4	0	469	476	110	469	474	99	12	2	0	100000.000	2.143	1.423	1.457	4.819	35.925	0.000	120	528	-3	22	16.610	-3	0	15	7	30036	57139	-0.040	0.020	-100	0
2	2	10	"Similar to D.melanogaster parallel sister chromatids protein {Homo sapiens}"	"AI841715"	6820	4100	130	227	256	125	238	255	120	18	6	0	462	476	104	475	478	98	18	3	0	0.846	18.000	0.908	1.091	5.423	0.036	0.000	120	454	-24	19	-0.241	-11	-13	18	1	30740	57101	0.008	-0.020	-100	0
2	3	10	"hypothetical protein FLJ22187 {Homo sapiens}"	"AI839908"	7000	4100	130	471	717	597	234	252	127	66	49	0	559	674	296	479	483	95	47	36	0	2.963	2.477	2.317	1.939	3.375	2.447	0.535	120	448	317	678	1.567	237	80	483	195	86085	80857	3.661	2.011	-100	0
2	4	10	"hypothetical protein {Macaca fascicularis}"	"AI846433"	7180	4100	130	347	405	220	235	264	161	38	23	0	458	477	117	477	492	163	8	0	0	-5.895	100000.000	1.894	1.771	4.790	14.795	0.004	120	510	93	170	Error	112	-19	170	0	48621	57196	0.876	-0.092	-100	0
2	5	10	"Unknown (protein for MGC:28265) {Mus musculus}"	"AI846501"	7360	4110	90	4050	4006	1151	267	291	172	100	100	0	1981	1973	527	479	497	182	100	100	0	2.519	2.503	2.572	2.558	1.379	2.629	0.818	52	358	5285	5233	1.333	3783	1502	3739	1494	208316	102585	21.599	8.110	0	0
2	6	10	"unnamed protein product {Homo sapiens}"	"AI848195"	7540	4100	130	530	954	890	248	271	160	56	48	0	614	756	348	463	471	99	59	45	0	1.868	2.410	2.226	1.942	2.624	2.764	0.683	120	573	433	999	0.901	282	151	706	293	114492	90689	4.269	2.879	-100	0
2	7	10	"null"	"AI844322"	7720	4120	90	792	829	298	241	268	137	98	88	0	776	772	169	462	470	98	88	76	0	1.755	1.897	2.050	1.969	2.394	2.386	0.237	52	387	865	898	0.811	551	314	588	310	43105	40127	4.095	3.082	-100	0
2	8	10	"null"	"AI853984"	7910	4110	100	2016	1944	822	236	265	130	100	93	0	1419	1380	488	459	465	104	95	88	0	1.854	1.855	1.906	1.880	1.759	1.903	0.742	80	404	2740	2629	0.891	1780	960	1708	921	155489	110395	12.915	8.798	0	0
2	9	10	"hypothetical protein FLJ20758 {Homo sapiens}"	"AI853616"	8080	4110	100	6963	6526	2003	238	260	133	100	100	0	5392	4922	1388	452	454	106	100	100	0	1.361	1.407	1.390	1.403	1.318	1.415	0.903	80	407	11665	10758	0.445	6725	4940	6288	4470	522051	393723	47.113	42.151	0	0
2	10	10	"null"	"AI851354"	8260	4100	100	6065	5883	1958	242	261	131	100	100	0	2894	2843	790	453	454	100	100	100	0	2.385	2.360	2.400	2.339	1.311	2.516	0.888	80	413	8264	8031	1.254	5823	2441	5641	2390	470605	227426	42.916	23.890	0	0
2	11	10	"interleukin enhancer-binding factor ILF-1 - human"	"AW538488"	8440	4120	90	568	596	249	245	253	122	84	59	0	629	636	145	461	463	101	65	42	0	1.923	2.006	2.011	2.042	2.938	3.690	0.094	52	373	491	526	0.943	323	168	351	175	31012	33091	2.811	1.713	-100	0
2	12	10	"Ciliary neurotrophic factor (CNTF). [Mouse] {Mus musculus}"	"AW545234"	8620	4110	110	706	734	330	238	256	126	90	76	0	651	665	205	434	436	101	70	55	0	2.157	2.147	2.096	2.096	2.545	2.532	0.248	80	461	685	727	1.109	468	217	496	231	58723	53228	3.794	2.267	-100	0
2	13	10	"null"	"C76223"	8800	4100	130	262	290	138	233	250	124	30	10	0	381	387	92	436	442	101	9	0	0	-0.527	-1.163	1.465	1.476	5.124	0.111	0.003	120	534	-26	8	Error	29	-55	57	-49	34836	46453	0.323	-0.545	-100	0
2	14	10	"null"	"C79860"	8980	4100	130	262	282	143	231	251	125	23	6	0	507	525	117	450	457	103	34	16	0	0.544	0.680	1.113	1.166	3.225	15.693	0.001	120	507	88	126	-0.879	31	57	51	75	33855	63032	0.248	0.660	-100	0
2	15	10	"null"	"C87216"	9160	4100	130	238	249	119	256	269	161	8	0	0	466	467	113	461	468	104	16	4	0	-3.600	-1.167	1.375	1.097	4.979	0.211	0.008	120	504	-13	-1	Error	-18	5	-7	6	29851	56097	-0.124	-0.010	-100	0
2	16	10	"neuronal differentiaion related protein {Mus musculus}"	"AU023815"	9340	4100	110	4208	3960	1508	251	281	196	100	100	0	3391	3137	1021	456	467	105	100	100	0	1.348	1.383	1.389	1.380	1.434	1.461	0.858	80	420	6892	6390	0.431	3957	2935	3709	2681	316832	250940	18.770	25.429	0	0
2	17	10	"null"	"AU021139"	9520	4100	130	262	293	173	245	268	160	20	5	0	499	501	113	440	451	102	32	10	0	0.288	0.787	1.398	1.362	4.167	7.698	0.009	120	536	76	109	-1.795	17	59	48	61	35125	60082	0.156	0.490	-100	0
2	18	10	"Unknown (protein for MGC:8305) {Mus musculus}"	"AU017788"	9700	4100	100	504	539	214	240	259	134	76	48	0	612	612	144	457	461	102	68	35	0	1.703	1.929	1.620	1.610	3.425	2.414	0.106	80	374	419	454	0.768	264	155	299	155	43143	48929	2.090	1.480	-100	0
2	19	10	"putative {Mus musculus}"	"AU045726"	9880	4100	120	1320	1347	574	241	257	121	95	91	0	1148	1168	310	457	465	106	98	94	0	1.562	1.556	1.546	1.432	1.926	1.701	0.701	120	455	1770	1817	0.643	1079	691	1106	711	161600	140158	9.008	6.632	0	0
2	20	10	"null"	"AW547811"	10050	4100	110	16057	15175	4399	252	274	142	100	100	0	5936	5773	1386	444	456	118	100	100	0	2.878	2.800	2.828	2.761	1.200	2.913	0.932	80	433	21297	20252	1.525	15805	5492	14923	5329	1213965	461807	104.937	45.059	0	0
2	21	10	"null"	"AW552008"	10240	4110	100	1133	1122	317	246	263	133	100	97	0	986	992	228	445	455	110	100	90	0	1.640	1.601	1.660	1.644	1.563	1.643	0.669	80	452	1428	1423	0.713	887	541	876	547	89763	79386	6.459	4.882	0	0
2	22	10	"null"	"AW554807"	10420	4110	100	648	690	262	255	271	128	90	70	0	815	824	162	449	457	101	96	86	0	1.074	1.160	1.213	1.096	2.193	1.536	0.353	80	396	759	810	0.103	393	366	435	375	55173	65882	3.273	3.634	-100	0
2	23	10	"null"	"AW557601"	10600	4110	110	1267	1345	361	251	292	277	100	93	0	1040	1059	236	422	438	113	100	96	0	1.644	1.717	1.653	1.763	1.550	1.862	0.629	80	421	1634	1731	0.717	1016	618	1094	637	107563	84719	3.801	5.496	0	0
2	24	10	"Nucleolar protein NOP5 (Nucleolar protein 5) (Nopp140 associated protein). [Rat] {Rattus norvegicus}"	"BE375388"	10790	4110	130	5775	5797	1337	266	296	246	100	100	0	3094	3102	673	430	437	109	100	100	0	2.068	2.070	2.048	2.066	1.372	2.127	0.834	120	586	8173	8203	1.048	5509	2664	5531	2672	695683	372210	22.362	24.450	0	0
2	1	11	"Ubiquitin-conjugating enzyme E2-18 kDa UBCH7 (EC 6.3.2.19) (Ubiquitin- protein ligase)"	"AI836296"	6640	4290	130	263	288	156	238	256	129	20	10	0	465	478	141	464	469	100	16	3	0	25.000	3.571	0.992	1.092	4.019	3.289	0.018	120	535	26	64	4.644	25	1	50	14	34577	57356	0.248	0.090	-100	0
2	2	11	"Unknown (protein for MGC:27806) {Mus musculus}"	"AI838550"	6820	4280	130	240	250	122	234	299	1019	0	0	0	475	470	106	466	547	1571	0	0	0	0.667	4.000	0.928	0.838	4.007	0.082	0.005	120	477	15	20	-0.585	6	9	16	4	30049	56452	-0.048	-0.049	-100	0
2	3	11	"Neuromodulin (Axonal membrane protein GAP-43) (PP46) (B-50) (Protein F1)"	"AI841419"	7000	4280	130	342	361	186	247	316	1021	0	0	0	556	574	159	463	545	1573	0	0	0	1.022	1.027	1.107	1.137	2.915	0.083	0.006	120	476	188	225	0.031	95	93	114	111	43351	68888	0.044	0.018	-100	0
2	4	11	"null"	"AI846570"	7180	4280	130	234	252	137	255	299	248	5	0	0	445	448	106	465	486	194	4	0	0	1.050	0.176	1.983	1.335	5.203	0.077	0.002	120	523	-41	-20	0.070	-21	-20	-3	-17	30187	53813	-0.190	-0.196	-100	0
2	5	11	"Unknown (protein for MGC:14452) {Homo sapiens}"	"AI846542"	7360	4280	90	3690	3431	1211	264	343	351	100	94	0	3164	3058	687	459	502	234	100	100	0	1.267	1.219	1.196	1.139	1.402	1.301	0.843	52	334	6131	5766	0.341	3426	2705	3167	2599	178413	159041	8.798	10.923	0	0
2	6	11	"null"	"AI849546"	7540	4280	130	363	436	260	251	279	199	39	22	0	478	504	153	456	462	97	26	12	0	5.091	3.854	2.538	2.069	3.935	4.251	0.056	120	571	134	233	2.348	112	22	185	48	52264	60497	0.789	0.433	-100	0
2	7	11	"MTO1 {Mus musculus}"	"AI849735"	7720	4290	70	567	567	208	250	275	141	78	53	0	607	637	175	463	463	101	62	34	0	2.201	1.822	1.569	1.394	3.688	2.936	0.102	32	230	461	491	1.138	317	144	317	174	18135	20376	2.071	1.723	-100	0
2	8	11	"null"	"AI852498"	7900	4280	130	285	300	140	241	268	139	22	7	0	449	465	108	456	456	96	20	5	0	-6.286	6.556	1.496	1.406	3.617	12.644	0.002	120	578	37	68	Error	44	-7	59	9	35971	55849	0.230	0.094	-100	0
2	9	11	"null"	"AI853643"	8080	4280	130	294	311	151	247	267	137	29	9	0	472	473	110	454	453	103	25	5	0	2.611	3.368	1.200	0.994	3.694	0.016	0.000	120	485	65	83	1.385	47	18	64	19	37296	56757	0.321	0.194	-100	0
2	10	11	"null"	"AI851389"	8260	4280	130	398	404	185	247	265	142	51	25	0	528	550	160	444	455	106	41	17	0	1.798	1.481	1.632	1.567	4.075	2.597	0.043	120	563	235	263	0.846	151	84	157	106	48424	65998	0.979	0.896	-100	0
2	11	11	"ribosome receptor isoform mRRp47 {Mus musculus}"	"AW538541"	8440	4290	100	6059	6019	1624	242	254	135	100	100	0	4110	3928	1131	448	455	105	100	100	0	1.588	1.660	1.577	1.705	1.410	1.667	0.866	80	366	9479	9257	0.668	5817	3662	5777	3480	481490	314257	42.704	33.076	0	0
2	12	11	"Aspartyl aminopeptidase (EC 3.4.11.21). [Mouse] {Mus musculus}"	"AW545301"	8620	4280	130	241	266	132	238	251	123	20	8	0	341	359	101	448	450	100	4	1	0	-0.028	-0.315	0.620	0.659	3.823	0.346	0.013	120	492	-104	-61	Error	3	-107	28	-89	31914	43135	0.122	-0.910	-100	0
2	13	11	"null"	"C76308"	8800	4290	120	2434	2244	808	234	252	132	100	99	0	1944	1827	636	439	450	104	94	94	0	1.462	1.448	1.360	1.399	1.613	1.458	0.825	120	464	3705	3398	0.548	2200	1505	2010	1388	269318	219181	15.091	13.240	0	0
2	14	11	"null"	"C79951"	8990	4290	100	706	742	324	243	261	132	87	76	0	845	872	227	451	460	98	93	82	0	1.175	1.185	1.255	1.006	2.767	1.443	0.382	80	393	857	920	0.233	463	394	499	421	59341	69771	3.644	4.204	-100	0
2	15	11	"casein kinase 1 epsilon {Rattus norvegicus}"	"C87299"	9160	4280	130	237	265	139	258	275	160	14	2	0	450	461	92	458	466	105	10	3	0	2.625	2.333	1.567	1.743	4.547	0.024	0.000	120	478	-29	10	1.392	-21	-8	7	3	31752	55331	-0.062	-0.048	-100	0
2	16	11	"null"	"AU023864"	9340	4280	130	240	262	125	252	274	178	11	0	0	447	453	92	454	462	102	15	0	0	1.714	-10.000	1.493	1.912	3.638	0.159	0.004	120	500	-19	9	0.778	-12	-7	10	-1	31460	54408	-0.067	-0.088	-100	0
2	17	11	"Unknown (protein for MGC:7473) {Mus musculus}"	"AU021236"	9520	4280	110	2598	2692	858	239	256	118	100	98	0	1387	1361	342	440	450	99	100	98	0	2.491	2.663	2.707	2.685	1.547	2.889	0.777	80	401	3306	3374	1.317	2359	947	2453	921	215369	108844	20.644	9.202	0	0
2	18	11	"Similar to hypothetical protein FLJ10968 {Mus musculus}"	"AU017867"	9700	4290	120	2756	2621	924	229	250	120	100	98	0	1712	1610	552	451	456	102	94	94	0	2.004	2.064	1.940	2.030	1.647	2.057	0.808	120	471	3788	3551	1.003	2527	1261	2392	1159	314528	193233	19.758	11.314	0	0
2	19	11	"prenylated Rab acceptor - mouse"	"AU045866"	9880	4290	120	4538	4336	1959	232	250	119	100	100	0	2568	2450	1012	454	459	103	95	94	0	2.037	2.056	1.980	2.190	1.923	2.087	0.896	120	444	6420	6100	1.026	4306	2114	4104	1996	520287	294003	34.336	19.330	0	0
2	20	11	"Similar to RNA binding motif protein 10 {Mus musculus}"	"AW547899"	10060	4290	120	7809	7225	2389	241	261	130	100	100	0	3146	2957	1106	451	459	105	95	95	0	2.808	2.787	2.818	2.990	1.644	2.784	0.881	120	479	10263	9490	1.490	7568	2695	6984	2506	867058	354860	53.569	23.790	0	0
2	21	11	"null"	"AW552060"	10240	4290	110	2431	2582	764	246	256	119	100	100	0	1974	1997	436	461	460	105	100	100	0	1.444	1.521	1.566	1.507	1.429	1.597	0.813	80	441	3698	3872	0.530	2185	1513	2336	1536	206598	159723	19.546	14.638	0	0
2	22	11	"null"	"AW554879"	10420	4280	130	246	282	147	249	266	128	19	7	0	449	450	96	457	456	98	10	1	0	0.375	-4.714	1.732	1.378	4.934	0.076	0.003	120	503	-11	26	-1.415	-3	-8	33	-7	33892	54014	0.125	-0.061	-100	0
2	23	11	"Unknown (protein for IMAGE:3981915) {Mus musculus}"	"AW557671"	10600	4280	120	26714	24003	7301	255	300	280	100	100	0	24392	22588	5535	414	427	112	100	100	0	1.103	1.071	1.072	1.029	1.302	1.097	0.947	120	414	50437	45922	0.142	26459	23978	23748	22174	2880316	2710580	84.654	197.866	0	0
2	24	11	"Early growth response protein 1 (EGR-1) (Krox-24 protein) (ZIF268)"	"BE531981"	10770	4290	130	5838	5875	1253	273	306	267	100	100	0	1598	1643	477	412	423	135	95	95	0	4.692	4.551	4.304	4.527	1.450	4.575	0.806	120	530	6751	6833	2.230	5565	1186	5602	1231	704959	197203	20.858	9.037	0	0
2	1	12	"putative {Mus musculus}"	"AI835446"	6640	4470	130	242	253	137	241	259	129	16	5	0	440	448	97	449	456	102	15	1	0	-0.111	-12.000	0.995	1.028	4.096	250.441	0.000	120	518	-8	11	Error	1	-9	12	-1	30306	53817	-0.047	-0.078	-100	0
2	2	12	"null"	"AI838518"	6820	4470	130	247	263	136	236	302	1018	0	0	0	437	451	99	452	534	1569	0	0	0	-0.733	-27.000	1.485	1.682	4.545	0.059	0.001	120	479	-4	26	Error	11	-15	27	-1	31532	54160	-0.038	-0.053	-100	0
2	3	12	"neurochondrin-1 {Mus musculus}"	"AI841477"	7000	4470	130	225	247	118	245	311	978	0	0	0	453	449	99	453	530	1506	0	0	0	100000.000	-0.500	1.682	1.744	4.685	0.092	0.002	120	520	-20	-2	16.610	-20	0	2	-4	29647	53882	-0.065	-0.054	-100	0
2	4	12	"null"	"AI846608"	7180	4470	130	220	239	110	244	263	136	10	1	0	478	498	163	446	450	99	28	8	0	-0.750	-0.096	1.276	1.102	4.804	0.145	0.001	120	498	8	47	Error	-24	32	-5	52	28670	59789	-0.176	0.485	-100	0
2	5	12	"null"	"AI842081"	7360	4460	130	305	333	176	245	291	275	10	2	0	475	468	108	451	465	148	12	0	0	2.500	5.176	1.552	1.373	4.343	3.048	0.245	120	561	84	105	1.322	60	24	88	17	39919	56113	0.153	0.020	-100	0
2	6	12	"null"	"AI849607"	7540	4460	130	239	264	147	242	258	123	19	9	0	450	457	103	450	454	95	16	4	0	100000.000	3.143	1.213	1.358	4.796	214.465	0.000	120	500	-3	29	16.610	-3	0	22	7	31639	54807	0.049	0.032	-100	0
2	7	12	"null"	"AI849782"	7720	4460	130	269	281	135	237	292	353	3	0	0	467	460	98	448	460	138	7	0	0	1.684	3.667	1.296	1.348	3.980	6.259	0.016	120	629	51	56	0.752	32	19	44	12	33717	55182	-0.031	0.000	-100	0
2	8	12	"KIAA0005 {Homo sapiens}"	"AI852534"	7900	4460	90	12197	11921	3481	271	375	534	100	100	0	6545	6227	1651	451	473	166	100	100	0	1.957	2.017	1.979	2.024	1.206	2.108	0.926	52	348	18020	17426	0.969	11926	6094	11650	5776	619876	323817	21.622	34.663	0	0
2	9	12	"KIAA0280 {Homo sapiens}"	"AI853708"	8080	4460	130	227	258	141	250	292	263	7	0	0	451	457	103	458	458	97	16	3	0	3.286	-8.000	1.022	1.304	4.289	25.410	0.001	120	575	-30	7	1.716	-23	-7	8	-1	30907	54897	-0.129	-0.010	-100	0
2	10	12	"Vacuolar ATP synthase subunit B  brain isoform (EC 3.6.3.14) (V-ATPase B2 subunit)"	"AI851534"	8260	4450	70	856	908	395	252	281	166	93	71	0	968	990	364	466	473	114	87	78	0	1.203	1.252	1.216	1.340	2.083	1.477	0.522	32	230	1106	1180	0.267	604	502	656	524	29043	31688	3.777	4.535	0	0
2	11	12	"null"	"AW538593"	8440	4460	130	227	252	121	243	267	147	13	1	0	440	444	104	441	449	106	11	3	0	16.000	3.000	1.090	1.166	3.911	0.013	0.000	120	599	-17	12	4.000	-16	-1	9	3	30182	53325	-0.102	-0.047	-100	0
2	12	12	"Unknown (protein for MGC:30422) {Mus musculus}"	"AW545347"	8620	4460	130	215	241	122	242	258	128	14	3	0	439	453	101	439	450	103	15	5	0	100000.000	-0.071	1.319	1.378	4.808	0.306	0.021	120	480	-27	13	16.610	-27	0	-1	14	28897	54372	-0.133	0.029	-100	0
2	13	12	"null"	"C76411"	8800	4460	130	231	250	118	235	250	129	19	2	0	424	430	109	441	451	99	13	4	0	0.235	-1.364	0.984	1.007	5.227	5.342	0.006	120	485	-21	4	-2.087	-4	-17	15	-11	30024	51557	0.000	-0.212	-100	0
2	14	12	"putative {Mus musculus}"	"C80029"	8980	4470	110	1872	1931	618	246	258	127	100	100	0	3750	3670	719	448	454	103	100	100	0	0.492	0.523	0.496	0.500	1.401	0.520	0.814	80	428	4928	4907	-1.022	1626	3302	1685	3222	154455	293590	13.173	31.223	0	0
2	15	12	"null"	"C87395"	9160	4460	130	243	262	127	248	264	124	18	3	0	436	455	101	447	449	99	17	4	0	0.455	1.750	1.375	1.209	3.541	3.315	0.005	120	516	-16	22	-1.138	-5	-11	14	8	31386	54605	-0.016	0.061	-100	0
2	16	12	"null"	"AU023917"	9340	4460	130	262	272	125	241	259	118	23	6	0	453	462	104	447	449	96	25	5	0	3.500	2.067	1.203	1.177	4.109	5.673	0.005	120	484	27	46	1.807	21	6	31	15	32671	55430	0.110	0.135	-100	0
2	17	12	"null"	"AU021368"	9520	4460	130	234	265	128	247	260	118	17	5	0	448	458	97	456	458	97	10	2	0	1.625	9.000	1.343	1.474	3.868	81.763	0.000	120	472	-21	20	0.700	-13	-8	18	2	31788	54949	0.042	0.000	-100	0
2	18	12	"Similar to mannosyl (alpha-1 6-)-glycoprotein beta-1 2-N-acetylglucosaminyltransferase"	"AU017931"	9700	4460	130	236	255	125	246	259	130	15	5	0	389	413	113	461	459	99	9	1	0	0.139	-0.187	0.851	0.924	4.147	20.583	0.000	120	488	-82	-39	-2.848	-10	-72	9	-48	30563	49565	-0.031	-0.465	-100	0
2	19	12	"null"	"AU045970"	9880	4460	110	293	314	151	252	273	140	27	10	0	816	831	158	459	457	99	97	83	0	0.115	0.167	0.387	0.332	3.146	0.213	0.029	80	406	398	434	-3.122	41	357	62	372	25082	66499	0.293	3.778	-100	0
2	20	12	"null"	"AW548011"	10060	4460	130	284	520	1972	253	273	130	24	10	0	428	465	203	451	453	103	17	5	0	-1.348	19.071	1.088	1.429	4.731	27.535	0.071	120	528	8	281	Error	31	-23	267	14	62379	55784	1.900	0.117	-100	0
2	21	12	"null"	"AW552105"	10240	4460	90	628	620	237	254	269	126	82	63	0	745	759	160	457	452	99	88	78	0	1.299	1.212	1.154	1.137	2.434	1.634	0.218	52	344	662	668	0.377	374	288	366	302	32224	39488	2.786	3.101	-100	0
2	22	12	"putative {Mus musculus}"	"AW554943"	10420	4460	130	357	365	175	250	264	120	46	20	0	495	495	106	450	449	99	25	9	0	2.378	2.556	1.857	1.581	3.332	10.860	0.005	120	545	152	160	1.250	107	45	115	45	43849	59360	0.842	0.465	-100	0
2	23	12	"poly(rC)-binding protein 4 {Mus musculus}"	"AW557736"	10600	4460	130	265	262	116	253	275	132	13	2	0	415	425	93	416	417	100	17	2	0	-12.000	1.000	1.246	1.254	4.470	11.397	0.002	120	432	11	18	Error	12	-1	9	9	31477	51017	-0.098	0.080	-100	0
2	24	12	"phosphoglycerate mutase (EC 5.4.2.1) B chain - rat"	"BE532272"	10770	4460	130	53275	53149	3781	277	342	738	100	100	0	19483	19437	1558	391	407	137	100	100	0	2.776	2.776	2.750	2.778	1.093	2.932	0.864	120	541	72090	71918	1.473	52998	19092	52872	19046	6377839	2332416	71.554	138.905	0	0
2	1	13	"sodium bicarbonate cotransporter  pancreatic - mouse"	"AI835231"	6640	4650	130	283	294	138	238	261	130	27	6	0	400	406	89	440	448	110	5	0	0	-1.125	-1.647	1.080	1.200	4.666	36.084	0.000	120	577	5	22	Error	45	-40	56	-34	35232	48674	0.254	-0.382	-100	0
2	2	13	"null"	"AI841594"	6820	4650	130	240	253	118	242	262	142	15	3	0	439	451	118	446	451	106	20	3	0	0.286	2.200	0.825	0.998	5.537	6.252	0.004	120	501	-9	16	-1.807	-2	-7	11	5	30397	54128	-0.063	0.000	-100	0
2	3	13	"null"	"AI839874"	7000	4650	90	1950	1950	748	241	267	146	98	98	0	2170	2317	745	454	464	113	100	100	0	0.996	0.917	0.988	0.868	1.607	0.983	0.801	52	324	3425	3572	-0.006	1709	1716	1709	1863	101403	120490	11.527	16.398	0	0
2	4	13	"null"	"AI846402"	7180	4650	130	365	385	192	239	263	131	48	24	0	488	497	113	447	456	100	30	10	0	3.073	2.920	1.667	1.742	3.323	6.402	0.019	120	551	167	196	1.620	126	41	146	50	46257	59665	0.931	0.410	-100	0
2	5	13	"Similar to ecotropic viral integration site 5 {Homo sapiens}"	"AI834934"	7360	4650	80	1230	1270	399	250	260	131	98	98	0	1280	1259	311	438	445	100	98	94	0	1.164	1.242	1.242	1.315	2.214	1.322	0.635	52	306	1822	1841	0.219	980	842	1020	821	66027	65483	7.710	8.140	0	0
2	6	13	"null"	"AI848164"	7540	4650	130	308	327	140	247	266	137	30	8	0	469	482	114	444	450	110	27	7	0	2.440	2.105	0.955	1.029	3.312	3.252	0.009	120	650	86	118	1.287	61	25	80	38	39290	57869	0.445	0.291	-100	0
2	7	13	"Phosphatidate cytidylyltransferase 1 (EC 2.7.7.41) (CDP-diglyceride synthetase 1)"	"AI844295"	7730	4660	80	668	691	280	241	259	136	86	71	0	708	683	155	431	442	113	76	63	0	1.542	1.786	1.692	1.659	2.661	2.570	0.161	52	322	704	702	0.624	427	277	450	252	35921	35517	3.176	2.133	-100	0
2	8	13	"null"	"AI853957"	7900	4660	90	661	669	273	247	273	138	84	65	0	643	681	164	430	437	101	86	51	0	1.944	1.681	1.839	1.699	2.712	2.725	0.185	52	361	627	673	0.959	414	213	422	251	34801	35397	2.870	2.416	-100	0
2	9	13	"null"	"AI853589"	8080	4640	130	286	315	163	244	263	128	38	13	0	437	456	124	443	444	96	20	10	0	-7.000	5.462	1.513	1.477	4.635	0.002	0.000	120	555	36	84	Error	42	-6	71	13	37774	54741	0.406	0.125	-100	0
2	10	13	"Similar to COP9 (constitutive photomorphogenic)  subunit 7b (Arabidopsis) {Mus musculus}"	"AI851329"	8260	4650	110	2830	2692	950	245	269	139	100	100	0	1498	1486	393	443	448	101	100	98	0	2.450	2.346	2.280	2.328	1.408	2.444	0.826	80	535	3640	3490	1.293	2585	1055	2447	1043	215394	118896	17.432	10.277	0	0
2	11	13	"null"	"AW538442"	8450	4650	90	544	599	213	244	259	129	88	63	0	674	732	205	436	439	100	88	63	0	1.261	1.199	1.601	1.325	2.947	2.033	0.108	52	374	538	651	0.334	300	238	355	296	31129	38050	2.636	2.930	-100	0
2	12	13	"hypothetical protein FLJ13194 {Homo sapiens}"	"AW545159"	8620	4640	100	783	816	303	245	260	124	93	86	0	614	660	364	418	423	107	71	41	0	2.745	2.360	2.413	2.418	3.127	1.800	0.199	80	415	734	813	1.457	538	196	571	242	65240	52805	4.484	2.215	-100	0
2	13	13	"null"	"C76166"	8800	4640	130	320	359	202	242	249	126	40	22	0	371	385	104	426	430	106	10	2	0	-1.418	-2.854	1.098	1.119	4.730	0.077	0.003	120	522	23	76	Error	78	-55	117	-41	43063	46224	0.873	-0.425	-100	0
2	14	13	"CAAX prenyl protease 2 (EC 3.4.22.-) (Prenyl protein-specific endoprotease 2)"	"C79803"	8980	4640	100	2758	2724	871	236	248	130	100	100	0	1587	1644	397	439	443	98	100	100	0	2.197	2.065	2.069	2.023	1.416	2.205	0.814	80	422	3670	3693	1.135	2522	1148	2488	1205	217891	131527	19.046	12.255	0	0
2	15	13	"Similar to immediate early response 3 {Mus musculus}"	"C87164"	9170	4640	110	767	823	292	234	244	121	98	92	0	524	535	141	431	438	98	48	17	0	5.731	5.663	4.315	5.110	2.593	6.948	0.091	80	435	626	693	2.519	533	93	589	104	65800	42826	4.785	0.990	-100	0
2	16	13	"AE-1 binding protein AEBP2 {Mus musculus}"	"AU023766"	9350	4650	120	1998	1943	682	245	256	125	99	98	0	1193	1158	385	432	437	96	92	86	0	2.304	2.339	2.150	2.349	1.813	2.397	0.706	120	491	2514	2424	1.204	1753	761	1698	726	233161	138999	13.496	7.510	0	0
2	17	13	"KIAA0005 {Homo sapiens}"	"AU021072"	9530	4640	120	22447	20295	9926	250	273	153	100	100	0	10791	9202	4255	441	446	99	100	99	0	2.145	2.288	2.231	2.304	1.657	2.350	0.942	120	440	32547	28806	1.101	22197	10350	20045	8761	2435359	1104191	130.863	88.444	0	0
2	18	13	"Chloride channel protein 5 (ClC-5). [Mouse] {Mus musculus}"	"AU017736"	9690	4640	110	3408	3349	974	254	287	190	100	100	0	1524	1496	352	450	452	103	100	100	0	2.937	2.959	2.819	2.984	1.418	3.153	0.815	80	414	4228	4141	1.554	3154	1074	3095	1046	267926	119683	16.116	10.136	0	0
2	19	13	"putative {Mus musculus}"	"AU045630"	9890	4640	110	1382	1465	420	256	281	154	100	100	0	1167	1172	194	459	458	102	100	100	0	1.590	1.696	1.744	1.650	1.632	1.883	0.636	80	480	1834	1922	0.669	1126	708	1209	713	117182	93746	7.688	7.000	0	0
2	20	13	"Neogenin precursor. [Mouse] {Mus musculus}"	"AW547664"	10060	4650	120	3326	3221	1059	258	276	136	100	99	0	2106	1989	671	447	452	109	93	92	0	1.849	1.922	1.841	1.994	1.781	1.944	0.819	120	506	4727	4505	0.887	3068	1659	2963	1542	386474	238705	21.654	14.101	0	0
2	21	13	"null"	"AW551975"	10240	4650	110	4988	4782	1209	254	275	133	100	100	0	2019	2106	508	455	456	104	100	100	0	3.027	2.743	2.719	2.765	1.313	2.866	0.848	80	468	6298	6179	1.598	4734	1564	4528	1651	382588	168441	33.887	15.865	0	0
2	22	13	"null"	"AW554730"	10420	4650	110	685	663	224	249	266	120	87	73	0	717	735	152	450	451	97	92	70	0	1.633	1.453	1.456	1.418	2.762	1.803	0.275	80	421	703	699	0.707	436	267	414	285	53077	58764	3.308	2.928	-100	0
2	23	13	"null"	"AW557541"	10600	4640	120	6770	6784	2623	251	268	126	100	100	0	4604	4432	1557	425	430	109	100	100	0	1.560	1.630	1.619	1.635	1.433	1.668	0.911	120	452	10698	10540	0.641	6519	4179	6533	4007	814054	531831	51.714	36.716	0	0
2	24	13	"hypothetical protein {Homo sapiens}"	"BE377468"	10780	4650	130	2266	2297	585	269	325	733	99	81	0	1147	1156	335	404	418	123	95	95	0	2.688	2.697	2.646	2.731	1.665	2.856	0.663	120	538	2740	2780	1.426	1997	743	2028	752	275676	138739	2.690	6.000	0	0
2	1	14	"SWI/SNF related  matrix associated  actin dependent regulator of chromatin subfamily B member 1"	"AI835308"	6630	4830	70	715	835	320	261	280	152	90	78	0	627	624	149	429	440	121	65	43	0	2.293	2.944	2.689	2.199	3.295	3.849	0.115	32	236	652	769	1.197	454	198	574	195	26716	19953	3.651	1.521	-100	0
2	2	14	"null"	"AI834807"	6820	4830	130	276	320	177	244	264	138	29	13	0	431	440	97	436	442	104	12	3	0	-6.400	19.000	1.373	1.586	4.382	0.011	0.000	120	605	27	80	Error	32	-5	76	4	38405	52775	0.406	-0.019	-100	0
2	3	14	"unnamed protein product {Homo sapiens}"	"AI839920"	7000	4830	130	501	568	353	241	263	137	62	49	0	532	572	190	438	445	104	49	26	0	2.766	2.440	2.147	2.240	3.609	2.907	0.223	120	554	354	461	1.468	260	94	327	134	68178	68608	2.226	1.221	-100	0
2	4	14	"Neurocan core protein precursor. [Mouse] {Mus musculus}"	"AI846446"	7180	4830	130	355	350	140	247	273	139	40	12	0	472	486	124	444	454	102	27	6	0	3.857	2.452	1.176	1.154	3.502	102.748	0.000	120	587	136	145	1.948	108	28	103	42	41987	58334	0.554	0.314	-100	0
2	5	14	"histone H3.3 [validated] - human"	"AI846512"	7370	4830	80	1382	1405	523	261	285	151	98	98	0	1173	1180	313	456	464	112	96	96	0	1.563	1.580	1.503	1.589	1.790	1.841	0.595	52	320	1838	1868	0.645	1121	717	1144	724	73070	61361	7.417	6.393	0	0
2	6	14	"null"	"AI848204"	7550	4840	80	1326	1410	508	265	292	163	100	96	0	1050	1067	297	458	466	116	96	88	0	1.792	1.880	1.743	1.963	1.670	2.059	0.614	52	328	1653	1754	0.842	1061	592	1145	609	73341	55487	6.859	5.181	0	0
2	7	14	"Similar to checkpoint suppressor 1 {Homo sapiens}"	"AI844334"	7730	4830	80	2734	2712	885	277	311	198	100	100	0	1615	1671	409	448	460	111	100	100	0	2.105	1.991	2.042	1.959	1.458	2.283	0.771	52	320	3624	3658	1.074	2457	1167	2435	1223	141000	86882	12.126	10.910	0	0
2	8	14	"Focal adhesion kinase 1 (EC 2.7.1.112) (FADK 1) (pp125FAK). [Mouse] {Mus musculus}"	"AI853993"	7900	4830	100	2896	3069	1226	246	265	127	100	100	0	1658	1702	546	442	448	105	100	100	0	2.179	2.240	2.275	2.281	1.490	2.386	0.833	80	447	3866	4083	1.124	2650	1216	2823	1260	245508	136196	22.079	11.943	0	0
2	9	14	"null"	"AI853623"	8080	4820	130	308	336	173	247	264	123	35	16	0	453	457	113	431	437	100	21	7	0	2.773	3.423	1.371	1.485	4.194	12.389	0.002	120	582	83	115	1.471	61	22	89	26	40373	54828	0.585	0.200	-100	0
2	10	14	"null"	"AI851363"	8260	4840	110	2599	2663	939	255	270	131	100	100	0	914	907	291	424	435	98	91	82	0	4.784	4.986	4.850	5.409	1.899	5.085	0.676	80	514	2834	2891	2.258	2344	490	2408	483	213032	72546	18.267	4.816	0	0
2	11	14	"unnamed protein product {Homo sapiens}"	"AW538501"	8460	4820	70	486	478	165	249	268	130	65	43	0	507	489	119	421	424	98	40	12	0	2.756	3.368	1.567	1.184	2.599	5.226	0.029	32	236	323	297	1.462	237	86	229	68	15294	15658	1.615	0.663	-100	0
2	12	14	"Proliferin-related protein precursor (PRP). [Mouse] {Mus musculus}"	"AW545257"	8630	4830	90	574	575	195	246	256	123	86	63	0	408	424	123	397	403	105	25	5	0	29.818	12.185	2.543	2.656	4.529	31.869	0.003	52	362	339	356	4.898	328	11	329	27	29912	22051	2.593	0.200	-100	0
2	13	14	"null"	"C76256"	8800	4820	130	305	333	150	252	263	139	29	9	0	408	414	100	410	416	106	18	2	0	-26.500	20.250	1.352	1.428	3.866	0.052	0.001	120	612	51	85	Error	53	-2	81	4	39965	49689	0.504	-0.019	-100	0
2	14	14	"putative {Mus musculus}"	"C79875"	8990	4830	110	3190	3234	1005	244	253	136	100	100	0	1927	1962	590	437	444	102	98	98	0	1.977	1.961	2.077	2.034	1.567	2.008	0.813	80	475	4436	4515	0.983	2946	1490	2990	1525	258715	156974	21.919	14.882	0	0
2	15	14	"pyruvate synthase"	"C87243"	9160	4820	130	250	280	135	240	246	122	20	5	0	357	363	83	431	434	98	1	0	0	-0.135	-0.588	0.677	0.821	4.705	0.003	0.000	120	553	-64	-28	Error	10	-74	40	-68	33596	43577	0.279	-0.724	-100	0
2	16	14	"null"	"AU023824"	9350	4830	100	747	723	226	242	252	120	95	80	0	668	673	158	423	424	93	85	67	0	2.061	1.924	1.770	1.762	2.315	2.300	0.285	80	421	750	731	1.044	505	245	481	250	57858	53841	3.925	2.677	-100	0
2	17	14	"null"	"AU021170"	9530	4810	90	843	866	285	244	271	147	94	90	0	1014	1030	256	428	434	99	100	98	0	1.022	1.033	1.056	1.052	1.957	1.279	0.432	52	337	1185	1224	0.032	599	586	622	602	45052	53546	4.048	6.020	0	0
2	18	14	"null"	"AU017803"	9700	4820	130	376	378	173	248	279	172	40	10	0	512	520	131	432	437	96	45	23	0	1.600	1.477	1.133	1.229	4.303	9.528	0.010	120	597	208	218	0.678	128	80	130	88	45380	62419	0.576	0.865	-100	0
2	19	14	"dJ1198H6.2 (Melanoma Preferentially Expressed Antigen PRAME and KIAA0014 LIKE protein)"	"AU045757"	9890	4830	100	978	982	347	251	266	127	96	90	0	814	814	180	432	437	94	93	85	0	1.903	1.914	1.970	1.796	1.945	2.271	0.503	80	381	1109	1113	0.928	727	382	731	382	78571	65155	5.638	4.011	0	0
2	20	14	"putative {Mus musculus}"	"AW547832"	10050	4830	110	6049	5851	1539	250	272	143	100	100	0	5617	5498	1441	436	443	104	100	100	0	1.119	1.106	1.114	1.106	1.224	1.108	0.927	80	445	10980	10663	0.163	5799	5181	5601	5062	468042	439850	39.014	48.606	0	0
2	21	14	"unnamed protein product {Homo sapiens}"	"AW552025"	10240	4820	100	3452	3384	1132	259	283	148	100	100	0	2538	2605	1212	455	456	108	100	100	0	1.533	1.453	1.557	1.454	1.454	1.426	0.688	80	412	5276	5275	0.616	3193	2083	3125	2150	270682	208381	20.953	19.898	0	0
2	22	14	"putative {Mus musculus}"	"AW554825"	10420	4820	120	5700	5253	2016	260	277	127	100	99	0	2778	2732	875	451	457	95	100	100	0	2.338	2.189	2.191	2.112	1.407	2.282	0.908	120	505	7767	7274	1.225	5440	2327	4993	2281	630335	327880	39.181	23.947	0	0
2	23	14	"putative {Mus musculus}"	"AW557617"	10600	4830	120	13437	13223	2774	255	270	129	100	100	0	2331	2323	610	427	439	107	99	98	0	6.923	6.840	6.814	7.266	1.463	6.741	0.922	120	406	15086	14864	2.791	13182	1904	12968	1896	1586714	278762	100.411	17.607	0	0
2	24	14	"Collagen alpha 2(VI) chain precursor. [Mouse] {Mus musculus}"	"BE531489"	10780	4820	140	15026	15562	5044	266	288	215	100	100	0	14716	14495	5422	418	436	143	96	96	0	1.032	1.087	1.060	1.110	1.649	1.059	0.908	156	580	29058	29373	0.046	14760	14298	15296	14077	2427672	2261180	71.042	98.315	0	0
2	1	15	"MAP kinase kinase 6c {Mus musculus}"	"AI836308"	6630	5010	90	1306	1300	432	243	261	139	100	96	0	891	874	258	429	435	104	90	78	0	2.301	2.375	2.426	2.676	2.384	2.774	0.499	52	390	1525	1502	1.202	1063	462	1057	445	67594	45444	7.475	4.221	0	0
2	2	15	"null"	"AI838556"	6810	5020	90	648	688	295	245	266	138	86	75	0	578	633	157	438	440	108	69	32	0	2.879	2.272	2.497	2.692	2.981	3.266	0.130	52	365	543	638	1.525	403	140	443	195	35790	32903	3.058	1.787	-100	0
2	3	15	"putative {Mus musculus}"	"AI841433"	7000	5010	90	3605	3652	1452	240	261	150	100	100	0	1843	1805	506	435	444	103	100	100	0	2.390	2.491	2.364	2.451	1.311	2.756	0.874	52	390	4773	4782	1.257	3365	1408	3412	1370	189888	93838	22.607	13.214	0	0
2	4	15	"null"	"AI846580"	7190	5020	80	522	587	299	241	260	136	76	51	0	626	650	148	451	460	102	71	46	0	1.606	1.739	1.572	1.544	3.070	2.749	0.197	52	310	456	545	0.683	281	175	346	199	30528	33818	2.404	1.863	-100	0
2	5	15	"TBP-interacting protein TIP120 - rat"	"AI846556"	7360	5010	130	544	594	357	246	271	138	63	50	0	592	635	228	457	465	106	56	34	0	2.207	1.955	1.799	1.646	3.393	2.296	0.263	120	577	433	526	1.142	298	135	348	178	71239	76159	2.341	1.604	-100	0
2	6	15	"PR/SET domain-containing protein 07 {Homo sapiens}"	"AI849566"	7540	5020	100	3290	3281	1259	242	276	260	100	100	0	1909	1865	693	436	446	109	98	96	0	2.069	2.127	2.076	2.271	1.593	2.140	0.857	80	444	4521	4468	1.049	3048	1473	3039	1429	262491	149180	11.558	13.018	0	0
2	7	15	"null"	"AI849747"	7730	5010	90	1533	1627	479	252	303	287	98	98	0	1401	1374	334	440	448	109	100	98	0	1.333	1.472	1.487	1.485	1.590	1.539	0.735	52	404	2242	2309	0.415	1281	961	1375	934	84624	71425	4.613	8.495	0	0
2	8	15	"null"	"AI852507"	7900	5030	70	551	549	212	247	268	136	81	56	0	561	549	127	441	452	104	53	21	0	2.533	2.796	2.176	2.095	3.063	5.484	0.054	32	231	424	410	1.341	304	120	302	108	17552	17566	2.066	0.933	-100	0
2	9	15	"putative {Mus musculus}"	"AI853651"	8090	5020	100	3007	2991	1085	241	258	124	100	100	0	1434	1554	543	430	438	98	97	96	0	2.755	2.447	2.428	2.554	1.648	2.471	0.804	80	466	3770	3874	1.462	2766	1004	2750	1124	239316	124288	22.040	11.388	0	0
2	10	15	"null"	"AI851512"	8260	5020	110	2807	2764	975	243	256	122	98	98	0	1640	1631	499	430	442	98	98	97	0	2.119	2.099	2.146	2.124	1.446	2.165	0.816	80	435	3774	3722	1.083	2564	1210	2521	1201	221126	130509	20.557	12.133	0	0
2	11	15	"null"	"AW538554"	8440	5000	130	220	234	117	246	266	132	12	0	0	420	429	89	421	428	103	16	1	0	26.000	-1.500	1.512	1.451	3.764	7.325	0.004	120	623	-27	-4	4.700	-26	-1	-12	8	28052	51430	-0.242	0.010	-100	0
2	12	15	"TGR-CL10C {Homo sapiens}"	"AW545312"	8620	5010	110	3651	3689	1222	258	276	146	100	100	0	1703	1763	569	403	404	97	100	100	0	2.610	2.523	2.687	2.566	1.695	2.660	0.728	80	461	4693	4791	1.384	3393	1300	3431	1360	295089	141010	23.377	14.010	0	0
2	13	15	"putative {Mus musculus}"	"C76325"	8810	5010	90	1012	972	291	243	274	141	96	94	0	467	488	115	409	412	99	34	25	0	13.259	9.228	6.846	7.212	2.807	17.136	0.035	52	381	827	808	3.729	769	58	729	79	50560	25400	4.950	0.768	-100	0
2	14	15	"null"	"C79965"	8990	5020	80	485	468	205	253	261	135	67	34	0	536	537	114	433	438	93	57	26	0	2.252	2.067	2.045	1.755	4.397	8.910	0.016	52	282	335	319	1.171	232	103	215	104	24322	27907	1.533	1.065	-100	0
2	15	15	"null"	"C87314"	9160	5000	130	259	275	145	246	260	121	23	7	0	352	360	98	426	429	95	4	1	0	-0.176	-0.439	1.153	1.066	3.850	43.477	0.000	120	528	-61	-37	Error	13	-74	29	-66	32969	43217	0.124	-0.726	-100	0
2	16	15	"Unknown (protein for IMAGE:3487695) {Mus musculus}"	"AU023881"	9350	5010	110	1929	1940	582	228	249	118	100	100	0	1344	1385	349	415	418	92	100	100	0	1.831	1.765	1.869	1.765	1.547	1.815	0.762	80	441	2630	2682	0.873	1701	929	1712	970	155217	110811	14.331	10.511	0	0
2	17	15	"unnamed protein product {Homo sapiens}"	"AU021260"	9530	5010	100	1762	1779	509	235	254	132	100	98	0	1076	1079	302	424	430	91	97	96	0	2.342	2.357	2.341	2.549	1.812	2.427	0.688	80	458	2179	2199	1.228	1527	652	1544	655	142336	86305	11.553	7.132	0	0
2	18	15	"null"	"AU017889"	9710	5010	100	389	410	172	245	257	123	60	31	0	648	655	139	425	432	95	83	58	0	0.646	0.717	0.843	0.915	3.559	1.537	0.071	80	366	367	395	-0.631	144	223	165	230	32836	52432	1.244	2.347	-100	0
2	19	15	"null"	"AU045897"	9880	5000	120	6198	5988	2022	237	252	118	100	100	0	3210	3140	1021	425	428	89	100	100	0	2.140	2.118	2.078	2.164	1.364	2.145	0.923	120	466	8746	8466	1.098	5961	2785	5751	2715	718505	376825	48.610	30.472	0	0
2	20	15	"null"	"AW547927"	10060	5010	110	3707	3655	1045	240	285	351	100	100	0	3759	3603	836	431	434	120	100	100	0	1.042	1.077	1.060	1.065	1.284	1.097	0.888	80	442	6795	6587	0.059	3467	3328	3415	3172	292388	288217	9.601	26.408	0	0
2	21	15	"null"	"null"	10240	5000	110	30283	30218	11958	261	359	762	100	100	0	10239	9602	3350	441	449	133	100	100	0	3.064	3.270	3.225	3.215	1.164	3.423	0.955	80	489	39820	39118	1.615	30022	9798	29957	9161	2417426	768173	39.185	68.820	0	0
2	22	15	"null"	"AW554902"	10420	5020	100	889	955	280	272	356	796	33	0	0	754	776	169	441	447	121	92	66	0	1.971	2.039	2.052	2.039	1.946	2.452	0.409	80	365	930	1018	0.979	617	313	683	335	76390	62093	0.753	2.719	-100	0
2	23	15	"unnamed protein product {Homo sapiens}"	"AW557680"	10590	5000	120	7293	7010	1818	264	279	136	100	100	0	5307	5167	1096	420	431	96	100	100	0	1.438	1.421	1.396	1.393	1.291	1.493	0.901	120	447	11916	11493	0.524	7029	4887	6746	4747	841224	620068	49.493	49.333	0	0
2	24	15	"putative {Mus musculus}"	"BE532437"	10770	5010	130	9197	9186	1669	269	294	216	100	100	0	4223	4036	1081	411	429	136	98	96	0	2.342	2.460	2.355	2.557	1.616	2.481	0.851	120	549	12740	12542	1.228	8928	3812	8917	3625	1102261	484282	41.167	26.522	0	0
2	1	16	"Unknown (protein for MGC:14381) {Homo sapiens}"	"AI836026"	6640	5190	130	239	250	132	240	257	126	20	3	0	466	465	100	438	444	99	23	5	0	-0.036	0.370	1.216	1.094	4.118	8.503	0.004	120	561	27	37	Error	-1	28	10	27	30041	55758	-0.056	0.212	-100	0
2	2	16	"Semaphorin 4A precursor (Semaphorin B) (Sema B). [Mouse] {Mus musculus}"	"AI837906"	6820	5190	130	273	292	141	245	267	141	20	6	0	408	415	103	436	440	101	10	1	0	-1.000	-2.238	1.229	1.499	5.443	7383.105	0.000	120	524	0	26	Error	28	-28	47	-21	35036	49801	0.177	-0.248	-100	0
2	3	16	"unnamed protein product {Homo sapiens}"	"AI841487"	7000	5200	100	19901	19405	11151	251	282	251	100	100	0	22511	21376	12117	448	456	112	100	100	0	0.891	0.915	0.882	0.901	1.321	0.914	0.956	80	429	41713	40082	-0.167	19650	22063	19154	20928	1552423	1710111	76.187	186.786	0	0
2	4	16	"Unknown (protein for MGC:28555) {Mus musculus}"	"AI846615"	7190	5190	70	494	534	178	245	267	119	84	56	0	630	626	176	470	484	115	59	34	0	1.556	1.853	1.131	1.439	3.737	2.863	0.047	32	230	409	445	0.638	249	160	289	156	17082	20038	2.244	1.235	-100	0
2	5	16	"Brain protein I54. [Mouse] {Mus musculus}"	"AI842089"	7360	5190	130	255	281	138	240	257	135	24	5	0	497	519	169	465	474	105	24	7	0	0.469	0.759	1.295	1.199	5.269	1.720	0.005	120	560	47	95	-1.093	15	32	41	54	33667	62305	0.178	0.429	-100	0
2	6	16	"putative {Mus musculus}"	"AI849620"	7550	5200	100	6213	5922	2543	235	415	2123	88	66	0	2352	2354	920	456	604	1960	48	0	0	3.153	2.996	2.956	3.126	1.499	3.082	0.873	80	456	7874	7585	1.657	5978	1896	5687	1898	473738	188343	2.594	0.893	100	0
2	7	16	"Origin recognition complex subunit 2. [Mouse] {Mus musculus}"	"AI849793"	7720	5200	90	2571	2585	865	215	245	267	100	100	0	1479	1477	392	456	587	2001	1	0	0	2.303	2.321	2.330	2.331	1.556	2.543	0.741	52	356	3379	3391	1.204	2356	1023	2370	1021	134425	76815	8.764	0.445	100	0
2	8	16	"Endoplasmin precursor (Endoplasmic reticulum protein 99) (94 kDa glucose-regulated protein) (GRP94)"	"AI852541"	7910	5190	110	36385	33549	13524	235	262	192	100	100	0	18398	17501	6147	437	451	155	100	100	0	2.013	1.952	1.941	1.896	1.233	2.056	0.936	80	501	54111	50378	1.009	36150	17961	33314	17064	2683956	1400089	173.370	110.000	0	0
2	9	16	"Cathepsin B precursor (EC 3.4.22.1) (Cathepsin B1). [Mouse] {Mus musculus}"	"AI853714"	8090	5200	90	646	665	225	239	258	138	88	73	0	774	792	213	428	435	94	90	78	0	1.176	1.170	1.238	1.082	2.430	1.242	0.275	52	369	753	790	0.234	407	346	426	364	34600	41180	2.949	3.798	-100	0
2	10	16	"Transcription factor E3 (Fragment). [Mouse] {Mus musculus}"	"AI851540"	8270	5190	110	4958	4631	1563	227	248	144	100	100	0	2589	2646	747	440	444	105	100	100	0	2.201	1.996	1.970	1.955	1.357	2.106	0.877	80	460	6880	6610	1.138	4731	2149	4404	2206	370516	211715	30.438	20.971	0	0
2	11	16	"Unknown (protein for MGC:22981) {Homo sapiens}"	"AW538605"	8450	5190	100	4087	3943	1222	231	252	131	100	100	0	1723	1752	515	431	435	100	100	100	0	2.985	2.810	2.858	2.852	1.437	2.930	0.824	80	380	5148	5033	1.577	3856	1292	3712	1321	315413	140188	28.176	13.170	0	0
2	12	16	"putative {Mus musculus}"	"AW545358"	8620	5180	130	214	229	99	244	265	145	8	0	0	422	422	82	407	409	96	15	0	0	-2.000	-1.000	1.300	1.343	4.011	0.059	0.001	120	566	-15	0	Error	-30	15	-15	15	27474	50616	-0.248	0.135	-100	0
2	13	16	"vesicular fusion protein NSF - Chinese hamster (fragment)"	"C76444"	8800	5190	110	2137	2193	669	246	269	145	100	100	0	1210	1238	260	413	418	97	100	100	0	2.373	2.360	2.230	2.326	1.533	2.691	0.696	80	466	2688	2772	1.246	1891	797	1947	825	175431	99050	13.269	8.454	0	0
2	14	16	"null"	"C80056"	8980	5180	130	272	296	156	243	264	132	20	10	0	457	471	111	416	427	95	30	9	0	0.707	0.964	1.858	1.630	4.598	11.006	0.004	120	562	70	108	-0.500	29	41	53	55	35527	56512	0.242	0.463	-100	0
2	15	16	"null"	"C87416"	9160	5180	130	241	266	137	245	267	127	22	7	0	362	379	99	414	423	96	11	1	0	0.077	-0.600	1.230	1.132	5.282	32.309	0.000	120	475	-56	-14	-3.700	-4	-52	21	-35	31896	45532	-0.008	-0.458	-100	0
2	16	16	"null"	"AU023933"	9340	5180	130	263	281	164	236	258	122	23	10	0	349	353	95	409	415	96	5	1	0	-0.450	-0.804	1.347	1.355	4.313	0.181	0.012	120	545	-33	-11	Error	27	-60	45	-56	33675	42354	0.189	-0.646	-100	0
2	17	16	"Similar to hypothetical protein FLJ12439 {Mus musculus}"	"AU021396"	9530	5190	100	703	717	284	240	256	120	90	78	0	655	660	174	406	407	94	82	65	0	1.859	1.878	1.538	1.673	2.779	2.360	0.268	80	385	712	731	0.895	463	249	477	254	57339	52797	3.842	2.691	-100	0
2	18	16	"null"	"AU017951"	9700	5180	130	333	344	148	252	264	118	38	16	0	383	405	105	404	406	97	17	4	0	-3.857	92.000	1.666	1.483	4.824	0.072	0.002	120	499	60	93	Error	81	-21	92	1	41335	48650	0.678	-0.010	-100	0
2	19	16	"TIM2 {Mus musculus}"	"AU045990"	9880	5180	130	341	345	137	246	264	125	35	14	0	475	473	113	398	409	98	42	15	0	1.234	1.320	0.979	1.173	3.604	7.445	0.005	120	505	172	174	0.303	95	77	99	75	41348	56728	0.648	0.653	-100	0
2	20	16	"putative {Mus musculus}"	"AW548025"	10070	5190	120	6988	7182	2916	242	266	136	100	100	0	3306	3180	1336	410	415	95	95	95	0	2.329	2.505	2.559	2.551	1.882	2.645	0.725	120	429	9642	9710	1.220	6746	2896	6940	2770	861823	381581	50.853	29.105	0	0
2	21	16	"null"	"AW552118"	10240	5200	130	65535	63690	6954	252	353	789	100	100	87	41903	40967	19353	424	432	136	96	95	5	1.574	1.565	1.528	1.712	1.761	1.463	0.749	120	454	106762	103981	0.654	65283	41479	63438	40543	7642848	4916084	80.275	298.051	-100	0
2	22	16	"null"	"AW554960"	10420	5180	130	246	261	113	264	334	688	0	0	0	425	428	104	419	427	119	11	2	0	-3.000	-0.333	1.097	1.175	3.626	24.035	0.001	120	501	-12	6	Error	-18	6	-3	9	31345	51352	-0.106	0.008	-100	0
2	23	16	"null"	"AW557749"	10600	5190	100	584	618	219	276	291	135	90	56	0	697	684	144	411	418	99	87	68	0	1.077	1.253	1.068	1.168	2.804	2.075	0.148	80	382	594	615	0.107	308	286	342	273	49467	54696	2.422	2.687	-100	0
2	24	16	"T2K protein kinase homolog {Mus musculus}"	"BE532020"	10780	5180	120	4427	4283	1360	263	271	125	100	100	0	2421	2266	759	428	433	97	94	94	0	2.089	2.187	2.116	2.228	1.645	2.191	0.879	120	529	6157	5858	1.063	4164	1993	4020	1838	513980	271885	32.096	18.897	0	0
2	1	17	"unnamed protein product {Homo sapiens}"	"AI835606"	6640	5370	130	251	269	129	232	250	123	25	6	0	441	443	94	441	445	99	14	5	0	100000.000	18.500	1.452	1.384	4.294	0.035	0.000	120	521	19	39	16.610	19	0	37	2	32312	53182	0.154	-0.020	-100	0
2	2	17	"Similar to TATA box binding protein (TBP)-associated factor  RNA polymerase II  C1  130kD"	"AI838660"	6820	5370	130	245	253	120	241	259	139	12	5	0	440	456	101	436	442	93	25	5	0	1.000	0.600	1.124	1.375	4.452	0.029	0.000	120	516	8	32	0.000	4	4	12	20	30340	54738	-0.043	0.151	-100	0
2	3	17	"null"	"AI839062"	7000	5370	130	256	271	149	249	271	142	19	4	0	433	444	105	448	457	105	12	4	0	-0.467	-5.500	1.377	1.147	5.215	0.202	0.017	120	487	-8	18	Error	7	-15	22	-4	32540	53227	0.000	-0.124	-100	0
2	4	17	"null"	"AI842931"	7180	5370	130	251	255	117	244	264	146	12	0	0	466	478	108	481	488	114	11	2	0	-0.467	-3.667	1.144	1.278	4.106	0.019	0.000	120	561	-8	8	Error	7	-15	11	-3	30589	57323	-0.062	-0.088	-100	0
2	5	17	"putative {Mus musculus}"	"AI847260"	7360	5370	130	226	246	125	240	257	141	10	4	0	507	508	125	483	487	106	22	2	0	-0.583	0.240	0.850	0.832	4.526	0.019	0.000	120	570	10	31	Error	-14	24	6	25	29464	60928	-0.078	0.198	-100	0
2	6	17	"Ca2+ dependent activator protein for secretion {Mus musculus}"	"AI844849"	7560	5390	70	591	603	218	251	271	138	87	65	0	673	699	185	454	469	109	75	50	0	1.553	1.437	1.473	1.836	2.639	1.670	0.181	32	219	559	597	0.635	340	219	352	245	19281	22372	2.406	2.110	-100	0
2	7	17	"brain link protein-1 {Mus musculus}"	"AI850361"	7720	5370	130	197	235	278	218	373	1937	0	0	0	450	451	103	454	582	1736	0	0	0	5.250	-5.667	1.133	1.320	4.009	1.141	0.394	120	587	-25	14	2.392	-21	-4	17	-3	28220	54152	-0.071	-0.075	-100	0
2	8	17	"null"	"AI852208"	7900	5370	130	259	288	148	226	245	170	19	4	0	489	507	108	440	440	104	34	10	0	0.673	0.925	1.153	1.212	3.770	21.675	0.001	120	635	82	129	-0.570	33	49	62	67	34617	60795	0.253	0.644	-100	0
2	9	17	"putative {Mus musculus}"	"AI851022"	8100	5360	70	553	614	250	233	248	123	90	68	0	723	701	184	440	438	100	78	68	0	1.131	1.460	1.333	1.352	2.430	1.964	0.271	32	224	603	642	0.177	320	283	381	261	19660	22442	2.976	2.630	-100	0
2	10	17	"putative {Mus musculus}"	"AA407441"	8260	5370	130	279	489	2021	223	954	6423	0	0	0	407	838	4552	439	1351	7452	0	0	0	-1.750	0.667	1.335	1.217	3.541	0.840	0.767	120	573	24	665	Error	56	-32	266	399	58669	100554	-0.072	-0.069	-100	0
2	11	17	"TAFII140 protein {Mus musculus}"	"AW539625"	8440	5370	130	267	799	4310	231	949	6362	1	1	0	483	1352	5486	431	1327	7383	3	1	0	0.692	0.617	0.752	0.631	4.569	0.911	0.849	120	584	88	1489	-0.531	36	52	568	921	95933	162227	-0.024	0.003	-100	0
2	12	17	"Sodium/potassium-transporting ATPase alpha-1 chain precursor (EC 3.6.3.9) (Sodium pump 1)"	"AW536333"	8630	5360	90	571	673	367	255	273	138	86	55	0	507	525	165	381	391	95	59	38	0	2.508	2.903	2.488	2.521	2.763	7.255	0.064	52	356	442	562	1.327	316	126	418	144	34992	27315	2.899	1.411	-100	0
2	13	17	"Similar to kinesin-like 6 (mitotic centromere-associated kinesin) {Mus musculus}"	"C77497"	8810	5380	110	1235	1284	433	245	263	139	100	98	0	482	502	136	393	396	97	47	23	0	11.124	9.532	6.593	7.414	2.657	12.789	0.107	80	454	1079	1148	3.476	990	89	1039	109	102755	40139	7.345	1.093	-100	0
2	14	17	"null"	"C81182"	8990	5380	100	553	583	226	246	259	119	86	60	0	536	564	191	410	429	127	50	23	0	2.437	2.188	1.835	1.824	3.497	2.972	0.046	80	411	433	491	1.285	307	126	337	154	46619	45134	2.723	1.063	-100	0
2	15	17	"null"	"AU021769"	9160	5360	130	251	262	113	248	267	130	15	2	0	445	438	85	415	426	111	15	0	0	0.100	0.609	0.961	0.930	3.750	0.247	0.004	120	533	33	37	-3.322	3	30	14	23	31415	52579	-0.038	0.108	-100	0
2	16	17	"null"	"AU024690"	9360	5360	110	1154	1172	437	246	262	129	98	93	0	1013	1022	232	412	412	91	100	98	0	1.511	1.518	1.480	1.419	1.684	1.707	0.653	80	468	1509	1536	0.595	908	601	926	610	93735	81742	7.054	6.703	0	0
2	17	17	"casein kinase I alpha LS {Gallus gallus}"	"AU015250"	9530	5360	110	2904	2938	1118	243	259	124	100	100	0	1695	1797	690	392	393	94	98	98	0	2.042	1.918	1.922	1.946	1.856	2.062	0.672	80	399	3964	4100	1.030	2661	1303	2695	1405	235027	143774	21.605	14.936	0	0
2	18	17	"Branched-chain amino acid aminotransferase  cytosolic (EC 2.6.1.42) (BCAT(C)) (ECA39 protein)."	"AU040668"	9700	5370	130	6796	6514	1641	239	260	123	100	100	0	604	643	190	380	380	95	80	58	0	29.272	23.859	23.140	24.305	1.824	22.729	0.498	120	457	6781	6538	4.871	6557	224	6275	263	781655	77197	50.846	2.768	0	0
2	19	17	"null"	"null"	9880	5380	130	4296	4296	653	247	261	121	100	100	0	2945	2891	471	382	386	101	99	99	0	1.580	1.614	1.592	1.607	1.287	1.628	0.824	120	453	6612	6558	0.660	4049	2563	4049	2509	515494	346976	33.347	24.802	0	0
2	20	17	"null"	"AW549180"	10060	5360	130	275	292	125	251	266	128	24	5	0	412	416	103	407	410	104	17	2	0	4.800	4.556	0.950	0.838	3.937	8.391	0.003	120	456	29	50	2.263	24	5	41	9	35072	49959	0.203	0.058	-100	0
2	21	17	"Similar to hypothetical protein FLJ21799 {Mus musculus}"	"AW552799"	10240	5360	130	260	277	140	248	260	125	22	9	0	408	427	106	425	426	98	13	5	0	-0.706	14.500	1.157	1.123	3.894	0.023	0.000	120	476	-5	31	Error	12	-17	29	2	33220	51237	0.136	0.010	-100	0
2	22	17	"HN1 {Mus musculus}"	"AW555684"	10420	5370	120	15038	13811	5205	255	276	144	100	100	0	5562	5185	1599	416	420	98	100	100	0	2.873	2.843	2.879	2.675	1.577	2.971	0.940	120	481	19929	18325	1.522	14783	5146	13556	4769	1657335	622154	93.993	48.622	0	0
2	23	17	"null"	"AW558553"	10610	5360	110	3006	2962	590	272	294	144	100	100	0	1647	1665	355	422	422	102	100	100	0	2.232	2.164	2.162	2.213	1.404	2.255	0.794	80	428	3959	3933	1.158	2734	1225	2690	1243	236986	133197	18.528	12.186	0	0
2	24	17	"A.t.RCA"	"M86720"	10780	5360	130	257	265	117	265	278	226	4	0	0	442	451	100	425	437	158	12	0	0	-0.471	0.000	1.303	1.203	4.403	22.996	0.000	120	579	9	26	Error	-8	17	0	26	31836	54150	-0.058	0.089	-100	0
2	1	18	"putative {Mus musculus}"	"AI835630"	6640	5550	130	246	274	141	248	275	196	10	1	0	447	447	97	438	450	131	8	2	0	-0.222	2.889	1.071	1.286	4.527	3.180	0.002	120	585	7	35	Error	-2	9	26	9	32853	53624	-0.005	-0.023	-100	0
2	2	18	"putative transcription factor ALF-4 {Mus musculus}"	"AI838700"	6820	5550	70	2978	2914	1590	253	318	326	100	90	0	2762	2593	1024	435	450	138	100	100	0	1.171	1.233	1.159	1.142	1.378	1.381	0.855	32	236	5052	4819	0.228	2725	2327	2661	2158	93241	82981	7.963	15.529	0	0
2	3	18	"Fragile X mental retardation protein 2 homolog (Protein FMR-2) (FMR2P) (Ox19 protein). [Mouse]"	"AI837685"	7000	5550	130	246	274	130	260	368	637	0	0	0	427	439	101	438	468	188	3	0	0	1.273	14.000	1.000	0.971	4.014	3.522	0.051	120	577	-25	15	0.348	-14	-11	14	1	32835	52658	-0.148	-0.154	-100	0
2	4	18	"Selenoprotein N precursor. [Human] {Homo sapiens}"	"AI842966"	7190	5550	90	14032	12840	3814	253	497	1078	100	100	0	5661	5434	1284	473	516	248	100	100	0	2.656	2.537	2.481	2.487	1.262	2.728	0.917	52	322	18967	17548	1.409	13779	5188	12587	4961	667660	282580	11.450	19.831	0	0
2	5	18	"unnamed protein product {Homo sapiens}"	"AI847351"	7360	5550	130	318	368	214	228	288	567	3	0	0	544	564	136	493	501	133	28	11	0	1.765	1.972	1.692	1.363	3.617	3.148	0.046	120	538	141	211	0.819	90	51	140	71	44155	67689	0.141	0.474	-100	0
2	6	18	"null"	"AI844879"	7550	5550	100	1667	1740	843	226	250	137	98	95	0	1229	1256	435	468	480	107	93	91	0	1.894	1.921	1.919	1.858	1.750	2.063	0.744	80	442	2202	2302	0.921	1441	761	1514	788	139206	100491	10.876	7.252	0	0
2	7	18	"null"	"AI850403"	7730	5560	100	3725	3739	1587	221	245	136	100	100	0	2317	2328	836	436	446	100	100	100	0	1.863	1.859	1.816	1.866	1.390	1.929	0.885	80	428	5385	5410	0.898	3504	1881	3518	1892	299107	186224	25.691	18.820	0	0
2	8	18	"putative {Mus musculus}"	"AI852240"	7910	5560	100	458	515	208	222	244	128	78	47	0	608	619	182	432	435	92	66	48	0	1.341	1.567	1.122	1.472	3.470	1.877	0.152	80	447	412	480	0.423	236	176	293	187	41227	49532	2.117	2.000	-100	0
2	9	18	"putative {Mus musculus}"	"AI851055"	8090	5550	100	8155	7814	2016	235	252	119	100	100	0	6144	6011	1334	419	424	92	100	100	0	1.383	1.355	1.355	1.345	1.207	1.398	0.920	80	443	13645	13171	0.468	7920	5725	7579	5592	625101	480866	63.546	60.728	0	0
2	10	18	"unnamed protein product {Macaca fascicularis}"	"AA407562"	8270	5550	100	579	629	244	229	247	131	88	70	0	504	522	150	426	423	91	47	17	0	4.487	4.167	3.328	3.226	3.608	3.258	0.123	80	435	428	496	2.166	350	78	400	96	50320	41763	2.916	1.088	-100	0
2	11	18	"null"	"null"	8450	5560	100	1608	1516	480	216	236	124	100	100	0	1171	1172	330	419	426	96	98	96	0	1.851	1.726	1.720	1.727	1.829	1.797	0.617	80	371	2144	2053	0.888	1392	752	1300	753	121293	93786	10.323	7.771	0	0
2	12	18	"Bex1 protein {Mus musculus}"	"AW536404"	8620	5550	130	295	324	165	231	256	131	34	14	0	373	389	111	401	401	96	13	3	0	-2.286	-7.750	0.887	1.134	4.197	0.059	0.002	120	533	36	81	Error	64	-28	93	-12	38912	46692	0.519	-0.125	-100	0
2	13	18	"null"	"C77557"	8800	5540	130	333	350	165	244	263	129	37	15	0	428	438	103	402	408	104	21	4	0	3.423	2.944	2.202	2.231	3.799	8.549	0.005	120	549	115	142	1.775	89	26	106	36	42040	52599	0.674	0.288	-100	0
2	14	18	"null"	"C81268"	8980	5560	110	3893	3995	1326	251	270	125	100	100	0	2290	2283	732	418	429	110	100	100	0	1.946	2.008	2.036	2.044	1.418	2.070	0.829	80	394	5514	5609	0.960	3642	1872	3744	1865	319592	182671	29.800	16.855	0	0
2	15	18	"semaF cytoplasmic domain associated protein 2 {Mus musculus}"	"AU021850"	9160	5540	130	242	259	130	251	273	131	16	4	0	438	447	93	422	426	92	24	5	0	-0.562	0.320	1.783	1.532	4.678	51.261	0.000	120	538	7	33	Error	-9	16	8	25	31056	53666	-0.107	0.228	-100	0
2	16	18	"null"	"AU024731"	9360	5550	100	1880	1903	696	252	270	127	100	100	0	1004	978	255	420	415	90	97	90	0	2.788	2.959	2.924	2.995	1.723	3.267	0.687	80	404	2212	2209	1.479	1628	584	1651	558	152222	78244	12.858	6.256	0	0
2	17	18	"null"	"AU015352"	9520	5540	130	309	313	143	252	271	132	28	8	0	338	350	98	383	390	96	6	2	0	-1.267	-1.848	1.489	1.517	3.027	0.017	0.000	120	538	12	28	Error	57	-45	61	-33	37546	42010	0.318	-0.417	-100	0
2	18	18	"null"	"AU040759"	9700	5540	130	422	434	189	239	259	129	60	33	0	394	406	128	364	370	92	24	12	0	6.100	4.643	2.383	1.881	4.240	6.233	0.027	120	433	213	237	2.609	183	30	195	42	52078	48761	1.357	0.391	-100	0
2	19	18	"null"	"AU042284"	9880	5540	130	367	390	183	241	257	130	47	24	0	365	373	97	367	374	103	15	2	0	-63.000	24.833	1.589	1.555	5.031	9.564	0.015	120	430	124	155	Error	126	-2	149	6	46758	44779	1.023	-0.010	-100	0
2	20	18	"putative {Mus musculus}"	"AW549289"	10060	5540	100	2356	2293	696	256	271	133	100	100	0	1718	1732	413	423	423	108	100	100	0	1.622	1.556	1.567	1.541	1.340	1.669	0.831	80	441	3395	3346	0.697	2100	1295	2037	1309	183477	138570	15.203	12.120	0	0
2	21	18	"Deoxyribonuclease II precursor (EC 3.1.22.1) (DNase II) (Acid DNase) (Lysosomal DNase II). [Mouse]"	"AW552859"	10250	5550	90	1108	1112	305	250	264	128	98	96	0	806	820	160	438	437	100	98	88	0	2.332	2.257	2.113	2.294	2.008	2.784	0.487	52	362	1226	1244	1.221	858	368	862	382	57814	42621	6.625	3.830	0	0
2	22	18	"blank"	"null"	10430	5550	120	1083	1109	443	246	268	137	95	90	0	681	699	215	413	417	99	76	61	0	3.123	3.017	3.176	3.126	2.504	3.294	0.419	120	492	1105	1149	1.643	837	268	863	286	133138	83824	6.139	2.848	0	0
2	23	18	"aspartate aminotransferase precursor {Mus musculus}"	"AW558443"	10600	5540	110	6657	6579	2432	268	288	149	100	100	0	5955	5861	2006	413	415	101	100	100	0	1.153	1.158	1.142	1.142	1.207	1.180	0.944	80	406	11931	11759	0.205	6389	5542	6311	5448	526319	468853	42.221	53.921	0	0
2	24	18	"A.t.XCP2"	"AF191028"	10780	5540	130	265	270	117	265	289	233	3	0	0	419	434	98	422	433	158	8	0	0	0.000	0.417	1.170	1.326	3.597	68.927	0.000	120	584	-3	17	Error	0	-3	5	12	32395	52113	-0.082	0.006	-100	0
2	1	19	"null"	"AI835834"	6640	5730	130	288	289	128	253	275	143	22	2	0	419	426	94	429	443	110	13	2	0	-3.500	-12.000	1.303	1.250	4.808	16.121	0.001	120	533	25	33	Error	35	-10	36	-3	34708	51179	0.098	-0.155	-100	0
2	2	19	"Ubiquitin-like protein SMT3B (Sentrin 2). [Bovine] {Bos taurus}"	"AI839289"	6810	5740	100	1606	2700	2561	261	303	262	85	81	0	1124	1689	1729	432	448	132	80	71	0	1.944	1.940	2.109	2.250	2.338	1.781	0.665	80	394	2037	3696	0.959	1345	692	2439	1257	216016	135101	9.149	9.402	-100	0
2	3	19	"putative {Mus musculus}"	"AI837740"	7000	5730	130	237	273	140	260	304	327	2	0	0	445	450	97	433	446	124	18	0	0	-1.917	0.765	1.765	1.781	3.082	0.029	0.000	120	506	-11	30	Error	-23	12	13	17	32709	53941	-0.095	0.032	-100	0
2	4	19	"null"	"AI843552"	7180	5730	130	276	311	157	251	412	879	0	0	0	450	457	99	444	477	209	3	0	0	4.167	4.615	1.307	1.175	5.592	5.400	0.623	120	492	31	73	2.059	25	6	60	13	37284	54895	-0.115	-0.096	-100	0
2	5	19	"putative {Mus musculus}"	"AI847432"	7360	5730	130	249	259	132	230	252	141	20	4	0	506	518	113	484	491	107	26	7	0	0.864	0.853	1.176	1.274	4.173	5.961	0.002	120	515	41	63	-0.212	19	22	29	34	31035	62158	0.050	0.252	-100	0
2	6	19	"Unknown (protein for MGC:19443) {Mus musculus}"	"AI849121"	7550	5740	100	2039	2062	856	222	238	128	100	96	0	1871	1849	564	500	512	107	100	97	0	1.325	1.364	1.401	1.331	1.538	1.438	0.791	80	438	3188	3189	0.406	1817	1371	1840	1349	164985	147880	14.250	12.495	0	0
2	7	19	""	"AI850437"	7730	5740	100	2571	2468	1098	227	253	151	98	96	0	1966	2028	836	452	467	112	98	98	0	1.548	1.422	1.387	1.412	1.670	1.451	0.791	80	451	3858	3817	0.631	2344	1514	2241	1576	197442	162243	14.669	13.938	0	0
2	8	19	"Unknown (protein for MGC:20497) {Homo sapiens}"	"AI853504"	7920	5750	90	1140	1205	476	227	256	148	100	98	0	886	907	240	433	440	96	96	86	0	2.015	2.063	2.188	2.105	1.860	2.404	0.553	52	339	1366	1452	1.011	913	453	978	474	62667	47160	6.412	4.865	0	0
2	9	19	"putative {Mus musculus}"	"AI854087"	8080	5730	130	219	251	114	233	249	126	21	4	0	469	466	105	428	428	89	31	10	0	-0.341	0.474	0.834	0.832	3.357	11.615	0.002	120	585	27	56	Error	-14	41	18	38	30061	55920	0.016	0.427	-100	0
2	10	19	"Ephrin-A1 precursor (EPH-related receptor tyrosine kinase ligand 1) (LERK-1)"	"AA409240"	8270	5730	70	537	527	226	230	248	134	71	56	0	497	492	138	423	422	93	43	21	0	4.149	4.304	1.924	2.048	3.211	18.357	0.007	32	236	381	366	2.053	307	74	297	69	16854	15740	2.082	0.753	-100	0
2	11	19	"Delta-aminolevulinic acid dehydratase (EC 4.2.1.24) (Porphobilinogen synthase) (ALADH). [Mouse]"	"AW539820"	8450	5720	110	2291	2313	704	224	239	117	100	100	0	2704	2640	667	415	424	114	100	100	0	0.903	0.939	0.925	0.927	1.277	0.973	0.866	80	438	4356	4314	-0.147	2067	2289	2089	2225	185022	211231	17.726	19.439	0	0
2	12	19	"putative {Mus musculus}"	"AW536443"	8620	5730	130	285	296	134	225	253	127	33	8	0	353	378	172	405	410	98	10	1	0	-1.154	-2.630	0.874	0.985	4.078	0.547	0.002	120	520	8	44	Error	60	-52	71	-27	35526	45364	0.339	-0.327	-100	0
2	13	19	"null"	"C77617"	8810	5730	90	471	493	214	233	251	132	69	44	0	466	504	145	414	416	95	42	23	0	4.577	2.889	2.000	2.338	3.709	6.279	0.021	52	333	290	350	2.194	238	52	260	90	25618	26225	1.833	0.926	-100	0
2	14	19	"null"	"C81347"	8980	5720	130	324	352	176	244	261	128	35	17	0	367	381	114	417	419	100	11	4	0	-1.600	-3.000	0.860	1.056	5.967	0.003	0.000	120	500	30	72	Error	80	-50	108	-36	42186	45699	0.711	-0.380	-100	0
2	15	19	"null"	"AU021919"	9160	5720	130	255	265	129	254	277	125	19	5	0	424	428	93	420	420	91	17	3	0	0.250	1.375	1.483	1.618	4.210	37.650	0.000	120	501	5	19	-2.000	1	4	11	8	31794	51391	-0.096	0.088	-100	0
2	16	19	"null"	"AU024798"	9350	5730	110	2411	2435	787	255	283	137	100	100	0	1430	1418	452	400	404	95	100	100	0	2.093	2.141	2.086	2.229	1.579	2.205	0.768	80	463	3186	3198	1.066	2156	1030	2180	1018	194812	113432	15.708	10.674	0	0
2	17	19	"null"	"AU015450"	9540	5730	80	656	662	245	274	300	160	80	57	0	534	521	156	356	362	94	63	48	0	2.146	2.352	2.083	2.669	3.211	4.163	0.072	52	298	560	553	1.102	382	178	388	165	34446	27101	2.263	1.691	-100	0
2	18	19	"putative {Mus musculus}"	"AU040819"	9720	5720	120	7845	7587	1879	260	272	133	100	100	0	5404	5128	1355	370	377	99	100	100	0	1.507	1.540	1.503	1.583	1.522	1.536	0.888	120	418	12619	12085	0.591	7585	5034	7327	4758	910471	615395	55.000	47.990	0	0
2	19	19	"sr104 protein {Mus musculus}"	"AU042367"	9880	5720	120	4651	4602	995	247	266	126	100	100	0	4016	3936	572	377	385	97	100	100	0	1.210	1.224	1.240	1.198	1.284	1.259	0.893	120	438	8043	7914	0.275	4404	3639	4355	3559	552209	472371	34.413	36.608	0	0
2	20	19	"WNT-4 protein precursor. [Mouse] {Mus musculus}"	"AW549398"	10060	5740	90	844	829	229	246	262	126	98	92	0	550	565	163	401	413	102	61	34	0	4.013	3.555	3.078	3.504	2.629	4.340	0.154	52	351	747	747	2.005	598	149	583	164	43108	29381	4.500	1.490	-100	0
2	21	19	"null"	"AW552922"	10240	5740	120	6009	6162	2531	256	273	147	100	100	0	4227	4160	1724	422	428	100	98	98	0	1.512	1.580	1.555	1.605	1.436	1.580	0.920	120	501	9558	9644	0.596	5753	3805	5906	3738	739419	499159	40.061	37.320	0	0
2	22	19	"Unknown (protein for IMAGE:3588380) {Mus musculus}"	"AW555736"	10420	5730	110	8445	8265	1575	266	291	165	100	100	0	4193	4099	648	401	414	100	100	100	0	2.157	2.163	2.162	2.151	1.211	2.249	0.924	80	389	11971	11697	1.109	8179	3792	7999	3698	661192	327890	48.327	36.850	0	0
2	23	19	"null"	"null"	10600	5720	120	2691	2751	828	265	291	149	100	100	0	2024	1925	502	412	419	98	98	97	0	1.505	1.643	1.609	1.672	1.558	1.677	0.869	120	461	4038	3999	0.590	2426	1612	2486	1513	330116	231001	16.510	15.367	0	0
2	24	19	"GenomicDNA"	"null"	10780	5720	130	277	283	137	265	287	138	12	1	0	417	423	93	424	431	98	13	1	0	-1.714	-18.000	1.558	1.677	5.045	0.110	0.003	120	579	5	17	Error	12	-7	18	-1	33976	50742	-0.029	-0.082	-100	0
2	1	20	"null"	"AI835900"	6640	5910	130	263	271	135	258	272	127	19	5	0	424	439	161	424	432	98	13	3	0	100000.000	0.867	1.345	1.259	3.885	3.308	0.004	120	520	5	28	16.610	5	0	13	15	32537	52654	-0.008	0.071	-100	0
2	2	20	"null"	"AI840123"	6820	5910	130	233	253	129	252	268	133	20	2	0	420	429	105	428	437	101	15	2	0	2.375	1.000	1.422	1.170	3.929	0.083	0.002	120	518	-27	2	1.248	-19	-8	1	1	30398	51429	-0.113	-0.079	-100	0
2	3	20	"unnamed protein product {Homo sapiens}"	"AI840978"	7000	5910	130	274	282	140	261	278	142	15	5	0	427	440	104	437	443	100	14	2	0	-1.300	7.000	1.534	1.222	4.650	0.019	0.000	120	522	3	24	Error	13	-10	21	3	33888	52842	0.028	-0.030	-100	0
2	4	20	"Ral guanine nucleotide dissociation stimulator (RalGEF) (RalGDS). [Mouse] {Mus musculus}"	"AI843629"	7180	5910	130	218	251	130	248	272	141	11	4	0	429	435	87	435	439	96	15	0	0	5.000	100000.000	1.944	2.010	4.078	0.021	0.000	120	457	-36	3	2.322	-30	-6	3	0	30076	52180	-0.149	-0.042	-100	0
2	5	20	"Similar to leucine-rich neuronal protein {Homo sapiens}"	"AI847464"	7360	5910	130	206	230	111	232	254	138	13	0	0	451	468	98	480	485	109	14	1	0	0.897	0.167	0.809	0.983	3.758	0.335	0.014	120	522	-55	-14	-0.158	-26	-29	-2	-12	27636	56180	-0.174	-0.156	-100	0
2	6	20	"alpha1 3-fucosyltransferase IX {Mus musculus}"	"AI849151"	7550	5910	80	1648	1652	481	216	245	146	100	100	0	1656	1685	379	515	524	121	100	100	0	1.255	1.227	1.267	1.226	1.483	1.287	0.732	52	320	2573	2606	0.328	1432	1141	1436	1170	85913	87614	9.637	9.595	0	0
2	7	20	"UDP-glucuronosyltransferase 8 {Mus musculus}"	"AI850488"	7730	5910	80	582	568	194	210	223	113	86	73	0	790	792	144	517	518	111	86	65	0	1.363	1.302	1.178	1.172	2.340	1.661	0.234	52	320	645	633	0.446	372	273	358	275	29537	41167	3.053	2.468	-100	0
2	8	20	"unnamed protein product {Mus musculus}"	"AI853534"	7910	5920	100	2099	2119	647	212	229	119	100	100	0	1547	1526	436	476	476	102	100	98	0	1.762	1.816	1.802	1.912	1.527	1.787	0.808	80	411	2958	2957	0.817	1887	1071	1907	1050	169506	122109	15.882	10.294	0	0
2	9	20	"RIKEN cDNA 4833411K15 gene {Mus musculus}"	"AI854112"	8080	5910	130	254	253	124	219	233	118	19	6	0	448	453	103	441	445	96	19	5	0	5.000	2.833	1.321	1.372	4.620	11.770	0.001	120	512	42	46	2.322	35	7	34	12	30387	54380	0.169	0.083	-100	0
2	10	20	"null"	"AA409509"	8260	5910	130	206	227	111	224	238	123	14	2	0	432	448	114	430	437	102	20	6	0	-9.000	0.167	0.786	0.792	3.722	0.078	0.001	120	537	-16	21	Error	-18	2	3	18	27256	53725	-0.089	0.108	-100	0
2	11	20	"null"	"AW540988"	8440	5910	130	224	239	118	238	250	119	15	4	0	409	401	91	420	426	113	7	0	0	1.273	-0.053	1.143	1.394	4.396	4.218	0.005	120	507	-25	-18	0.348	-14	-11	1	-19	28643	48152	-0.092	-0.221	-100	0
2	12	20	"Prefoldin subunit 6 (Protein Ke2). [Mouse] {Mus musculus}"	"AW536482"	8620	5910	130	224	249	132	240	255	124	14	4	0	398	403	88	415	417	98	9	2	0	0.941	-0.750	1.288	1.163	2.961	0.114	0.008	120	494	-33	-3	-0.087	-16	-17	9	-12	29824	48369	-0.048	-0.143	-100	0
2	13	20	"Transmembrane protease  serine 2 (EC 3.4.21.-) (Epitheliasin) (Plasmic transmembrane protein X)."	"C77685"	8800	5910	130	244	268	127	239	258	130	21	3	0	400	409	102	411	417	100	11	3	0	-0.455	-14.500	1.182	1.216	4.329	0.153	0.004	120	551	-6	27	Error	5	-11	29	-2	32207	49092	0.077	-0.080	-100	0
2	14	20	"null"	"C81435"	8980	5910	130	245	260	120	252	262	124	14	3	0	410	413	93	422	425	99	10	2	0	0.583	-0.889	0.995	1.111	5.152	0.222	0.006	120	494	-19	-1	-0.778	-7	-12	8	-9	31237	49533	-0.016	-0.121	-100	0
2	15	20	"null"	"AU021996"	9160	5900	130	261	271	124	252	270	128	18	3	0	424	434	96	423	426	93	17	6	0	9.000	1.727	1.834	1.763	4.562	9.641	0.003	120	471	10	30	3.170	9	1	19	11	32484	52042	0.008	0.086	-100	0
2	16	20	"null"	"AU018338"	9340	5900	130	267	282	149	247	271	135	16	7	0	386	387	88	402	409	99	10	0	0	-1.250	-2.333	1.930	1.613	4.015	0.003	0.000	120	534	4	20	Error	20	-16	35	-15	33848	46434	0.081	-0.222	-100	0
2	17	20	"null"	"AU015520"	9520	5900	130	266	291	140	265	283	144	17	6	0	406	404	89	384	388	96	20	2	0	0.045	1.300	1.081	1.191	5.078	0.018	0.000	120	530	23	46	-4.459	1	22	26	20	34925	48493	0.056	0.167	-100	0
2	18	20	"null"	"AU040894"	9700	5900	130	255	272	118	262	281	134	15	4	0	370	381	90	388	394	97	15	1	0	0.389	-1.429	1.097	1.315	4.748	0.041	0.001	120	454	-25	3	-1.363	-7	-18	10	-7	32678	45767	-0.067	-0.134	-100	0
2	19	20	"PIDD {Mus musculus}"	"AU042446"	9880	5900	130	272	284	139	261	277	134	20	8	0	381	385	88	397	409	100	10	0	0	-0.687	-1.917	1.494	1.349	4.546	8.615	0.006	120	463	-5	11	Error	11	-16	23	-12	34043	46232	0.052	-0.240	-100	0
2	20	20	"null"	"AW549492"	10060	5910	110	1984	2028	533	252	270	146	100	100	0	2041	2041	341	414	425	110	100	100	0	1.065	1.092	1.103	1.063	1.391	1.129	0.818	80	442	3359	3403	0.090	1732	1627	1776	1627	162201	163314	12.041	14.691	0	0
2	21	20	"Ena-VASP-like isoform {Mus musculus}"	"AW553009"	10240	5900	130	277	300	149	255	276	151	24	6	0	422	434	89	417	427	101	16	2	0	4.400	2.647	1.506	1.457	3.725	11.310	0.004	120	466	27	62	2.138	22	5	45	17	36057	52091	0.159	0.069	-100	0
2	22	20	"nuclear export factor-b {Mus musculus}"	"AW555775"	10420	5900	130	269	298	143	259	286	163	17	3	0	408	417	108	415	428	102	14	3	0	-1.429	19.500	1.135	1.180	4.020	0.010	0.000	120	456	3	41	Error	10	-7	39	2	35763	50019	0.074	-0.108	-100	0
2	23	20	"null"	"AW558669"	10600	5900	130	264	294	140	260	281	139	19	7	0	448	452	107	421	432	101	21	8	0	0.148	1.097	1.705	1.292	3.730	176.084	0.000	120	478	31	65	-2.755	4	27	34	31	35287	54230	0.094	0.198	-100	0
2	24	20	"SalmonSperm"	"null"	10780	5910	120	3005	3166	1167	272	287	134	100	99	0	2118	2209	802	426	435	98	96	95	0	1.615	1.623	1.491	1.646	1.848	1.685	0.735	120	517	4425	4677	0.692	2733	1692	2894	1783	379904	265078	21.485	18.102	0	0
2	1	21	"Unknown (protein for MGC:28783) {Mus musculus}"	"AI836200"	6650	6090	130	236	258	133	246	267	137	18	4	0	421	444	112	422	432	101	19	5	0	10.000	0.545	1.667	1.545	4.900	7.395	0.006	120	613	-11	34	3.322	-10	-1	12	22	30970	53259	-0.066	0.119	-100	0
2	2	21	"null"	"AI838668"	6820	6100	80	1804	1795	634	257	269	129	100	100	0	1574	1567	444	414	420	99	100	100	0	1.334	1.334	1.305	1.322	1.478	1.366	0.794	52	310	2707	2691	0.415	1547	1160	1538	1153	93362	81463	11.829	11.586	0	0
2	3	21	"RNA binding motif protein 5 {Mus musculus}"	"AI839071"	7000	6100	90	7205	7346	2589	258	283	177	100	100	0	4298	4424	1522	424	432	108	100	100	0	1.793	1.772	1.861	1.797	1.306	1.854	0.900	52	363	10821	11088	0.843	6947	3874	7088	4000	382005	230058	39.904	36.963	0	0
2	4	21	"Tryptophan 5-monooxygenase (EC 1.14.16.4) (Tryptophan 5-hydroxylase). [Mouse] {Mus musculus}"	"AI842939"	7180	6090	130	268	286	146	250	269	143	15	6	0	413	429	111	421	428	93	22	7	0	-2.250	4.500	0.900	0.849	4.477	66.431	0.000	120	566	10	44	Error	18	-8	36	8	34264	51461	0.119	0.011	-100	0
2	5	21	"Unknown (protein for MGC:7041) {Mus musculus}"	"AI847273"	7360	6090	130	309	340	197	228	244	133	40	17	0	470	486	120	454	460	104	23	9	0	5.063	3.500	1.500	1.459	4.435	187.339	0.000	120	531	97	144	2.340	81	16	112	32	40854	58295	0.722	0.250	-100	0
2	6	21	"putative {Mus musculus}"	"AI844859"	7550	6100	90	2975	2912	865	225	241	132	100	100	0	2420	2447	653	501	515	121	100	100	0	1.433	1.381	1.382	1.384	1.344	1.405	0.844	52	386	4669	4633	0.519	2750	1919	2687	1946	151442	127232	20.235	15.967	0	0
2	7	21	"Splicing factor 3B subunit 4 (Spliceosome associated protein 49) (SAP 49) (SF3b50)"	"AI850375"	7730	6100	100	7154	6911	2235	220	239	132	100	100	0	2335	2282	786	549	559	114	100	96	0	3.882	3.861	3.819	4.227	1.579	3.827	0.887	80	470	8720	8424	1.957	6934	1786	6691	1733	552883	182585	50.545	15.114	0	0
2	8	21	"PELOTA {Mus musculus}"	"AI852218"	7910	6100	100	2417	2339	736	213	234	127	100	100	0	1767	1766	526	518	518	112	100	100	0	1.765	1.704	1.830	1.755	1.575	1.724	0.749	80	442	3453	3374	0.819	2204	1249	2126	1248	187093	141304	16.575	11.143	0	0
2	9	21	"ALR-like protein {Homo sapiens}"	"AI851028"	8090	6100	100	1752	1819	669	205	223	115	100	100	0	1998	1981	531	448	455	101	100	100	0	0.998	1.053	1.080	1.026	1.583	1.098	0.747	80	397	3097	3147	-0.003	1547	1550	1614	1533	145526	158512	13.878	15.109	0	0
2	10	21	"null"	"AA407512"	8260	6090	130	243	251	125	212	228	114	26	7	0	353	367	97	417	432	104	6	1	0	-0.484	-0.780	1.188	0.959	3.313	58.657	0.000	120	489	-33	-11	Error	31	-64	39	-50	30176	44010	0.202	-0.625	-100	0
2	11	21	"KIAA0066 {Homo sapiens}"	"AW539640"	8450	6090	120	2665	2662	1119	232	252	127	99	98	0	1709	1696	667	407	413	97	95	92	0	1.869	1.885	1.827	1.919	2.060	1.916	0.810	120	475	3735	3719	0.902	2433	1302	2430	1289	319446	203495	18.976	13.227	0	0
2	12	21	"blank"	"null"	8630	6090	100	484	500	206	249	264	130	66	41	0	484	515	151	406	410	91	48	28	0	3.013	2.303	1.536	1.691	2.999	3.501	0.090	80	385	313	360	1.591	235	78	251	109	39975	41205	1.815	1.154	-100	0
2	13	21	"null"	"C77519"	8800	6100	110	538	579	204	258	277	167	77	38	0	577	586	143	406	415	92	75	43	0	1.637	1.783	1.570	1.748	3.018	2.699	0.133	80	473	451	501	0.711	280	171	321	180	46280	46908	1.808	1.859	-100	0
2	14	21	"heat shock protein 105 kDa alpha {Mus musculus}"	"C81194"	8990	6080	110	9599	9313	2163	259	290	220	100	100	0	3552	3505	786	418	424	97	100	100	0	2.980	2.933	2.951	2.937	1.228	3.093	0.908	80	436	12474	12141	1.575	9340	3134	9054	3087	745019	280378	41.014	31.763	0	0
2	15	21	"null"	"AU021789"	9160	6080	130	320	340	157	260	281	156	29	7	0	399	403	99	408	417	97	14	4	0	-6.667	-16.000	1.889	1.929	4.634	1889.858	0.000	120	613	51	75	Error	60	-9	80	-5	40804	48302	0.378	-0.144	-100	0
2	16	21	"null"	"AU024702"	9350	6090	90	676	705	237	250	263	124	96	82	0	660	672	178	397	406	100	82	59	0	1.620	1.655	1.617	1.762	2.152	2.117	0.263	52	351	689	730	0.696	426	263	455	275	36643	34943	3.565	2.660	-100	0
2	17	21	"EMeg32 protein {Mus musculus}"	"AU015271"	9540	6080	100	2587	2535	668	254	273	135	100	100	0	1311	1311	312	389	399	99	100	98	0	2.530	2.474	2.511	2.522	1.477	2.623	0.776	80	387	3255	3203	1.339	2333	922	2281	922	202833	104892	16.756	9.212	0	0
2	18	21	"hypothetical protein {Macaca fascicularis}"	"AU040703"	9710	6080	120	3207	3132	894	265	280	129	99	99	0	1894	1878	471	388	395	99	100	99	0	1.954	1.924	1.925	1.924	1.379	1.975	0.851	120	430	4448	4357	0.966	2942	1506	2867	1490	375849	225356	22.109	14.980	0	0
2	19	21	"null"	"AU042226"	9890	6090	140	2284	2237	743	267	288	158	98	96	0	1280	1255	377	397	406	110	94	92	0	2.284	2.296	2.297	2.197	1.646	2.382	0.723	156	506	2900	2828	1.192	2017	883	1970	858	348928	195813	12.335	7.718	0	0
2	20	21	"null"	"AW549204"	10070	6090	110	3458	3543	1246	265	293	162	100	100	0	2002	2066	663	417	423	114	100	100	0	2.015	1.988	1.999	2.000	1.456	2.063	0.833	80	410	4778	4927	1.010	3193	1585	3278	1649	283417	165312	20.062	14.412	0	0
2	21	21	"null"	"AW552819"	10240	6080	130	288	299	138	259	279	133	19	6	0	411	416	92	410	420	101	15	2	0	29.000	6.667	1.776	1.465	4.730	24.282	0.001	120	538	30	46	4.858	29	1	40	6	35909	49959	0.150	-0.040	-100	0
2	22	21	"Similar to dentatorubral pallidoluysian atrophy {Mus musculus}"	"AW555698"	10430	6080	120	20743	18651	7173	245	270	147	100	100	0	9705	8777	2877	413	420	96	100	100	0	2.206	2.201	2.208	2.080	1.453	2.271	0.957	120	502	29790	26770	1.141	20498	9292	18406	8364	2238079	1053246	125.041	87.052	0	0
2	23	21	"null"	"AW558573"	10610	6080	110	8131	7906	2653	258	282	175	100	100	0	5649	5393	1397	428	438	103	100	100	0	1.508	1.540	1.544	1.490	1.218	1.620	0.952	80	407	13094	12613	0.593	7873	5221	7648	4965	632504	431479	43.566	48.107	0	0
2	24	21	"MouseCot-1"	"null"	10790	6080	130	3400	4638	2834	274	286	140	100	100	0	2156	2832	1577	431	438	100	97	97	0	1.812	1.818	1.619	1.791	1.958	1.895	0.680	120	571	4851	6765	0.858	3126	1725	4364	2401	556605	339822	31.086	23.940	-100	0
2	1	22	"Similar to capping protein (actin filament) muscle Z-line  alpha 1 {Mus musculus}"	"AI835778"	6640	6270	90	4220	4390	2775	260	293	171	96	94	0	2365	2334	1176	419	438	121	92	90	0	2.035	2.157	2.169	2.125	1.654	2.358	0.851	52	390	5906	6045	1.025	3960	1946	4130	1915	228272	121390	23.959	15.669	0	0
2	2	22	"Cleavage and polyadenylation specificity factor  100 kDa subunit (CPSF 100 kDa subunit). [Mouse]"	"AI841815"	6830	6290	90	4206	4143	1349	253	281	152	100	100	0	1852	1828	593	415	425	106	100	98	0	2.751	2.753	2.706	2.876	1.585	2.785	0.788	52	393	5390	5303	1.460	3953	1437	3890	1413	215444	95056	25.408	13.236	0	0
2	3	22	"Band 4.1-like protein 2 (Generally expressed protein 4.1) (4.1G). [Mouse] {Mus musculus}"	"AI837696"	7010	6270	80	4612	4073	1588	263	320	255	100	100	0	2180	2174	700	411	426	115	100	100	0	2.458	2.161	2.168	2.122	1.358	2.296	0.871	52	320	6118	5573	1.298	4349	1769	3810	1763	211814	113070	14.718	15.200	0	0
2	4	22	"unnamed protein product {Homo sapiens}"	"AI842979"	7190	6270	70	1701	1733	313	264	305	209	100	100	0	866	899	193	421	438	106	100	93	0	3.229	3.073	3.051	3.267	1.514	3.185	0.531	32	230	1882	1947	1.691	1437	445	1469	478	55453	28757	6.833	4.349	0	0
2	5	22	"null"	"AI847398"	7360	6270	130	334	336	167	240	264	159	27	9	0	481	510	157	440	450	100	34	18	0	2.293	1.371	1.066	1.130	4.309	4.977	0.011	120	641	135	166	1.197	94	41	96	70	40330	61217	0.453	0.600	-100	0
2	6	22	"putative {Mus musculus}"	"AI844811"	7560	6280	90	1695	1691	543	227	248	137	100	98	0	941	944	218	503	514	109	96	86	0	3.352	3.320	3.511	3.309	1.869	4.012	0.482	52	388	1906	1905	1.745	1468	438	1464	441	87924	49086	10.533	3.945	0	0
2	7	22	"null"	"AI850411"	7740	6280	90	1371	1437	485	232	247	127	100	100	0	1438	1467	342	562	565	117	100	100	0	1.300	1.331	1.333	1.312	1.681	1.417	0.674	52	365	2015	2110	0.379	1139	876	1205	905	74715	76308	9.370	7.709	0	0
2	8	22	"Thrombospondin 3 precursor. [Mouse] {Mus musculus}"	"AI853483"	7910	6280	80	1053	1102	383	215	231	125	98	96	0	875	895	176	571	575	123	90	71	0	2.757	2.738	2.893	2.827	1.984	3.826	0.275	52	322	1142	1211	1.463	838	304	887	324	57306	46534	6.968	2.602	0	0
2	9	22	"retinoid X receptor beta - mouse"	"AI851061"	8090	6270	90	2636	2623	767	215	235	129	100	100	0	1921	1906	397	494	513	129	100	100	0	1.697	1.705	1.758	1.677	1.347	1.798	0.819	52	356	3848	3820	0.763	2421	1427	2408	1412	136410	99088	18.512	10.798	0	0
2	10	22	"null"	"AA407619"	8260	6270	130	233	246	119	219	242	140	14	3	0	324	341	92	414	424	99	5	0	0	-0.156	-0.370	0.779	0.738	4.243	9.667	0.001	120	528	-76	-46	Error	14	-90	27	-73	29551	40917	0.029	-0.838	-100	0
2	11	22	"putative {Mus musculus}"	"AW539780"	8440	6260	110	65535	59375	11552	230	389	1833	100	100	62	28703	28935	7673	398	413	139	100	100	0	2.307	2.073	2.100	2.108	1.284	2.171	0.900	80	451	93610	87682	1.206	65305	28305	59145	28537	4749979	2314771	32.180	205.194	-100	0
2	12	22	"cell proliferation antigen Ki-67 - mouse"	"AW536416"	8630	6270	110	2822	2820	837	233	371	1775	82	10	0	728	715	194	406	413	132	82	55	0	8.040	8.372	7.224	8.601	1.896	8.940	0.455	80	473	2911	2896	3.007	2589	322	2587	309	225604	57215	1.380	2.288	0	0
2	13	22	"null"	"C77575"	8810	6280	100	1050	1084	354	263	281	139	98	95	0	651	659	187	397	403	91	85	66	0	3.098	3.134	2.955	2.991	1.970	3.288	0.391	80	401	1041	1083	1.632	787	254	821	262	86706	52693	5.777	2.813	0	0
2	14	22	"Tyrosine-protein kinase JAK2 (EC 2.7.1.112) (Janus kinase 2) (JAK-2). [Mouse] {Mus musculus}"	"C81284"	8990	6270	100	972	1066	410	270	300	218	93	80	0	767	825	259	403	405	99	92	80	0	1.929	1.886	1.905	1.945	2.291	2.191	0.419	80	453	1066	1218	0.948	702	364	796	422	85246	65962	3.514	4.242	0	0
2	15	22	"null"	"AU021863"	9180	6290	70	536	525	167	279	299	132	78	46	0	450	468	134	391	398	99	31	12	0	4.356	3.195	2.641	2.860	2.997	193.989	0.000	32	214	316	323	2.123	257	59	246	77	16808	14981	1.712	0.707	-100	0
2	16	22	"retinoid X receptor interacting protein {Mus musculus}"	"AU024749"	9340	6260	130	317	321	161	258	281	131	35	12	0	388	379	110	399	407	101	10	3	0	-5.364	-3.150	1.592	1.656	4.575	0.042	0.001	120	544	48	43	Error	59	-11	63	-20	38472	45513	0.305	-0.277	-100	0
2	17	22	"RIKEN cDNA 2310046M08 gene {Mus musculus}"	"AU015399"	9520	6260	130	304	333	175	256	276	133	35	10	0	360	364	81	386	394	103	7	0	0	-1.846	-3.500	1.433	1.322	5.044	0.061	0.004	120	512	22	55	Error	48	-26	77	-22	39942	43733	0.429	-0.291	-100	0
2	18	22	"COUP-TFI {Mus musculus}"	"AU040773"	9720	6270	120	1379	1397	501	268	280	129	99	96	0	1026	1044	331	368	380	94	96	94	0	1.688	1.670	1.743	1.768	1.828	1.746	0.712	120	407	1769	1805	0.756	1111	658	1129	676	167597	125306	8.659	7.064	0	0
2	19	22	"null"	"AU042301"	9880	6270	120	948	969	289	280	293	135	99	95	0	831	811	172	376	387	94	96	90	0	1.468	1.584	1.519	1.581	1.846	1.879	0.489	120	410	1123	1124	0.554	668	455	689	435	116298	97355	5.007	4.511	0	0
2	20	22	"null"	"AW549309"	10070	6270	110	703	729	298	276	297	146	83	67	0	684	704	182	400	410	98	83	68	0	1.504	1.490	1.266	1.430	3.252	2.113	0.265	80	460	711	757	0.588	427	284	453	304	58357	56299	2.959	3.000	-100	0
2	21	22	"putative {Mus musculus}"	"AW552870"	10240	6270	110	1859	1771	584	271	291	139	100	100	0	1677	1631	396	406	416	104	100	98	0	1.249	1.224	1.231	1.195	1.596	1.328	0.770	80	458	2859	2725	0.321	1588	1271	1500	1225	141689	130504	10.647	11.683	0	0
2	22	22	"blank"	"null"	10430	6270	110	1628	1732	484	271	302	320	100	96	0	895	929	213	403	412	103	98	95	0	2.758	2.778	2.658	2.870	1.702	3.212	0.581	80	482	1849	1987	1.464	1357	492	1461	526	138520	74299	4.469	5.019	0	0
2	23	22	"null"	"AW558457"	10610	6250	110	17066	16165	3570	279	354	478	100	100	0	6120	5933	1052	426	434	112	100	100	0	2.948	2.885	2.894	2.855	1.168	3.047	0.945	80	461	22481	21393	1.560	16787	5694	15886	5507	1293236	474605	33.077	49.098	0	0
2	24	22	"SalmonSperm"	"null"	10790	6270	120	1918	2029	849	286	390	1459	59	10	0	1443	1570	630	430	503	1437	25	0	0	1.611	1.529	1.497	1.621	1.979	1.665	0.635	120	532	2645	2883	0.688	1632	1013	1743	1140	243536	188369	1.123	0.743	100	0
2	1	23	"Tropomyosin  fibroblast non-muscle type (Tropomyosin 4) (TM30-PL). [Pig] {Sus scrofa}"	"AI835858"	6640	6450	80	17085	17126	10483	276	352	477	96	94	0	4852	4445	2454	416	432	141	96	94	0	3.789	4.182	4.129	4.099	1.291	4.496	0.927	52	334	21245	20879	1.922	16809	4436	16850	4029	890558	231161	35.166	28.461	0	0
2	2	23	"Matrilin-2 precursor. [Mouse] {Mus musculus}"	"AI841835"	6830	6450	90	5192	5163	2505	280	324	233	100	98	0	5253	5072	1796	420	455	168	100	100	0	1.016	1.050	1.014	0.962	1.373	1.158	0.902	52	374	9745	9535	0.023	4912	4833	4883	4652	268477	263731	20.768	27.482	0	0
2	3	23	"null"	"AI840935"	7010	6450	130	330	375	201	262	305	216	25	9	0	439	452	115	417	428	110	21	6	0	3.091	3.229	1.899	1.909	4.002	6.690	0.070	120	594	90	148	1.628	68	22	113	35	44975	54298	0.324	0.218	-100	0
2	4	23	"bG174L6.1 (translocated promoter region (to activated MET oncogene)) {Homo sapiens}"	"AI843564"	7190	6460	100	8699	8122	3237	259	301	204	100	100	0	4071	3794	1520	423	436	116	100	98	0	2.314	2.333	2.371	2.422	1.477	2.340	0.918	80	453	12088	11234	1.210	8440	3648	7863	3371	649749	303522	38.338	28.948	0	0
2	5	23	"unnamed protein product {Homo sapiens}"	"AI847440"	7370	6450	90	6090	5762	1874	257	313	306	100	100	0	3697	3766	1099	452	465	140	100	100	0	1.798	1.661	1.594	1.649	1.258	1.742	0.922	52	377	9078	8819	0.846	5833	3245	5505	3314	299601	195819	17.807	23.579	0	0
2	6	23	"Annexin A7 (Annexin VII) (Synexin). [Mouse] {Mus musculus}"	"AI849129"	7560	6460	100	3004	2827	1104	230	254	144	100	97	0	2363	2247	772	509	518	119	100	98	0	1.496	1.494	1.482	1.506	1.484	1.530	0.856	80	482	4628	4335	0.581	2774	1854	2597	1738	226178	179746	17.868	14.529	0	0
2	7	23	"putative {Mus musculus}"	"AI850453"	7740	6440	90	688	713	226	222	239	122	98	88	0	965	970	175	562	567	117	96	82	0	1.156	1.203	1.143	1.147	2.035	1.349	0.361	52	359	869	899	0.210	466	403	491	408	37087	50464	3.885	3.444	-100	0
2	8	23	"null"	"AI853513"	7910	6460	100	2879	2725	1091	226	230	109	98	98	0	2039	1947	743	592	591	117	95	92	0	1.833	1.844	1.837	2.011	2.231	1.809	0.813	80	420	4100	3854	0.875	2653	1447	2499	1355	218010	155722	22.890	11.590	0	0
2	9	23	"ciliary dynein heavy chain 7 {Homo sapiens}"	"AI854093"	8090	6460	90	1465	1477	463	210	226	114	100	98	0	1093	1137	283	520	529	126	96	92	0	2.190	2.053	2.076	2.170	2.070	2.210	0.537	52	349	1828	1884	1.131	1255	573	1267	617	76800	59139	10.974	4.825	0	0
2	10	23	"erythroid membrane-associated protein ERMAP {Mus musculus}"	"AA409279"	8260	6450	130	201	221	117	221	249	252	3	0	0	326	339	103	423	435	127	0	0	0	0.206	0.000	0.841	0.790	3.822	3.714	0.212	120	541	-117	-84	-2.278	-20	-97	0	-84	26573	40642	-0.111	-0.756	-100	0
2	11	23	"Ubiquinol-cytochrome C reductase complex 11 kDa protein  mitochondrial precursor (EC 1.10.2.2)"	"AW540941"	8440	6450	110	3543	3410	959	236	403	1883	88	31	0	4230	4042	976	391	415	164	100	100	0	0.861	0.869	0.866	0.857	1.330	0.887	0.860	80	433	7146	6825	-0.215	3307	3839	3174	3651	272809	323355	1.597	22.116	0	0
2	12	23	"null"	"null"	8620	6450	130	275	280	125	237	256	144	17	4	0	350	362	110	384	390	102	12	0	0	-1.118	-1.955	1.418	1.299	5.545	0.135	0.001	120	556	4	21	Error	38	-34	43	-22	33577	43414	0.167	-0.275	-100	0
2	13	23	"null"	"C77631"	8800	6450	130	292	322	149	252	274	135	27	10	0	359	376	109	379	383	94	17	5	0	-2.000	-23.333	1.679	1.448	4.597	7.311	0.010	120	478	20	67	Error	40	-20	70	-3	38580	45129	0.356	-0.074	-100	0
2	14	23	"null"	"C81364"	8980	6450	130	356	379	179	257	277	130	38	17	0	416	421	111	393	398	104	20	5	0	4.304	4.357	1.496	1.503	4.029	7.445	0.010	120	481	122	150	2.106	99	23	122	28	45499	50497	0.785	0.221	-100	0
2	15	23	"probable pol polyprotein-related protein 4 - rat"	"AU021938"	9160	6450	130	322	346	165	256	275	127	35	15	0	413	416	113	404	411	101	20	4	0	7.333	7.500	1.727	1.918	4.198	0.035	0.001	120	531	75	102	2.874	66	9	90	12	41485	49949	0.559	0.050	-100	0
2	16	23	"null"	"AU018267"	9350	6440	130	10561	11976	6904	252	274	125	100	100	0	3892	4944	2859	401	410	97	100	100	0	2.953	2.581	2.685	2.631	1.437	2.645	0.883	120	509	13800	16267	1.562	10309	3491	11724	4543	1437081	593326	93.616	46.742	-100	0
2	17	23	"null"	"AU015470"	9520	6440	130	356	394	182	253	275	133	46	22	0	405	413	112	390	395	99	18	7	0	6.867	6.130	2.327	1.977	4.992	916.237	0.000	120	461	118	164	2.780	103	15	141	23	47229	49610	0.895	0.182	-100	0
2	18	23	"null"	"AU040829"	9700	6440	130	454	764	2319	261	278	131	61	34	0	473	493	151	372	383	96	51	30	0	1.911	4.157	1.765	1.399	3.139	1260.764	0.000	120	422	294	624	0.934	193	101	503	121	91676	59110	3.710	1.146	-100	0
2	19	23	"null"	"AU042389"	9880	6450	120	2641	2608	633	273	296	153	100	100	0	1799	1832	355	376	387	92	100	100	0	1.664	1.604	1.587	1.586	1.436	1.669	0.800	120	412	3791	3791	0.735	2368	1423	2335	1456	312994	219898	15.111	15.707	0	0
2	20	23	"putative {Mus musculus}"	"AW549430"	10060	6450	110	5325	5215	1070	281	315	186	100	100	0	2584	2601	411	400	410	99	100	100	0	2.310	2.242	2.230	2.226	1.299	2.411	0.875	80	426	7228	7135	1.208	5044	2184	4934	2201	417178	208040	26.344	22.131	0	0
2	21	23	"PTPL1-associated RhoGAP {Homo sapiens}"	"AW552948"	10240	6440	110	8641	8102	2303	272	315	236	100	100	0	4657	4432	1027	411	422	114	100	100	0	1.971	1.947	1.967	1.918	1.249	2.055	0.920	80	448	12615	11851	0.979	8369	4246	7830	4021	648187	354568	32.996	35.175	0	0
2	22	23	"null"	"AW555748"	10420	6460	120	19057	18091	6684	287	316	217	100	100	0	9355	8351	3435	409	416	113	98	96	0	2.098	2.242	2.215	2.516	1.834	2.219	0.945	120	498	27716	25746	1.069	18770	8946	17804	7942	2170929	1002078	81.912	70.221	0	0
2	23	23	"CMP-N-acetylneuraminate-beta-1 4-galactoside alpha-2 3- sialyltransferase (EC 2.4.99.6)"	"AW558614"	10600	6440	110	4107	4169	1160	297	366	479	100	100	0	3000	3013	585	422	426	108	100	100	0	1.478	1.494	1.472	1.462	1.331	1.595	0.882	80	435	6388	6463	0.564	3810	2578	3872	2591	333553	241028	7.939	23.954	0	0
2	24	23	"MouseCot-1"	"null"	10780	6440	120	3520	4818	2899	287	305	142	100	100	0	2277	3138	1729	428	433	101	99	97	0	1.749	1.672	1.576	1.612	1.766	1.785	0.669	120	520	5082	7241	0.806	3233	1849	4531	2710	578164	376592	31.782	26.782	-100	0
2	1	24	"formin binding protein 30 {Mus musculus}"	"AI835645"	6650	6640	130	276	321	212	278	332	357	7	0	0	418	435	104	420	435	127	15	2	0	1.000	2.867	1.467	1.503	4.108	0.056	0.005	120	708	-4	58	0.000	-2	-2	43	15	38490	52187	-0.031	0.000	-100	0
2	2	24	"Unknown (protein for MGC:11610) {Mus musculus}"	"AI840132"	6820	6640	90	1844	1893	710	270	313	223	100	98	0	1161	1195	338	415	428	109	98	94	0	2.110	2.081	2.030	2.129	1.779	2.370	0.670	52	370	2320	2403	1.077	1574	746	1623	780	98432	62147	7.085	7.037	0	0
2	3	24	"null"	"AI841037"	7010	6630	130	283	309	166	266	302	175	17	5	0	428	444	118	419	429	109	18	7	0	1.889	1.720	1.538	1.508	4.578	40.435	0.001	120	667	26	68	0.918	17	9	43	25	37111	53318	0.040	0.138	-100	0
2	4	24	"putative {Mus musculus}"	"AI843644"	7190	6630	90	2358	2588	773	276	305	178	100	100	0	2753	2766	595	427	443	122	100	100	0	0.895	0.988	0.971	0.966	1.452	1.063	0.785	52	369	4408	4651	-0.160	2082	2326	2312	2339	134583	143828	12.826	19.041	0	0
2	5	24	"afadin {Mus musculus}"	"AI847477"	7370	6650	80	1365	1436	504	250	271	147	100	100	0	873	881	261	456	464	111	88	75	0	2.674	2.791	2.872	2.935	2.055	2.976	0.522	52	340	1532	1611	1.419	1115	417	1186	425	74694	45794	7.925	3.757	0	0
2	6	24	"Similar to serine/threonine kinase 24 (Ste20  yeast homolog) {Mus musculus}"	"AI849159"	7560	6640	90	1190	1253	397	233	256	133	100	100	0	953	961	230	502	504	110	94	84	0	2.122	2.222	2.202	2.488	2.084	2.564	0.514	52	384	1408	1479	1.085	957	451	1020	459	65147	49953	7.496	4.155	0	0
2	7	24	"putative {Mus musculus}"	"AI850505"	7730	6630	100	7446	7156	2769	206	235	153	100	100	0	4427	4416	1468	554	562	117	100	100	0	1.869	1.800	1.780	1.774	1.293	1.885	0.908	80	465	11113	10812	0.903	7240	3873	6950	3862	572462	353306	45.235	32.940	0	0
2	8	24	"null"	"AI853542"	7910	6630	130	289	301	144	224	249	273	6	0	0	647	683	169	591	603	196	22	5	0	1.161	0.837	0.938	0.967	3.511	0.876	0.039	120	650	121	169	0.215	65	56	77	92	36144	81940	0.190	0.408	-100	0
2	9	24	"putative {Mus musculus}"	"AI854118"	8100	6630	100	2540	2587	950	219	237	116	100	100	0	1913	1866	486	525	530	129	100	100	0	1.672	1.766	1.683	1.745	1.466	1.888	0.809	80	460	3709	3709	0.742	2321	1388	2368	1341	206970	149267	20.259	10.357	0	0
2	10	24	"Bifunctional aminoacyl-tRNA synthetase [Includes: Glutamyl-tRNA synthetase (EC 6.1.1.17)"	"AA409448"	8280	6620	110	1650	1849	1125	238	262	267	97	96	0	898	1043	538	424	441	124	87	78	0	2.979	2.603	2.560	2.770	2.197	3.374	0.392	80	457	1886	2230	1.575	1412	474	1611	619	147906	83453	5.944	4.855	0	0
2	11	24	"putative {Mus musculus}"	"AW541013"	8450	6630	120	9067	8936	2896	241	265	248	100	100	0	6645	6434	2102	398	415	122	100	100	0	1.413	1.441	1.413	1.444	1.479	1.455	0.901	120	596	15073	14731	0.499	8826	6247	8695	6036	1072346	772060	34.964	49.336	0	0
2	12	24	"null"	"null"	8640	6630	80	449	641	568	242	265	145	59	38	0	422	470	204	385	396	128	28	11	0	5.595	4.694	1.256	1.430	4.881	37835.805	0.000	52	285	244	484	2.484	207	37	399	85	33315	24440	2.593	0.578	-100	0
2	13	24	"null"	"C77701"	8800	6630	130	311	316	143	236	259	131	35	12	0	312	325	102	385	392	115	7	1	0	-1.027	-1.333	0.737	1.007	4.327	0.146	0.002	120	574	2	20	Error	75	-73	80	-60	37976	39048	0.435	-0.583	-100	0
2	14	24	"null"	"C81458"	8980	6630	130	329	361	187	242	268	134	39	21	0	350	374	105	399	404	103	11	4	0	-1.776	-4.760	1.005	0.937	4.028	0.069	0.004	120	554	38	94	Error	87	-49	119	-25	43366	44883	0.694	-0.291	-100	0
2	15	24	"null"	"AU022036"	9160	6630	130	278	304	158	274	294	145	21	6	0	376	386	102	408	418	117	11	1	0	-0.125	-1.364	1.583	1.490	4.574	27.246	0.001	120	631	-28	8	Error	4	-32	30	-22	36497	46346	0.069	-0.274	-100	0
2	16	24	"null"	"AU018365"	9360	6620	90	717	791	283	256	289	154	96	78	0	638	659	163	404	410	101	86	55	0	1.970	2.098	1.970	2.050	2.295	2.775	0.245	52	366	695	790	0.978	461	234	535	255	41132	34285	3.260	2.465	-100	0
2	17	24	"VPS26 protein homolog (H<beta>58 protein) (H beta 58). [Mouse] {Mus musculus}"	"AU015537"	9540	6630	120	5646	5645	2091	247	277	144	100	100	0	2912	2834	1195	407	412	98	98	96	0	2.155	2.224	2.177	2.489	1.889	2.201	0.861	120	538	7904	7825	1.108	5399	2505	5398	2427	677375	340078	37.278	24.714	0	0
2	18	24	"Apoptosis-associated speck-like protein containing a CARD (mASC) (PYCARD). [Mouse] {Mus musculus}"	"AU040917"	9700	6620	130	266	283	123	263	282	141	20	1	0	406	415	97	406	413	98	18	5	0	100000.000	2.222	1.438	1.195	5.502	0.000	0.000	120	532	3	29	16.610	3	0	20	9	33997	49842	0.007	0.020	-100	0
2	19	24	"null"	"AU042475"	9880	6620	130	267	287	138	263	283	148	20	4	0	383	389	96	399	406	96	14	1	0	-0.250	-2.400	1.227	1.154	3.808	104.069	0.000	120	558	-12	14	Error	4	-16	24	-10	34474	46677	0.027	-0.177	-100	0
2	20	24	"Similar to CHMP1.5 protein {Mus musculus}"	"AW549521"	10060	6620	120	8486	7740	2246	267	292	166	100	100	0	5476	5186	1360	408	413	99	100	100	0	1.622	1.564	1.570	1.547	1.279	1.603	0.919	120	568	13287	12251	0.698	8219	5068	7473	4778	928806	622320	44.867	48.212	0	0
2	21	24	"Voltage-dependent anion-selective channel protein 3 (VDAC-3) (mVDAC3)"	"AW553043"	10250	6620	110	25788	25142	5967	263	297	217	100	100	0	11465	11004	2706	417	423	110	100	100	0	2.310	2.350	2.370	2.360	1.172	2.403	0.948	80	501	36573	35466	1.208	25525	11048	24879	10587	2011350	880316	114.493	96.191	0	0
2	22	24	"null"	"AW555785"	10420	6620	110	1113	1197	380	279	299	148	98	98	0	1047	1069	229	414	420	110	100	96	0	1.318	1.402	1.290	1.369	1.853	1.512	0.560	80	454	1467	1573	0.398	834	633	918	655	95745	85531	6.068	5.900	0	0
2	23	24	"putative {Mus musculus}"	"AW558692"	10610	6620	120	10513	10174	4655	277	299	145	100	100	0	3149	3005	1266	414	419	95	100	100	0	3.743	3.820	3.703	3.891	1.463	3.890	0.927	120	560	12971	12488	1.904	10236	2735	9897	2591	1220831	360621	68.103	27.221	0	0
2	24	24	"DMSOBuffer"	"null"	10780	6620	130	303	311	125	284	301	138	16	2	0	422	418	92	422	429	96	11	1	0	100000.000	-6.750	1.228	0.988	4.895	10.963	0.004	120	660	19	23	16.610	19	0	27	-4	37298	50131	0.072	-0.115	-100	0
3	1	1	"A.t.LTP4"	"AF159801"	11140	2470	130	273	275	124	249	266	124	18	3	0	510	507	96	501	503	109	17	1	0	2.667	4.333	1.286	1.114	3.476	0.121	0.003	120	589	33	32	1.415	24	9	26	6	33001	60883	0.073	0.037	-100	0
3	2	1	"putative {Mus musculus}"	"AI836638"	11320	2470	130	228	242	128	249	263	132	14	2	0	506	506	91	502	502	102	15	2	0	-5.250	-1.750	1.513	1.493	3.874	5.771	0.008	120	534	-17	-3	Error	-21	4	-7	4	29072	60688	-0.159	0.039	-100	0
3	3	1	"D3Mm3e {Mus musculus}"	"AI839691"	11500	2470	130	226	241	113	246	253	127	14	1	0	500	504	95	492	496	100	17	4	0	-2.500	-0.417	1.547	1.950	3.884	18.539	0.001	120	534	-12	7	Error	-20	8	-5	12	28904	60475	-0.094	0.080	-100	0
3	4	1	"Unknown (protein for IMAGE:3990036) {Mus musculus}"	"AI845707"	11680	2470	130	235	253	122	248	262	128	19	4	0	499	496	105	489	495	105	18	4	0	-1.300	0.714	0.657	0.886	3.762	0.059	0.001	120	534	-3	12	Error	-13	10	5	7	30374	59561	-0.070	0.010	-100	0
3	5	1	"casein kinase 1 delta {Rattus norvegicus}"	"AI846289"	11860	2470	130	230	252	137	248	265	131	16	6	0	488	498	105	490	494	108	18	2	0	9.000	0.500	0.905	1.030	4.386	39.746	0.000	120	543	-20	12	3.170	-18	-2	4	8	30228	59755	-0.099	0.037	-100	0
3	6	1	"null"	"AI847670"	12040	2470	130	231	250	127	253	264	131	15	2	0	496	494	100	494	496	103	15	2	0	-11.000	100000.000	1.443	1.369	4.930	7.546	0.003	120	602	-20	-3	Error	-22	2	-3	0	29961	59288	-0.107	-0.019	-100	0
3	7	1	"DNA-directed RNA polymerase II 16 kDa polypeptide (EC 2.7.7.6) (RPB4). [Human] {Homo sapiens}"	"AI844606"	12220	2470	130	242	262	147	257	278	137	15	6	0	505	516	110	499	499	99	20	7	0	-2.500	0.294	1.372	1.403	4.867	14.509	0.003	120	543	-9	22	Error	-15	6	5	17	31474	61959	-0.117	0.172	-100	0
3	8	1	"null"	"AI853363"	12400	2470	130	248	266	139	266	286	136	15	4	0	494	503	121	505	520	116	12	3	0	1.636	0.000	0.979	0.954	4.607	3.156	0.018	120	540	-29	-2	0.710	-18	-11	0	-2	31899	60353	-0.147	-0.147	-100	0
3	9	1	"Ras-related protein Rab-33A (Small GTP-binding protein S10). [Mouse] {Mus musculus}"	"AI854023"	12580	2470	130	245	265	129	248	269	136	20	4	0	485	488	99	496	509	116	11	1	0	0.273	-2.125	1.800	1.505	4.406	6.506	0.003	120	544	-14	9	-1.874	-3	-11	17	-8	31757	58573	-0.029	-0.181	-100	0
3	10	1	"null"	"AI850981"	12760	2470	130	230	259	148	240	259	135	20	7	0	487	492	98	478	487	105	16	2	0	-1.111	1.357	1.740	1.487	5.641	0.041	0.001	120	624	-1	33	Error	-10	9	19	14	31020	58984	0.000	0.048	-100	0
3	11	1	"Similar to conserved membrane protein at 44E {Mus musculus}"	"AW537951"	12950	2470	130	247	269	142	228	252	131	20	8	0	441	592	1697	476	482	99	7	0	0	-0.543	0.353	0.834	0.909	4.465	0.020	0.017	120	563	-16	157	Error	19	-35	41	116	32334	71060	0.130	1.111	-100	0
3	12	1	"ribosomal protein S15  cytosolic [validated] - human"	"AW544444"	13130	2470	130	252	252	120	224	246	133	18	5	0	469	477	105	466	474	93	17	4	0	9.333	2.545	1.380	1.419	4.522	0.027	0.000	120	560	31	39	3.222	28	3	28	11	30269	57186	0.045	0.032	-100	0
3	13	1	"null"	"null"	13310	2470	130	198	225	119	225	242	122	15	2	0	478	473	95	465	472	96	14	2	0	-2.077	0.000	1.215	1.170	3.656	0.073	0.001	120	552	-14	8	Error	-27	13	0	8	26977	56758	-0.139	0.010	-100	0
3	14	1	"null"	"C79169"	13490	2470	130	213	235	120	234	249	124	16	4	0	425	431	94	467	477	99	9	0	0	0.500	-0.028	1.478	1.713	4.638	0.249	0.375	120	546	-63	-35	-1.000	-21	-42	1	-36	28195	51679	-0.113	-0.465	-100	0
3	15	1	"Insulin-induced protein 1 (Insulin-induced growth response protein CL- 6)"	"C86497"	13670	2470	130	239	502	2073	230	245	119	26	15	0	470	504	372	458	461	92	20	5	0	0.750	5.913	1.473	1.440	5.878	5.831	0.756	120	541	21	318	-0.415	9	12	272	46	60236	60497	2.160	0.467	-100	0
3	16	1	"null"	"AU023262"	13850	2470	130	298	320	150	231	242	112	39	18	0	388	395	102	442	449	94	11	1	0	-1.241	-1.894	1.067	1.171	4.151	0.030	0.000	120	575	13	42	Error	67	-54	89	-47	38446	47398	0.696	-0.574	-100	0
3	17	1	"null"	"AU020237"	14030	2470	130	226	256	127	228	238	114	25	10	0	463	469	92	453	456	92	23	5	0	-0.200	1.750	1.260	1.168	3.629	0.001	0.000	120	547	8	44	Error	-2	10	28	16	30760	56299	0.158	0.141	-100	0
3	18	1	"unnamed protein product {Homo sapiens}"	"AU017070"	14210	2470	130	249	252	122	218	236	119	25	5	0	419	436	106	450	453	97	17	5	0	-1.000	-2.429	0.868	1.064	4.072	0.016	0.000	120	574	0	20	Error	31	-31	34	-14	30231	52321	0.134	-0.175	-100	0
3	19	1	"null"	"AU044662"	14390	2470	130	253	263	129	221	239	122	24	5	0	459	464	97	461	461	99	14	4	0	-16.000	14.000	0.983	1.089	3.495	0.035	0.000	120	592	30	45	Error	32	-2	42	3	31551	55690	0.197	0.030	-100	0
3	20	1	"null"	"AW546889"	14580	2480	110	3010	3289	1079	241	260	133	100	100	0	1596	1636	551	463	465	96	97	97	0	2.444	2.598	2.583	2.683	1.573	2.610	0.783	80	485	3902	4221	1.289	2769	1133	3048	1173	263100	130912	22.774	12.198	0	0
3	21	1	"IL-1Rrp2 {Mus musculus}"	"AW551444"	14750	2470	130	230	243	126	247	262	125	13	4	0	468	464	106	460	466	93	16	5	0	-2.125	-1.000	0.899	0.887	4.548	0.045	0.001	120	577	-9	0	Error	-17	8	-4	4	29117	55732	-0.152	-0.022	-100	0
3	22	1	"Similar to gamma-tubulin complex protein 2 {Mus musculus}"	"AW554223"	14930	2470	130	269	263	123	235	248	123	20	3	0	456	462	108	455	460	94	19	5	0	34.000	4.000	1.201	1.386	3.013	0.045	0.001	120	586	35	35	5.087	34	1	28	7	31592	55490	0.122	0.021	-100	0
3	23	1	"null"	"AW556985"	15120	2470	110	2574	2640	535	248	261	129	100	100	0	2343	2388	411	463	466	94	100	100	0	1.237	1.243	1.208	1.235	1.275	1.312	0.848	80	484	4206	4317	0.307	2326	1880	2392	1925	211235	191038	18.442	20.447	0	0
3	24	1	"peroxisome proliferator-activated receptor binding protein {Mus musculus}"	"AW741846"	15290	2470	130	242	254	132	235	256	131	17	5	0	480	480	88	450	460	101	18	3	0	0.233	0.633	1.512	1.737	3.496	52.136	0.000	120	663	37	49	-2.100	7	30	19	30	30423	57571	-0.015	0.198	-100	0
3	1	2	"A.t.LTP6"	"AF159803"	11140	2650	130	218	245	116	232	240	115	20	5	0	476	477	98	488	491	94	15	1	0	1.167	-1.182	1.353	1.361	4.335	0.025	0.000	120	512	-26	2	0.222	-14	-12	13	-11	29381	57290	0.043	-0.149	-100	0
3	2	2	"null"	"AI836680"	11320	2650	130	220	246	130	233	250	129	19	4	0	486	485	90	489	492	96	14	3	0	4.333	-3.250	1.338	1.449	3.382	5.789	0.010	120	457	-16	9	2.115	-13	-3	13	-4	29476	58168	-0.031	-0.073	-100	0
3	3	2	"protein kinase  cAMP dependent regulatory  type 1  alpha {Mus musculus}"	"AI839811"	11500	2650	130	236	265	136	246	261	132	18	5	0	476	483	95	474	482	100	15	2	0	-5.000	2.111	1.041	1.257	5.372	9.713	0.005	120	523	-8	28	Error	-10	2	19	9	31856	57996	0.030	0.010	-100	0
3	4	2	"brain-derived neurotrophic factor receptor precursor  short splice form - mouse"	"AI843376"	11680	2650	130	235	260	132	247	260	127	17	7	0	447	448	107	476	482	102	7	4	0	0.414	-0.464	1.228	1.396	4.019	0.080	0.001	120	457	-41	-15	-1.273	-12	-29	13	-28	31226	53759	0.000	-0.333	-100	0
3	5	2	"Megakaryocyte-associated tyrosine-protein kinase (EC 2.7.1.112) (Tyrosine-protein kinase CTK)"	"AI846340"	11860	2650	130	224	249	124	248	257	120	15	4	0	486	495	100	484	485	104	19	3	0	-12.000	0.091	1.377	1.442	3.753	0.059	0.000	120	514	-22	12	Error	-24	2	1	11	29875	59413	-0.067	0.096	-100	0
3	6	2	"Bcl-2-related ovarian killer protein {Rattus norvegicus}"	"AI847702"	12050	2670	80	960	1015	411	248	264	130	96	88	0	913	1014	401	478	483	106	88	71	0	1.637	1.431	1.409	1.658	2.395	1.287	0.590	52	298	1147	1303	0.711	712	435	767	536	52800	52732	5.777	5.009	0	0
3	7	2	"null"	"AI848945"	12220	2650	130	234	275	149	249	269	128	17	7	0	491	496	100	490	489	99	18	2	0	-15.000	4.333	1.296	1.615	3.594	10.199	0.003	120	500	-14	32	Error	-15	1	26	6	32948	59541	0.047	0.071	-100	0
3	8	2	"putative {Mus musculus}"	"AI853396"	12400	2650	130	270	268	113	247	268	125	16	3	0	487	495	126	478	483	101	25	6	0	2.556	1.235	0.843	1.002	3.681	3.617	0.006	120	518	32	38	1.354	23	9	21	17	32213	59438	0.000	0.119	-100	0
3	9	2	"Mothers against decapentaplegic homolog 7 (SMAD 7) (Mothers against DPP homolog 7) (Smad7) (Madh8)."	"AI854047"	12590	2650	130	216	235	117	244	263	134	11	4	0	468	488	110	467	478	101	19	8	0	-28.000	-0.429	1.846	1.636	3.928	0.070	0.001	120	547	-27	12	Error	-28	1	-9	21	28143	58615	-0.209	0.099	-100	0
3	10	2	"polyhomeotic 2 {Mus musculus}"	"AI854599"	12770	2660	70	1263	1466	611	246	272	136	100	100	0	1069	1029	295	461	469	105	96	84	0	1.673	2.148	2.012	2.285	1.716	2.282	0.699	32	236	1625	1788	0.742	1017	608	1220	568	46896	32927	8.779	5.333	0	0
3	11	2	"putative {Mus musculus}"	"AW538008"	12950	2650	130	228	250	128	236	261	132	15	6	0	454	464	104	476	478	97	12	4	0	0.364	-1.167	1.031	0.875	4.978	0.020	0.000	120	540	-30	2	-1.459	-8	-22	14	-12	29998	55711	-0.083	-0.144	-100	0
3	12	2	"transcription factor ELYS {Mus musculus}"	"AW544529"	13120	2650	100	3279	3334	1401	230	250	143	100	100	0	1737	1732	694	470	465	96	95	93	0	2.406	2.460	2.574	2.724	1.869	2.472	0.804	80	362	4316	4366	1.267	3049	1267	3104	1262	266722	138526	21.566	13.198	0	0
3	13	2	"cytokeratin EndoA - mouse"	"AW537584"	13310	2650	130	313	325	154	225	243	130	43	17	0	461	459	114	461	465	99	19	5	0	100000.000	-50.000	1.976	1.696	4.300	72.359	0.000	120	528	88	98	16.610	88	0	100	-2	38963	55073	0.631	-0.061	-100	0
3	14	2	"hypothetical protein {Homo sapiens}"	"C79226"	13500	2640	100	5053	5120	1472	227	248	130	100	100	0	3460	3336	898	465	471	100	100	100	0	1.611	1.704	1.734	1.709	1.379	1.785	0.842	80	362	7821	7764	0.688	4826	2995	4893	2871	409616	266919	37.477	28.650	0	0
3	15	2	"null"	"C86562"	13670	2650	130	279	299	182	223	245	125	32	10	0	406	409	100	445	455	96	10	1	0	-1.436	-2.111	1.218	1.285	3.222	0.037	0.001	120	567	17	40	Error	56	-39	76	-36	35843	49093	0.432	-0.479	-100	0
3	16	2	"null"	"AU023327"	13870	2660	100	631	689	315	226	245	120	86	77	0	680	676	183	431	434	93	77	65	0	1.627	1.890	1.659	1.759	3.068	2.233	0.274	80	379	654	708	0.702	405	249	463	245	55108	54089	3.700	2.602	-100	0
3	17	2	"null"	"AU020355"	14030	2650	130	355	407	262	229	245	124	50	26	0	417	430	106	433	440	109	14	3	0	-7.875	-59.333	1.909	1.751	3.933	0.000	0.000	120	513	110	175	Error	126	-16	178	-3	48858	51578	1.306	-0.092	-100	0
3	18	2	"null"	"AU017163"	14220	2660	110	762	784	251	227	241	119	97	88	0	780	796	189	437	441	110	92	76	0	1.560	1.552	1.547	1.538	2.290	1.714	0.322	80	423	878	916	0.641	535	343	557	359	62707	63711	4.563	3.227	-100	0
3	19	2	"null"	"AU044767"	14390	2650	130	304	334	205	222	239	121	42	20	0	424	425	110	447	447	101	10	4	0	-3.565	-5.091	1.822	1.834	3.465	27.495	0.001	120	511	59	90	Error	82	-23	112	-22	40109	50946	0.785	-0.218	-100	0
3	20	2	"carbonate dehydratase-related protein - mouse"	"AW546993"	14580	2660	110	1537	1573	327	233	260	166	100	100	0	1460	1466	258	463	464	104	100	100	0	1.308	1.336	1.440	1.340	1.428	1.454	0.717	80	475	2301	2343	0.387	1304	997	1340	1003	125848	117313	7.910	9.635	0	0
3	21	2	"CMP-N-acetylneuraminic acid synthetase {Mus musculus}"	"AW551537"	14770	2640	110	6642	6506	1455	251	271	174	100	100	0	6870	6773	1098	469	474	102	100	100	0	0.998	0.992	1.025	0.973	1.316	1.027	0.899	80	438	12792	12559	-0.002	6391	6401	6255	6304	520447	541805	35.833	61.755	0	0
3	22	2	"Zinc-finger protein ubi-d4 (Requiem) (Apoptosis response zinc finger protein). [Mouse]"	"AW554292"	14940	2640	110	7423	7370	1734	248	270	148	100	100	0	3530	3530	602	461	466	98	100	100	0	2.338	2.321	2.318	2.286	1.251	2.477	0.908	80	427	10244	10191	1.225	7175	3069	7122	3069	589637	282396	47.973	31.265	0	0
3	23	2	"JNK interacting protein-3a {Mus musculus}"	"AW557032"	15120	2650	110	2221	2183	735	240	262	138	100	100	0	1592	1596	380	453	457	97	100	100	0	1.739	1.700	1.665	1.656	1.418	1.855	0.785	80	440	3120	3086	0.798	1981	1139	1943	1143	174655	127651	13.920	11.742	0	0
3	24	2	"Protein-tyrosine phosphatase  non-receptor type 1 (EC 3.1.3.48) (Protein-tyrosine phosphatase 1B)"	"AW911167"	15290	2650	130	412	441	247	232	252	122	60	40	0	389	410	140	430	441	93	18	7	0	-4.390	-10.450	2.036	1.855	5.205	15.264	0.006	120	604	139	189	Error	180	-41	209	-20	52928	49239	1.549	-0.333	-100	0
3	1	3	"A.t.PRK"	"X58149"	11140	2830	130	236	257	118	226	237	111	24	5	0	481	485	101	483	485	97	14	5	0	-5.000	15.500	1.273	1.110	4.953	0.257	0.012	120	512	8	33	Error	10	-2	31	2	30810	58181	0.180	0.000	-100	0
3	2	3	"enkephalin A precursor - hamster"	"AI836387"	11320	2830	130	223	239	119	232	254	125	15	4	0	472	481	96	483	488	104	11	2	0	0.818	-3.500	1.073	1.093	6.004	0.023	0.000	120	532	-20	5	-0.290	-9	-11	7	-2	28699	57672	-0.120	-0.067	-100	0
3	3	3	"putative {Mus musculus}"	"AI839790"	11510	2840	70	1986	2025	807	239	262	131	100	100	0	1020	991	277	465	477	105	90	87	0	3.148	3.395	3.434	3.629	1.680	3.619	0.668	32	231	2302	2312	1.654	1747	555	1786	526	64785	31723	13.458	4.895	0	0
3	4	3	"null"	"AI842501"	11680	2830	130	305	339	176	236	253	124	33	19	0	449	445	108	470	472	103	9	2	0	-3.286	-4.120	1.800	1.666	4.556	0.008	0.000	120	582	48	78	Error	69	-21	103	-25	40699	53444	0.694	-0.262	-100	0
3	5	3	"null"	"AI842831"	11860	2830	130	263	276	138	244	261	138	17	6	0	455	455	99	477	480	112	10	0	0	-0.864	-1.455	1.272	1.317	3.671	9.734	0.002	120	529	-3	10	Error	19	-22	32	-22	33068	54640	0.109	-0.223	-100	0
3	6	3	"NEDD-4 protein (EC 6.3.2.-) (Fragment). [Mouse] {Mus musculus}"	"AI847067"	12050	2830	90	39401	37634	17529	251	277	152	100	100	0	17662	17924	7969	481	483	103	100	100	0	2.279	2.143	2.027	2.113	1.227	2.202	0.944	52	336	56331	54826	1.188	39150	17181	37383	17443	1956976	932047	245.770	169.330	0	0
3	7	3	"Unknown (protein for IMAGE:3594992) {Mus musculus}"	"AI844041"	12230	2830	130	238	260	126	246	266	127	20	6	0	481	486	100	464	466	96	20	3	0	-0.471	0.636	0.944	1.112	4.224	0.063	0.001	120	556	9	36	Error	-8	17	14	22	31231	58365	-0.047	0.208	-100	0
3	8	3	"null"	"AI851828"	12410	2820	70	602	603	231	262	286	135	84	62	0	532	543	153	437	454	101	50	18	0	3.579	3.217	2.031	2.105	2.387	5.168	0.049	32	231	435	447	1.840	340	95	341	106	19298	17376	2.348	0.881	-100	0
3	9	3	"null"	"AI854076"	12590	2830	130	246	264	130	236	255	129	21	3	0	452	463	113	467	472	100	13	4	0	-0.667	-7.000	1.107	1.238	4.056	11.102	0.002	120	584	-5	24	Error	10	-15	28	-4	31631	55551	0.070	-0.090	-100	0
3	10	3	"null"	"AI854625"	12780	2840	80	1537	1704	770	237	259	132	100	98	0	1318	1367	574	481	475	97	94	86	0	1.553	1.656	1.632	1.834	2.215	1.602	0.762	52	286	2137	2353	0.635	1300	837	1467	886	88613	71081	10.947	9.196	0	0
3	11	3	"null"	"AW538052"	12950	2830	130	227	243	125	232	246	122	17	3	0	471	467	101	481	478	100	11	2	0	0.500	-0.786	1.025	0.889	3.650	0.210	0.004	120	493	-15	-3	-1.000	-5	-10	11	-14	29100	56063	-0.025	-0.110	-100	0
3	12	3	"null"	"AW544599"	13130	2830	130	345	373	188	225	240	127	47	21	0	405	426	102	468	469	101	10	0	0	-1.905	-3.524	1.485	1.284	4.948	0.041	0.002	120	474	57	106	Error	120	-63	148	-42	44795	51098	1.047	-0.426	-100	0
3	13	3	"Metalloproteinase inhibitor 3 precursor (TIMP-3) (Tissue inhibitor of metalloproteinases-3). [Mouse]"	"AW537640"	13310	2830	130	250	273	134	218	237	119	26	12	0	340	344	92	451	458	99	1	0	0	-0.288	-0.514	0.537	0.742	5.153	0.163	0.003	120	475	-79	-52	Error	32	-111	55	-107	32762	41304	0.303	-1.152	-100	0
3	14	3	"null"	"C79305"	13490	2830	130	333	368	194	226	250	131	42	20	0	499	500	115	446	454	100	33	10	0	2.019	2.630	1.529	1.401	4.750	10.870	0.005	120	617	160	196	1.014	107	53	142	54	44134	59949	0.901	0.460	-100	0
3	15	3	"putative {Mus musculus}"	"C86617"	13670	2830	80	635	607	228	237	253	130	84	65	0	572	593	163	460	463	99	57	30	0	3.554	2.782	1.970	2.048	3.614	6.115	0.031	52	298	510	503	1.829	398	112	370	133	31572	30855	2.723	1.313	-100	0
3	16	3	"null"	"AU023376"	13880	2830	100	65535	57956	12395	249	290	260	100	100	55	20358	20141	6546	441	441	108	100	100	0	3.278	2.929	2.967	3.045	1.302	3.118	0.869	80	398	85203	77407	1.713	65286	19917	57707	19700	4636461	1611300	221.792	182.407	-100	0
3	17	3	"putative {Mus musculus}"	"AU020427"	14030	2830	100	1343	1344	378	241	281	257	100	93	0	1177	1196	274	424	430	107	100	100	0	1.463	1.429	1.417	1.427	1.512	1.487	0.684	80	374	1855	1875	0.549	1102	753	1103	772	107543	95705	4.136	7.159	0	0
3	18	3	"null"	"AU017221"	14230	2830	110	801	816	243	224	240	111	100	96	0	734	708	141	432	439	108	90	67	0	1.911	2.145	2.035	2.037	1.910	2.858	0.254	80	421	879	868	0.934	577	302	592	276	65249	56633	5.189	2.491	-100	0
3	19	3	"DNA topoisomerase III alpha (EC 5.99.1.2). [Mouse] {Mus musculus}"	"AU044877"	14390	2830	130	248	266	120	217	240	116	28	10	0	451	454	84	440	446	98	15	2	0	2.818	3.500	1.119	1.131	4.643	0.068	0.001	120	474	42	63	1.495	31	11	49	14	31865	54483	0.224	0.082	-100	0
3	20	3	"blank"	"null"	14560	2830	110	1224	1285	493	217	238	113	100	100	0	936	977	268	447	450	96	95	90	0	2.059	2.015	1.938	2.139	1.927	2.151	0.626	80	440	1496	1598	1.042	1007	489	1068	530	102782	78120	9.265	5.490	0	0
3	21	3	"null"	"AW551714"	14750	2830	120	2981	2856	1043	235	256	162	99	99	0	2109	1924	601	451	457	106	99	99	0	1.656	1.779	1.801	1.837	1.591	1.839	0.855	120	543	4404	4094	0.728	2746	1658	2621	1473	342685	230864	16.049	13.840	0	0
3	22	3	"null"	"AW554378"	14930	2830	120	65535	62189	10971	241	263	145	100	100	87	61005	50139	19504	446	453	97	100	100	38	1.078	1.247	1.055	1.348	1.854	1.192	0.787	120	489	125853	111641	0.109	65294	60559	61948	49693	7462695	6016725	427.076	512.227	-100	0
3	23	3	"null"	"AW557091"	15120	2840	120	32257	29185	10832	236	253	121	100	100	0	9550	8152	3396	436	444	93	96	95	0	3.513	3.752	3.709	4.042	1.614	3.711	0.954	120	474	41135	36665	1.813	32021	9114	28949	7716	3502148	978226	239.107	82.882	0	0
3	24	3	"macrophage migration inhibitory factor DER6 - mouse"	"BE457675"	15310	2840	120	28171	25432	10286	230	247	121	100	100	0	6480	5798	2536	431	442	94	95	94	0	4.619	4.696	4.567	4.756	1.514	4.698	0.932	120	522	33990	30569	2.208	27941	6049	25202	5367	3051868	695713	208.140	56.979	0	0
3	1	4	"A.t.rbcL"	"U91966"	11140	3010	130	244	263	141	243	253	117	20	5	0	466	483	96	482	487	100	16	3	0	-0.062	20.000	1.170	1.119	3.433	25.264	0.000	120	521	-15	21	Error	1	-16	20	1	31556	57902	0.085	-0.040	-100	0
3	2	4	"prenylated Rab acceptor - mouse"	"AI837036"	11320	3010	130	241	251	125	246	263	128	14	2	0	494	497	114	488	491	110	19	2	0	-0.833	0.556	1.052	1.089	3.989	0.079	0.001	120	596	1	14	Error	-5	6	5	9	30101	59678	-0.094	0.055	-100	0
3	3	4	"Similar to f-box and WD-40 domain protein 1B {Mus musculus}"	"AI839601"	11510	3020	90	2307	2524	1404	252	274	127	100	100	0	1678	1649	777	487	495	118	96	88	0	1.725	1.955	1.984	2.084	1.681	1.954	0.834	52	388	3246	3434	0.787	2055	1191	2272	1162	131241	85756	17.717	9.780	0	0
3	4	4	"5-oxoprolinase (EC 3.5.2.9) (5-OXO-L-prolinase) (Pyroglutamase) (5-OPASE). [Rat] {Rattus norvegicus}"	"AI842539"	11680	3010	70	938	1023	537	240	265	134	96	84	0	731	849	306	451	467	103	90	71	0	2.493	1.967	2.019	2.054	2.081	2.449	0.478	32	236	978	1181	1.318	698	280	783	398	32735	27181	5.657	3.709	-100	0
3	5	4	"null"	"AI842878"	11870	3010	130	262	288	142	246	268	138	24	5	0	447	462	97	481	485	107	12	0	0	-0.471	-2.211	1.102	1.098	3.516	4.879	0.005	120	600	-18	23	Error	16	-34	42	-19	34582	55399	0.145	-0.215	-100	0
3	6	4	"unnamed protein product {Homo sapiens}"	"AI847104"	12050	3010	130	237	258	139	248	271	144	15	4	0	437	463	108	476	479	105	14	4	0	0.282	-0.769	1.173	1.190	4.379	16.904	0.001	120	584	-50	-3	-1.826	-11	-39	10	-13	30956	55562	-0.090	-0.152	-100	0
3	7	4	"null"	"AI844086"	12230	3010	130	238	255	128	236	258	128	19	4	0	487	484	97	460	467	97	21	5	0	0.074	0.792	0.950	1.041	4.786	11.263	0.003	120	559	29	43	-3.755	2	27	19	24	30593	58074	-0.023	0.175	-100	0
3	8	4	"putative {Mus musculus}"	"AI851862"	12410	3010	130	308	348	181	236	259	138	37	18	0	455	481	126	453	462	98	23	10	0	36.000	4.000	1.113	1.265	4.255	4.777	0.020	120	531	74	140	5.170	72	2	112	28	41752	57760	0.645	0.194	-100	0
3	9	4	"Cystatin B (Stefin B). [Mouse] {Mus musculus}"	"AI853012"	12590	3010	130	228	261	139	224	242	128	24	10	0	457	464	93	464	467	99	12	3	0	-0.571	100000.000	1.997	1.736	4.703	11.680	0.003	120	475	-3	37	Error	4	-7	37	0	31318	55674	0.148	-0.030	-100	0
3	10	4	"dJ667H12.2.1 (novel protein (isoform 1)) {Homo sapiens}"	"AI854654"	12770	3010	130	203	237	123	234	251	128	18	3	0	449	450	95	478	475	103	7	1	0	1.069	-0.107	1.091	1.147	3.018	2.439	0.023	120	520	-60	-25	0.096	-31	-29	3	-28	28391	53953	-0.109	-0.243	-100	0
3	11	4	"ATP-dependent helicase DDX8 (RNA helicase HRH1) (DEAH-box protein 8). [Human] {Homo sapiens}"	"AW538091"	12950	3010	130	223	265	148	233	247	127	23	9	0	430	446	107	468	472	101	10	5	0	0.263	-1.455	0.762	1.048	4.460	16.246	0.001	120	471	-48	10	-1.926	-10	-38	32	-22	31797	53504	0.142	-0.257	-100	0
3	12	4	"null"	"null"	13130	3010	130	354	385	183	227	249	135	49	23	0	464	475	118	452	464	113	21	7	0	10.583	6.870	1.212	1.159	4.296	11.042	0.006	120	474	139	181	3.404	127	12	158	23	46246	57000	1.007	0.097	-100	0
3	13	4	"Unknown (protein for MGC:28830) {Mus musculus}"	"AW537679"	13310	3010	130	214	232	115	228	248	136	13	1	0	463	466	95	444	452	108	16	1	0	-0.737	0.182	1.090	1.222	4.435	0.084	0.002	120	533	5	26	Error	-14	19	4	22	27830	55924	-0.118	0.130	-100	0
3	14	4	"null"	"C79392"	13500	3030	70	500	513	175	216	237	136	75	53	0	575	591	159	436	442	107	53	31	0	2.043	1.916	2.062	1.984	3.472	3.835	0.051	32	220	423	452	1.031	284	139	297	155	16412	18925	2.029	1.393	-100	0
3	15	4	"null"	"C86711"	13670	3010	130	274	305	157	234	256	131	27	14	0	381	390	103	446	453	100	5	0	0	-0.615	-1.268	0.881	0.820	4.080	0.032	0.000	120	593	-25	15	Error	40	-65	71	-56	36611	46740	0.374	-0.630	-100	0
3	16	4	"null"	"AU023425"	13850	3010	130	216	236	119	248	282	233	3	0	0	450	456	92	435	444	97	18	5	0	-2.133	-0.571	1.917	1.203	4.936	0.179	0.014	120	528	-17	9	Error	-32	15	-12	21	28325	54716	-0.197	0.124	-100	0
3	17	4	"Similar to TAR (HIV) RNA binding protein 2 {Mus musculus}"	"AU020569"	14030	3010	130	244	250	113	240	267	222	5	0	0	448	457	105	430	436	94	27	5	0	0.222	0.370	1.109	0.974	3.377	0.036	0.000	120	533	22	37	-2.170	4	18	10	27	29992	54814	-0.077	0.223	-100	0
3	18	4	"null"	"AU017306"	14210	3010	130	229	248	129	232	243	112	19	6	0	434	451	97	440	442	95	20	3	0	0.500	1.455	1.093	1.228	4.613	9.594	0.002	120	545	-9	27	-1.000	-3	-6	16	11	29718	54138	0.045	0.095	-100	0
3	19	4	"null"	"AU044967"	14390	3010	130	222	242	131	224	243	120	15	5	0	439	449	93	441	448	94	19	4	0	1.000	2.250	1.081	1.156	5.095	0.046	0.001	120	538	-4	26	0.000	-2	-2	18	8	29088	53933	-0.008	0.011	-100	0
3	20	4	"Similar to KIAA0130 gene product {Mus musculus}"	"AW547152"	14580	3020	100	2906	3590	2397	231	246	120	100	98	0	1248	1511	858	437	444	102	88	86	0	3.298	3.128	3.167	3.191	2.158	3.171	0.828	80	427	3486	4433	1.722	2675	811	3359	1074	287232	120864	27.867	10.461	0	0
3	21	4	"null"	"null"	14750	3010	90	2548	2458	703	237	251	122	100	100	0	2147	2109	456	434	443	95	100	100	0	1.349	1.326	1.339	1.311	1.309	1.381	0.837	52	336	4024	3896	0.432	2311	1713	2221	1675	127828	109692	18.090	17.537	0	0
3	22	4	"null"	"AW554424"	14940	3010	130	240	307	536	237	254	126	18	7	0	446	462	105	436	447	93	25	5	0	0.300	2.692	1.314	1.237	4.855	0.013	0.001	120	539	13	96	-1.737	3	10	70	26	36834	55448	0.421	0.161	-100	0
3	23	4	"Splicing factor 3B subunit 1 (Spliceosome associated protein 155) (SAP 155) (SF3b155)"	"AW557152"	15120	3010	130	208	239	122	231	253	128	16	5	0	461	465	97	440	445	92	25	7	0	-1.095	0.320	1.335	1.326	4.764	109.763	0.000	120	489	-2	33	Error	-23	21	8	25	28737	55778	-0.109	0.217	-100	0
3	24	4	"glucose-6-phosphate 1-dehydrogenase (EC 1.1.1.49) - mouse"	"BE289699"	15310	3010	120	16381	15046	4724	230	248	118	100	100	0	7678	6922	2370	432	438	91	99	99	0	2.229	2.283	2.255	2.432	1.897	2.292	0.928	120	505	23397	21306	1.156	16151	7246	14816	6490	1805514	830642	125.407	71.253	0	0
3	1	5	"A.t.RCP1"	"AF168390"	11140	3190	130	237	259	121	244	257	127	17	3	0	457	472	103	481	485	103	15	3	0	0.292	-1.667	1.135	1.024	3.459	17.660	0.001	120	584	-31	6	-1.778	-7	-24	15	-9	31036	56591	0.016	-0.126	-100	0
3	2	5	"Similar to tumor necrosis factor  alpha-induced protein 1 (endothelial) {Mus musculus}"	"AI836648"	11320	3200	70	1694	1800	950	246	267	131	100	100	0	922	1039	496	476	484	119	81	71	0	3.247	2.760	2.570	3.346	2.505	2.637	0.613	32	231	1894	2117	1.699	1448	446	1554	563	57611	33261	11.702	4.664	0	0
3	3	5	"unnamed protein product {Homo sapiens}"	"AI840046"	11510	3200	100	65535	50063	21780	279	307	183	100	100	51	60226	46094	23138	498	518	141	100	100	45	1.093	1.092	1.003	1.158	2.062	1.058	0.901	80	490	124984	95380	0.128	65256	59728	49784	45596	4005072	3687506	271.891	323.234	-100	0
3	4	5	"putative {Mus musculus}"	"AI843340"	11690	3200	90	1712	1797	697	268	289	147	100	96	0	2052	2035	634	495	505	129	100	100	0	0.927	0.993	0.999	0.966	1.510	1.029	0.778	52	400	3001	3069	-0.109	1444	1557	1529	1540	93434	105808	10.259	11.860	0	0
3	5	5	"Similar to KIAA0663 gene product {Mus musculus}"	"AI846301"	11870	3190	90	8054	8389	3951	287	320	253	100	100	0	6564	6298	2260	497	507	130	100	100	0	1.280	1.397	1.406	1.295	1.478	1.566	0.908	52	379	13834	13903	0.356	7767	6067	8102	5801	436226	327472	31.893	44.546	0	0
3	6	5	"Similar to pyrroline 5-carboxylate reductase isoform {Mus musculus}"	"AI847678"	12050	3210	80	2951	3027	1055	233	251	121	100	100	0	1774	1789	621	472	471	95	100	100	0	2.088	2.121	2.130	2.248	1.452	2.017	0.827	52	334	4020	4111	1.062	2718	1302	2794	1317	157426	93009	22.942	13.874	0	0
3	7	5	"null"	"AI848921"	12230	3210	70	551	562	207	245	262	135	81	56	0	636	646	110	466	471	103	71	37	0	1.800	1.761	1.638	1.739	3.001	2.792	0.171	32	230	476	497	0.848	306	170	317	180	17985	20686	2.222	1.699	-100	0
3	8	5	"null"	"AI853374"	12410	3190	130	325	351	168	236	261	139	41	16	0	472	485	124	461	471	106	24	9	0	8.091	4.792	1.452	1.192	5.690	6.769	0.010	120	558	100	139	3.016	89	11	115	24	42161	58140	0.647	0.132	-100	0
3	9	5	"p53 apoptosis-associated target {Mus musculus}"	"AI854029"	12590	3190	130	241	259	113	223	242	121	21	2	0	444	453	101	474	481	111	10	0	0	-0.600	-1.714	1.248	1.244	4.789	11.916	0.001	120	546	-12	15	Error	18	-30	36	-21	31093	54379	0.140	-0.252	-100	0
3	10	5	"unnamed protein product {Homo sapiens}"	"AI854579"	12780	3200	110	3542	3629	1043	231	244	122	100	100	0	2143	2171	658	492	499	112	100	98	0	2.005	2.024	1.965	2.108	1.434	2.011	0.855	80	436	4962	5077	1.004	3311	1651	3398	1679	290302	173661	27.746	14.929	0	0
3	11	5	"Lipoprotein lipase precursor (EC 3.1.1.34) (LPL). [Mouse] {Mus musculus}"	"AW537964"	12950	3190	130	223	244	111	228	248	126	12	4	0	443	449	89	472	479	110	7	0	0	0.172	-0.696	1.543	1.247	3.951	6.515	0.005	120	499	-34	-7	-2.536	-5	-29	16	-23	29290	53847	-0.032	-0.273	-100	0
3	12	5	"putative {Mus musculus}"	"AW544455"	13130	3190	110	10890	10650	2461	232	260	149	100	100	0	5077	4954	1168	444	454	114	100	100	0	2.300	2.310	2.303	2.320	1.225	2.315	0.913	80	420	15291	14928	1.202	10658	4633	10418	4510	851980	396350	69.732	39.474	0	0
3	13	5	"Similar to KIAA0663 gene product {Mus musculus}"	"AW537526"	13310	3190	130	283	314	166	236	252	140	27	10	0	352	364	88	440	447	107	1	0	0	-0.534	-1.026	0.778	0.840	5.412	54.549	0.000	120	541	-41	2	Error	47	-88	78	-76	37682	43639	0.443	-0.776	-100	0
3	14	5	"null"	"C79179"	13490	3190	130	301	314	146	220	236	122	40	13	0	375	382	98	443	446	96	6	1	0	-1.191	-1.541	0.802	0.894	5.667	0.216	0.013	120	621	13	33	Error	81	-68	94	-61	37636	45789	0.639	-0.667	-100	0
3	15	5	"null"	"C86509"	13690	3190	110	2861	2829	866	225	249	128	100	100	0	1952	1887	446	433	439	96	100	100	0	1.735	1.791	1.788	1.768	1.404	1.915	0.845	80	436	4155	4058	0.795	2636	1519	2604	1454	226298	150999	20.156	15.083	0	0
3	16	5	"potassium channel modulatory factor {Homo sapiens}"	"AU023284"	13850	3190	110	1924	1950	537	235	257	132	100	100	0	1213	1228	293	423	430	96	100	100	0	2.138	2.130	2.149	2.175	1.579	2.247	0.719	80	467	2479	2520	1.096	1689	790	1715	805	155982	98246	12.826	8.313	0	0
3	17	5	"fatty acyl elongase {Mus musculus}"	"AU020256"	14040	3200	100	2026	2251	731	231	249	120	100	100	0	838	841	219	432	434	100	93	82	0	4.421	4.939	5.035	5.279	1.783	4.968	0.620	80	424	2201	2429	2.144	1795	406	2020	409	180115	67248	16.683	4.070	0	0
3	18	5	"null"	"AU017091"	14240	3200	100	1326	1375	362	232	250	121	100	100	0	1142	1179	299	438	442	102	100	100	0	1.554	1.543	1.701	1.595	1.702	1.576	0.622	80	422	1798	1884	0.636	1094	704	1143	741	110014	94348	9.298	7.225	0	0
3	19	5	"null"	"AU044693"	14400	3200	110	572	557	195	224	243	124	82	70	0	541	563	128	439	446	93	55	27	0	3.412	2.685	2.608	2.426	3.069	3.333	0.125	80	447	450	457	1.771	348	102	333	124	44586	45014	2.532	1.258	-100	0
3	20	5	"Unknown (protein for IMAGE:3593794) {Mus musculus}"	"AW546919"	14580	3190	110	2658	2634	812	238	251	116	100	100	0	1178	1179	266	437	447	111	100	98	0	3.266	3.229	3.159	3.259	1.447	3.574	0.745	80	433	3161	3138	1.707	2420	741	2396	742	210727	94290	20.543	6.595	0	0
3	21	5	"null"	"AW551461"	14760	3190	130	293	322	159	237	249	120	32	18	0	385	389	91	437	444	104	5	0	0	-1.077	-1.771	1.744	1.529	4.422	0.166	0.017	120	578	4	37	Error	56	-52	85	-48	38656	46719	0.608	-0.529	-100	0
3	22	5	"putative {Mus musculus}"	"AW554240"	14930	3190	110	13815	13296	3847	233	255	139	100	100	0	7618	7744	1960	438	448	111	100	100	0	1.892	1.788	1.753	1.769	1.195	1.855	0.924	80	451	20762	20369	0.920	13582	7180	13063	7306	1063718	619512	93.820	65.730	0	0
3	23	5	"putative {Mus musculus}"	"AW556999"	15120	3190	110	3060	2926	846	230	256	129	100	100	0	1524	1548	353	441	443	95	100	100	0	2.613	2.435	2.481	2.421	1.365	2.631	0.830	80	464	3913	3803	1.386	2830	1083	2696	1107	234113	123806	20.698	11.632	0	0
3	24	5	"macrophage scavenger receptor type II subunit {Mus sp.}"	"AW744595"	15300	3190	130	248	266	132	232	252	123	24	5	0	331	338	93	431	437	94	3	0	0	-0.160	-0.366	0.805	0.766	4.490	0.077	0.001	120	630	-84	-59	Error	16	-100	34	-93	31877	40582	0.114	-1.053	-100	0
3	1	6	"A.t.TIM"	"AF247559"	11150	3370	130	268	284	129	247	258	122	26	6	0	480	485	164	472	478	97	19	4	0	2.625	2.846	0.983	0.992	4.396	3.550	0.000	120	544	29	50	1.392	21	8	37	13	34135	58168	0.213	0.072	-100	0
3	2	6	"Similar to hypothetical protein FLJ12168 {Mus musculus}"	"AI836687"	11330	3370	130	382	505	345	265	299	200	40	26	0	517	551	171	480	492	127	27	13	0	3.162	3.380	2.141	1.940	3.801	3.073	0.166	120	566	154	311	1.661	117	37	240	71	60656	66089	1.030	0.465	-100	0
3	3	6	"Programed cell death protein 6 (Probable calcium-binding protein ALG-2) (PMP41) (ALG-257). [Mouse]"	"AI839826"	11510	3380	80	2091	2101	891	267	285	139	100	96	0	1273	1360	434	476	478	111	98	96	0	2.289	2.075	2.112	2.044	1.735	2.137	0.759	52	314	2621	2718	1.194	1824	797	1834	884	109256	70720	13.065	7.946	0	0
3	4	6	"thymidine kinase 2 {Mus musculus}"	"AI843384"	11700	3390	70	830	803	221	298	314	147	93	81	0	839	846	174	499	508	125	90	81	0	1.565	1.455	1.641	1.484	2.309	1.628	0.446	32	224	872	852	0.646	532	340	505	347	25697	27071	3.327	2.704	-100	0
3	5	6	"lipoprotein-binding protein {Rattus norvegicus}"	"AI846351"	11880	3380	100	9354	9398	4212	298	335	234	100	100	0	4228	4351	1876	496	513	132	100	100	0	2.427	2.361	2.269	2.413	1.368	2.381	0.917	80	472	12788	12955	1.279	9056	3732	9100	3855	751840	348051	38.731	29.076	0	0
3	6	6	"Similar to hypothetical protein FLJ12443 {Mus musculus}"	"AI847713"	12050	3380	80	1197	1198	420	246	255	118	96	94	0	1247	1320	297	468	480	101	100	100	0	1.221	1.117	1.099	1.019	2.177	1.181	0.604	52	296	1730	1804	0.288	951	779	952	852	62275	68654	7.992	8.317	0	0
3	7	6	"67 kDa polymerase-associated factor PAF67 {Mus musculus}"	"AI844011"	12230	3360	90	13311	12902	5172	264	354	538	100	100	0	6060	5953	1994	476	494	154	100	100	0	2.336	2.307	2.276	2.249	1.243	2.497	0.926	52	382	18631	18115	1.224	13047	5584	12638	5477	670924	309540	23.323	35.448	0	0
3	8	6	"null"	"AI851795"	12410	3370	100	5387	5169	2233	256	300	311	100	100	0	4843	4907	1706	473	488	143	100	100	0	1.174	1.108	1.109	1.048	1.424	1.155	0.913	80	434	9501	9347	0.232	5131	4370	4913	4434	413543	392533	15.656	30.902	0	0
3	9	6	"null"	"AI854055"	12600	3380	100	1352	1343	549	237	260	124	100	95	0	880	919	240	502	524	126	91	67	0	2.950	2.652	2.713	2.806	2.221	2.974	0.529	80	417	1493	1523	1.561	1115	378	1106	417	107433	73546	8.734	3.135	0	0
3	10	6	"Cytochrome P450 2J6 (EC 1.14.14.1) (CYPIIJ6) (Arachidonic acid epoxygenase). [Mouse] {Mus musculus}"	"AI854605"	12780	3370	80	2322	2133	902	242	267	134	100	96	0	1814	1792	591	553	556	111	98	96	0	1.649	1.526	1.528	1.531	1.674	1.491	0.680	52	296	3341	3130	0.722	2080	1261	1891	1239	110895	93171	13.925	11.135	0	0
3	11	6	"Tartrate-resistant acid phosphatase type 5 precursor (EC 3.1.3.2) (TR- AP)"	"AW538019"	12950	3370	130	256	273	135	243	267	142	16	5	0	472	482	93	496	499	114	10	0	0	-0.542	-2.143	1.230	1.333	4.431	23.095	0.000	120	517	-11	16	Error	13	-24	30	-14	32744	57844	0.042	-0.149	-100	0
3	12	6	"macrophage migration inhibitory factor DER6 - mouse"	"AW544543"	13120	3370	110	16180	16995	6238	243	293	222	100	100	0	4037	4124	1338	456	456	104	100	100	0	4.450	4.567	4.496	4.535	1.311	4.700	0.935	80	468	19518	20420	2.154	15937	3581	16752	3668	1359575	329922	75.234	35.269	0	0
3	13	6	"putative {Mus musculus}"	"AW537596"	13320	3380	100	955	1167	624	234	267	185	92	82	0	748	891	480	433	438	104	82	63	0	2.289	2.037	2.268	2.268	2.351	1.903	0.477	80	469	1036	1391	1.195	721	315	933	458	93325	71254	4.865	4.356	0	0
3	14	6	"null"	"C79246"	13500	3360	70	331	374	167	222	240	114	50	31	0	514	519	134	435	441	96	40	18	0	1.380	1.810	1.333	1.570	3.984	435.419	0.000	32	231	188	236	0.464	109	79	152	84	11975	16603	1.175	0.813	-100	0
3	15	6	"Unknown (protein for IMAGE:4040789) {Homo sapiens}"	"C86579"	13690	3380	120	1512	1469	606	232	252	121	96	91	0	702	705	231	425	428	94	77	61	0	4.621	4.418	4.288	4.289	2.411	4.309	0.533	120	562	1557	1517	2.208	1280	277	1237	280	176330	84602	10.058	2.947	0	0
3	16	6	"null"	"AU023342"	13870	3380	90	538	548	216	254	264	138	71	53	0	578	594	134	405	410	97	65	42	0	1.642	1.556	1.333	1.510	3.285	2.174	0.200	52	356	457	483	0.715	284	173	294	189	28476	30886	2.058	1.897	-100	0
3	17	6	"putative {Mus musculus}"	"AU020377"	14040	3370	130	315	338	174	235	256	126	36	20	0	426	433	98	432	432	98	13	4	0	-13.333	103.000	1.590	1.525	5.249	22.266	0.001	120	554	74	104	Error	80	-6	103	1	40582	51985	0.651	0.010	-100	0
3	18	6	"null"	"AU017172"	14220	3380	100	1169	1189	427	232	250	118	98	98	0	870	886	242	438	442	97	95	90	0	2.169	2.136	2.043	2.062	1.851	2.299	0.555	80	413	1369	1405	1.117	937	432	957	448	95146	70877	7.958	4.577	0	0
3	19	6	"ICOS ligand precursor (B7 homolog 2) (B7-H2) (B7-like protein Gl50) (B7-related protein-1) (B7RP-1)"	"AU044799"	14410	3380	100	992	1002	385	238	255	130	95	88	0	738	747	200	438	441	92	88	66	0	2.513	2.472	2.476	2.356	2.963	3.189	0.317	80	406	1054	1073	1.330	754	300	764	309	80143	59771	5.746	3.326	0	0
3	20	6	"Dynamin-like 120 kDa protein  mitochondrial precursor (Large GTP binding protein) (LargeG). [Mouse]"	"AW547027"	14570	3360	110	4672	4609	1121	240	265	154	100	100	0	3823	3754	751	434	448	112	100	100	0	1.308	1.316	1.318	1.299	1.340	1.412	0.853	80	453	7821	7689	0.387	4432	3389	4369	3320	368708	300310	28.208	29.518	0	0
3	21	6	"mitochondrial ribosomal protein L4 (L4mt) {Mus musculus}"	"AW551588"	14760	3370	110	3630	3580	1121	239	265	162	100	100	0	2262	2279	609	440	449	112	100	100	0	1.861	1.817	1.857	1.807	1.348	1.922	0.850	80	459	5213	5180	0.896	3391	1822	3341	1839	286416	182327	20.463	16.339	0	0
3	22	6	"Oxysterol-binding protein. [Rabbit] {Oryctolagus cuniculus}"	"AW554317"	14930	3380	110	6623	6839	2380	245	265	138	100	100	0	4624	4626	1443	437	448	118	100	100	0	1.523	1.574	1.573	1.545	1.446	1.649	0.847	80	457	10565	10783	0.607	6378	4187	6594	4189	547148	370106	47.638	35.407	0	0
3	23	6	"null"	"AW557042"	15120	3380	110	1085	1061	368	241	256	133	98	98	0	929	953	218	438	450	114	98	88	0	1.719	1.592	1.496	1.565	1.817	1.805	0.553	80	504	1335	1335	0.782	844	491	820	515	84901	76248	6.053	4.412	0	0
3	24	6	"Acyl-CoA synthetase  long chain {Mus musculus}"	"BE292575"	15300	3380	110	5551	5495	1384	239	257	146	100	100	0	1985	1942	538	436	442	96	100	100	0	3.429	3.490	3.744	3.616	1.368	3.614	0.840	80	505	6861	6762	1.778	5312	1549	5256	1506	439604	155325	35.877	15.625	0	0
3	1	7	"A.t.Cab"	"X56062"	11150	3550	130	269	296	150	255	273	134	27	6	0	444	440	103	466	474	111	11	0	0	-0.636	-1.577	1.612	1.363	3.984	0.056	0.001	120	559	-8	15	Error	14	-22	41	-26	35500	52819	0.172	-0.306	-100	0
3	2	7	"Focal adhesion kinase 1 (EC 2.7.1.112) (FADK 1) (pp125FAK). [Mouse] {Mus musculus}"	"AI836405"	11330	3550	130	339	382	226	274	305	226	20	8	0	513	534	155	476	487	117	30	14	0	1.757	1.862	1.684	1.650	4.194	3.361	0.184	120	551	102	166	0.813	65	37	108	58	45862	64088	0.341	0.402	-100	0
3	3	7	"RIKEN cDNA 1700025B18 gene {Mus musculus}"	"AI839561"	11510	3550	80	4237	4539	2087	254	282	144	100	100	0	2542	2489	849	457	461	93	100	100	0	1.910	2.109	2.096	2.062	1.324	2.286	0.900	52	292	6068	6317	0.934	3983	2085	4285	2032	236006	129409	29.563	21.806	0	0
3	4	7	"null"	"AI842511"	11690	3550	130	345	375	178	258	279	139	37	15	0	478	493	116	464	476	104	23	5	0	6.214	4.034	1.889	1.506	3.940	4.231	0.030	120	661	101	146	2.636	87	14	117	29	44971	59131	0.691	0.163	-100	0
3	5	7	"null"	"AI842846"	11880	3550	90	10285	9649	3326	267	334	364	100	100	0	4189	3947	1127	465	482	108	100	100	0	2.690	2.694	2.744	2.626	1.323	2.882	0.922	52	348	13742	12864	1.428	10018	3724	9382	3482	501731	205251	25.591	32.083	0	0
3	6	7	"null"	"AI847074"	12050	3550	130	264	278	137	260	296	281	5	0	0	469	479	97	465	473	103	17	1	0	1.000	1.286	1.328	1.280	5.745	14.894	0.002	120	640	8	32	0.000	4	4	18	14	33331	57438	-0.064	0.058	-100	0
3	7	7	"hypothetical protein  similar to (AC007017) putative RNA helicase A {Arabidopsis thaliana}"	"AI844050"	12240	3550	90	2066	2109	704	262	310	323	100	100	0	1284	1306	357	469	469	103	100	98	0	2.213	2.207	2.219	2.262	1.588	2.380	0.715	52	376	2619	2684	1.146	1804	815	1847	837	109680	67895	5.570	8.126	0	0
3	8	7	"NHP2-like protein 1 (High mobility group-like nuclear protein 2 homolog 1) ([U4/U6.U5] tri-snRNP 15."	"AI851837"	12420	3540	90	7840	7807	3215	260	353	506	100	100	0	3502	3657	1349	461	476	160	100	100	0	2.493	2.361	2.413	2.319	1.372	2.552	0.910	52	343	10621	10743	1.318	7580	3041	7547	3196	405972	190188	14.731	19.881	0	0
3	9	7	"null"	"AI852986"	12590	3550	130	286	313	149	251	315	393	3	0	0	497	508	104	489	505	149	11	0	0	4.375	3.263	1.345	1.266	4.406	3.108	0.154	120	589	43	81	2.129	35	8	62	19	37529	60949	-0.005	0.020	-100	0
3	10	7	"Probable G protein-coupled receptor GPR3 (GPCR21). [Mouse] {Mus musculus}"	"AI854631"	12770	3560	100	3440	3355	1301	248	270	133	100	98	0	3771	3621	1322	522	534	124	100	100	0	0.982	1.003	0.995	1.000	1.528	1.002	0.905	80	405	6441	6206	-0.026	3192	3249	3107	3099	268364	289658	23.195	24.895	0	0
3	11	7	"null"	"AW538060"	12950	3550	130	245	267	143	244	267	142	14	7	0	454	462	97	474	484	108	12	0	0	-0.050	-1.917	0.914	1.095	3.489	8.298	0.003	120	531	-19	11	Error	1	-20	23	-12	31988	55481	0.000	-0.204	-100	0
3	12	7	"Transcription factor SOX-8. [Mouse] {Mus musculus}"	"AW544622"	13130	3550	100	1111	1138	357	241	279	197	96	91	0	727	725	167	438	445	92	86	68	0	3.010	3.125	3.111	3.472	2.304	3.744	0.433	80	424	1159	1184	1.590	870	289	897	287	91035	57997	4.360	3.043	0	0
3	13	7	"MYG1 protein (Gamm1 protein). [Mouse] {Mus musculus}"	"AW537649"	13320	3560	110	2448	2556	903	246	258	128	100	100	0	1236	1263	402	424	431	96	98	96	0	2.712	2.753	2.830	2.923	1.604	2.870	0.767	80	458	3014	3149	1.439	2202	812	2310	839	204462	101024	17.953	8.667	0	0
3	14	7	"null"	"C79329"	13490	3550	130	260	267	127	237	248	120	22	4	0	400	407	103	433	442	101	11	3	0	-0.697	-1.154	1.568	1.530	5.116	3.772	0.003	120	590	-10	4	Error	23	-33	30	-26	32036	48871	0.158	-0.347	-100	0
3	15	7	"NF-kappa B activator TANK {Mus musculus}"	"C86632"	13680	3550	120	5614	5612	2195	237	249	119	100	100	0	3869	3902	1578	428	434	98	100	97	0	1.563	1.547	1.515	1.644	1.679	1.554	0.880	120	512	8818	8849	0.644	5377	3441	5375	3474	673386	468286	45.067	35.388	0	0
3	16	7	"null"	"AU023392"	13870	3570	90	475	530	263	252	263	134	73	42	0	521	511	112	397	406	96	55	19	0	1.798	2.439	2.194	1.930	4.403	5.214	0.070	52	341	347	392	0.847	223	124	278	114	27537	26549	1.993	1.094	-100	0
3	17	7	"null"	"AU020447"	14040	3550	130	388	406	186	249	264	136	50	25	0	393	399	105	413	421	94	12	3	0	-6.950	-11.214	1.852	2.262	3.685	34.373	0.001	120	539	119	143	Error	139	-20	157	-14	48712	47843	1.044	-0.234	-100	0
3	18	7	"Ubiquitin-conjugating enzyme E2-17 kDa 2 (EC 6.3.2.19) (Ubiquitin- protein ligase)"	"AU017234"	14230	3550	110	9541	9194	2031	242	284	207	100	100	0	6014	6022	964	444	454	109	100	100	0	1.669	1.605	1.626	1.583	1.204	1.690	0.925	80	478	14869	14530	0.739	9299	5570	8952	5578	735549	481792	43.043	51.083	0	0
3	19	7	"null"	"AU044892"	14410	3550	110	763	812	286	240	284	210	91	68	0	824	842	202	440	451	114	92	77	0	1.362	1.423	1.479	1.459	2.107	1.596	0.423	80	434	907	974	0.446	523	384	572	402	64972	67331	2.514	3.430	-100	0
3	20	7	"null"	"AW547093"	14580	3540	110	3090	3092	794	235	261	157	100	100	0	1878	1963	400	437	442	93	100	100	0	1.981	1.872	1.849	1.854	1.386	1.981	0.838	80	467	4296	4383	0.986	2855	1441	2857	1526	247364	157073	18.032	16.355	0	0
3	21	7	"alpha-catenin-like protein VR22 {Homo sapiens}"	"AW551591"	14760	3550	100	1846	1919	539	239	263	139	100	100	0	1370	1342	297	444	448	92	100	98	0	1.735	1.871	1.789	1.893	1.503	1.953	0.753	80	369	2533	2578	0.795	1607	926	1680	898	153554	107358	11.914	9.717	0	0
3	22	7	"sphingosine-1-phosphate lyase (EC 4.-.-.-) [validated] - mouse"	"AW554387"	14930	3550	120	13213	13752	5456	239	262	141	100	100	0	7292	7450	3287	442	447	99	98	98	0	1.894	1.928	1.932	2.019	1.383	1.891	0.944	120	491	19824	20521	0.921	12974	6850	13513	7008	1650220	894036	95.674	70.737	0	0
3	23	7	"putative {Mus musculus}"	"AW557102"	15120	3560	110	1507	1544	506	237	244	114	100	100	0	1585	1586	370	440	443	93	100	100	0	1.109	1.140	1.122	1.115	1.577	1.197	0.741	80	462	2415	2453	0.149	1270	1145	1307	1146	123520	126849	11.404	12.290	0	0
3	24	7	"Myocyte-specific enhancer factor 2A. [Mouse] {Mus musculus}"	"BE331956"	15290	3550	110	3521	3636	970	242	258	137	100	100	0	3086	3144	691	449	451	93	100	100	0	1.243	1.259	1.252	1.244	1.368	1.313	0.850	80	498	5916	6089	0.314	3279	2637	3394	2695	290887	251526	24.657	28.957	0	0
3	1	8	"A.t.Nac1"	"AF198054"	11150	3740	130	274	293	188	265	308	228	6	1	0	446	451	95	470	487	142	5	0	0	-0.375	-1.474	1.000	1.050	3.333	86.105	0.000	120	584	-15	9	Error	9	-24	28	-19	35132	54128	-0.066	-0.254	-100	0
3	2	8	"Apolipoprotein D precursor (ApoD). [Mouse] {Mus musculus}"	"AI837042"	11320	3730	80	1069	1180	628	274	314	279	82	65	0	1973	2141	1060	492	501	123	98	94	0	0.537	0.549	0.532	0.527	1.774	0.562	0.737	52	290	2276	2555	-0.898	795	1481	906	1649	61377	111314	3.104	13.333	0	0
3	3	8	"potassium channel Kv4.2 {Mus musculus}"	"AI839615"	11510	3730	130	414	457	282	250	281	192	45	23	0	473	476	123	465	474	108	20	4	0	20.500	18.818	2.714	2.288	5.275	6.978	0.033	120	596	172	218	4.358	164	8	207	11	54820	57063	0.917	0.019	-100	0
3	4	8	"putative {Mus musculus}"	"AI842550"	11690	3740	100	3693	3774	1896	244	261	123	100	100	0	1825	2000	995	463	469	95	93	92	0	2.532	2.297	2.379	2.578	1.891	2.238	0.890	80	405	4811	5067	1.340	3449	1362	3530	1537	301923	159962	28.561	16.116	0	0
3	5	8	"zinc finger protein HIT-40 {Rattus norvegicus}"	"AI842894"	11890	3740	90	1280	1279	389	269	307	289	98	86	0	1073	1096	269	463	468	96	100	94	0	1.657	1.596	1.500	1.625	1.766	1.828	0.583	52	372	1621	1643	0.729	1011	610	1010	633	66517	56987	3.363	6.542	0	0
3	6	8	"null"	"AI847113"	12060	3740	90	1337	1352	417	262	271	125	100	100	0	1432	1465	388	460	465	92	100	100	0	1.106	1.085	1.100	1.083	1.492	1.099	0.744	52	322	2047	2095	0.145	1075	972	1090	1005	70328	76182	8.648	10.870	0	0
3	7	8	"putative {Mus musculus}"	"AI844098"	12230	3730	130	284	312	151	247	265	131	27	10	0	488	522	364	456	496	762	0	0	0	1.156	0.985	1.093	1.000	4.635	0.011	0.004	120	533	69	131	0.209	37	32	65	66	37447	62645	0.359	0.034	-100	0
3	8	8	"putative {Mus musculus}"	"AI854405"	12410	3730	130	314	330	166	245	308	402	5	0	0	442	466	106	455	497	743	0	0	0	-5.308	7.727	1.238	1.137	4.625	0.014	0.001	120	569	56	96	Error	69	-13	85	11	39650	55894	0.055	-0.042	-100	0
3	9	8	"NPC derived proline rich protein 1 (NDPP-1). [Mouse] {Mus musculus}"	"AI853020"	12600	3730	90	1651	1603	567	250	279	148	100	100	0	1547	1491	392	454	460	98	100	100	0	1.282	1.305	1.328	1.280	1.426	1.408	0.764	52	336	2494	2390	0.358	1401	1093	1353	1037	83374	77551	8.946	10.520	0	0
3	10	8	"potassium channel protein {Rattus norvegicus}"	"AI851236"	12770	3730	110	1406	1491	587	249	273	143	98	98	0	931	993	289	467	470	98	97	91	0	2.494	2.361	2.259	2.392	2.000	2.581	0.596	80	426	1621	1768	1.318	1157	464	1242	526	119298	79414	8.517	5.337	0	0
3	11	8	"putative {Mus musculus}"	"AW538113"	12950	3730	130	223	244	118	249	267	132	15	3	0	448	457	96	453	458	99	17	2	0	5.200	-1.250	1.415	1.406	3.510	12.473	0.002	120	550	-31	-1	2.379	-26	-5	-5	4	29331	54891	-0.174	-0.010	-100	0
3	12	8	"null"	"AW544696"	13140	3720	80	518	530	185	261	280	140	73	44	0	598	611	163	429	433	94	73	40	0	1.521	1.478	1.362	1.262	2.688	3.024	0.042	52	315	426	451	0.605	257	169	269	182	27554	31763	1.786	1.894	-100	0
3	13	8	"putative {Mus musculus}"	"AW537736"	13330	3740	100	1051	1118	453	254	269	127	100	91	0	573	609	168	432	441	94	70	38	0	5.652	4.881	4.340	4.423	2.754	6.264	0.183	80	421	938	1041	2.499	797	141	864	177	89435	48716	6.685	1.787	-100	0
3	14	8	"Unknown (protein for MGC:8251) {Mus musculus}"	"C79420"	13510	3730	110	1267	1320	454	240	247	113	100	98	0	1146	1171	265	437	445	93	100	100	0	1.449	1.471	1.427	1.429	1.532	1.632	0.698	80	401	1736	1814	0.535	1027	709	1080	734	105633	93691	9.496	7.806	0	0
3	15	8	"Similar to transforming growth factor  beta 2 {Mus musculus}"	"C86748"	13660	3730	110	937	974	353	241	248	113	98	96	0	1628	1578	431	439	448	99	100	98	0	0.585	0.644	0.656	0.608	1.863	0.613	0.609	80	440	1885	1872	-0.773	696	1189	733	1139	77953	126224	6.425	11.414	0	0
3	16	8	"null"	"AU023434"	13880	3730	110	760	771	227	250	262	125	98	91	0	753	794	308	414	423	93	93	85	0	1.504	1.371	1.445	1.524	2.235	1.294	0.332	80	468	849	901	0.589	510	339	521	380	61666	63495	4.072	3.989	-100	0
3	17	8	"null"	"AU020598"	14060	3730	120	6478	6378	2590	235	257	135	100	99	0	2548	2546	961	429	436	95	99	99	0	2.946	2.902	2.868	2.887	1.841	2.993	0.861	120	515	8362	8260	1.559	6243	2119	6143	2117	765352	305497	45.341	22.211	0	0
3	18	8	"bromodomain-containing female sterile homeotic-like protein {Mus musculus}"	"AU017327"	14250	3720	70	415	457	192	255	281	158	50	31	0	580	612	148	445	456	135	46	21	0	1.185	1.210	1.064	1.269	3.602	1.283	0.175	32	215	295	369	0.245	160	135	202	167	14634	19575	1.114	1.156	-100	0
3	19	8	"null"	"AU044992"	14400	3730	130	289	290	124	237	276	197	11	1	0	345	354	83	449	458	119	0	0	0	-0.500	-0.558	0.741	0.686	4.583	2.738	0.017	120	551	-52	-42	Error	52	-104	53	-95	34825	42523	0.071	-0.874	-100	0
3	20	8	"null"	"AW547187"	14580	3720	110	6491	6199	1716	228	245	122	100	100	0	2742	2727	628	446	450	100	100	100	0	2.728	2.618	2.711	2.605	1.385	2.770	0.867	80	449	8559	8252	1.448	6263	2296	5971	2281	495959	218183	48.803	22.770	0	0
3	21	8	"null"	"null"	14770	3720	120	6847	6739	3219	230	259	156	98	98	0	5011	5045	2049	449	450	95	100	100	0	1.450	1.416	1.420	1.339	1.636	1.462	0.942	120	485	11179	11105	0.537	6617	4562	6509	4596	808678	605388	41.538	48.368	0	0
3	22	8	"null"	"AW554432"	14940	3730	110	2500	2578	803	221	252	154	100	100	0	1964	1964	545	455	454	101	100	100	0	1.510	1.562	1.599	1.582	1.390	1.564	0.859	80	408	3788	3866	0.595	2279	1509	2357	1509	206212	157145	15.104	14.950	0	0
3	23	8	"null"	"AW557171"	15120	3740	100	682	719	308	231	245	113	95	78	0	726	723	146	442	449	97	90	70	0	1.588	1.737	1.562	1.674	2.819	2.334	0.336	80	400	735	769	0.667	451	284	488	281	57485	57847	4.195	2.825	-100	0
3	24	8	"putative {Mus musculus}"	"BE286545"	15300	3730	110	2291	2279	673	241	251	114	100	100	0	3561	3581	854	444	493	1079	100	86	0	0.658	0.650	0.640	0.631	1.351	0.656	0.872	80	504	5167	5175	-0.605	2050	3117	2038	3137	182281	286449	17.789	2.862	0	0
3	1	9	"Unknown (protein for MGC:27818) {Mus musculus}"	"AI835482"	11150	3920	130	325	481	471	301	358	270	26	15	0	522	604	280	492	530	172	26	17	0	0.800	1.607	1.111	1.232	3.647	2.271	0.320	120	521	54	292	-0.322	24	30	180	112	57704	72420	0.456	0.430	-100	0
3	2	9	"PLIC-2 {Mus musculus}"	"AI839479"	11330	3920	130	275	292	141	258	311	238	9	0	0	483	494	111	482	499	147	10	1	0	17.000	2.833	1.607	1.505	4.309	2.731	0.187	120	510	18	46	4.087	17	1	34	12	35004	59266	-0.080	-0.034	-100	0
3	3	9	"tetracycline transporter-like protein {Mus musculus}"	"AI840843"	11510	3920	130	259	279	119	237	261	128	18	5	0	456	464	99	462	465	103	18	1	0	-3.667	21.000	0.997	0.954	4.395	145.572	0.000	120	492	16	44	Error	22	-6	42	2	33484	55645	0.141	-0.010	-100	0
3	4	9	"null"	"AI843537"	11690	3910	130	259	270	118	248	269	125	19	3	0	447	460	106	463	469	99	16	6	0	-0.687	-7.333	0.949	1.046	4.053	6.545	0.004	120	541	-5	19	Error	11	-16	22	-3	32351	55256	0.008	-0.091	-100	0
3	5	9	"Unknown (protein for MGC:8159) {Mus musculus}"	"AI846687"	11870	3910	130	252	265	122	263	279	134	14	5	0	480	479	105	458	464	96	22	7	0	-0.500	0.095	1.467	1.230	4.444	28.977	0.000	120	571	11	23	Error	-11	22	2	21	31818	57439	-0.104	0.156	-100	0
3	6	9	"HIRA protein (TUP1 like enhancer of split protein 1). [Mouse] {Mus musculus}"	"AI849530"	12050	3910	130	247	264	114	262	278	136	12	1	0	497	498	126	465	471	94	27	6	0	-0.469	0.061	0.908	1.055	3.738	15.646	0.000	120	498	17	35	Error	-15	32	2	33	31664	59816	-0.103	0.287	-100	0
3	7	9	"BM-008 {Homo sapiens}"	"AI850013"	12230	3910	130	246	263	138	238	265	178	12	2	0	466	466	93	500	547	803	0	0	0	-0.235	-0.735	1.419	1.115	3.700	0.008	0.002	120	510	-26	-9	Error	8	-34	25	-34	31534	55893	-0.011	-0.101	-100	0
3	8	9	"null"	"AI852773"	12410	3910	130	205	217	115	228	255	178	5	0	0	513	520	138	494	556	838	0	0	0	-1.211	-0.423	1.190	1.409	3.673	9.721	0.002	120	472	-4	15	Error	-23	19	-11	26	26065	62386	-0.213	-0.043	-100	0
3	9	9	"null"	"AI854251"	12590	3910	130	250	259	104	251	277	146	10	0	0	474	466	102	470	478	124	10	0	0	-0.250	-2.000	1.191	1.204	3.165	0.611	0.000	120	508	3	4	Error	-1	4	8	-4	31063	55865	-0.123	-0.097	-100	0
3	10	9	"blank"	"null"	12770	3910	130	219	249	124	259	275	137	14	3	0	471	473	102	465	469	96	23	4	0	-6.667	-1.250	1.191	1.274	2.621	4.659	0.015	120	502	-34	-2	Error	-40	6	-10	8	29885	56744	-0.190	0.042	-100	0
3	11	9	"48 kDa acyl-CoA thioester hydrolase  mitochondrial precursor (EC 3.1.2.-) (p48) (Mt-ACT48)"	"AW538863"	12960	3910	130	386	433	265	249	261	126	50	30	0	467	490	140	450	455	102	28	15	0	8.059	4.600	1.821	1.803	4.113	4.571	0.061	120	539	154	224	3.011	137	17	184	40	51981	58791	1.365	0.343	-100	0
3	12	9	"hypothetical protein DKFZp434K233.1 - human (fragment)"	"AW545788"	13140	3910	130	253	267	114	251	273	138	17	0	0	447	456	101	440	447	100	17	4	0	0.286	1.000	1.443	1.544	4.274	6.408	0.008	120	528	9	32	-1.807	2	7	16	16	32052	54664	-0.043	0.090	-100	0
3	13	9	"tumor necrosis factor alpha-induced protein 2 - mouse"	"C76826"	13320	3910	130	247	259	123	252	269	132	12	4	0	447	446	97	451	453	98	13	1	0	1.250	-1.400	1.466	1.339	4.466	12.203	0.002	120	487	-9	2	0.322	-5	-4	7	-5	31072	53554	-0.076	-0.071	-100	0
3	14	9	"KIAA1171 protein {Homo sapiens}"	"C80375"	13500	3910	130	271	272	129	255	264	134	17	5	0	477	482	113	443	448	98	25	7	0	0.471	0.436	1.182	1.130	5.261	3.482	0.009	120	526	50	56	-1.087	16	34	17	39	32669	57820	0.060	0.347	-100	0
3	15	9	"null"	"C87716"	13680	3910	130	217	239	115	254	262	126	10	3	0	458	459	108	441	450	97	19	4	0	-2.176	-0.833	0.939	0.978	3.989	0.148	0.004	120	497	-20	3	Error	-37	17	-15	18	28637	55090	-0.183	0.093	-100	0
3	16	9	"blank"	"null"	13860	3910	130	229	235	111	248	259	127	11	2	0	443	451	90	444	449	92	15	2	0	19.000	-1.857	1.450	1.308	4.446	56.100	0.000	120	502	-20	-6	4.248	-19	-1	-13	7	28212	54157	-0.189	0.022	-100	0
3	17	9	"null"	"AU014626"	14040	3910	130	246	238	106	234	251	131	10	0	0	439	459	94	449	452	94	18	5	0	-1.200	0.400	1.617	1.675	4.068	11.513	0.005	120	514	2	14	Error	12	-10	4	10	28535	55065	-0.099	0.074	-100	0
3	18	9	"null"	"AU018221"	14220	3910	130	220	236	102	238	254	134	10	0	0	449	444	85	448	458	113	10	0	0	-18.000	0.500	1.387	1.430	4.727	0.241	0.008	120	529	-17	-6	Error	-18	1	-2	-4	28289	53226	-0.134	-0.124	-100	0
3	19	9	""	"AU041544"	14400	3910	130	252	265	119	239	254	130	14	4	0	429	447	104	441	448	101	18	3	0	-1.083	4.333	1.259	1.315	3.742	284.443	0.000	120	496	1	32	Error	13	-12	26	6	31827	53601	0.085	-0.010	-100	0
3	20	9	"Cytochrome c oxidase polypeptide VIIb  mitochondrial precursor (EC 1.9.3.1). [Mouse] {Mus musculus}"	"AW548431"	14580	3910	130	249	258	116	245	262	127	20	3	0	458	468	98	450	452	98	19	4	0	0.500	0.722	0.941	1.135	4.765	149.448	0.000	120	536	12	31	-1.000	4	8	13	18	30993	56122	-0.031	0.163	-100	0
3	21	9	"ubiquitous alpha-2 3-sialyltransferase VI {Mus musculus}"	"AW552396"	14760	3910	130	250	284	144	245	259	149	19	5	0	413	407	92	447	447	98	5	1	0	-0.147	-0.975	1.012	1.251	5.061	0.004	0.000	120	540	-29	-1	Error	5	-34	39	-40	34090	48858	0.168	-0.408	-100	0
3	22	9	"null"	"AW555202"	14950	3910	120	973	958	331	243	259	154	97	90	0	953	985	274	445	449	94	97	90	0	1.437	1.324	1.347	1.371	2.257	1.373	0.504	120	470	1238	1255	0.523	730	508	715	540	114973	118190	4.539	5.702	0	0
3	23	9	"null"	"AW557979"	15120	3910	130	259	293	159	239	254	122	22	11	0	413	423	98	434	441	94	14	3	0	-0.952	-4.909	1.600	1.372	4.135	0.079	0.004	120	485	-1	43	Error	20	-21	54	-11	35118	50800	0.320	-0.191	-100	0
3	24	9	"blank"	"null"	15300	3910	130	267	286	143	237	250	118	25	10	0	426	430	95	437	481	989	0	0	0	-2.727	-7.000	1.551	1.451	5.006	0.070	0.001	120	600	19	42	Error	30	-11	49	-7	34372	51578	0.305	-0.052	-100	0
3	1	10	"null"	"AI835322"	11150	4100	130	280	332	257	298	337	237	11	5	0	468	490	158	471	496	150	12	5	0	6.000	1.789	1.557	1.227	5.403	3.298	0.172	120	512	-21	53	2.585	-18	-3	34	19	39827	58831	-0.021	-0.040	-100	0
3	2	10	"growth hormone-inducible membrane protein {Mus musculus}"	"AI838066"	11330	4100	130	254	296	178	257	297	216	12	3	0	492	508	123	467	484	131	18	7	0	-0.120	0.951	1.487	1.331	6.043	2.352	0.048	120	457	22	80	Error	-3	25	39	41	35498	60902	-0.005	0.183	-100	0
3	3	10	"CD83 {Mus musculus}"	"AI837100"	11510	4100	130	265	290	148	231	253	128	30	10	0	435	445	91	456	457	95	11	3	0	-1.619	-5.364	1.141	1.149	5.512	24.639	0.001	120	554	13	48	Error	34	-21	59	-11	34858	53360	0.289	-0.126	-100	0
3	4	10	"null"	"AI843605"	11700	4100	80	988	961	484	235	257	125	92	84	0	637	664	235	459	460	99	65	46	0	4.230	3.541	3.043	2.896	2.236	3.636	0.304	52	308	931	931	2.081	753	178	726	205	49986	34543	5.632	2.061	-100	0
3	5	10	"beta-1 4-galactosyltransferase II {Mus musculus}"	"AI846080"	11870	4110	90	547	575	243	248	264	133	76	55	0	559	575	152	450	454	98	51	28	0	2.743	2.616	2.532	2.361	3.252	3.171	0.139	52	366	408	452	1.456	299	109	327	125	29904	29922	2.338	1.235	-100	0
3	6	10	"bromodomain PHD finger transcription factor {Homo sapiens}"	"AI848250"	12050	4090	130	255	266	133	254	270	133	14	5	0	470	474	107	464	469	99	20	3	0	0.167	1.200	1.060	1.129	3.798	0.071	0.002	120	579	7	22	-2.585	1	6	12	10	31878	56856	-0.030	0.051	-100	0
3	7	10	"9ORF binding protein 1 {Mus musculus}"	"AI854351"	12250	4100	80	583	629	312	257	292	208	59	40	0	820	1125	1678	504	524	285	57	19	0	1.032	0.599	0.857	0.891	4.234	0.042	0.014	52	300	642	993	0.045	326	316	372	621	32685	58480	1.620	2.109	-100	0
3	8	10	"Carbohydrate kinase-like protein (EC 2.7.1.-). [Mouse] {Mus musculus}"	"AI852803"	12410	4090	130	205	282	433	234	261	178	13	4	0	502	688	1601	506	526	243	5	2	0	7.250	0.264	1.236	1.192	4.095	0.083	0.053	120	500	-33	230	2.858	-29	-4	48	182	33825	82546	0.118	0.667	-100	0
3	9	10	"putative {Mus musculus}"	"AI854278"	12600	4090	130	286	299	138	245	263	122	28	9	0	411	425	93	474	481	130	3	0	0	-0.651	-1.102	1.147	1.316	5.634	0.132	0.003	120	464	-22	5	Error	41	-63	54	-49	35830	50989	0.295	-0.431	-100	0
3	10	10	"blank"	"null"	12780	4090	130	240	257	134	243	262	122	18	5	0	460	458	105	449	459	102	16	5	0	-0.273	1.556	1.419	1.390	3.915	6.297	0.005	120	511	8	23	Error	-3	11	14	9	30892	55013	-0.041	-0.010	-100	0
3	11	10	"CDA02 {Homo sapiens}"	"AW539102"	12970	4100	90	3689	3803	1929	241	256	128	100	100	0	1702	1745	729	446	455	106	100	98	0	2.745	2.742	2.965	2.741	1.549	2.950	0.817	52	322	4704	4861	1.457	3448	1256	3562	1299	197767	90762	27.711	12.170	0	0
3	12	10	"60 kDa heat shock protein  mitochondrial precursor (Hsp60) (60 kDa chaperonin) (CPN60)"	"AW536151"	13140	4090	130	253	260	125	238	254	119	20	5	0	443	452	89	446	451	107	13	3	0	-5.000	3.667	1.562	1.569	5.162	2781.239	0.000	120	536	12	28	Error	15	-3	22	6	31226	54280	0.050	0.009	-100	0
3	13	10	"null"	"C76908"	13320	4090	130	247	254	108	238	252	127	14	3	0	442	444	100	450	449	96	15	3	0	-1.125	-2.667	1.191	1.307	5.870	12.495	0.002	120	513	1	10	Error	9	-8	16	-6	30420	53282	0.016	-0.052	-100	0
3	14	10	"putative {Mus musculus}"	"C80444"	13510	4100	80	1084	1122	444	234	250	128	100	94	0	658	699	174	444	445	96	82	51	0	3.972	3.482	3.968	3.578	2.270	4.510	0.301	52	280	1064	1143	1.990	850	214	888	255	58361	36362	6.813	2.646	0	0
3	15	10	"null"	"C87807"	13680	4090	130	238	260	124	245	258	128	20	3	0	450	450	86	444	450	96	15	2	0	-1.167	2.500	1.689	1.662	4.178	336.277	0.000	120	480	-1	21	Error	-7	6	15	6	31175	53988	0.016	0.000	-100	0
3	16	10	"putative {Mus musculus}"	"AU024269"	13860	4090	130	273	288	128	235	251	119	24	9	0	362	376	90	451	451	95	5	0	0	-0.427	-0.707	0.992	0.970	4.029	0.060	0.001	120	525	-51	-22	Error	38	-89	53	-75	34598	45152	0.311	-0.789	-100	0
3	17	10	"CHO1 antigen - Chinese hamster"	"AU014705"	14060	4100	90	626	666	276	236	249	121	92	76	0	432	436	111	434	437	97	15	3	0	-195.000	215.000	5.167	5.444	1.916	14.804	0.026	52	331	388	432	Error	390	-2	430	2	34625	22695	3.446	-0.010	-100	0
3	18	10	"null"	"AU040124"	14220	4090	130	204	230	113	245	255	125	12	2	0	463	464	82	438	443	95	18	1	0	-1.640	-0.577	1.533	1.251	4.159	4188.559	0.000	120	512	-16	11	Error	-41	25	-15	26	27571	55727	-0.200	0.221	-100	0
3	19	10	"unknown {Mus musculus}"	"AU041625"	14410	4090	100	3801	3403	1299	249	260	129	98	98	0	2212	2204	832	449	461	100	100	96	0	2.015	1.797	1.879	1.843	1.918	1.832	0.819	80	368	5315	4909	1.011	3552	1763	3154	1755	272268	176348	24.364	17.430	0	0
3	20	10	"Von Hippel-Lindau disease tumor suppressor. [Mouse] {Mus musculus}"	"AW548526"	14570	4090	100	788	874	347	250	260	116	96	92	0	830	827	195	445	456	97	95	82	0	1.397	1.634	1.683	1.676	2.368	1.992	0.416	80	399	923	1006	0.483	538	385	624	382	69920	66124	5.293	3.825	-100	0
3	21	10	"putative {Mus musculus}"	"AW552447"	14760	4090	110	1895	1971	646	236	250	129	100	100	0	1003	1001	268	441	444	92	97	93	0	2.952	3.098	3.114	3.161	1.651	3.227	0.655	80	448	2221	2295	1.562	1659	562	1735	560	157679	80080	13.341	6.054	0	0
3	22	10	"cAMP-regulated phosphoprotein {Mus musculus}"	"AW555292"	14940	4100	120	8092	7292	2569	235	251	133	100	100	0	4251	3975	1202	431	438	94	100	100	0	2.057	1.991	1.953	1.940	1.671	2.072	0.890	120	492	11677	10601	1.040	7857	3820	7057	3544	874986	477031	52.940	37.628	0	0
3	23	10	"null"	"null"	15130	4100	120	7717	7368	1906	238	251	120	100	100	0	2579	2406	796	424	436	95	95	95	0	3.471	3.597	3.490	3.854	1.672	3.556	0.891	120	441	9634	9112	1.795	7479	2155	7130	1982	884126	288660	59.308	20.737	0	0
3	24	10	"blank"	"null"	15300	4090	130	263	265	132	238	250	124	24	5	0	438	445	96	441	446	101	12	3	0	-8.333	6.750	1.130	1.208	4.009	4.192	0.004	120	556	22	31	Error	25	-3	27	4	31771	53349	0.121	-0.010	-100	0
3	1	11	"Guanine nucleotide releasing protein (GNRP) (Ras-specific nucleotide exchange factor CDC25)"	"AI836133"	11150	4280	130	260	277	143	283	327	233	6	0	0	428	440	98	461	480	136	5	0	0	0.697	0.286	1.066	1.049	4.711	2.735	0.307	120	512	-56	-27	-0.521	-23	-33	-6	-21	33226	52841	-0.215	-0.294	-100	0
3	2	11	"null"	"AI838136"	11330	4280	130	243	275	143	273	322	232	9	0	0	452	454	94	461	481	136	9	0	0	3.333	-0.286	1.343	1.344	5.816	2.504	0.097	120	504	-39	-5	1.737	-30	-9	2	-7	32990	54427	-0.203	-0.199	-100	0
3	3	11	"Unknown (protein for MGC:17315) {Homo sapiens}"	"AI837161"	11520	4280	80	1229	1319	653	242	267	133	96	90	0	989	1063	378	442	463	308	78	40	0	1.804	1.734	1.827	1.707	2.302	1.362	0.335	52	282	1534	1698	0.852	987	547	1077	621	68595	55282	7.910	1.948	0	0
3	4	11	"DBY protein {Mus musculus}"	"AI843285"	11690	4280	130	310	314	138	239	259	132	36	9	0	424	428	93	454	465	221	0	0	0	-2.367	-2.885	1.296	1.637	3.861	0.034	0.001	120	607	41	49	Error	71	-30	75	-26	37653	51409	0.417	-0.167	-100	0
3	5	11	"null"	"AI846145"	11890	4280	80	2637	3189	1896	266	276	122	100	98	0	1890	1932	805	453	458	102	100	100	0	1.650	1.976	1.873	1.831	1.535	2.224	0.835	52	286	3808	4402	0.722	2371	1437	2923	1479	165829	100481	23.877	14.451	0	0
3	6	11	"hypothetical protein {Mus musculus}"	"AI848277"	12050	4270	130	253	265	147	255	264	121	18	8	0	477	482	92	453	459	100	23	3	0	-0.083	0.345	1.500	1.285	3.620	0.041	0.001	120	562	22	39	Error	-2	24	10	29	31743	57888	0.008	0.230	-100	0
3	7	11	"Trifunctional enzyme alpha subunit  mitochondrial precursor (TP-alpha)"	"AI854391"	12240	4290	80	1397	1495	779	245	259	121	100	92	0	1292	1471	714	458	466	98	98	84	0	1.381	1.234	1.149	1.362	1.975	1.186	0.751	52	286	1986	2263	0.466	1152	834	1250	1013	77747	76478	10.215	10.255	0	0
3	8	11	"Unknown (protein for IMAGE:3499725) {Mus musculus}"	"AI852916"	12420	4270	130	239	255	118	242	269	196	7	0	0	467	464	111	478	480	118	10	1	0	0.273	-0.929	0.990	1.150	5.199	0.035	0.001	120	499	-14	-1	-1.874	-3	-11	13	-14	30556	55703	-0.071	-0.136	-100	0
3	9	11	"unnamed protein product {Homo sapiens}"	"AI854304"	12600	4270	130	221	236	116	244	276	201	6	0	0	461	468	88	466	471	121	6	0	0	4.600	-4.000	1.857	1.687	5.220	0.063	0.005	120	454	-28	-6	2.202	-23	-5	-8	2	28260	56136	-0.199	-0.025	-100	0
3	10	11	"blank"	"null"	12780	4270	130	235	251	102	236	261	124	13	3	0	445	455	97	443	454	104	17	2	0	-0.500	1.250	1.110	1.021	4.793	12.010	0.001	120	466	1	27	Error	-1	2	15	12	30076	54541	-0.081	0.010	-100	0
3	11	11	"FAS antigen ligand. [Mouse] {Mus musculus}"	"AW539228"	12960	4270	130	243	266	125	236	260	128	21	3	0	434	443	99	440	448	104	18	3	0	-1.167	10.000	1.300	0.988	4.800	6.469	0.004	120	568	1	33	Error	7	-6	30	3	31917	53111	0.047	-0.048	-100	0
3	12	11	"SCF complex protein Skp1 {Mus musculus}"	"AW536095"	13140	4280	90	20471	19923	7209	244	294	426	100	100	0	11475	11336	3641	441	450	120	100	100	0	1.833	1.806	1.765	1.777	1.196	1.869	0.946	52	322	31261	30574	0.874	20227	11034	19679	10895	1036017	589464	46.077	90.717	0	0
3	13	11	"putative {Mus musculus}"	"C76978"	13320	4270	130	261	260	110	233	267	346	1	0	0	444	452	95	442	447	112	13	3	0	14.000	2.700	1.307	1.652	4.274	0.101	0.002	120	510	30	37	3.807	28	2	27	10	31141	54216	-0.020	0.045	-100	0
3	14	11	"null"	"C80567"	13500	4270	130	317	318	130	232	245	118	38	12	0	397	401	103	437	437	96	11	2	0	-2.125	-2.389	1.281	1.103	3.985	0.162	0.007	120	521	45	50	Error	85	-40	86	-36	38192	48139	0.619	-0.375	-100	0
3	15	11	"null"	"C87890"	13680	4270	130	216	240	121	233	254	126	16	4	0	455	458	104	444	448	94	24	3	0	-1.545	0.500	1.460	1.410	3.533	22.875	0.001	120	457	-6	21	Error	-17	11	7	14	28816	55005	-0.111	0.106	-100	0
3	16	11	"null"	"AU024332"	13860	4270	130	231	242	117	234	254	123	21	1	0	438	446	93	449	447	96	14	0	0	0.273	-2.667	1.179	1.338	3.814	29.478	0.000	120	497	-14	5	-1.874	-3	-11	8	-3	28999	53537	-0.098	-0.010	-100	0
3	17	11	"Similar to prostate tumor over expressed gene 1 {Mus musculus}"	"AU014774"	14050	4270	100	655	676	244	248	256	118	93	73	0	516	543	159	414	427	100	50	28	0	3.990	3.318	2.885	3.326	3.303	4.125	0.095	80	379	509	557	1.996	407	102	428	129	54054	43400	3.559	1.160	-100	0
3	18	11	"null"	"AU040196"	14220	4270	130	237	251	118	247	253	122	14	0	0	434	445	96	423	429	98	21	5	0	-0.909	0.182	1.382	1.483	3.319	5.442	0.005	120	478	1	26	Error	-10	11	4	22	30087	53389	-0.016	0.163	-100	0
3	19	11	"null"	"AU041706"	14400	4270	130	366	380	188	252	262	123	46	25	0	373	391	101	432	441	104	10	1	0	-1.932	-3.122	1.438	1.573	4.851	0.030	0.000	120	530	55	87	Error	114	-59	128	-41	45643	46875	0.959	-0.481	-100	0
3	20	11	"null"	"AW548633"	14580	4270	100	3632	3687	1422	253	262	114	100	98	0	1525	1425	485	428	438	99	95	93	0	3.080	3.444	3.290	3.678	1.780	3.530	0.797	80	392	4476	4431	1.623	3379	1097	3434	997	294984	113960	30.044	9.970	0	0
3	21	11	"null"	"AW552319"	14770	4280	120	6085	5694	2133	235	253	124	100	100	0	3439	3353	1290	437	445	91	95	94	0	1.949	1.872	1.790	2.087	2.063	1.921	0.832	120	498	8852	8375	0.963	5850	3002	5459	2916	683232	402399	43.879	31.956	0	0
3	22	11	"null"	"AW555355"	14950	4270	100	838	865	329	233	250	124	95	88	0	716	725	168	435	435	90	87	76	0	2.153	2.179	2.112	2.256	2.776	2.647	0.354	80	349	886	922	1.106	605	281	632	290	69222	58027	4.960	3.222	-100	0
3	23	11	"zinc finger protein {Homo sapiens}"	"AW558100"	15130	4280	120	13871	12885	3784	242	254	115	100	100	0	8475	7643	2774	430	437	95	100	98	0	1.694	1.753	1.707	1.959	2.008	1.725	0.913	120	440	21674	19856	0.761	13629	8045	12643	7213	1546194	917151	109.835	75.853	0	0
3	24	11	"blank"	"null"	15310	4270	130	256	281	143	248	260	116	25	10	0	443	459	107	441	446	105	21	5	0	4.000	1.833	1.234	1.553	4.140	0.094	0.000	120	555	10	51	2.000	8	2	33	18	33680	55089	0.181	0.124	-100	0
3	1	12	"ATP specific succinyl CoA synthetase beta subunit precursor {Homo sapiens}"	"AI835580"	11150	4460	130	247	261	130	267	291	174	7	1	0	439	460	123	459	471	122	10	1	0	1.000	-6.000	1.063	1.129	3.592	2.027	0.128	120	521	-40	-5	0.000	-20	-20	-6	1	31350	55183	-0.172	-0.090	-100	0
3	2	12	"Dickkopf related protein-3 precursor (Dkk-3) (Dickkopf-3) (mDkk-3). [Mouse] {Mus musculus}"	"AI838192"	11330	4460	130	281	306	163	275	302	176	13	5	0	454	471	120	461	476	122	11	2	0	-0.857	3.100	1.161	1.195	4.719	3.155	0.059	120	522	-1	41	Error	6	-7	31	10	36715	56484	0.023	-0.041	-100	0
3	3	12	"Unknown (protein for MGC:11477) {Mus musculus}"	"AI837222"	11510	4460	130	256	275	135	269	284	132	14	5	0	424	448	118	445	460	232	4	0	0	0.619	2.000	1.054	0.832	3.913	5.726	0.007	120	554	-34	9	-0.692	-13	-21	6	3	33004	53791	-0.068	-0.052	-100	0
3	4	12	"Serine palmitoyltransferase 1 (EC 2.3.1.50) (Long chain base biosynthesis protein 1) (LCB 1)"	"AI845392"	11690	4460	130	258	267	132	261	273	132	14	3	0	443	445	87	447	459	232	0	0	0	0.750	-3.000	1.522	1.425	4.916	47.448	0.000	120	545	-7	4	-0.415	-3	-4	6	-2	32063	53340	-0.045	-0.060	-100	0
3	5	12	"translation initiation factor eIF-2 alpha chain - rat"	"AI846826"	11880	4460	130	251	275	133	249	267	133	19	4	0	448	457	95	442	446	103	20	0	0	0.333	1.733	1.000	1.098	4.499	32.642	0.000	120	576	8	41	-1.585	2	6	26	15	32982	54824	0.060	0.107	-100	0
3	6	12	"HSPC300 {Homo sapiens}"	"AI848305"	12060	4460	130	253	265	122	257	267	130	12	4	0	455	461	100	444	446	96	17	5	0	-0.364	0.471	0.889	1.094	3.804	0.078	0.002	120	546	7	25	Error	-4	11	8	17	31811	55297	-0.015	0.156	-100	0
3	7	12	"HSPC028 protein {Mus musculus}"	"AI850153"	12240	4450	130	256	261	123	252	264	123	17	2	0	442	441	80	446	451	93	11	0	0	-1.000	-1.800	1.178	1.354	3.981	26.667	0.001	120	549	0	4	Error	4	-4	9	-5	31365	52959	-0.024	-0.108	-100	0
3	8	12	"Unknown (protein for MGC:28462) {Mus musculus}"	"AI852962"	12420	4450	130	368	428	242	238	262	190	40	20	0	445	472	137	447	459	118	25	5	0	-65.000	7.600	1.683	1.494	3.723	8.134	0.015	120	515	128	215	Error	130	-2	190	25	51409	56613	0.874	0.110	-100	0
3	9	12	"brain and kidney proline oxidase 2 {Mus musculus}"	"AI850855"	12600	4450	130	248	258	131	243	270	195	11	1	0	463	463	95	446	457	121	13	1	0	0.294	0.882	1.140	1.313	5.085	11.327	0.001	120	497	22	32	-1.766	5	17	15	17	30984	55514	-0.062	0.050	-100	0
3	10	12	"blank"	"null"	12780	4450	130	248	262	112	243	266	128	15	3	0	452	456	100	440	447	101	23	4	0	0.417	1.188	0.886	0.893	5.922	0.006	0.000	120	498	17	35	-1.263	5	12	19	16	31478	54779	-0.031	0.089	-100	0
3	11	12	"null"	"AW539290"	12950	4450	90	3767	3692	1460	253	268	128	100	100	0	2700	2797	1088	427	436	100	100	100	0	1.546	1.451	1.522	1.479	1.439	1.461	0.833	52	340	5787	5809	0.629	3514	2273	3439	2370	191991	145458	26.750	23.610	0	0
3	12	12	"heat shock protein 86 - mouse"	"AW536140"	13140	4450	130	236	253	130	245	281	326	1	0	0	447	457	102	426	434	104	22	4	0	-0.429	0.258	1.198	1.586	4.009	0.106	0.003	120	590	12	39	Error	-9	21	8	31	30400	54817	-0.086	0.221	-100	0
3	13	12	""	"C77056"	13320	4450	130	234	256	123	239	274	332	1	0	0	438	439	95	419	425	104	22	0	0	-0.263	0.850	1.167	1.140	3.952	8.037	0.003	120	561	14	37	Error	-5	19	17	20	30699	52738	-0.054	0.135	-100	0
3	14	12	"null"	"C80654"	13520	4460	100	807	867	342	246	258	117	95	88	0	546	579	150	410	418	93	65	37	0	4.125	3.675	3.778	3.782	3.590	4.433	0.216	80	391	697	790	2.044	561	136	621	169	69351	46331	5.205	1.731	-100	0
3	15	12	"null"	"C87987"	13680	4450	130	250	264	119	239	253	119	16	5	0	431	435	96	434	438	96	15	3	0	-3.667	25.000	1.213	1.362	5.327	9.638	0.002	120	490	8	26	Error	11	-3	25	1	31676	52241	0.092	-0.031	-100	0
3	16	12	"gene trap ankyrin repeat containing protein {Mus musculus}"	"AU024419"	13860	4450	130	225	247	130	235	251	123	16	5	0	438	439	101	445	446	96	13	5	0	1.429	-2.000	1.263	1.164	3.246	14.799	0.002	120	515	-17	6	0.515	-10	-7	12	-6	29651	52702	-0.033	-0.073	-100	0
3	17	12	"Unknown (protein for MGC:18906) {Mus musculus}"	"AU014846"	14040	4450	130	214	237	110	236	249	121	15	3	0	433	448	104	429	434	91	24	5	0	-5.500	0.053	1.502	1.374	3.749	0.217	0.006	120	512	-18	20	Error	-22	4	1	19	28436	53763	-0.099	0.154	-100	0
3	18	12	"Unknown (protein for MGC:12123) {Mus musculus}"	"AU040277"	14220	4450	130	242	261	127	234	247	117	20	5	0	452	459	106	423	429	95	26	9	0	0.276	0.750	1.082	1.010	3.075	6.579	0.006	120	498	37	63	-1.858	8	29	27	36	31260	55124	0.120	0.316	-100	0
3	19	12	"null"	"AU041770"	14400	4450	100	590	672	343	235	247	116	87	65	0	523	569	159	422	428	99	51	32	0	3.515	2.973	2.457	2.720	3.076	3.856	0.199	80	361	456	584	1.813	355	101	437	147	53783	45546	3.664	1.424	-100	0
3	20	12	"vimentin {Mus musculus}"	"AW548722"	14580	4450	130	247	263	127	229	248	111	24	8	0	426	432	89	425	433	94	15	1	0	18.000	4.857	0.981	1.169	3.395	0.009	0.000	120	503	19	41	4.170	18	1	34	7	31569	51810	0.135	-0.011	-100	0
3	21	12	"putative {Mus musculus}"	"AW552368"	14760	4450	120	2040	2121	835	231	250	111	98	98	0	1300	1278	436	436	443	96	96	91	0	2.094	2.245	2.185	2.344	1.867	2.309	0.762	120	444	2673	2732	1.066	1809	864	1890	842	254478	153411	16.856	8.698	0	0
3	22	12	"UDP-Gal:betaGlcNAc beta 1 4-galactosyltransferase  polypeptide 3 {Mus musculus}"	"AW555479"	14950	4450	130	226	235	113	244	258	120	14	1	0	446	454	110	438	440	92	25	9	0	-2.250	-0.562	1.006	1.052	4.895	5.542	0.003	120	519	-10	7	Error	-18	8	-9	16	28182	54526	-0.192	0.152	-100	0
3	23	12	"Unknown (protein for MGC:27569) {Mus musculus}"	"AW558158"	15130	4460	120	3624	3695	819	231	255	131	100	100	0	2034	2037	466	433	436	97	99	99	0	2.119	2.160	2.166	2.249	1.645	2.227	0.809	120	436	4994	5068	1.084	3393	1601	3464	1604	443364	244464	26.260	16.505	0	0
3	24	12	"blank"	"null"	15310	4450	130	256	263	130	231	250	122	20	5	0	414	425	94	442	448	103	12	0	0	-0.893	-1.882	1.547	1.709	3.566	0.083	0.002	120	557	-3	15	Error	25	-28	32	-17	31537	51045	0.107	-0.223	-100	0
3	1	13	"null"	"AI836338"	11150	4640	130	250	272	137	259	273	132	18	5	0	429	435	102	443	451	100	11	5	0	0.643	-1.625	1.095	1.223	4.852	0.016	0.000	120	609	-23	5	-0.637	-9	-14	13	-8	32627	52191	-0.008	-0.160	-100	0
3	2	13	"ribosomal protein S16  cytosolic [validated] - human"	"AI838826"	11330	4650	80	5736	5825	2709	240	254	129	100	100	0	2046	1996	874	447	456	98	98	94	0	3.437	3.606	3.520	3.861	1.502	3.603	0.875	52	320	7095	7134	1.781	5496	1599	5585	1549	302878	103782	43.186	15.714	0	0
3	3	13	"Microsomal signal peptidase 18 kDa subunit (EC 3.4.-.-) (SPase 18 kDa subunit) (SPC18)"	"AI840862"	11510	4640	90	6174	6296	2624	264	277	127	100	100	0	3013	2991	1052	435	443	97	100	100	0	2.292	2.360	2.370	2.326	1.298	2.529	0.895	52	390	8488	8588	1.197	5910	2578	6032	2556	327373	155532	47.394	26.268	0	0
3	4	13	"Heterogeneous nuclear ribonucleoproteins A2/B1 (hnRNP A2 / hnRNP B1). [Human] {Homo sapiens}"	"AI843545"	11710	4640	80	13202	13484	6705	255	269	127	100	100	0	5830	5991	2497	433	437	99	100	100	0	2.399	2.380	2.273	2.290	1.236	2.565	0.913	52	313	18344	18787	1.262	12947	5397	13229	5558	701156	311537	104.055	56.101	0	0
3	5	13	"QUAKING isoform 6 {Homo sapiens}"	"AI846695"	11870	4640	80	5316	5311	2021	247	267	130	100	100	0	2987	2988	965	423	427	95	100	100	0	1.977	1.974	1.908	1.950	1.295	2.086	0.878	52	312	7633	7629	0.983	5069	2564	5064	2565	276149	155365	38.800	26.958	0	0
3	6	13	"unknown {Mus musculus}"	"AI848227"	12070	4640	80	4521	4347	1975	267	278	128	100	100	0	4940	4895	1912	433	433	88	100	100	0	0.944	0.914	0.886	0.871	1.330	0.956	0.901	52	320	8761	8542	-0.083	4254	4507	4080	4462	226031	254542	31.789	50.705	0	0
3	7	13	"null"	"AI850023"	12240	4640	90	7399	7283	2053	257	290	211	100	100	0	2956	2897	730	436	438	94	100	100	0	2.834	2.855	2.834	2.848	1.275	3.073	0.865	52	386	9662	9487	1.503	7142	2520	7026	2461	378732	150648	33.142	26.160	0	0
3	8	13	"Fibromodulin precursor (FM). [Mouse] {Mus musculus}"	"AI852780"	12430	4630	90	2177	2188	687	252	281	160	100	100	0	907	911	194	432	439	98	98	92	0	4.053	4.042	4.036	4.164	1.625	4.924	0.568	52	383	2400	2415	2.019	1925	475	1936	479	113771	47397	11.919	4.816	0	0
3	9	13	"putative {Mus musculus}"	"AI854257"	12610	4640	100	2292	2376	902	245	264	121	100	100	0	1295	1349	375	431	438	99	100	100	0	2.369	2.321	2.294	2.266	1.585	2.497	0.798	80	417	2911	3049	1.244	2047	864	2131	918	190090	107910	17.455	9.202	0	0
3	10	13	"blank"	"null"	12780	4630	130	254	260	111	252	270	130	15	1	0	421	423	92	433	438	95	15	1	0	-0.167	-0.800	1.284	1.139	3.963	197.366	0.000	120	504	-10	-2	Error	2	-12	8	-10	31198	50802	-0.077	-0.158	-100	0
3	11	13	"DnaJ homolog subfamily A member 2 (mDj3). [Mouse] {Mus musculus}"	"AW538967"	12960	4640	110	6321	6415	2159	255	268	128	100	100	0	2872	2914	856	422	428	96	100	100	0	2.476	2.472	2.393	2.461	1.311	2.591	0.889	80	435	8516	8652	1.308	6066	2450	6160	2492	513183	233111	48.023	25.896	0	0
3	12	13	"4F2 cell-surface antigen heavy chain (4F2hc). [Mouse] {Mus musculus}"	"AW545809"	13130	4640	110	16912	15666	5125	253	273	155	100	100	0	4743	4558	1271	405	407	97	100	100	0	3.840	3.711	3.655	3.667	1.247	3.907	0.919	80	473	20997	19566	1.941	16659	4338	15413	4153	1253257	364654	99.310	42.794	0	0
3	13	13	"null"	"C76840"	13310	4620	80	455	482	152	255	271	140	67	32	0	513	519	112	390	390	89	63	36	0	1.626	1.760	1.397	1.509	2.280	3.286	0.140	52	311	323	356	0.701	200	123	227	129	25038	26976	1.507	1.449	-100	0
3	14	13	"signal sequence receptor  delta {Mus musculus}"	"C80392"	13500	4640	110	2352	2424	967	247	256	117	100	100	0	1580	1574	452	408	412	92	100	100	0	1.796	1.867	1.783	1.834	1.466	2.107	0.807	80	482	3277	3343	0.845	2105	1172	2177	1166	193930	125887	18.530	12.630	0	0
3	15	13	"null"	"C87743"	13690	4630	110	1294	1356	492	232	244	116	97	97	0	2161	2247	655	412	423	99	100	98	0	0.607	0.613	0.601	0.579	2.100	0.590	0.626	80	476	2811	2959	-0.720	1062	1749	1124	1835	108493	179796	9.586	18.424	0	0
3	16	13	"null"	"AU024219"	13880	4630	90	495	525	207	232	248	128	82	51	0	598	628	153	437	437	96	71	36	0	1.634	1.534	1.714	1.550	3.011	2.167	0.177	52	371	424	484	0.708	263	161	293	191	27312	32678	2.164	1.990	-100	0
3	17	13	"hypothetical protein {Homo sapiens}"	"AU014639"	14060	4630	100	10069	10647	3609	231	255	140	100	100	0	3143	3246	931	422	446	395	100	97	0	3.616	3.688	3.651	3.658	1.239	3.877	0.914	80	390	12559	13240	1.854	9838	2721	10416	2824	851758	259701	74.229	7.089	0	0
3	18	13	"tetracycline transporter-like protein {Mus musculus}"	"AU018237"	14220	4640	120	5150	4999	1336	234	254	123	100	100	0	2598	2534	771	421	446	358	96	94	0	2.258	2.255	2.265	2.432	1.604	2.204	0.784	120	478	7093	6878	1.175	4916	2177	4765	2113	599934	304134	38.577	5.832	0	0
3	19	13	"null"	"AU041566"	14410	4630	130	224	235	120	226	242	116	15	5	0	412	411	86	417	429	92	13	0	0	0.400	-1.500	1.103	1.429	4.820	13.847	0.001	120	505	-7	3	-1.322	-2	-5	9	-6	28194	49280	-0.060	-0.196	-100	0
3	20	13	"null"	"AW548470"	14590	4630	130	374	400	188	219	237	109	61	34	0	378	380	92	419	428	92	6	1	0	-3.780	-4.641	2.150	2.552	3.542	0.087	0.008	120	474	114	142	Error	155	-41	181	-39	48026	45550	1.495	-0.522	-100	0
3	21	13	"Delta3 5-delta2 4-dienoyl-CoA isomerase  mitochondrial precursor (EC 5.3.3.-). [Mouse]"	"AW552411"	14770	4640	120	3332	3335	1301	231	245	110	98	98	0	3127	3090	1452	432	437	97	94	92	0	1.151	1.168	1.165	1.255	1.957	1.103	0.711	120	436	5796	5762	0.202	3101	2695	3104	2658	400159	370812	28.091	27.351	0	0
3	22	13	"null"	"AW555213"	14930	4630	110	708	751	274	246	258	121	96	83	0	711	729	187	431	436	97	87	66	0	1.650	1.695	1.612	1.714	2.565	2.220	0.295	80	416	742	803	0.722	462	280	505	298	60118	58324	4.074	3.021	-100	0
3	23	13	"null"	"AW557989"	15130	4630	110	1702	1648	463	231	252	126	100	100	0	1112	1096	288	430	433	97	100	96	0	2.157	2.128	2.092	2.238	1.690	2.275	0.638	80	442	2153	2083	1.109	1471	682	1417	666	131825	87678	11.079	6.835	0	0
3	24	13	"blank"	"null"	15310	4630	130	253	262	150	228	250	139	15	6	0	421	429	86	447	478	566	0	0	0	-0.962	-1.889	1.246	1.331	3.681	0.013	0.003	120	579	-1	16	Error	25	-26	34	-18	31439	51425	0.086	-0.087	-100	0
3	1	14	"null"	"AI835978"	11150	4820	80	2290	2160	1016	243	271	129	100	98	0	1822	2056	880	437	458	117	100	100	0	1.478	1.184	1.034	1.179	1.543	1.192	0.808	52	326	3432	3536	0.564	2047	1385	1917	1619	112335	106888	14.643	13.658	0	0
3	2	14	"Transforming protein RhoB (H6). [Rat] {Rattus norvegicus}"	"AI838085"	11330	4830	80	3869	4026	1740	256	275	123	100	100	0	2694	2753	1101	442	448	102	100	100	0	1.604	1.631	1.647	1.647	1.516	1.660	0.851	52	316	5865	6081	0.682	3613	2252	3770	2311	209347	143168	30.496	22.598	0	0
3	3	14	"putative {Mus musculus}"	"AI837116"	11520	4830	80	1450	1480	586	253	277	125	100	100	0	933	973	310	440	441	91	98	84	0	2.428	2.302	2.307	2.434	1.778	2.436	0.635	52	316	1690	1760	1.280	1197	493	1227	533	76941	50581	9.624	5.846	0	0
3	4	14	"putative {Mus musculus}"	"AI843249"	11710	4840	90	10224	10043	3209	244	274	160	100	100	0	5087	5033	2004	424	438	114	100	100	0	2.140	2.126	2.113	2.340	1.739	2.085	0.885	52	386	14643	14408	1.098	9980	4663	9799	4609	522251	261738	61.056	40.307	0	0
3	5	14	"putative {Mus musculus}"	"AI842140"	11880	4820	90	3060	3150	974	264	284	159	100	100	0	1589	1623	394	431	441	110	100	98	0	2.415	2.421	2.539	2.414	1.515	2.653	0.794	52	396	3954	4078	1.272	2796	1158	2886	1192	163813	84372	18.025	10.745	0	0
3	6	14	"equilibrative nitrobenzylthioinosine-sensitive nucleoside transporter ENT1 {Mus musculus}"	"AI848257"	12060	4820	80	4843	4957	1559	267	292	143	100	100	0	1865	1952	496	433	438	103	100	100	0	3.196	3.088	3.151	3.077	1.301	3.325	0.857	52	320	6008	6209	1.676	4576	1432	4690	1519	257756	101498	32.622	14.699	0	0
3	7	14	"putative senescence-associated protein {Pisum sativum}"	"AI854361"	12240	4830	100	3970	4207	2180	250	276	177	100	98	0	2655	2797	1309	418	422	90	100	100	0	1.663	1.663	1.623	1.661	1.525	1.705	0.894	80	478	5957	6336	0.734	3720	2237	3957	2379	336522	223792	22.209	26.389	0	0
3	8	14	"Protein-tyrosine phosphatase PTEN (EC 3.1.3.48) (Mutated in multiple advanced cancers 1). [Mouse]"	"AI852810"	12440	4830	100	16192	16870	6735	251	276	147	100	100	0	4080	4244	1669	420	424	92	100	100	0	4.355	4.346	4.124	4.468	1.465	4.394	0.924	80	486	19601	20443	2.123	15941	3660	16619	3824	1349618	339528	112.884	41.522	0	0
3	9	14	"myelin transcription factor 1 - mouse"	"AI854284"	12610	4820	90	1889	1831	530	246	274	138	100	100	0	1599	1572	410	417	424	101	100	100	0	1.390	1.372	1.316	1.390	1.480	1.420	0.769	52	343	2825	2740	0.475	1643	1182	1585	1155	95237	81759	11.283	11.366	0	0
3	10	14	"blank"	"null"	12780	4810	130	251	270	123	244	263	132	17	4	0	420	424	91	424	432	97	14	1	0	-1.750	100000.000	1.002	0.786	4.221	18.743	0.001	120	491	3	26	Error	7	-4	26	0	32376	50921	0.053	-0.082	-100	0
3	11	14	"null"	"AW539113"	12960	4810	130	337	374	188	242	262	150	39	14	0	401	409	107	413	421	98	14	4	0	-7.917	-33.000	2.065	1.687	4.390	59.551	0.000	120	493	83	128	Error	95	-12	132	-4	44827	49098	0.747	-0.122	-100	0
3	12	14	"1-Cys peroxiredoxin {Mus musculus}"	"AW536067"	13140	4820	110	7731	7770	1834	248	274	172	100	100	0	4393	4420	942	403	407	97	100	100	0	1.875	1.873	1.895	1.869	1.201	1.952	0.918	80	473	11473	11539	0.907	7483	3990	7522	4017	621592	353617	43.581	41.371	0	0
3	13	14	"null"	"C76923"	13330	4830	100	880	892	263	236	253	125	97	92	0	595	585	145	395	399	97	75	52	0	3.220	3.453	3.118	3.526	2.282	3.865	0.294	80	458	844	846	1.687	644	200	656	190	71338	46808	5.112	1.918	-100	0
3	14	14	"zinc finger RNA binding protein  chromosome-associated - mouse"	"C80485"	13510	4810	120	6529	7535	3940	230	238	111	100	99	0	3264	3488	1535	417	422	93	100	100	0	2.213	2.379	2.402	2.304	1.738	2.501	0.910	120	450	9146	10376	1.146	6299	2847	7305	3071	904190	418504	65.739	32.968	0	0
3	15	14	"null"	"C87834"	13680	4810	130	271	309	153	225	241	116	33	16	0	321	327	84	408	415	94	4	0	0	-0.529	-1.037	0.868	0.831	3.752	0.127	0.006	120	532	-41	3	Error	46	-87	84	-81	37051	39271	0.586	-0.936	-100	0
3	16	14	"KIAA1012 protein {Homo sapiens}"	"AU024283"	13880	4820	110	1720	1757	444	234	251	119	100	100	0	1141	1163	230	412	413	88	100	100	0	2.038	2.028	2.049	2.043	1.579	2.287	0.685	80	498	2215	2274	1.027	1486	729	1523	751	140568	93009	12.655	8.523	0	0
3	17	14	"Cryptdin-3 precursor. [Mouse] {Mus musculus}"	"AU014719"	14070	4810	90	1147	1227	368	241	266	129	100	100	0	433	467	131	402	411	93	32	23	0	29.226	15.169	7.551	8.233	2.556	14.354	0.082	52	346	937	1051	4.869	906	31	986	65	63798	24276	7.450	0.602	-100	0
3	18	14	"channel interacting PDZ domain protein {Mus musculus}"	"AU040139"	14220	4810	90	546	562	176	241	261	132	82	67	0	582	572	109	415	429	90	75	42	0	1.826	2.045	2.300	2.152	3.961	3.590	0.098	52	333	472	478	0.869	305	167	321	157	29229	29766	2.280	1.589	-100	0
3	19	14	"null"	"AU041655"	14410	4810	130	421	428	210	238	254	126	58	36	0	444	455	125	421	429	93	28	10	0	7.957	5.588	2.010	2.046	4.141	6.557	0.026	120	549	206	224	2.992	183	23	190	34	51370	54632	1.381	0.280	-100	0
3	20	14	"blank"	"null"	14590	4820	120	5983	6202	2631	229	245	120	100	100	0	2490	2559	1115	418	426	98	97	95	0	2.777	2.790	2.711	2.952	1.728	2.783	0.891	120	471	7826	8114	1.474	5754	2072	5973	2141	744287	307128	49.642	21.765	0	0
3	21	14	"ubiquitin-protein ligase UBE3B {Mus musculus}"	"AW552458"	14770	4820	120	3923	3824	1098	227	244	119	100	99	0	2038	1997	512	421	429	97	100	100	0	2.286	2.282	2.319	2.269	1.648	2.437	0.795	120	445	5313	5173	1.193	3696	1617	3597	1576	458936	239663	30.084	16.165	0	0
3	22	14	"null"	"null"	14950	4810	120	2223	2431	1296	227	246	124	98	96	0	1117	1337	646	420	429	108	93	90	0	2.864	2.403	2.527	2.617	1.787	2.324	0.863	120	502	2693	3121	1.518	1996	697	2204	917	291768	160412	17.621	8.407	0	0
3	23	14	"putative {Mus musculus}"	"AW558049"	15130	4820	120	1407	1332	436	229	249	123	97	96	0	832	850	228	428	434	109	92	79	0	2.916	2.614	2.414	2.684	2.128	2.927	0.516	120	472	1582	1525	1.544	1178	404	1103	422	159881	101969	8.805	3.817	0	0
3	24	14	"blank"	"null"	15310	4810	130	238	251	123	228	242	130	14	3	0	430	431	80	442	444	95	10	0	0	-0.833	-2.091	1.224	1.269	4.526	7.546	0.006	120	573	-2	12	Error	10	-12	23	-11	30070	51669	0.069	-0.137	-100	0
3	1	15	"putative {Mus musculus}"	"AI835562"	11140	5010	70	524	565	271	266	272	128	68	50	0	569	597	162	444	454	107	59	37	0	2.064	1.954	1.796	1.425	3.932	5.875	0.039	32	232	383	452	1.045	258	125	299	153	18078	19089	2.289	1.336	-100	0
3	2	15	"Similar to Myelin basic protein {Mus musculus}"	"AI838151"	11340	5000	130	268	282	134	263	272	124	15	7	0	412	412	99	450	453	108	7	0	0	-0.132	-0.500	0.879	0.811	4.110	36.225	0.000	120	592	-33	-19	Error	5	-38	19	-38	33843	49425	0.081	-0.380	-100	0
3	3	15	"null"	"AI837185"	11520	5000	130	388	396	179	258	281	186	38	8	0	537	574	190	441	445	102	45	30	0	1.354	1.038	0.887	0.904	3.792	1.268	0.077	120	607	226	271	0.437	130	96	138	133	47534	68863	0.618	1.265	-100	0
3	4	15	"null"	"AI843292"	11700	5000	90	4858	4668	1468	276	312	259	100	100	0	2155	2222	570	437	444	152	100	100	0	2.667	2.461	2.383	2.445	1.339	2.750	0.825	52	364	6300	6177	1.415	4582	1718	4392	1785	242717	115569	16.819	11.697	0	0
3	5	15	"Glutathione S-transferase Mu 5 (EC 2.5.1.18) (GSTM5-5) (GST class-Mu 5) (Fibrous sheath component 2)"	"AI842165"	11880	5010	90	4433	4528	1637	263	280	137	100	100	0	2592	2597	727	435	449	155	100	100	0	1.933	1.973	1.982	1.938	1.264	2.097	0.892	52	377	6327	6427	0.951	4170	2157	4265	2162	235452	135052	31.007	13.858	0	0
3	6	15	"null"	"AI848283"	12060	5000	130	287	305	154	263	285	151	19	5	0	456	470	104	436	440	97	26	7	0	1.200	1.235	0.991	1.017	3.774	60.500	0.000	120	655	44	76	0.263	24	20	42	34	36588	56432	0.132	0.309	-100	0
3	7	15	"KIAA1460 protein {Homo sapiens}"	"AI850111"	12240	5000	90	7351	7025	1828	256	299	207	100	100	0	3352	3303	735	423	433	99	100	100	0	2.422	2.350	2.385	2.335	1.226	2.454	0.906	52	368	10024	9649	1.276	7095	2929	6769	2880	365305	171774	32.493	28.990	0	0
3	8	15	"null"	"AI852927"	12430	5010	90	938	958	347	238	261	124	100	92	0	798	825	213	418	422	95	96	84	0	1.842	1.769	1.502	1.753	1.975	2.201	0.406	52	380	1080	1127	0.881	700	380	720	407	49814	42885	5.621	4.242	0	0
3	9	15	""	"AI854310"	12610	5010	100	3734	3628	1312	253	272	135	100	100	0	2019	1994	722	408	417	98	98	96	0	2.161	2.128	2.055	2.305	1.728	2.134	0.867	80	441	5092	4961	1.112	3481	1611	3375	1586	290230	159535	24.859	16.092	0	0
3	10	15	"blank"	"null"	12780	4990	130	231	253	120	240	255	129	17	5	0	436	432	88	417	425	99	13	2	0	-0.474	0.867	1.375	1.043	4.050	46.568	0.000	120	484	10	28	Error	-9	19	13	15	30305	51780	-0.016	0.071	-100	0
3	11	15	"null"	"AW539241"	12960	4990	130	248	267	151	242	264	156	15	5	0	418	425	102	419	427	98	17	3	0	-6.000	4.167	1.234	1.063	3.933	0.021	0.000	120	541	5	31	Error	6	-1	25	6	32086	50957	0.019	-0.020	-100	0
3	12	15	"null"	"AW536107"	13150	5000	110	3552	3565	931	246	270	146	100	100	0	1546	1610	403	396	404	94	100	100	0	2.875	2.734	2.795	2.787	1.390	2.844	0.842	80	469	4456	4533	1.523	3306	1150	3319	1214	285199	128817	22.568	12.830	0	0
3	13	15	"null"	"C76992"	13330	5010	100	849	872	304	240	256	131	98	92	0	656	665	148	386	392	97	91	67	0	2.256	2.265	2.083	2.244	1.893	2.556	0.430	80	357	879	911	1.173	609	270	632	279	69795	53199	4.702	2.814	-100	0
3	14	15	"null"	"C80583"	13500	4990	130	316	325	161	234	246	118	36	17	0	384	394	102	410	412	94	12	3	0	-3.154	-5.687	1.456	1.652	4.401	0.155	0.008	120	511	56	75	Error	82	-26	91	-16	39021	47266	0.669	-0.191	-100	0
3	15	15	"null"	"C87910"	13690	4990	130	282	309	163	227	248	118	38	8	0	337	347	91	404	407	94	8	0	0	-0.821	-1.439	0.923	0.896	5.072	0.154	0.007	120	523	-12	25	Error	55	-67	82	-57	37095	41625	0.517	-0.638	-100	0
3	16	15	"null"	"AU024342"	13870	4990	130	309	318	147	239	254	121	40	11	0	448	450	114	399	402	92	34	10	0	1.429	1.549	1.320	1.486	4.160	5.175	0.009	120	484	119	130	0.515	70	49	79	51	38157	53979	0.529	0.522	-100	0
3	17	15	"teashirt 2 {Mus musculus}"	"AU014786"	14050	4990	130	305	318	141	233	249	118	35	12	0	333	344	109	399	405	91	9	3	0	-1.091	-1.545	1.057	0.848	4.049	0.024	0.000	120	549	6	30	Error	72	-66	85	-55	38157	41255	0.585	-0.670	-100	0
3	18	15	"null"	"AU040216"	14240	5000	100	2299	2510	974	236	253	119	100	100	0	1322	1408	457	413	416	90	100	100	0	2.270	2.285	2.337	2.305	1.465	2.393	0.803	80	423	2972	3269	1.182	2063	909	2274	995	200774	112639	18.966	11.022	0	0
3	19	15	"blank"	"null"	14400	4990	110	10208	10257	3591	249	265	135	100	100	0	3166	3367	1022	411	417	92	100	100	0	3.615	3.386	3.276	3.370	1.320	3.510	0.909	80	428	12714	12964	1.854	9959	2755	10008	2956	820549	269343	74.015	32.065	0	0
3	20	15	"null"	"AW548663"	14590	5000	110	4434	4533	1195	242	255	133	100	100	0	3083	3190	705	412	424	99	100	100	0	1.569	1.545	1.570	1.533	1.262	1.591	0.889	80	464	6863	7069	0.650	4192	2671	4291	2778	362677	255205	32.165	27.939	0	0
3	21	15	"Transcription factor p65 (Nuclear factor NF-kappa-B p65 subunit). [Mouse] {Mus musculus}"	"AW552339"	14780	4990	100	1327	1893	1702	227	248	120	97	95	0	814	1129	933	412	423	98	92	80	0	2.736	2.324	2.324	2.496	2.357	2.908	0.364	80	396	1502	2383	1.452	1100	402	1666	717	151459	90285	13.708	7.204	-100	0
3	22	15	"F-box-WD40 repeat protein 6 {Mus musculus}"	"AW555262"	14950	5010	110	1511	1649	576	228	245	123	100	100	0	945	940	310	421	427	107	88	85	0	2.448	2.738	2.932	2.931	1.917	2.911	0.586	80	464	1807	1940	1.292	1283	524	1421	519	131903	75215	11.415	4.794	0	0
3	23	15	"hypothetical protein GS034D21.1 - human (fragment)"	"AW558115"	15130	4990	110	2530	2513	544	222	247	125	100	100	0	2220	2229	501	423	428	99	100	100	0	1.284	1.269	1.218	1.281	1.307	1.282	0.839	80	407	4105	4097	0.361	2308	1797	2291	1806	201033	178280	18.128	18.192	0	0
3	24	15	"blank"	"null"	15310	4990	130	250	257	121	229	244	120	20	4	0	428	427	86	427	433	92	15	1	0	21.000	100000.000	1.558	1.938	4.716	0.072	0.002	120	573	22	28	4.392	21	1	28	0	30841	51214	0.108	-0.065	-100	0
3	1	16	"Unknown (protein for MGC:6578) {Mus musculus}"	"AI835585"	11160	5180	130	272	276	120	269	280	128	15	3	0	440	450	114	442	442	98	17	1	0	-1.500	0.875	1.185	1.326	6.165	0.015	0.000	120	590	1	15	Error	3	-2	7	8	33121	53999	-0.031	0.082	-100	0
3	2	16	"neuroplastoma apoptosis-related RNA-binding protein 2 {Homo sapiens}"	"AI838207"	11340	5180	130	304	324	154	263	276	127	29	12	0	443	442	98	431	436	98	17	2	0	3.417	5.545	1.515	1.187	4.033	25.711	0.001	120	513	53	72	1.773	41	12	61	11	38837	53007	0.378	0.061	-100	0
3	3	16	"AD039 {Homo sapiens}"	"AI837233"	11530	5190	80	1921	1881	723	261	266	129	100	100	0	1229	1178	314	442	445	102	96	94	0	2.109	2.201	2.254	2.249	1.666	2.350	0.755	52	304	2447	2356	1.077	1660	787	1620	736	97788	61257	12.519	7.186	0	0
3	4	16	"CDV-3A {Mus musculus}"	"AI845410"	11710	5170	70	1007	1038	314	259	284	160	100	96	0	736	761	190	437	442	95	93	68	0	2.502	2.404	2.369	2.698	2.147	2.539	0.468	32	236	1047	1103	1.323	748	299	779	324	33213	24344	4.713	3.358	0	0
3	5	16	"sir2-like 5 {Homo sapiens}"	"AI846838"	11890	5180	80	587	593	192	242	259	123	88	63	0	670	701	164	426	427	92	90	69	0	1.414	1.276	1.349	1.237	2.322	1.508	0.275	52	314	589	626	0.500	345	244	351	275	30831	36466	2.715	2.978	-100	0
3	6	16	"null"	"AI848667"	12060	5180	90	690	683	257	254	263	121	86	71	0	731	725	192	433	435	100	76	71	0	1.463	1.469	1.442	1.339	2.370	1.805	0.301	52	352	734	721	0.549	436	298	429	292	35490	37689	3.471	2.900	-100	0
3	7	16	"neurofilament protein {Mus musculus}"	"AI850160"	12250	5190	100	3756	3807	1658	241	277	189	100	100	0	1937	1966	725	438	439	100	98	98	0	2.345	2.334	2.252	2.422	1.604	2.417	0.871	80	439	5014	5094	1.230	3515	1499	3566	1528	304547	157289	18.677	15.270	0	0
3	8	16	"putative {Mus musculus}"	"AI852970"	12420	5180	90	3389	3310	945	251	277	139	100	100	0	1694	1726	542	430	431	88	100	100	0	2.483	2.360	2.515	2.424	1.402	2.430	0.801	52	361	4402	4355	1.312	3138	1264	3059	1296	172105	89755	21.820	14.716	0	0
3	9	16	"thymopoietin beta {Mus musculus}"	"AI850863"	12610	5190	90	1151	1120	437	264	283	129	100	92	0	515	518	146	421	430	94	50	25	0	9.436	8.825	6.354	6.708	2.818	11.388	0.093	52	337	981	953	3.238	887	94	856	97	58244	26958	6.488	0.936	-100	0
3	10	16	"blank"	"null"	12780	5170	130	248	264	122	258	268	124	13	5	0	408	420	92	423	433	104	14	3	0	0.667	-2.000	1.012	1.039	4.655	3.379	0.011	120	510	-25	3	-0.585	-10	-15	6	-3	31696	50400	-0.032	-0.125	-100	0
3	11	16	"RIKEN cDNA 3830421F13 gene {Mus musculus}"	"AW539304"	12960	5180	110	33429	33964	13543	266	300	234	100	100	1	11128	11170	3858	417	436	114	100	100	0	3.096	3.134	3.105	3.054	1.348	3.330	0.914	80	416	43874	44451	1.630	33163	10711	33698	10753	2717082	893620	143.863	94.158	0	0
3	12	16	"cytidine 5'-triphosphate synthase {Mus musculus}"	"AW536154"	13150	5190	120	3179	3045	1409	259	299	233	100	97	0	1110	1167	515	398	406	113	90	83	0	4.101	3.623	3.965	4.055	2.013	3.653	0.737	120	451	3632	3555	2.036	2920	712	2786	769	365440	140054	11.785	6.735	0	0
3	13	16	"null"	"C77080"	13330	5170	130	295	302	133	252	266	133	25	6	0	303	321	98	375	381	98	7	2	0	-0.597	-0.926	0.986	1.068	3.041	0.016	0.000	120	480	-29	-4	Error	43	-72	50	-54	36276	38468	0.271	-0.612	-100	0
3	14	16	"null"	"C80672"	13510	5180	110	828	810	338	248	261	125	90	78	0	761	811	222	391	397	91	95	87	0	1.568	1.338	1.423	1.347	2.435	1.629	0.404	80	480	950	982	0.649	580	370	562	420	64771	64895	4.392	4.549	-100	0
3	15	16	"null"	"C87999"	13700	5180	110	619	696	304	251	262	119	88	77	0	509	555	199	395	397	95	53	37	0	3.228	2.781	1.918	2.152	3.474	3.886	0.099	80	419	482	605	1.691	368	114	445	160	55698	44382	3.647	1.663	-100	0
3	16	16	"null"	"AU024431"	13870	5170	130	326	355	158	250	262	117	40	19	0	381	387	109	411	407	96	9	4	0	-2.533	-4.375	1.319	1.620	4.741	0.005	0.000	120	460	46	81	Error	76	-30	105	-24	42564	46398	0.795	-0.208	-100	0
3	17	16	"null"	"AU014862"	14050	5170	130	279	289	131	240	257	121	22	8	0	352	351	78	406	407	92	3	0	0	-0.722	-0.891	1.325	1.231	4.249	0.108	0.006	120	513	-15	-6	Error	39	-54	49	-55	34635	42134	0.264	-0.609	-100	0
3	18	16	"null"	"AU040308"	14240	5170	90	758	767	240	246	259	117	96	88	0	690	717	153	406	411	95	92	82	0	1.803	1.675	1.754	1.681	1.802	1.881	0.362	52	336	796	832	0.850	512	284	521	311	39890	37272	4.342	3.221	-100	0
3	19	16	"Tandem PH Domain Containing Protein-2 {Mus musculus}"	"AU041791"	14420	5170	120	1773	1770	657	245	255	123	99	97	0	869	894	302	403	410	98	90	82	0	3.279	3.106	3.110	3.019	1.862	3.226	0.632	120	469	1994	2016	1.713	1528	466	1525	491	212392	107234	12.317	4.939	0	0
3	20	16	"null"	"AW548741"	14590	5180	120	16599	16433	6301	231	245	116	100	100	0	13909	13308	5722	412	422	98	99	99	0	1.213	1.256	1.257	1.326	1.617	1.236	0.903	120	410	29865	29098	0.278	16368	13497	16202	12896	1971982	1596924	139.552	131.490	0	0
3	21	16	"Similar to loss of heterozygosity  11  chromosomal region 2  gene A {Mus musculus}"	"AW552491"	14770	5180	120	4981	4618	1805	236	253	121	100	100	0	2550	2523	969	418	429	96	96	95	0	2.226	2.082	2.064	2.278	1.798	2.098	0.899	120	477	6877	6487	1.154	4745	2132	4382	2105	554170	302785	36.074	21.813	0	0
3	22	16	"null"	"AW555490"	14960	5180	100	821	894	318	241	254	114	98	96	0	704	711	181	415	421	98	88	65	0	2.007	2.206	2.040	2.222	2.388	2.555	0.348	80	354	869	949	1.005	580	289	653	296	71518	56881	5.614	2.959	-100	0
3	23	16	"null"	"AW558170"	15130	5170	120	15811	14865	3988	226	245	117	100	99	0	8824	8174	2351	411	421	96	99	99	0	1.852	1.886	1.844	1.895	1.806	1.910	0.910	120	454	23998	22402	0.889	15585	8413	14639	7763	1783851	980886	124.957	80.760	0	0
3	24	16	"blank"	"null"	15310	5170	130	242	261	125	230	248	123	25	4	0	429	439	101	416	423	94	26	5	0	0.923	1.348	1.318	1.006	3.867	6.021	0.005	120	563	25	54	-0.115	12	13	31	23	31320	52686	0.106	0.170	-100	0
3	1	17	"Protein translation factor SUI1 homolog. [Mouse] {Mus musculus}"	"AI836746"	11160	5360	130	257	274	122	255	268	126	19	5	0	413	428	99	440	442	103	10	3	0	-0.074	-1.583	1.122	1.297	4.185	4.608	0.007	120	526	-25	7	Error	2	-27	19	-12	32934	51417	0.048	-0.136	-100	0
3	2	17	"SCF complex protein Skp1 {Mus musculus}"	"AI838957"	11340	5360	130	272	272	119	268	285	132	16	1	0	428	424	100	445	445	100	8	0	0	-0.235	-0.190	1.399	1.284	4.092	7.631	0.005	120	513	-13	-17	Error	4	-17	4	-21	32621	50933	-0.098	-0.210	-100	0
3	3	17	"null"	"AI841062"	11520	5360	130	278	299	119	266	285	140	13	5	0	417	440	118	436	440	99	17	5	0	-0.632	8.250	0.757	0.873	5.402	0.048	0.000	120	498	-7	37	Error	12	-19	33	4	35876	52807	0.100	0.000	-100	0
3	4	17	"von Willebrand factor {Homo sapiens}"	"AI843063"	11700	5360	130	275	281	119	263	281	146	13	3	0	443	448	110	435	440	97	20	3	0	1.500	1.385	1.018	1.342	4.026	20.413	0.000	120	537	20	31	0.585	12	8	18	13	33682	53707	0.000	0.082	-100	0
3	5	17	"null"	"AI847576"	11880	5360	130	253	270	121	250	263	122	20	4	0	430	448	100	416	424	89	24	10	0	0.214	0.625	1.829	1.516	4.724	0.011	0.000	120	519	17	52	-2.222	3	14	20	32	32429	53714	0.057	0.270	-100	0
3	6	17	"Ubiquitin-conjugating enzyme E2-17 kDa 2 (EC 6.3.2.19) (Ubiquitin- protein ligase)"	"AI849301"	12060	5360	130	253	263	124	257	266	119	15	5	0	435	434	96	422	424	94	15	4	0	-0.308	0.500	1.521	1.466	3.493	42.278	0.000	120	575	9	18	Error	-4	13	6	12	31510	52139	-0.025	0.106	-100	0
3	7	17	"null"	"AI850603"	12240	5360	130	239	255	111	255	267	119	16	3	0	403	414	88	425	429	92	11	3	0	0.727	0.000	1.006	1.068	4.417	7.664	0.002	120	543	-38	-11	-0.459	-16	-22	0	-11	30598	49739	-0.101	-0.163	-100	0
3	8	17	"null"	"AI853118"	12420	5360	130	237	250	118	265	284	137	9	2	0	431	433	107	433	437	93	19	5	0	14.000	100000.000	1.087	1.286	3.779	93.425	0.000	120	514	-30	-15	3.807	-28	-2	-15	0	30053	51921	-0.248	-0.043	-100	0
3	9	17	"null"	"AI853417"	12600	5360	130	253	272	122	267	279	127	14	4	0	422	429	90	431	438	98	14	2	0	1.556	-2.500	1.766	1.632	4.063	0.048	0.000	120	503	-23	3	0.637	-14	-9	5	-2	32648	51510	-0.055	-0.092	-100	0
3	10	17	"unnamed protein product {Homo sapiens}"	"AA410048"	12780	5350	130	239	256	127	253	270	123	15	3	0	421	423	94	428	438	104	10	1	0	2.000	-0.600	1.750	1.589	3.568	12.523	0.001	120	495	-21	-2	1.000	-14	-7	3	-5	30669	50740	-0.114	-0.144	-100	0
3	11	17	"1-acylglycerol-3-phosphate O-acyltransferase 1 (lysophosphatidic acid acyltransferase  alpha)"	"AW542450"	12970	5350	130	261	288	140	248	280	206	10	0	0	378	383	99	414	428	110	7	1	0	-0.361	-1.290	1.308	1.245	4.543	138.511	0.000	120	527	-23	9	Error	13	-36	40	-31	34500	45926	0.039	-0.409	-100	0
3	12	17	"null"	"AW536731"	13150	5350	130	251	265	117	250	276	212	7	0	0	412	429	91	407	413	107	11	4	0	0.200	0.682	1.742	1.659	3.847	0.080	0.001	120	490	6	37	-2.322	1	5	15	22	31778	51438	-0.052	0.150	-100	0
3	13	17	"null"	"C78041"	13330	5350	130	231	251	104	247	261	123	16	2	0	421	417	97	408	411	104	17	2	0	-1.231	0.444	0.983	1.008	4.549	0.107	0.002	120	512	-3	13	Error	-16	13	4	9	30122	50098	-0.081	0.058	-100	0
3	14	17	"null"	"C85250"	13520	5360	90	770	789	302	230	249	121	98	80	0	722	747	163	419	429	116	90	73	0	1.782	1.704	1.731	1.682	2.294	2.195	0.253	52	344	843	887	0.834	540	303	559	328	41017	38840	4.463	2.741	-100	0
3	15	17	"null"	"AU022315"	13690	5350	130	244	261	125	248	264	121	20	5	0	419	420	93	416	421	98	15	2	0	-1.333	3.250	1.549	1.533	3.329	0.194	0.008	120	505	-1	17	Error	-4	3	13	4	31302	50394	-0.025	-0.010	-100	0
3	16	17	"putative {Mus musculus}"	"AU018727"	13870	5350	130	230	243	109	248	262	122	12	1	0	430	426	87	413	422	94	20	1	0	-1.059	-0.385	1.310	1.209	3.689	203.173	0.000	120	455	-1	8	Error	-18	17	-5	13	29109	51082	-0.156	0.043	-100	0
3	17	17	"Eukaryotic translation initiation factor 4H (eIF-4H)"	"AU015879"	14050	5350	130	235	251	121	232	254	136	14	5	0	408	421	81	403	408	94	15	4	0	0.600	1.056	1.409	1.926	4.095	0.104	0.004	120	511	8	37	-0.737	3	5	19	18	30069	50487	-0.022	0.138	-100	0
3	18	17	"26S protease regulatory subunit S10B (P44) (Conserved ATPase domain protein 44)."	"AU041246"	14230	5350	130	242	261	135	217	244	121	23	6	0	403	417	88	398	400	97	16	3	0	5.000	2.316	1.286	1.271	4.293	24.214	0.001	120	507	30	63	2.322	25	5	44	19	31300	50065	0.140	0.175	-100	0
3	19	17	"null"	"AU042834"	14410	5350	130	190	212	102	228	243	116	10	3	0	377	385	89	394	399	94	12	3	0	2.235	1.778	1.410	1.559	3.873	0.146	0.004	120	460	-55	-25	1.160	-38	-17	-16	-9	25499	46155	-0.267	-0.149	-100	0
3	20	17	"alpha globin 1 {Mus musculus}"	"AW549905"	14590	5350	130	243	260	112	236	253	124	17	4	0	387	397	102	409	413	90	15	5	0	-0.318	-2.000	0.717	0.889	4.460	0.060	0.001	120	450	-15	12	Error	7	-22	24	-12	31157	47603	0.056	-0.178	-100	0
3	21	17	"null"	"AW553290"	14770	5350	130	227	242	121	244	257	120	18	2	0	422	434	85	415	421	98	16	2	0	-2.429	-0.105	1.970	1.901	3.705	0.006	0.000	120	452	-10	17	Error	-17	7	-2	19	29044	52068	-0.125	0.133	-100	0
3	22	17	"death-preventing kinase {Homo sapiens}"	"AW556089"	14950	5350	130	241	252	111	257	266	120	11	3	0	421	416	89	398	472	1468	0	0	0	-0.696	-0.278	1.049	1.268	4.022	0.002	0.000	120	502	7	13	Error	-16	23	-5	18	30186	49906	-0.117	-0.038	-100	0
3	23	17	"null"	"AW558992"	15130	5350	130	238	272	161	260	270	130	15	5	0	426	430	90	395	479	1479	0	0	0	-0.710	0.343	1.446	1.310	5.218	0.096	0.003	120	495	9	47	Error	-22	31	12	35	32595	51577	0.015	-0.033	-100	0
3	24	17	"A.t.RCA"	"M86720"	15310	5350	130	241	251	112	246	258	123	12	3	0	442	439	90	411	425	107	16	2	0	-0.161	0.179	1.176	1.050	3.592	13.785	0.000	120	577	26	33	Error	-5	31	5	28	30094	52652	-0.057	0.131	-100	0
3	1	18	"KIAA0415 {Homo sapiens}"	"AI836981"	11160	5540	130	263	291	133	260	273	127	18	8	0	434	448	116	436	440	101	20	5	0	-1.500	2.583	0.975	1.036	3.723	0.133	0.001	120	553	1	43	Error	3	-2	31	12	34917	53759	0.142	0.079	-100	0
3	2	18	"Ornithine aminotransferase  mitochondrial precursor (EC 2.6.1.13)"	"AI838715"	11330	5550	90	4363	4675	2983	253	277	139	100	100	0	3925	4125	2377	443	444	101	100	100	0	1.180	1.201	1.164	1.129	1.489	1.227	0.892	52	357	7592	8104	0.239	4110	3482	4422	3682	243078	214492	31.640	36.446	0	0
3	3	18	"null"	"AI840531"	11520	5540	130	284	303	146	253	274	138	23	5	0	406	414	104	438	442	111	9	1	0	-0.969	-2.083	1.076	1.157	4.867	24.817	0.001	120	578	-1	26	Error	31	-32	50	-24	36329	49664	0.210	-0.252	-100	0
3	4	18	"hypothetical protein T11G6.2 - Caenorhabditis elegans"	"AI843695"	11700	5540	130	244	246	123	257	273	135	7	3	0	416	421	93	424	431	99	14	1	0	1.625	3.667	1.169	1.074	4.288	29.237	0.001	120	514	-21	-14	0.700	-13	-8	-11	-3	29503	50569	-0.200	-0.101	-100	0
3	5	18	"null"	"AI834969"	11880	5540	130	265	289	138	251	267	127	23	8	0	390	402	99	428	431	96	7	3	0	-0.368	-1.462	1.317	1.104	4.027	0.029	0.000	120	513	-24	12	Error	14	-38	38	-26	34683	48185	0.173	-0.302	-100	0
3	6	18	"DDM36 {Mus musculus}"	"AI849335"	12070	5550	90	7295	7165	3666	256	273	131	100	100	0	1624	1669	709	418	428	96	98	92	0	5.837	5.523	5.636	5.720	1.464	5.677	0.890	52	351	8245	8160	2.545	7039	1206	6909	1251	372605	86804	52.611	12.927	0	0
3	7	18	"null"	"AI850654"	12250	5550	90	1543	1411	705	267	276	122	96	90	0	850	924	395	419	424	95	90	80	0	2.961	2.265	2.347	2.485	2.272	2.339	0.642	52	329	1707	1649	1.566	1276	431	1144	505	73359	48032	9.303	5.263	0	0
3	8	18	"thymopoietin beta {Mus musculus}"	"AI853152"	12420	5540	130	249	259	114	249	266	127	14	4	0	400	417	99	425	425	93	12	4	0	0.000	-1.250	1.373	1.067	4.496	18.171	0.002	120	496	-25	2	Error	0	-25	10	-8	31111	50037	-0.055	-0.086	-100	0
3	9	18	"Similar to NADH dehydrogenase (ubiquinone) Fe-S protein 2 (49kD) (NADH-coenzyme Q reductase)"	"AI853446"	12610	5540	130	237	268	134	251	268	160	15	4	0	432	438	98	428	431	118	13	1	0	-3.500	1.700	1.548	1.346	3.775	11.856	0.002	120	471	-10	27	Error	-14	4	17	10	32206	52534	0.000	0.059	-100	0
3	10	18	"Cop-coated vesicle membrane protein p24 precursor (p24A). [Mouse] {Mus musculus}"	"AA407057"	12790	5540	130	280	291	131	241	266	161	18	3	0	331	341	92	426	430	116	3	0	0	-0.411	-0.588	0.796	0.796	4.135	0.838	0.095	120	530	-56	-35	Error	39	-95	50	-85	34906	40911	0.155	-0.767	-100	0
3	11	18	"B-cell receptor-associated protein 31 {Mus musculus}"	"AW542927"	12970	5530	90	3753	4077	2133	253	267	134	98	98	0	3785	3965	1602	407	417	97	100	100	0	1.036	1.075	1.030	0.954	1.930	1.180	0.889	52	360	6878	7382	0.051	3500	3378	3824	3558	211999	206167	28.433	36.577	0	0
3	12	18	"putative {Mus musculus}"	"AW536773"	13150	5540	80	1925	1930	555	233	251	118	100	100	0	871	914	239	413	421	99	96	94	0	3.694	3.387	3.103	3.322	1.538	3.589	0.626	52	314	2150	2198	1.885	1692	458	1697	501	100360	47539	14.229	4.980	0	0
3	13	18	"null"	"C78109"	13330	5530	130	297	329	161	247	262	115	42	20	0	376	387	96	427	432	101	8	1	0	-0.980	-2.050	1.413	1.344	4.000	142.386	0.000	120	559	-1	42	Error	50	-51	82	-40	39488	46478	0.583	-0.446	-100	0
3	14	18	"dJ717M23.1 (CRP2 binding protein (CRP2BP)) {Homo sapiens}"	"C85327"	13520	5540	100	3576	3559	877	254	268	117	100	100	0	2173	2144	511	417	428	116	100	100	0	1.892	1.914	1.942	1.939	1.406	1.999	0.827	80	395	5078	5032	0.920	3322	1756	3305	1727	284689	171536	28.128	14.793	0	0
3	15	18	"null"	"AU022373"	13690	5530	130	256	253	110	240	264	125	14	0	0	418	417	93	419	427	101	10	1	0	-16.000	-6.500	1.373	1.226	3.621	0.105	0.002	120	483	15	11	Error	16	-1	13	-2	30407	50099	-0.088	-0.099	-100	0
3	16	18	"DNA polymerase delta 1  catalytic domain {Mus musculus}"	"AU018831"	13870	5530	130	302	321	154	241	262	127	29	8	0	386	433	370	397	406	93	14	3	0	-5.545	2.222	0.970	0.902	5.110	0.104	0.015	120	539	50	116	Error	61	-11	80	36	38504	51940	0.465	0.290	-100	0
3	17	18	"Similar to aladin {Mus musculus}"	"AU015947"	14060	5550	110	4821	4549	1427	245	265	150	100	100	0	1336	1346	411	380	394	95	100	97	0	4.787	4.455	4.663	4.703	1.630	4.689	0.798	80	434	5532	5270	2.259	4576	956	4304	966	363893	107715	28.560	10.021	0	0
3	18	18	"null"	"null"	14230	5530	130	280	296	118	216	240	135	27	9	0	353	362	107	371	377	97	15	4	0	-3.556	-8.889	1.151	1.318	4.223	5.786	0.015	120	479	46	71	Error	64	-18	80	-9	35475	43387	0.415	-0.155	-100	0
3	19	18	"null"	"AU042892"	14410	5530	130	219	235	112	218	239	131	15	1	0	380	395	133	372	375	93	20	3	0	0.125	0.739	1.181	0.942	4.825	0.159	0.001	120	527	9	40	-3.000	1	8	17	23	28146	47370	-0.031	0.215	-100	0
3	20	18	"Neuronal protein 3.1 (p311 protein). [Mouse] {Mus musculus}"	"AW549976"	14590	5520	90	4478	4322	1995	235	262	168	98	98	0	11875	12025	3835	397	406	108	100	100	0	0.370	0.351	0.343	0.320	1.548	0.372	0.905	52	336	15721	15715	-1.436	4243	11478	4087	11628	224719	625285	24.167	107.583	0	0
3	21	18	"KIAA0622 protein - human (fragment)"	"AW553340"	14770	5530	130	246	260	114	243	261	136	15	2	0	405	415	90	399	407	103	15	2	0	0.500	1.063	1.366	1.107	5.100	5.629	0.005	120	550	9	33	-1.000	3	6	17	16	31255	49846	-0.007	0.078	-100	0
3	22	18	"null"	"AW556148"	14960	5540	100	632	664	238	256	274	131	88	70	0	460	506	144	371	456	1633	0	0	0	4.225	3.022	2.893	2.962	2.844	0.001	0.000	80	406	465	543	2.079	376	89	408	135	53083	40486	2.977	0.031	-100	0
3	23	18	"putative {Mus musculus}"	"AW559036"	15140	5540	110	6223	6323	2019	255	272	135	100	100	0	3573	3598	1165	393	406	110	100	100	0	1.877	1.893	1.882	1.942	1.285	1.895	0.929	80	407	9148	9273	0.908	5968	3180	6068	3205	505866	287827	44.822	29.018	0	0
3	24	18	"A.t.XCP2"	"AF191028"	15310	5530	130	238	268	130	245	260	124	20	5	0	424	429	98	416	423	102	21	1	0	-0.875	1.769	1.269	1.307	3.980	0.034	0.000	120	576	1	36	Error	-7	8	23	13	32173	51539	0.065	0.059	-100	0
3	1	19	"putative {Mus musculus}"	"AI838444"	11160	5720	130	275	329	281	253	274	133	23	5	0	437	452	143	440	443	101	10	5	0	-7.333	6.333	1.322	1.477	3.763	4.325	0.062	120	593	19	88	Error	22	-3	76	12	39422	54211	0.414	0.089	-100	0
3	2	19	"null"	"AI838755"	11350	5740	70	1704	1852	695	248	272	134	100	100	0	1244	1276	515	426	449	141	93	81	0	1.780	1.887	1.993	2.254	2.158	1.902	0.623	32	224	2274	2454	0.832	1456	818	1604	850	59259	40828	11.791	5.865	0	0
3	3	19	"null"	"AI840584"	11530	5730	80	4970	5230	2537	247	268	140	100	100	0	3437	3661	1633	428	430	95	100	100	0	1.570	1.541	1.532	1.543	1.479	1.561	0.908	52	334	7732	8216	0.650	4723	3009	4983	3233	271939	190350	35.443	34.011	0	0
3	4	19	"Transmembrane 4 superfamily  member 8 (Tetraspanin 3) (Tspan-3) (Tetraspanin TM4-A). [Mouse]"	"AI843741"	11720	5730	90	2702	3129	1995	260	273	133	100	98	0	2937	3068	1700	410	426	97	98	98	0	0.966	1.079	1.026	1.003	1.741	1.123	0.852	52	353	4969	5527	-0.049	2442	2527	2869	2658	162704	159523	21.474	27.237	0	0
3	5	19	"aspartate aminotransferase precursor {Mus musculus}"	"AI835003"	11880	5720	130	257	278	126	262	277	124	16	5	0	433	431	94	437	440	97	13	0	0	1.250	-2.667	1.066	1.134	5.098	0.046	0.001	120	496	-9	10	0.322	-5	-4	16	-6	33367	51736	0.008	-0.093	-100	0
3	6	19	"null"	"AI849371"	12060	5720	130	260	308	166	246	264	126	29	14	0	406	414	107	426	431	98	13	3	0	-0.700	-5.167	1.002	0.981	4.867	1201.407	0.000	120	572	-6	50	Error	14	-20	62	-12	36906	49684	0.349	-0.173	-100	0
3	7	19	"null"	"AI850693"	12250	5720	130	321	374	187	246	268	132	38	22	0	450	477	129	420	425	94	30	14	0	2.500	2.246	1.430	1.351	4.476	4.708	0.034	120	581	105	185	1.322	75	30	128	57	44923	57207	0.803	0.553	-100	0
3	8	19	"Transmembrane 9 superfamily protein member 3 precursor. [Mouse] {Mus musculus}"	"AI853760"	12430	5720	130	259	272	121	255	274	130	17	4	0	430	435	94	414	416	91	20	5	0	0.250	0.810	1.381	1.391	5.096	51.094	0.000	120	467	20	38	-2.000	4	16	17	21	32634	52163	-0.015	0.209	-100	0
3	9	19	"putative {Mus musculus}"	"AI853474"	12610	5720	130	249	255	117	251	270	158	9	0	0	414	425	94	416	418	115	15	1	0	1.000	0.444	1.101	1.050	3.732	6.353	0.005	120	454	-4	13	0.000	-2	-2	4	9	30553	50987	-0.095	0.061	-100	0
3	10	19	"mCASP {Mus musculus}"	"AA407197"	12790	5720	130	321	343	184	228	252	151	35	16	0	410	422	102	417	421	112	10	4	0	-13.286	23.000	2.043	1.808	5.577	3.112	0.078	120	506	86	120	Error	93	-7	115	5	41150	50584	0.603	0.009	-100	0
3	11	19	"Unknown (protein for MGC:19040) {Mus musculus}"	"AW543089"	12980	5720	100	2945	2863	1176	244	262	137	98	98	0	1180	1218	474	411	416	84	92	90	0	3.512	3.245	3.452	3.436	1.747	3.335	0.755	80	435	3470	3426	1.812	2701	769	2619	807	229032	97440	18.985	9.548	0	0
3	12	19	"histone H2A.Z - human"	"AW536811"	13150	5720	100	11175	11418	4715	257	263	117	100	100	0	3076	2968	1186	405	413	89	98	98	0	4.088	4.355	4.270	4.535	1.583	4.523	0.872	80	381	13589	13724	2.031	10918	2671	11161	2563	913456	237423	95.342	28.708	0	0
3	13	19	"null"	"C78197"	13330	5710	130	289	300	131	246	257	116	30	5	0	324	340	97	421	425	97	3	1	0	-0.443	-0.667	1.014	1.136	5.663	0.058	0.001	120	518	-54	-27	Error	43	-97	54	-81	35945	40788	0.371	-0.876	-100	0
3	14	19	"null"	"C85409"	13510	5710	110	5483	5573	1890	252	269	126	100	100	0	2889	3585	5222	423	430	98	100	100	0	2.121	1.683	2.191	2.037	1.542	0.759	0.325	80	407	7697	8483	1.085	5231	2466	5321	3162	445860	286791	42.095	32.194	0	0
3	15	19	"null"	"AU022430"	13690	5710	130	243	273	125	243	260	125	25	3	0	420	429	95	426	428	97	17	0	0	0.000	10.000	1.459	1.393	5.033	7.566	0.004	120	526	-6	33	Error	0	-6	30	3	32767	51479	0.104	0.010	-100	0
3	16	19	"null"	"AU018928"	13890	5720	110	2959	3047	1154	230	242	117	100	100	0	1607	1658	601	401	407	93	98	97	0	2.263	2.241	2.305	2.386	1.511	2.283	0.834	80	434	3935	4074	1.178	2729	1206	2817	1257	243763	132632	23.974	13.452	0	0
3	17	19	"annexin IV {Mus musculus}"	"AU016022"	14060	5720	110	17436	17243	5153	246	274	214	100	100	0	9618	9177	2483	392	399	92	100	100	0	1.863	1.935	1.912	1.928	1.216	2.011	0.925	80	384	26416	25782	0.898	17190	9226	16997	8785	1379464	734172	79.294	95.413	0	0
3	18	19	"null"	"AU043166"	14230	5710	130	223	240	106	223	254	194	6	0	0	389	395	86	377	380	87	15	6	0	0.000	0.944	1.535	1.521	5.148	12.026	0.024	120	491	12	35	Error	0	12	17	18	28762	47447	-0.072	0.172	-100	0
3	19	19	"Unknown (protein for MGC:19936) {Homo sapiens}"	"AU042964"	14420	5710	100	2021	2173	865	216	232	118	100	100	0	1024	1102	423	381	383	87	95	90	0	2.807	2.714	2.771	3.030	1.887	2.682	0.788	80	404	2448	2678	1.489	1805	643	1957	721	173833	88192	16.449	8.264	0	0
3	20	19	"putative {Mus musculus}"	"AW550056"	14600	5720	90	393	426	170	236	295	723	1	0	0	571	579	129	400	406	91	75	46	0	0.918	1.061	1.208	0.885	4.292	0.001	0.000	52	337	328	369	-0.123	157	171	190	179	22150	30131	0.181	1.901	-100	0
3	21	19	"KIAA0858 protein {Homo sapiens}"	"AW553387"	14770	5710	130	279	278	133	241	286	585	0	0	0	411	412	85	401	409	100	12	0	0	3.800	3.364	1.496	1.606	4.980	0.074	0.001	120	522	48	48	1.926	38	10	37	11	33303	49432	-0.014	0.030	-100	0
3	22	19	"nGAP-like protein {Homo sapiens}"	"AW556201"	14960	5720	120	2536	2388	792	252	266	124	100	100	0	1801	1709	546	397	396	98	99	96	0	1.627	1.628	1.561	1.692	1.784	1.641	0.793	120	442	3688	3448	0.702	2284	1404	2136	1312	286564	205028	17.113	13.398	0	0
3	23	19	"spalt-like protein {Mus musculus}"	"AW559097"	15140	5710	120	4732	4405	1512	255	272	126	99	99	0	2419	2237	782	400	405	97	97	95	0	2.217	2.259	2.245	2.408	1.584	2.262	0.887	120	430	6496	5987	1.149	4477	2019	4150	1837	528633	268393	32.802	18.887	0	0
3	24	19	"GenomicDNA"	"null"	15320	5710	130	225	250	122	248	266	122	15	7	0	378	387	89	415	418	96	6	1	0	0.622	-0.071	0.838	0.830	4.461	0.001	0.000	120	559	-60	-26	-0.686	-23	-37	2	-28	30005	46383	-0.131	-0.323	-100	0
3	1	20	"no similarities to reported gene products {Homo sapiens}"	"AI836002"	11160	5900	130	262	284	154	270	281	131	19	6	0	439	449	99	438	440	98	15	3	0	-8.000	1.273	1.374	1.649	3.586	15.271	0.001	120	594	-7	25	Error	-8	1	14	11	34080	53938	0.023	0.092	-100	0
3	2	20	"phosphorylated adaptor for RNA export {Mus musculus}"	"AI841625"	11340	5900	130	279	300	123	264	283	139	19	4	0	418	430	119	431	439	94	12	5	0	-1.154	-36.000	1.057	1.241	3.879	0.060	0.001	120	637	2	35	Error	15	-13	36	-1	35958	51624	0.122	-0.096	-100	0
3	3	20	"null"	"AI840637"	11530	5910	70	1605	1895	756	273	286	135	100	100	0	1210	1345	462	425	429	98	100	96	0	1.697	1.763	1.703	1.813	1.842	2.260	0.571	32	230	2117	2542	0.763	1332	785	1622	920	60640	43028	11.919	9.347	0	0
3	4	20	"FGF receptor-like protein 1 {Mus musculus}"	"AI843113"	11720	5910	80	5262	5438	2941	259	269	118	100	100	0	6365	6550	2969	434	438	91	100	100	0	0.844	0.847	0.812	0.785	1.487	0.872	0.887	52	316	10934	11295	-0.245	5003	5931	5179	6116	282763	340607	43.805	67.165	0	0
3	5	20	"null"	"AI842431"	11890	5900	130	237	252	149	261	272	120	10	4	0	436	440	94	427	434	99	18	3	0	-2.667	-0.692	1.287	1.357	4.273	13.499	0.002	120	605	-15	4	Error	-24	9	-9	13	30282	52769	-0.167	0.061	-100	0
3	6	20	"putative {Mus musculus}"	"AI848838"	12070	5900	70	788	894	411	252	271	128	93	87	0	980	1074	332	409	420	101	96	96	0	0.939	0.965	0.978	0.918	1.790	1.177	0.562	32	236	1107	1307	-0.091	536	571	642	665	28597	34368	4.867	6.475	0	0
3	7	20	"PMF31 {Rattus norvegicus}"	"AI850738"	12250	5910	70	1994	1829	808	250	272	127	96	90	0	1138	1087	333	419	423	91	96	93	0	2.426	2.364	2.375	2.313	1.962	2.516	0.749	32	236	2463	2247	1.278	1744	719	1579	668	58529	34771	12.260	7.297	0	0
3	8	20	"null"	"AI853794"	12430	5900	130	282	297	128	259	276	128	24	7	0	439	439	97	414	419	91	24	4	0	0.920	1.520	1.222	1.354	3.815	19.333	0.001	120	570	48	63	-0.120	23	25	38	25	35638	52632	0.164	0.220	-100	0
3	9	20	"cadherin EGF LAG seven-pass G-type receptor {Mus musculus}"	"AI854184"	12610	5900	130	239	256	139	261	275	126	14	3	0	439	429	95	407	415	90	22	3	0	-0.687	-0.227	1.396	1.347	4.953	0.088	0.003	120	506	10	17	Error	-22	32	-5	22	30741	51468	-0.151	0.156	-100	0
3	10	20	"null"	"AA407782"	12790	5900	130	244	258	110	241	257	118	17	4	0	427	428	90	415	418	89	18	5	0	0.250	1.308	1.307	1.184	4.299	2.806	0.007	120	545	15	30	-2.000	3	12	17	13	30986	51374	0.008	0.112	-100	0
3	11	20	"ubiquitin-conjugating enzyme E2A (RAD6 homolog) {Homo sapiens}"	"AW543402"	12970	5890	90	2335	2330	1186	257	274	131	100	100	0	1913	1966	848	410	413	92	100	100	0	1.383	1.332	1.289	1.310	1.525	1.441	0.822	52	344	3581	3629	0.467	2078	1503	2073	1556	121180	102235	15.695	16.880	0	0
3	12	20	"snRNP core Sm protein homolog Sm-X5 {Mus musculus}"	"AW536847"	13150	5890	130	229	237	109	256	266	127	8	2	0	407	420	86	406	412	94	16	0	0	-27.000	-1.357	1.513	1.510	4.419	195.707	0.000	120	551	-26	-5	Error	-27	1	-19	14	28471	50422	-0.228	0.085	-100	0
3	13	20	"null"	"C78297"	13330	5890	130	215	249	126	248	254	117	14	5	0	422	430	90	415	418	94	20	5	0	-4.714	0.067	1.500	1.506	4.450	0.049	0.001	120	479	-26	16	Error	-33	7	1	15	29832	51605	-0.043	0.128	-100	0
3	14	20	"null"	"C85486"	13510	5890	130	250	261	132	244	259	121	19	5	0	432	424	93	423	424	94	15	1	0	0.667	17.000	1.237	1.258	3.838	0.038	0.001	120	501	15	18	-0.585	6	9	17	1	31266	50914	0.017	0.000	-100	0
3	15	20	"KIAA0903-like protein {Mus musculus}"	"AU022484"	13690	5890	130	246	271	132	244	258	122	20	5	0	390	414	89	426	427	89	15	1	0	-0.056	-2.250	1.129	0.996	3.891	0.047	0.001	120	473	-34	15	Error	2	-36	27	-12	32543	49634	0.107	-0.146	-100	0
3	16	20	"CD63/ME491 antigen homolog - mouse"	"AU019004"	13870	5890	130	232	243	111	227	240	117	20	3	0	410	421	100	421	422	87	19	5	0	-0.455	100000.000	1.327	1.414	3.592	0.008	0.000	120	535	-6	16	Error	5	-11	16	0	29162	50553	0.026	-0.011	-100	0
3	17	20	"Orphan nuclear receptor NR5A2 (Liver receptor homolog) (LRH-1). [Mouse] {Mus musculus}"	"AU016078"	14050	5890	130	244	245	112	228	253	189	6	0	0	395	404	91	401	411	92	14	4	0	-2.667	5.667	1.855	1.671	3.865	0.023	0.000	120	507	10	20	Error	16	-6	17	3	29367	48429	-0.042	-0.076	-100	0
3	18	20	"null"	"AU043226"	14230	5890	130	296	306	151	227	255	194	17	2	0	352	361	101	401	402	92	10	1	0	-1.408	-1.975	1.002	0.971	4.460	0.073	0.003	120	469	20	39	Error	69	-49	79	-40	36777	43344	0.263	-0.446	-100	0
3	19	20	"putative {Mus musculus}"	"AU043030"	14410	5890	130	215	235	119	222	239	115	18	6	0	393	402	82	408	410	90	17	0	0	0.467	-2.167	1.490	1.342	3.309	27.794	0.000	120	502	-22	7	-1.100	-7	-15	13	-6	28191	48227	-0.035	-0.089	-100	0
3	20	20	"null"	"AW550178"	14590	5890	130	239	251	132	231	273	571	0	0	0	396	415	98	417	417	90	18	4	0	-0.381	-10.000	1.115	1.045	4.768	0.004	0.001	120	549	-13	18	Error	8	-21	20	-2	30127	49753	-0.039	-0.022	-100	0
3	21	20	"null"	"AW553445"	14780	5890	130	268	274	136	241	279	576	0	0	0	414	418	80	411	412	95	13	2	0	9.000	4.714	1.633	1.881	4.759	68.022	0.000	120	525	30	40	3.170	27	3	33	7	32861	50201	-0.009	0.063	-100	0
3	22	20	"null"	"AW556234"	14960	5890	130	253	272	135	251	263	123	20	5	0	419	421	83	399	401	94	21	0	0	0.100	0.955	1.500	1.281	4.901	19.101	0.001	120	482	22	43	-3.322	2	20	21	22	32614	50535	0.073	0.213	-100	0
3	23	20	"putative {Mus musculus}"	"AW559147"	15140	5890	130	248	283	146	251	273	132	23	7	0	402	406	87	408	410	99	9	2	0	0.500	-16.000	1.460	1.439	4.772	0.014	0.000	120	490	-9	30	-1.000	-3	-6	32	-2	33998	48707	0.076	-0.040	-100	0
3	24	20	"SalmonSperm"	"null"	15320	5890	130	2478	2718	969	256	276	124	100	100	0	1751	1854	635	416	422	102	97	96	0	1.664	1.712	1.635	1.717	1.840	1.781	0.573	120	548	3557	3900	0.735	2222	1335	2462	1438	326184	222482	19.694	14.039	0	0
3	1	21	"null"	"AI836950"	11160	6080	70	984	972	371	268	283	122	93	90	0	786	818	226	452	450	98	93	75	0	2.144	1.923	2.054	2.107	2.345	2.152	0.439	32	236	1050	1070	1.100	716	334	704	366	31090	26163	5.648	3.755	0	0
3	2	21	"null"	"AI838969"	11350	6080	90	65535	58210	13580	294	302	143	100	100	65	61994	53148	15442	425	427	96	100	100	36	1.060	1.098	1.035	1.120	1.326	1.123	0.892	52	366	126810	110639	0.084	65241	61569	57916	52723	3026899	2763682	404.951	549.177	-100	0
3	3	21	"null"	"AI841002"	11530	6080	130	322	348	153	274	286	135	31	10	0	443	450	105	423	433	101	25	5	0	2.400	2.741	1.277	1.293	4.754	4.039	0.027	120	691	68	101	1.263	48	20	74	27	41818	54054	0.459	0.168	-100	0
3	4	21	"Protein transport protein Sec23A (SEC23-related protein A). [Human] {Homo sapiens}"	"AI843665"	11720	6090	80	2195	2356	1020	263	281	129	100	100	0	1599	1581	525	414	426	97	100	98	0	1.630	1.793	1.896	1.802	1.452	1.904	0.797	52	322	3117	3260	0.705	1932	1185	2093	1167	122514	82191	16.085	11.907	0	0
3	5	21	"unnamed protein product {Homo sapiens}"	"AI834946"	11890	6080	80	4097	4226	1868	268	293	181	100	100	0	2153	2054	750	404	420	103	100	100	0	2.189	2.399	2.477	2.364	1.397	2.627	0.861	52	320	5578	5608	1.130	3829	1749	3958	1650	219774	106808	21.729	15.864	0	0
3	6	21	"Cleavage and polyadenylation specificity factor  73 kDa subunit (CPSF 73 kDa subunit). [Mouse]"	"AI849311"	12070	6080	90	3718	3519	1001	257	287	161	100	100	0	4459	4352	937	413	423	99	100	100	0	0.855	0.828	0.867	0.810	1.297	0.852	0.870	52	408	7507	7201	-0.225	3461	4046	3262	3939	182989	226279	20.075	39.687	0	0
3	7	21	"Matrin 3. [Rat] {Rattus norvegicus}"	"AI850620"	12260	6080	100	12219	11703	4198	260	281	138	100	100	0	6915	6478	2159	420	425	101	100	100	0	1.841	1.889	1.895	1.879	1.292	1.935	0.929	80	461	18454	17501	0.881	11959	6495	11443	6058	936239	518252	82.768	59.931	0	0
3	8	21	"putative {Mus musculus}"	"AI853129"	12420	6080	90	2846	2965	1393	268	290	145	100	100	0	1492	1543	521	416	422	91	100	100	0	2.396	2.393	2.237	2.347	1.384	2.619	0.826	52	358	3654	3824	1.261	2578	1076	2697	1127	154157	80222	18.448	12.319	0	0
3	9	21	"hypothetical protein {Macaca fascicularis}"	"AI853423"	12620	6090	100	2276	2386	828	266	281	128	100	100	0	1528	1472	518	410	418	89	98	98	0	1.798	1.996	2.133	2.107	1.569	1.994	0.814	80	430	3128	3182	0.846	2010	1118	2120	1062	190909	117751	16.445	11.843	0	0
3	10	21	"FBRNP - human"	"AA410074"	12790	6080	110	1950	1986	603	257	269	131	100	100	0	1753	1745	479	418	427	93	100	100	0	1.268	1.303	1.284	1.307	1.383	1.377	0.773	80	427	3028	3056	0.343	1693	1335	1729	1327	158919	139628	13.107	14.172	0	0
3	11	21	"polypeptide GalNAc transferase-T2 {Mus musculus}"	"AW542466"	12970	6080	110	3726	3746	1244	263	277	134	100	100	0	2208	2253	685	406	415	98	100	100	0	1.922	1.886	1.871	1.899	1.375	1.947	0.883	80	482	5265	5330	0.942	3463	1802	3483	1847	299640	180205	25.888	18.755	0	0
3	12	21	"translation repressor NAT1 {Mus musculus}"	"AW536743"	13150	6080	110	19412	20149	5004	261	294	192	100	100	0	7589	7619	1570	404	414	99	100	100	0	2.665	2.756	2.761	2.736	1.290	2.961	0.895	80	479	26336	27103	1.414	19151	7185	19888	7215	1611919	609550	103.411	72.778	0	0
3	13	21	"null"	"C78061"	13330	6070	130	307	322	138	249	277	176	18	5	0	436	450	100	413	419	98	24	7	0	2.522	1.973	1.299	1.437	4.900	9.827	0.007	120	546	81	110	1.334	58	23	73	37	38657	54050	0.256	0.316	-100	0
3	14	21	"poly(A) binding protein II {Mus musculus}"	"C85275"	13530	6070	110	6177	6230	2128	246	264	125	100	100	0	2490	2726	839	415	415	91	100	100	0	2.858	2.589	2.701	2.591	1.318	2.673	0.889	80	432	8006	8295	1.515	5931	2075	5984	2311	498418	218071	47.728	25.396	0	0
3	15	21	"null"	"AU022323"	13690	6070	130	304	320	142	243	263	130	30	8	0	385	397	95	409	411	88	14	3	0	-2.542	-6.417	1.263	0.935	3.393	11.028	0.006	120	520	37	65	Error	61	-24	77	-12	38374	47678	0.438	-0.159	-100	0
3	16	21	"null"	"AU018760"	13880	6080	90	597	594	238	237	256	128	80	59	0	595	599	118	418	419	92	78	44	0	2.034	1.972	1.754	1.834	2.665	3.169	0.156	52	373	537	538	1.024	360	177	357	181	30891	31169	2.641	1.957	-100	0
3	17	21	"null"	"AU015901"	14070	6080	100	1092	1073	321	236	251	116	100	97	0	760	791	209	399	404	95	96	82	0	2.371	2.135	2.152	2.227	1.991	2.230	0.489	80	426	1217	1229	1.246	856	361	837	392	85872	63311	7.086	4.074	0	0
3	18	21	"null"	"AU041266"	14240	6070	130	344	360	173	235	246	116	45	21	0	362	377	103	399	399	94	11	5	0	-2.946	-5.682	1.331	1.401	3.830	0.045	0.002	120	493	72	103	Error	109	-37	125	-22	43186	45252	0.983	-0.234	-100	0
[truncated: 6,420,165 more chars]
