# Supplementary material for: Molecular processes during fat cell development revealed by gene expression profiling and functional annotation
Source: Genome Biol. 2005 Dec 19;6(13):R108. doi: 10.1186/gb-2005-6-13-r108 (PMC1414107; doi:10.1186/gb-2005-6-13-r108)
Supplement: Additional data file 5 — GenePix result files containing raw data [file gb-2005-6-13-r108-S5.zip › MM-1-8_V3_7d-Ref_780-640.gpr]

ATF	1.0
29	48    
"Type=GenePix Results 3"
"DateTime=2003/03/07 13:30:50"
"Settings="
"GalFile=Q:\Adipocyte Differentiation\Development\Adipochip\TIGR_Chip\Chip1.gal"
"PixelSize=10"
"Wavelengths=635	532"
"ImageFiles=Q:\Thomas_master_theses\Microarray_Images\V3\7d\MM-1-8_V3_7d-Ref_780-640_635.tif 0	Q:\Thomas_master_theses\Microarray_Images\V3\7d\MM-1-8_V3_7d-Ref_780-640_532.tif 0"
"NormalizationMethod=None"
"NormalizationFactors=1	1"
"JpegImage=\\majestix\Prj-AdipoChip\Thomas_master_theses\Microarray_Images\V3\7d\MM-1-8_V3_7d-Ref_780-640.jpg"
"StdDev=Type 1"
"RatioFormulations=W1/W2 (635/532)"
"Barcode="
"BackgroundSubtraction=LocalFeature"
"ImageOrigin=1080, 1240"
"JpegOrigin=1530, 1790"
"Creator=GenePix Pro 4.1.1.21"
"Scanner=GenePix 4000B [86142]"
"FocusPosition=0"
"Temperature=34.69"
"LinesAveraged=1"
"Comment="
"PMTGain=780	640"
"ScanPower=100	100"
"LaserPower=3.66	3.62"
"LaserOnTime=21423	21764"
"Filters=	"
"ScanRegion=108,124,2048,5660"
"Supplier="
"Block"	"Column"	"Row"	"Name"	"ID"	"X"	"Y"	"Dia."	"F635 Median"	"F635 Mean"	"F635 SD"	"B635 Median"	"B635 Mean"	"B635 SD"	"% > B635+1SD"	"% > B635+2SD"	"F635 % Sat."	"F532 Median"	"F532 Mean"	"F532 SD"	"B532 Median"	"B532 Mean"	"B532 SD"	"% > B532+1SD"	"% > B532+2SD"	"F532 % Sat."	"Ratio of Medians (635/532)"	"Ratio of Means (635/532)"	"Median of Ratios (635/532)"	"Mean of Ratios (635/532)"	"Ratios SD (635/532)"	"Rgn Ratio (635/532)"	"Rgn R� (635/532)"	"F Pixels"	"B Pixels"	"Sum of Medians"	"Sum of Means"	"Log Ratio (635/532)"	"F635 Median - B635"	"F532 Median - B532"	"F635 Mean - B635"	"F532 Mean - B532"	"F635 Total Intensity"	"F532 Total Intensity"	"SNR 635"	"SNR 532"	"Flags"	"Normalize"
1	1	1	"A.t.LTP4"	"AF159801"	1810	2150	130	187	196	94	179	191	106	15	3	0	584	582	109	600	603	105	10	4	0	-0.500	-0.944	0.765	0.764	4.844	0.492	0.012	120	567	-8	-1	Error	8	-16	17	-18	23470	69863	0.047	-0.200	-100	0
1	2	1	"Ubiquinone biosynthesis protein COQ7 homolog (Coenzyme Q biosynthesis protein 7 homolog)"	"AI836658"	1990	2150	130	176	185	102	168	180	97	15	5	0	597	592	118	596	595	102	18	4	0	8.000	-4.250	1.034	0.922	4.819	0.103	0.004	120	512	9	13	3.000	8	1	17	-4	22227	70996	0.052	-0.029	-100	0
1	3	1	"KIAA0184 {Homo sapiens}"	"AI839716"	2170	2150	130	181	190	104	162	176	95	26	8	0	592	592	117	582	589	110	15	3	0	1.900	2.800	0.926	0.957	4.499	0.066	0.001	120	521	29	38	0.926	19	10	28	10	22761	71041	0.147	0.027	-100	0
1	4	1	"Similar to Npw38-binding protein NpwBP {Mus musculus}"	"AI843348"	2350	2150	130	165	187	104	166	183	94	25	6	0	591	586	100	568	576	112	15	2	0	-0.043	1.167	1.328	1.221	4.920	0.156	0.002	120	589	22	39	Error	-1	23	21	18	22471	70345	0.043	0.089	-100	0
1	5	1	"ancient conserved domain protein 1 {Mus musculus}"	"AI846314"	2530	2150	130	178	190	99	180	189	100	19	3	0	595	585	115	573	576	103	20	5	0	-0.091	0.833	0.840	0.951	3.703	0.079	0.000	120	586	20	22	Error	-2	22	10	12	22765	70141	0.010	0.087	-100	0
1	6	1	"ribosomal protein S4  cytosolic [validated] - rat"	"AI847690"	2710	2150	130	178	188	101	180	191	102	14	5	0	563	569	89	571	574	98	10	1	0	0.250	-4.000	0.803	0.864	4.079	0.627	0.001	120	581	-10	6	-2.000	-2	-8	8	-2	22559	68223	-0.029	-0.051	-100	0
1	7	1	"WNT-4 protein precursor. [Mouse] {Mus musculus}"	"AI848929"	2890	2150	130	186	204	118	178	192	109	23	9	0	561	559	113	571	578	117	9	2	0	-0.800	-2.167	0.777	0.798	5.163	1.054	0.001	120	590	-2	14	Error	8	-10	26	-12	24531	67119	0.110	-0.162	-100	0
1	8	1	"RNA binding motif protein 7 {Mus musculus}"	"AI853382"	3070	2160	90	3389	3340	1705	173	189	111	100	100	0	2488	2501	988	575	580	130	100	100	0	1.681	1.644	1.696	1.579	1.512	1.734	0.860	52	355	5129	5093	0.749	3216	1913	3167	1926	173702	130030	28.387	14.777	0	0
1	9	1	"Kelch-like ECH-associated protein 1 (Cytosolic inhibitor of Nrf2). [Mouse] {Mus musculus}"	"AI854035"	3240	2150	130	157	172	84	167	185	104	13	1	0	552	561	110	565	571	106	15	4	0	0.769	-1.250	0.680	0.785	4.288	0.100	0.000	120	634	-23	1	-0.379	-10	-13	5	-4	20699	67342	-0.125	-0.094	-100	0
1	10	1	"brain and kidney proline oxidase 2 {Mus musculus}"	"AI854587"	3440	2170	110	1937	1950	607	175	190	104	100	100	0	1345	1362	268	556	565	111	100	100	0	2.233	2.202	2.263	2.212	1.463	2.522	0.697	80	492	2551	2581	1.159	1762	789	1775	806	155983	108936	16.923	7.180	0	0
1	11	1	"null"	"AW537980"	3600	2160	130	178	190	119	160	173	96	22	7	0	551	562	119	566	570	109	17	5	0	-1.200	-7.500	0.865	0.852	4.123	3.551	0.003	120	583	3	26	Error	18	-15	30	-4	22804	67442	0.177	-0.073	-100	0
1	12	1	"Sodium/potassium-transporting ATPase beta-1 chain"	"AW544502"	3790	2170	110	5829	5828	1577	165	183	109	100	100	0	4459	4598	1111	550	550	108	100	100	0	1.449	1.399	1.395	1.394	1.293	1.400	0.892	80	466	9573	9711	0.535	5664	3909	5663	4048	466250	367822	51.789	37.481	0	0
1	13	1	"hypothetical protein FLJ11198 {Homo sapiens}"	"AW537551"	3960	2160	130	203	233	123	166	184	108	30	12	0	545	559	113	552	554	112	15	5	0	-5.286	9.571	1.000	1.082	4.319	10.026	0.000	120	647	30	74	Error	37	-7	67	7	27911	67047	0.454	0.045	-100	0
1	14	1	"null"	"C79189"	4170	2150	110	437	460	181	168	182	98	88	70	0	685	703	159	555	560	102	52	36	0	2.069	1.973	1.933	2.093	3.730	1.979	0.105	80	499	399	440	1.049	269	130	292	148	36781	56213	2.837	1.402	-100	0
1	15	1	"blank"	"null"	4340	2160	120	3802	3748	1370	168	185	106	100	100	0	2219	2194	790	546	553	103	99	97	0	2.172	2.172	2.221	2.328	1.595	2.161	0.837	120	523	5307	5228	1.119	3634	1673	3580	1648	449701	263334	33.613	15.932	0	0
1	16	1	"Similar to PET112 (yeast homolog)-like {Mus musculus}"	"AU023304"	4520	2160	110	666	722	281	163	185	116	98	90	0	776	788	139	542	543	107	87	53	0	2.150	2.272	2.036	2.296	2.270	2.406	0.306	80	454	737	805	1.104	503	234	559	246	57765	63069	4.629	2.290	-100	0
1	17	1	"Similar to zinc finger protein 40 {Mus musculus}"	"AU020280"	4680	2160	130	188	201	128	170	189	111	21	6	0	564	575	144	538	543	109	25	7	0	0.692	0.838	0.830	0.991	3.750	916.185	0.000	120	638	44	68	-0.531	18	26	31	37	24179	68994	0.108	0.294	-100	0
1	18	1	"putative {Mus musculus}"	"AU017120"	4870	2160	90	726	720	296	167	186	104	96	88	0	778	790	219	525	526	103	76	59	0	2.209	2.087	2.105	2.112	2.594	2.063	0.228	52	335	812	818	1.144	559	253	553	265	37429	41077	5.135	2.563	-100	0
1	19	1	"null"	"AU044725"	5040	2160	130	194	212	126	160	182	101	29	8	0	548	554	116	546	548	113	19	2	0	17.000	6.500	1.152	0.994	3.742	0.059	0.000	120	609	36	60	4.087	34	2	52	8	25467	66435	0.297	0.053	-100	0
1	20	1	"null"	"AW546936"	5220	2160	80	1086	1086	372	170	187	101	98	96	0	790	807	180	536	533	109	78	59	0	3.606	3.380	3.107	3.512	2.124	3.163	0.327	52	314	1170	1187	1.851	916	254	916	271	56460	41943	8.901	2.514	0	0
1	21	1	"null"	"AW551478"	5410	2170	120	9993	9758	2606	173	192	109	100	100	0	6789	6352	2017	563	569	113	100	100	0	1.577	1.656	1.619	1.778	1.668	1.647	0.897	120	565	16046	15374	0.657	9820	6226	9585	5789	1171007	762185	87.761	51.177	0	0
1	22	1	"null"	"null"	5590	2160	110	598	645	243	176	193	105	92	86	0	1092	1091	151	572	581	111	100	97	0	0.812	0.904	0.865	0.810	2.139	1.048	0.420	80	466	942	988	-0.301	422	520	469	519	51578	87281	4.305	4.595	-100	0
1	23	1	"null"	"AW557010"	5770	2160	120	17082	16693	2049	159	175	95	100	100	0	13182	12589	2363	548	551	109	100	100	0	1.339	1.373	1.342	1.403	1.282	1.348	0.926	120	495	29557	28575	0.422	16923	12634	16534	12041	2003162	1510644	173.874	110.440	0	0
1	24	1	"sialic acid-specific 9-O-acetylesterase {Mus musculus}"	"AW741662"	5940	2170	120	2854	2849	717	161	176	99	100	100	0	1625	1575	450	548	552	109	94	93	0	2.500	2.617	2.571	2.772	1.830	2.557	0.758	120	581	3770	3715	1.322	2693	1077	2688	1027	341848	189030	27.000	9.385	0	0
1	1	2	"A.t.LTP6"	"AF159803"	1810	2330	130	171	188	106	173	194	104	20	5	0	573	584	101	591	591	110	11	1	0	0.111	-2.143	0.941	1.280	3.962	0.288	0.001	120	534	-20	8	-3.170	-2	-18	15	-7	22560	70053	-0.058	-0.064	-100	0
1	2	2	"striatum-specific G protein-coupled receptor {Mus musculus}"	"AI836361"	1990	2330	130	182	202	113	177	187	97	20	10	0	563	572	104	579	581	105	16	2	0	-0.312	-3.571	0.813	0.831	4.951	11.948	0.000	120	476	-11	18	Error	5	-16	25	-7	24209	68635	0.155	-0.086	-100	0
1	3	2	"protein kinase BRPK {Mus musculus}"	"AI839764"	2170	2330	130	148	176	102	163	178	98	20	5	0	555	571	103	560	569	109	16	2	0	3.000	1.182	1.038	1.148	2.949	1.483	0.000	120	508	-20	24	1.585	-15	-5	13	11	21064	68544	-0.020	0.018	-100	0
1	4	2	"Ubiquitin carboxyl-terminal hydrolase 23 (EC 3.1.2.15) (Ubiquitin thiolesterase 23)"	"AI843395"	2350	2360	100	2444	2556	855	166	185	100	100	100	0	2140	2138	562	551	556	112	100	100	0	1.434	1.506	1.456	1.514	1.476	1.534	0.809	80	451	3867	3977	0.520	2278	1589	2390	1587	204443	171079	23.710	14.125	0	0
1	5	2	"null"	"AI846368"	2530	2340	80	1662	1838	925	186	203	124	100	100	0	1368	1332	427	538	546	110	100	94	0	1.778	2.081	2.103	2.095	1.533	2.306	0.755	52	309	2306	2446	0.831	1476	830	1652	794	95598	69255	13.185	7.145	0	0
1	6	2	"Unknown (protein for MGC:6715) {Mus musculus}"	"AI847739"	2710	2350	100	5395	5268	1840	179	206	127	100	100	0	4756	4579	1327	552	554	107	100	100	0	1.241	1.264	1.260	1.249	1.307	1.319	0.885	80	433	9420	9116	0.311	5216	4204	5089	4027	421447	366285	39.858	37.617	0	0
1	7	2	"null"	"AI844022"	2890	2340	130	172	196	109	175	190	107	19	4	0	553	558	94	556	562	107	12	0	0	1.000	10.500	0.962	0.880	4.349	1.155	0.007	120	540	-6	23	0.000	-3	-3	21	2	23557	66966	0.056	-0.037	-100	0
1	8	2	"putative {Mus musculus}"	"AI851804"	3070	2350	110	7193	7799	3163	179	196	116	100	100	0	4875	4749	1804	569	569	109	100	100	0	1.629	1.823	1.879	1.826	1.334	1.823	0.926	80	430	11320	11800	0.704	7014	4306	7620	4180	623904	379950	65.543	38.349	0	0
1	9	2	"Similar to leucine zipper  putative tumor suppressor 1 {Mus musculus}"	"AI854061"	3250	2340	130	174	185	94	174	189	104	13	3	0	540	542	97	551	557	108	15	0	0	0.000	-1.222	0.618	0.660	3.954	4.882	0.002	120	586	-11	2	Error	0	-11	11	-9	22151	65051	-0.038	-0.139	-100	0
1	10	2	"null"	"AI854612"	3450	2350	90	427	451	178	175	190	107	86	61	0	787	767	126	546	554	112	78	57	0	1.046	1.249	1.244	1.321	2.657	1.655	0.172	52	318	493	497	0.064	252	241	276	221	23456	39879	2.439	1.902	-100	0
1	11	2	"null"	"AW538033"	3600	2340	130	180	200	109	170	183	106	21	7	0	530	544	111	545	550	111	14	4	0	-0.667	-30.000	1.240	1.188	3.984	0.918	0.002	120	472	-5	29	Error	10	-15	30	-1	24017	65239	0.160	-0.054	-100	0
1	12	2	"calmodulin [validated] - human"	"AW544560"	3780	2350	120	33507	30933	12054	178	198	111	100	100	0	28360	25671	9984	534	534	109	100	100	0	1.198	1.223	1.229	1.193	1.785	1.230	0.917	120	504	61155	55892	0.260	33329	27826	30755	25137	3711911	3080464	276.892	230.615	0	0
1	13	2	"Origin recognition complex subunit 1. [Mouse] {Mus musculus}"	"AW537615"	3980	2340	110	829	831	333	172	190	109	96	90	0	1087	1115	294	529	533	111	98	87	0	1.177	1.125	1.259	1.182	2.060	1.151	0.510	80	432	1215	1245	0.236	657	558	659	586	66481	89161	5.881	5.243	0	0
1	14	2	"null"	"C79268"	4140	2340	130	256	276	146	162	181	99	48	25	0	557	560	119	535	544	110	21	8	0	4.273	4.560	1.331	1.069	4.352	3.345	0.003	120	595	116	139	2.095	94	22	114	25	33110	67243	0.960	0.145	-100	0
1	15	2	"SDR2 {Mus musculus}"	"C86591"	4340	2330	120	1560	1564	565	170	185	100	100	98	0	1492	1528	469	528	537	104	97	97	0	1.442	1.394	1.423	1.414	2.001	1.404	0.595	120	506	2354	2394	0.528	1390	964	1394	1000	187699	183369	13.790	9.529	0	0
1	16	2	"null"	"AU023354"	4520	2330	90	458	488	191	183	196	112	86	65	0	710	724	163	519	521	104	76	42	0	1.440	1.488	1.625	1.409	2.277	2.137	0.157	52	355	466	510	0.526	275	191	305	205	25378	37660	2.607	1.952	-100	0
1	17	2	"null"	"AU020390"	4690	2340	90	542	571	229	173	189	108	90	76	0	537	569	166	522	526	107	28	15	0	24.600	8.468	3.098	3.032	5.083	7.675	0.019	52	334	384	445	4.621	369	15	398	47	29680	29612	3.537	0.402	-100	0
1	18	2	"putative {Mus musculus}"	"AU017192"	4880	2330	120	1191	1192	410	168	194	114	100	98	0	1219	1225	270	518	523	111	99	96	0	1.459	1.448	1.469	1.437	1.828	1.535	0.603	120	468	1724	1731	0.545	1023	701	1024	707	143055	146994	8.754	6.324	0	0
1	19	2	"Serine/threonine protein phosphatase PP1-gamma catalytic subunit (EC 3.1.3.16) (PP-1G). [Rat]"	"AU044835"	5040	2350	120	12817	13168	2470	169	190	104	100	100	0	11371	11120	2430	528	536	107	100	100	0	1.166	1.227	1.196	1.245	1.276	1.209	0.914	120	398	23491	23591	0.222	12648	10843	12999	10592	1580203	1334440	124.788	98.916	0	0
1	20	2	"ribosomal protein RS.40K - mouse"	"AW547047"	5220	2350	120	11410	11595	4552	167	185	105	100	100	0	12478	12599	4906	525	528	105	100	100	0	0.941	0.946	0.966	0.956	1.362	0.930	0.916	120	508	23196	23502	-0.088	11243	11953	11428	12074	1391373	1511917	108.667	114.962	0	0
1	21	2	"Small nuclear ribonucleoprotein associated protein B (snRNP-B) (Sm protein B) (Sm-B) (SmB). [Mouse]"	"AW551683"	5410	2340	120	5941	5554	1991	174	190	115	99	99	0	5106	4669	1331	547	550	103	100	100	0	1.265	1.305	1.302	1.237	1.499	1.343	0.928	120	417	10326	9502	0.339	5767	4559	5380	4122	666484	560285	46.643	39.990	0	0
1	22	2	"hypothetical protein {Macaca fascicularis}"	"AW554339"	5580	2340	120	1996	1956	653	174	194	117	97	97	0	1801	1809	356	551	552	103	100	99	0	1.458	1.417	1.397	1.320	1.632	1.514	0.823	120	458	3072	3040	0.544	1822	1250	1782	1258	234701	217077	15.060	12.204	0	0
1	23	2	"null"	"AW557056"	5770	2330	120	3957	3729	927	169	194	124	100	100	0	3280	3195	693	524	530	104	100	100	0	1.374	1.333	1.333	1.332	1.371	1.353	0.867	120	451	6544	6231	0.459	3788	2756	3560	2671	447515	383405	28.508	25.625	0	0
1	24	2	"heat shock protein 105 kDa beta (42 degrees C-specific heat shock protein) {Mus musculus}"	"AW824850"	5940	2350	120	941	950	296	161	180	108	100	99	0	971	991	192	524	528	110	96	92	0	1.745	1.690	1.649	1.706	1.770	1.687	0.565	120	523	1227	1256	0.803	780	447	789	467	114049	118918	7.130	4.209	0	0
1	1	3	"A.t.PRK"	"X58149"	1810	2520	130	161	179	102	176	194	108	15	4	0	568	574	104	590	590	107	10	2	0	0.682	-0.187	0.974	0.859	3.722	0.099	0.000	120	534	-37	-13	-0.553	-15	-22	3	-16	21458	68861	-0.139	-0.150	-100	0
1	2	3	"Unknown (protein for MGC:23565) {Homo sapiens}"	"AI836416"	1990	2520	130	176	180	96	172	188	101	14	4	0	558	561	91	563	576	107	11	1	0	-0.800	-4.000	1.613	1.236	4.325	0.567	0.010	120	476	-1	6	Error	4	-5	8	-2	21651	67330	-0.079	-0.140	-100	0
1	3	3	"Similar to ER-60 protease {Mus musculus}"	"AI839572"	2170	2520	130	186	195	101	172	191	116	14	2	0	555	566	107	558	564	107	18	3	0	-4.667	2.875	0.875	0.880	4.504	1.468	0.001	120	522	11	31	Error	14	-3	23	8	23342	67951	0.034	0.019	-100	0
1	4	3	"mitogen-and stress-activated protein kinase-1  nuclear - human"	"AI842520"	2340	2520	70	1466	1480	650	175	210	148	100	93	0	1014	1110	323	528	534	103	93	90	0	2.656	2.242	2.292	2.305	1.898	2.477	0.606	32	225	1777	1887	1.409	1291	486	1305	582	47357	35507	8.581	5.592	0	0
1	5	3	"null"	"AI842858"	2530	2520	130	233	247	134	184	213	129	27	6	0	539	543	119	538	542	108	20	4	0	49.000	12.600	1.135	1.078	2.700	79.542	0.000	120	624	50	68	5.615	49	1	63	5	29590	65171	0.264	0.009	-100	0
1	6	3	"autocrine motility factor receptor {Mus musculus}"	"AI847084"	2720	2520	90	2805	2538	1159	187	213	128	98	98	0	1850	1940	761	556	554	100	98	98	0	2.023	1.699	1.830	1.719	1.802	1.721	0.833	52	324	3912	3735	1.017	2618	1294	2351	1384	131993	100862	18.164	13.860	0	0
1	7	3	"tumor necrosis factor receptor type 1 associated protein {Homo sapiens}"	"AI844060"	2890	2520	130	169	184	96	176	192	106	15	3	0	550	551	113	552	550	98	20	4	0	3.500	-8.000	0.829	1.087	4.156	6.341	0.000	120	488	-9	7	1.807	-7	-2	8	-1	22124	66156	-0.075	0.010	-100	0
1	8	3	"mTAFII30 protein {Mus musculus}"	"AI851843"	3070	2520	130	209	229	115	176	192	109	28	9	0	532	539	101	550	554	103	12	3	0	-1.833	-4.818	0.928	0.856	4.828	4.255	0.002	120	460	15	42	Error	33	-18	53	-11	27503	64719	0.339	-0.146	-100	0
1	9	3	"von Willebrand factor A-related protein {Mus musculus}"	"AI852994"	3250	2520	130	180	196	112	178	191	102	20	9	0	565	571	107	544	551	107	20	5	0	0.095	0.667	1.026	0.950	3.656	0.360	0.003	120	487	23	45	-3.392	2	21	18	27	23466	68516	0.049	0.187	-100	0
1	10	3	"Unknown (protein for MGC:2656) {Homo sapiens}"	"AI854637"	3430	2520	110	456	496	216	169	184	100	87	75	0	744	740	136	537	547	107	73	48	0	1.386	1.611	1.550	1.621	2.466	2.008	0.189	80	421	494	530	0.471	287	207	327	203	39674	59203	3.120	1.804	-100	0
1	11	3	"DNA-(apurinic or apyrimidinic site) lyase (EC 4.2.99.18) - mouse"	"AW538070"	3610	2520	130	182	203	126	174	195	116	14	7	0	496	498	102	540	543	103	8	1	0	-0.182	-0.690	0.910	0.756	3.678	0.184	0.003	120	486	-36	-13	Error	8	-44	29	-42	24354	59815	0.069	-0.437	-100	0
1	12	3	"putative {Mus musculus}"	"AW544641"	3790	2520	110	3359	3235	788	184	207	118	100	100	0	2743	2748	517	534	537	105	100	100	0	1.437	1.378	1.385	1.369	1.314	1.440	0.891	80	406	5384	5265	0.523	3175	2209	3051	2214	258831	219835	25.661	21.057	0	0
1	13	3	"putative {Mus musculus}"	"AW537659"	3970	2530	110	8844	9667	2812	179	198	122	100	100	0	3652	3989	1147	523	524	112	100	100	0	2.769	2.737	2.675	2.772	1.290	2.784	0.884	80	484	11794	12954	1.469	8665	3129	9488	3466	773345	319093	77.615	30.938	0	0
1	14	3	"KIAA1695 protein {Homo sapiens}"	"C79342"	4150	2510	70	301	337	144	178	193	106	53	40	0	600	612	117	518	519	97	43	25	0	1.500	1.691	1.647	1.727	4.410	2.403	0.032	32	226	205	253	0.585	123	82	159	94	10784	19594	1.358	0.959	-100	0
1	15	3	"cask-interacting protein 2 {Mus musculus}"	"C86668"	4320	2520	130	274	305	164	171	191	114	45	25	0	522	538	114	513	520	103	21	5	0	11.444	5.360	1.553	1.623	3.907	7.020	0.004	120	584	112	159	3.517	103	9	134	25	36619	64544	1.000	0.175	-100	0
1	16	3	"null"	"AU023405"	4520	2520	110	2162	2191	631	174	194	117	100	100	0	1904	1915	386	509	510	103	100	100	0	1.425	1.435	1.363	1.417	1.410	1.539	0.795	80	472	3383	3423	0.511	1988	1395	2017	1406	175291	153227	17.068	13.641	0	0
1	17	3	"null"	"AU020525"	4700	2510	120	6196	5824	2121	167	186	109	100	100	0	4572	4329	1291	520	520	106	100	100	0	1.488	1.485	1.490	1.434	1.580	1.528	0.900	120	463	10081	9466	0.573	6029	4052	5657	3809	698882	519432	51.725	35.934	0	0
1	18	3	"null"	"AU017253"	4860	2520	130	160	185	116	163	184	99	17	8	0	494	497	105	528	531	103	8	2	0	0.088	-0.710	0.918	0.989	5.943	1.245	0.015	120	431	-37	-9	-3.503	-3	-34	22	-31	22144	59640	0.010	-0.330	-100	0
1	19	3	"null"	"AU044932"	5040	2520	130	161	184	112	171	189	105	17	5	0	512	519	108	510	524	102	21	3	0	-5.000	1.444	0.934	0.830	3.861	0.955	0.002	120	447	-8	22	Error	-10	2	13	9	22113	62297	-0.048	-0.049	-100	0
1	20	3	"putative {Mus musculus}"	"AW547113"	5220	2530	100	2481	2552	754	177	191	104	100	100	0	2035	2145	584	507	520	103	100	100	0	1.508	1.450	1.391	1.458	1.506	1.499	0.783	80	402	3832	4013	0.592	2304	1528	2375	1638	204161	171589	22.702	15.777	0	0
1	21	3	"null"	"AW551609"	5400	2520	130	167	184	101	168	187	111	16	5	0	517	520	92	527	531	102	15	0	0	0.100	-2.286	1.080	1.141	3.517	0.267	0.002	120	478	-11	9	-3.322	-1	-10	16	-7	22118	62412	-0.027	-0.108	-100	0
1	22	3	""	"AW554397"	5580	2530	120	4408	4464	891	168	181	104	100	100	0	4502	4447	948	531	535	100	100	100	0	1.068	1.097	1.075	1.120	1.378	1.072	0.876	120	453	8211	8212	0.095	4240	3971	4296	3916	535706	533648	41.183	39.120	0	0
1	23	3	"null"	"AW557124"	5770	2530	110	484	519	214	168	190	116	86	70	0	865	872	172	523	530	104	90	80	0	0.924	1.006	0.865	1.093	3.250	1.227	0.307	80	435	658	700	-0.114	316	342	351	349	41545	69774	2.836	3.288	-100	0
1	24	3	"CD53 {Mus musculus}"	"BE447212"	5940	2520	110	524	517	189	159	179	99	88	80	0	717	732	171	515	524	108	70	43	0	1.807	1.650	1.512	1.502	3.070	1.801	0.102	80	457	567	575	0.854	365	202	358	217	41370	58536	3.414	1.926	-100	0
1	1	4	"A.t.rbcL"	"U91966"	1810	2700	130	188	204	130	186	200	134	15	2	0	588	586	111	571	576	111	19	3	0	0.118	1.200	0.899	0.938	4.233	36.952	0.001	120	512	19	33	-3.087	2	17	18	15	24506	70327	0.030	0.090	-100	0
1	2	4	"apoptosis associated tyrosine kinase - mouse"	"AI837050"	1990	2700	130	202	217	122	179	188	98	27	11	0	554	557	98	564	570	109	9	2	0	-2.300	-5.429	1.406	1.586	4.584	2.543	0.003	120	457	13	31	Error	23	-10	38	-7	26097	66829	0.296	-0.119	-100	0
1	3	4	"Similar to myeloid ecotropic viral integration site-related gene 2 {Mus musculus}"	"AI839953"	2170	2700	130	172	195	108	176	190	105	17	6	0	555	559	110	545	556	116	15	3	0	-0.400	1.357	0.835	1.102	4.325	3.372	0.002	120	497	6	33	Error	-4	10	19	14	23432	67092	0.048	0.026	-100	0
1	4	4	"Similar to DEAD/H (Asp-Glu-Ala-Asp/His) box polypeptide 19 {Mus musculus}"	"AI842567"	2350	2700	130	186	199	118	174	196	121	19	4	0	548	559	117	538	549	119	18	3	0	1.200	1.190	1.420	1.415	4.160	8.337	0.000	120	531	22	46	0.263	12	10	25	21	23912	67079	0.025	0.084	-100	0
1	5	4	"null"	"AI842902"	2530	2700	130	176	189	104	176	195	106	16	5	0	549	630	906	534	544	119	16	2	0	0.000	0.135	0.904	0.790	4.363	123.237	0.001	120	515	15	109	Error	0	15	13	96	22637	75588	-0.057	0.723	-100	0
1	6	4	"Unknown (protein for IMAGE:3621749) {Homo sapiens}"	"AI848312"	2710	2700	130	184	201	101	184	203	112	17	3	0	533	553	103	535	538	103	21	5	0	0.000	0.944	0.953	0.956	4.098	7.081	0.001	120	554	-2	35	Error	0	-2	17	18	24131	66310	-0.018	0.146	-100	0
1	7	4	"hypothetical protein FLJ20950 {Homo sapiens}"	"AI844113"	2890	2700	130	180	195	105	183	197	107	21	3	0	538	540	114	530	538	99	20	7	0	-0.375	1.200	1.065	1.063	4.441	0.041	0.000	120	519	5	22	Error	-3	8	12	10	23379	64805	-0.019	0.020	-100	0
1	8	4	"Unknown (protein for IMAGE:3500453) {Mus musculus}"	"AI854416"	3070	2700	130	171	201	133	176	191	105	23	8	0	541	556	121	532	538	103	23	7	0	-0.556	1.042	1.208	0.971	4.331	3.142	0.001	120	492	4	49	Error	-5	9	25	24	24151	66691	0.095	0.175	-100	0
1	9	4	"ribosomal protein L36a  cytosolic [validated] - rat"	"AI853031"	3250	2700	130	177	185	92	172	186	100	17	1	0	527	537	99	527	533	103	17	3	0	100000.000	1.300	1.014	1.148	3.594	0.643	0.001	120	501	5	23	16.610	5	0	13	10	22146	64423	-0.010	0.039	-100	0
1	10	4	"Unknown (protein for IMAGE:3981915) {Mus musculus}"	"AI851245"	3430	2700	130	171	189	113	172	186	101	20	5	0	541	542	104	530	534	104	17	4	0	-0.091	1.417	0.893	1.132	4.316	0.375	0.000	120	509	10	29	Error	-1	11	17	12	22735	65033	0.030	0.077	-100	0
1	11	4	"Down syndrome critical region protein 3 homolog (Down syndrome critical region protein A homolog)."	"AW538125"	3610	2700	130	202	228	155	171	192	110	23	9	0	448	456	116	531	536	105	7	0	0	-0.373	-0.760	0.735	0.765	4.243	0.163	0.001	120	481	-52	-18	Error	31	-83	57	-75	27418	54697	0.327	-0.762	-100	0
1	12	4	"null"	"AW544709"	3790	2700	130	157	176	94	184	202	108	11	2	0	498	505	102	520	525	104	12	2	0	1.227	0.533	0.685	0.717	4.606	1.446	0.001	120	503	-49	-23	0.295	-27	-22	-8	-15	21102	60594	-0.241	-0.192	-100	0
1	13	4	"putative {Mus musculus}"	"AW537752"	3970	2700	130	165	190	100	184	209	130	11	1	0	510	508	104	495	499	115	17	1	0	-1.267	0.462	1.235	1.061	4.133	0.154	0.000	120	573	-4	19	Error	-19	15	6	13	22771	61012	-0.146	0.078	-100	0
1	14	4	"blank"	"null"	4150	2700	130	181	188	90	184	203	128	10	0	0	508	511	104	502	509	106	16	4	0	-0.500	0.444	0.856	0.759	3.565	2.526	0.000	120	540	3	13	Error	-3	6	4	9	22599	61294	-0.117	0.019	-100	0
1	15	4	"null"	"C86767"	4330	2700	130	153	181	108	169	190	115	15	3	0	481	488	97	503	515	109	14	0	0	0.727	-0.800	1.094	1.100	3.795	9.725	0.000	120	465	-38	-3	-0.459	-16	-22	12	-15	21754	58504	-0.078	-0.248	-100	0
1	16	4	"null"	"AU023451"	4510	2700	130	155	166	82	167	185	109	10	0	0	469	476	115	499	503	106	10	2	0	0.400	0.043	0.749	0.827	4.118	0.778	0.001	120	489	-42	-24	-1.322	-12	-30	-1	-23	19911	57116	-0.174	-0.255	-100	0
1	17	4	"putative {Mus musculus}"	"AU020610"	4690	2700	130	164	185	110	167	186	109	16	4	0	534	520	98	495	497	105	18	4	0	-0.077	0.720	0.726	0.867	3.805	4.667	0.002	120	462	36	43	Error	-3	39	18	25	22203	62418	-0.009	0.219	-100	0
1	18	4	"putative {Mus musculus}"	"AU017354"	4870	2700	130	179	190	106	166	185	106	17	8	0	515	523	107	503	510	105	20	5	0	1.083	1.200	0.735	0.828	3.614	1.132	0.004	120	432	25	44	0.115	13	12	24	20	22798	62781	0.047	0.124	-100	0
1	19	4	"null"	"AU045012"	5040	2700	130	164	177	102	173	189	108	15	2	0	521	538	112	502	510	102	26	7	0	-0.474	0.111	0.862	0.922	5.291	0.344	0.000	120	537	10	40	Error	-9	19	4	36	21287	64512	-0.111	0.275	-100	0
1	20	4	"60S ribosomal protein L23a. [Rat] {Rattus norvegicus}"	"AW547204"	5240	2710	70	637	661	347	176	206	156	71	65	0	578	600	178	503	504	103	31	18	0	6.147	5.000	3.618	2.843	4.681	11.831	0.016	32	219	536	582	2.620	461	75	485	97	21136	19213	2.917	0.932	-100	0
1	21	4	"null"	"AW551674"	5400	2700	130	186	199	111	164	190	132	16	4	0	513	506	101	518	523	106	11	2	0	-4.400	-2.917	1.062	1.055	4.049	11.836	0.000	120	485	17	23	Error	22	-5	35	-12	23939	60721	0.068	-0.160	-100	0
1	22	4	"Unknown (protein for MGC:18878) {Mus musculus}"	"AW554444"	5580	2700	130	163	176	96	156	176	101	16	4	0	530	541	102	523	528	99	21	4	0	1.000	1.111	0.867	0.896	4.094	0.618	0.002	120	438	14	38	0.000	7	7	20	18	21172	64962	0.000	0.131	-100	0
1	23	4	"null"	"AW557180"	5760	2700	130	176	185	95	162	177	99	17	6	0	530	539	103	513	519	96	22	6	0	0.824	0.885	0.732	0.760	3.648	0.667	0.003	120	474	31	49	-0.280	14	17	23	26	22218	64695	0.081	0.208	-100	0
1	24	4	"ADAM 8 precursor (EC 3.4.24.-) (A disintegrin and metalloproteinase domain 8)"	"BE288883"	5940	2700	130	167	186	99	168	181	95	24	4	0	438	442	117	514	520	101	8	0	0	0.013	-0.250	0.695	0.707	3.669	69.929	0.000	120	598	-77	-54	-6.248	-1	-76	18	-72	22297	53017	0.053	-0.772	-100	0
1	1	5	"A.t.RCP1"	"AF168390"	1810	2880	130	210	214	99	177	190	106	20	4	0	576	568	98	557	564	112	15	2	0	1.737	3.364	1.082	0.781	5.258	5.454	0.000	120	521	52	48	0.796	33	19	37	11	25664	68140	0.226	0.036	-100	0
1	2	5	"null"	"AI836666"	1990	2880	130	202	209	118	182	211	193	8	0	0	544	545	111	550	563	123	13	2	0	-3.333	-5.400	1.235	1.046	4.811	0.939	0.042	120	534	14	22	Error	20	-6	27	-5	25036	65367	-0.010	-0.146	-100	0
1	3	5	"null"	"AI839723"	2160	2890	110	46060	43109	16407	179	249	308	100	100	3	16456	14846	6302	533	561	148	100	100	0	2.881	2.999	2.954	3.132	1.417	2.962	0.941	80	436	61804	57243	1.527	45881	15923	42930	14313	3448710	1187678	139.156	96.520	0	0
1	4	5	"calcium channel alpha-2-delta-C chain - mouse"	"AI843362"	2350	2880	130	222	230	118	174	210	203	11	0	0	490	504	115	531	545	126	10	0	0	-1.171	-2.074	1.241	1.248	3.555	4.374	0.001	120	572	7	29	Error	48	-41	56	-27	27569	60451	0.099	-0.325	-100	0
1	5	5	"neurotensin receptor 3 {Mus musculus}"	"AI846329"	2530	2890	100	15221	14856	4265	185	212	142	100	100	0	998	1052	295	527	534	116	95	86	0	31.924	27.945	29.365	29.227	1.596	28.787	0.664	80	409	15507	15196	4.997	15036	471	14671	525	1188505	84155	103.127	4.466	0	0
1	6	5	"Unknown (protein for MGC:28962) {Mus musculus}"	"AI847696"	2710	2880	90	3052	3067	959	176	216	149	100	100	0	2325	2297	552	511	528	103	100	100	0	1.585	1.619	1.621	1.614	1.336	1.710	0.844	52	371	4690	4677	0.665	2876	1814	2891	1786	159491	119459	19.134	17.175	0	0
1	7	5	"putative {Mus musculus}"	"AI848937"	2890	2880	80	1694	1611	508	184	204	114	100	100	0	1114	1138	309	515	523	107	98	92	0	2.521	2.291	2.373	2.500	1.841	2.394	0.637	52	320	2109	2050	1.334	1510	599	1427	623	83790	59166	12.342	5.748	0	0
1	8	5	"Segment polarity protein dishevelled homolog DVL-2 (Dishevelled-2) (DSH homolog 2). [Mouse]"	"AI853388"	3070	2880	100	1554	1591	606	168	188	108	100	100	0	1523	1581	428	509	518	104	100	98	0	1.367	1.327	1.340	1.315	1.615	1.359	0.771	80	434	2400	2495	0.451	1386	1014	1423	1072	127247	126494	12.991	10.221	0	0
1	9	5	"Unknown (protein for MGC:7474) {Mus musculus}"	"AI854041"	3250	2880	100	573	594	261	179	188	100	93	80	0	683	703	149	503	511	102	71	43	0	2.189	2.075	2.271	2.220	2.695	2.654	0.227	80	396	574	615	1.130	394	180	415	200	47523	56222	4.060	1.882	-100	0
1	10	5	"putative {Mus musculus}"	"AI854593"	3430	2880	110	4187	4874	3078	183	196	109	100	100	0	2977	9374	17584	512	523	110	100	100	3	1.624	0.529	1.649	1.237	2.391	0.186	0.499	80	440	6469	13553	0.700	4004	2465	4691	8862	389890	749929	42.917	80.464	-100	0
1	11	5	"null"	"null"	3610	2880	130	174	184	98	182	199	113	8	4	0	515	514	105	518	524	108	10	2	0	2.667	-0.500	0.654	0.647	4.333	1.470	0.005	120	488	-11	-2	1.415	-8	-3	2	-4	22118	61652	-0.133	-0.093	-100	0
1	12	5	"TBX2 protein {Mus musculus}"	"AW544515"	3790	2890	120	5531	5198	1886	179	190	106	100	100	0	4061	3915	1352	497	497	104	100	100	0	1.502	1.468	1.468	1.500	1.720	1.477	0.894	120	496	8916	8437	0.587	5352	3564	5019	3418	623707	469820	47.245	32.865	0	0
1	13	5	"twisted gastrulation protein {Mus musculus}"	"AW537567"	3980	2910	90	414	489	322	188	217	132	71	42	0	433	444	134	461	460	109	9	5	0	-8.071	-17.706	1.812	1.933	3.523	15.481	0.008	52	336	198	284	Error	226	-28	301	-17	25413	23080	2.061	-0.147	-100	0
1	14	5	"Unknown (protein for MGC:11417) {Mus musculus}"	"C79210"	4160	2870	100	989	1023	338	187	209	123	98	97	0	885	922	217	490	493	107	95	85	0	2.030	1.935	1.995	1.995	2.054	2.103	0.497	80	380	1197	1268	1.022	802	395	836	432	81866	73756	6.618	4.009	0	0
1	15	5	"null"	"C86546"	4330	2880	130	184	204	102	179	191	100	20	8	0	468	473	83	499	507	104	10	0	0	-0.161	-0.962	1.129	1.147	3.663	0.118	0.000	120	460	-26	-1	Error	5	-31	25	-26	24428	56768	0.130	-0.327	-100	0
1	16	5	"null"	"AU023315"	4510	2880	130	228	267	160	162	177	92	44	25	0	423	445	112	486	490	102	9	3	0	-1.048	-2.561	0.890	0.855	4.529	0.232	0.003	120	448	3	64	Error	66	-63	105	-41	32095	53451	0.978	-0.441	-100	0
1	17	5	"null"	"AU020317"	4690	2880	130	304	339	182	160	180	112	59	35	0	422	428	100	469	470	98	8	1	0	-3.064	-4.366	2.174	2.066	4.653	0.020	0.001	120	457	97	138	Error	144	-47	179	-41	40733	51396	1.420	-0.429	-100	0
1	18	5	"null"	"AU017147"	4870	2880	130	282	291	155	170	187	116	49	20	0	482	496	120	483	482	101	19	6	0	-112.000	9.308	1.351	1.466	4.442	6.699	0.005	120	477	111	134	Error	112	-1	121	13	34869	59500	0.897	0.139	-100	0
1	19	5	"BCL2/adenovirus E1B 19-kDa protein-interacting protein 3 like (NIP3L) (NIP3-like protein X). [Mouse]"	"AU044752"	5050	2890	130	4733	4616	1049	184	198	111	100	100	0	2326	2330	550	489	493	106	100	99	0	2.476	2.407	2.422	2.487	1.372	2.413	0.875	120	496	6386	6273	1.308	4549	1837	4432	1841	553929	279580	39.802	17.330	0	0
1	20	5	"calgranulin B - mouse"	"AW546964"	5230	2880	130	393	408	180	182	213	207	50	15	0	496	504	139	493	500	126	19	5	0	70.333	20.545	1.838	2.035	4.883	9.371	0.004	120	522	214	237	6.136	211	3	226	11	48924	60436	0.942	0.032	-100	0
1	21	5	"putative {Mus musculus}"	"AW551507"	5410	2880	120	38478	35605	10077	183	222	253	100	100	0	26216	25112	5398	518	518	129	100	100	0	1.490	1.440	1.451	1.384	1.387	1.489	0.943	120	426	63993	60016	0.576	38295	25698	35422	24594	4272590	3013410	139.854	190.651	0	0
1	22	5	""	"AW554270"	5580	2880	120	19235	19008	4878	178	203	160	100	100	0	15847	15450	4184	512	582	1317	100	99	0	1.243	1.261	1.261	1.266	1.288	1.255	0.934	120	437	34392	33768	0.313	19057	15335	18830	14938	2281005	1853965	117.531	11.289	0	0
1	23	5	"putative {Mus musculus}"	"AW557022"	5760	2870	110	2194	2258	662	178	206	130	100	100	0	2173	2163	367	512	520	105	100	100	0	1.214	1.260	1.227	1.225	1.443	1.350	0.786	80	420	3677	3731	0.279	2016	1661	2080	1651	180637	173022	15.785	15.648	0	0
1	24	5	"putative {Mus musculus}"	"AW909758"	5940	2880	130	231	226	115	166	185	112	30	6	0	379	371	85	502	510	103	0	0	0	-0.528	-0.458	0.576	0.534	3.739	0.887	0.002	120	600	-58	-71	Error	65	-123	60	-131	27149	44554	0.366	-1.350	-100	0
1	1	6	"A.t.TIM"	"AF247559"	1810	3060	130	164	181	99	177	191	105	14	3	0	539	542	114	551	558	107	12	3	0	1.083	-0.444	0.948	0.938	4.254	0.140	0.001	120	566	-25	-5	0.115	-13	-12	4	-9	21753	65093	-0.095	-0.150	-100	0
1	2	6	"putative {Mus musculus}"	"AI836374"	1980	3060	70	1628	1596	624	190	203	115	100	100	0	1276	1274	291	550	556	110	100	100	0	1.981	1.942	1.942	1.890	1.589	2.173	0.648	32	230	2164	2130	0.986	1438	726	1406	724	51076	40774	12.113	6.527	0	0
1	3	6	"Similar to hypothetical protein FLJ20436 {Mus musculus}"	"AI839775"	2160	3060	90	2888	2926	944	192	265	325	100	98	0	1982	2012	466	529	552	145	100	100	0	1.855	1.844	1.845	1.806	1.407	1.938	0.816	52	368	4149	4217	0.892	2696	1453	2734	1483	152158	104640	8.188	10.069	0	0
1	4	6	"null"	"AI843403"	2350	3070	100	1591	1724	630	178	221	288	100	96	0	1083	1080	325	520	546	226	82	58	0	2.510	2.761	2.499	3.104	1.966	2.820	0.668	80	435	1976	2106	1.328	1413	563	1546	560	137893	86418	5.219	2.363	0	0
1	5	6	"Similar to RIKEN cDNA 1110021N07 gene {Mus musculus}"	"AI846382"	2530	3060	100	24898	22801	9336	186	306	526	100	100	0	32005	30848	8487	529	583	316	100	100	0	0.785	0.746	0.776	0.655	1.623	0.802	0.931	80	420	56188	52934	-0.349	24712	31476	22615	30319	1824090	2467801	42.766	95.775	0	0
1	6	6	"Dual specificity protein phosphatase 8 (EC 3.1.3.48) (EC 3.1.3.16)"	"AI847055"	2710	3070	100	2948	3020	1155	178	217	170	100	100	0	1556	1651	510	518	532	121	100	98	0	2.669	2.508	2.406	2.575	1.498	2.588	0.837	80	437	3808	3975	1.416	2770	1038	2842	1133	241628	132089	16.488	9.248	0	0
1	7	6	"oligodendrocyte-specific bHLH transcription factor Olig2 {Mus musculus}"	"AI844033"	2900	3060	80	575	601	254	181	208	116	90	71	0	698	725	163	519	522	101	73	40	0	2.201	2.039	2.054	1.987	2.816	3.155	0.167	52	313	573	626	1.138	394	179	420	206	31227	37684	3.388	2.010	-100	0
1	8	6	"RNA polymerase II elongation factor ELL (Eleven-nineteen lysine-rich leukemia protein). [Mouse]"	"AI851817"	3070	3070	100	1600	1616	606	177	196	106	100	100	0	1245	1258	333	515	520	103	96	93	0	1.949	1.937	1.742	2.024	1.937	2.037	0.704	80	425	2153	2182	0.963	1423	730	1439	743	129246	100666	13.396	7.165	0	0
1	9	6	"null"	"AI854069"	3250	3060	130	217	242	131	186	206	131	20	6	0	534	542	111	513	515	102	21	6	0	1.476	1.931	0.968	1.015	3.599	3.241	0.004	120	576	52	85	0.562	31	21	56	29	29085	65071	0.275	0.265	-100	0
1	10	6	"null"	"AI854619"	3440	3060	110	6596	6449	2343	189	219	146	100	100	0	4381	4566	1492	515	519	103	100	100	0	1.657	1.545	1.489	1.524	1.404	1.614	0.886	80	426	10273	10311	0.729	6407	3866	6260	4051	515953	365305	42.671	39.291	0	0
1	11	6	"putative {Mus musculus}"	"AW538041"	3610	3060	130	177	193	109	185	207	118	15	5	0	519	515	105	508	509	106	17	2	0	-0.727	1.143	0.678	0.834	4.620	6.982	0.001	120	486	3	15	Error	-8	11	8	7	23168	61785	-0.119	0.057	-100	0
1	12	6	"ciliary dynein heavy chain 7 {Homo sapiens}"	"AW544577"	3790	3060	100	1474	1544	638	169	189	111	98	98	0	1525	1531	476	473	481	104	98	98	0	1.240	1.300	1.260	1.300	1.726	1.347	0.701	80	346	2357	2433	0.311	1305	1052	1375	1058	123511	122514	12.207	10.096	0	0
1	13	6	"26S proteasome regulatory subunit S1 (26S proteasome subunit p112). [Rat] {Rattus norvegicus}"	"AW537625"	3970	3060	120	13068	12737	3927	178	194	113	100	100	0	7143	7201	1981	461	471	107	100	100	0	1.929	1.863	1.859	1.808	1.569	1.926	0.861	120	446	19572	19299	0.948	12890	6682	12559	6740	1528456	864099	111.000	62.897	0	0
1	14	6	"null"	"C79287"	4150	3060	130	246	281	164	175	186	102	41	19	0	475	479	107	486	487	103	14	3	0	-6.455	-15.143	1.917	1.708	4.941	0.051	0.001	120	488	60	99	Error	71	-11	106	-7	33726	57469	0.931	-0.078	-100	0
1	15	6	"null"	"C86602"	4330	3060	120	2280	2263	720	177	188	100	100	100	0	1504	1484	405	491	494	89	97	96	0	2.076	2.101	2.106	2.245	1.727	2.135	0.752	120	430	3116	3079	1.054	2103	1013	2086	993	271584	178034	20.750	11.124	0	0
1	16	6	"null"	"AU023363"	4510	3060	130	273	294	133	164	188	112	49	20	0	485	485	122	471	472	92	20	5	0	7.786	9.286	1.557	1.229	3.772	16.449	0.001	120	446	123	144	2.961	109	14	130	14	35318	58181	0.946	0.141	-100	0
1	17	6	"coiled-coil protein {Mus musculus}"	"AU020410"	4690	3060	120	2230	2231	743	159	188	127	100	100	0	1620	1600	353	453	457	94	100	99	0	1.775	1.806	1.800	1.758	1.619	1.905	0.760	120	452	3238	3219	0.828	2071	1167	2072	1147	267687	192034	16.087	12.160	0	0
1	18	6	"unnamed protein product {Homo sapiens}"	"AU017208"	4870	3060	110	786	777	264	182	206	127	97	90	0	813	845	207	477	477	97	93	77	0	1.798	1.617	1.710	1.772	2.411	1.779	0.410	80	482	940	963	0.846	604	336	595	368	62161	67560	4.496	3.794	-100	0
1	19	6	"null"	"AU044855"	5080	3060	100	411	1161	3252	191	213	135	72	41	0	577	1023	1918	484	482	104	47	25	0	2.366	1.800	1.631	1.676	3.953	1.897	0.652	80	371	313	1509	1.242	220	93	970	539	92892	81824	7.022	5.202	-100	0
1	20	6	"COP9 complex subunit 4 {Mus musculus}"	"AW547056"	5220	3070	120	11904	11704	2576	170	187	99	100	100	0	8167	7820	1840	495	494	102	100	100	0	1.529	1.575	1.570	1.599	1.309	1.577	0.930	120	445	19406	18859	0.613	11734	7672	11534	7325	1404527	938350	116.333	71.824	0	0
1	21	6	"null"	"AW551696"	5410	3060	100	409	451	196	176	224	269	43	7	0	772	783	144	513	521	128	78	51	0	0.900	1.019	0.839	0.984	2.797	2.526	0.102	80	361	492	545	-0.153	233	259	275	270	36064	62623	0.844	2.047	-100	0
1	22	6	"CTCL tumor antigen se20-4 {Homo sapiens}"	"AW554361"	5580	3060	130	65535	63115	9913	188	215	198	100	100	91	65535	63910	7275	503	570	1229	100	100	93	1.005	0.992	1.005	0.970	1.259	1.011	0.929	120	503	130379	126334	0.007	65347	65032	62927	63407	7573828	7669250	317.677	51.538	-100	0
1	23	6	"unnamed protein product {Homo sapiens}"	"AW557065"	5770	3060	110	1255	1268	414	187	209	123	100	98	0	1099	1105	245	509	583	1323	0	0	0	1.810	1.814	1.841	1.842	1.795	2.012	0.566	80	433	1658	1677	0.856	1068	590	1081	596	101425	88388	8.610	0.395	-100	0
1	24	6	"Stromal Cell derived Protein-1 {Mus musculus}"	"BE333520"	5940	3060	120	6659	7506	3452	170	186	106	100	100	0	7196	7827	3276	489	495	103	100	100	0	0.967	1.000	0.985	0.980	1.345	1.011	0.924	120	594	13196	14674	-0.048	6489	6707	7336	7338	900680	939212	69.057	71.184	0	0
1	1	7	"A.t.Cab"	"X56062"	1810	3240	130	172	188	108	186	196	102	15	4	0	541	535	96	541	549	109	8	0	0	100000.000	-0.333	0.887	1.054	4.682	0.047	0.000	120	521	-14	-4	16.610	-14	0	2	-6	22597	64184	-0.078	-0.128	-100	0
1	2	7	"Disks large-associated protein 3 (DAP-3) (SAP90/PSD-95-associated protein 3) (SAPAP3)"	"AI836865"	1990	3240	130	192	202	116	190	203	117	18	4	0	494	496	102	534	534	106	6	0	0	-0.050	-0.316	1.149	1.169	4.109	0.088	0.000	120	522	-38	-26	Error	2	-40	12	-38	24235	59476	-0.009	-0.358	-100	0
1	3	7	""	"AI839579"	2170	3240	130	231	271	148	179	202	135	26	11	0	428	438	115	522	522	102	5	0	0	-0.553	-1.095	0.558	0.564	4.358	0.128	0.005	120	540	-42	8	Error	52	-94	92	-84	32575	52502	0.511	-0.824	-100	0
1	4	7	"selenoprotein T {Homo sapiens}"	"AI842531"	2350	3240	100	9276	8893	2813	179	202	129	100	100	0	6466	6420	1921	521	523	105	100	100	0	1.530	1.477	1.448	1.477	1.267	1.490	0.936	80	402	15042	14613	0.614	9097	5945	8714	5899	711454	513637	67.372	56.162	0	0
1	5	7	"putative {Mus musculus}"	"AI842867"	2530	3240	100	2018	2132	769	192	307	527	98	85	0	1705	1762	490	525	576	320	98	90	0	1.547	1.568	1.548	1.581	1.581	1.633	0.802	80	414	3006	3177	0.630	1826	1180	1940	1237	170532	140937	3.463	3.706	0	0
1	6	7	"secretory carrier membrane protein 5 {Mus musculus}"	"AI847095"	2710	3240	130	201	212	117	190	224	250	5	0	0	467	482	90	521	530	131	3	0	0	-0.204	-0.564	0.894	0.864	4.546	8.707	0.001	120	522	-43	-17	Error	11	-54	22	-39	25424	57825	-0.048	-0.366	-100	0
1	7	7	"Heat shock 27 kDa protein (HSP 27) (Growth-related 25 kDa protein) (P25) (HSP25). [Mouse]"	"AI844076"	2890	3240	130	181	198	108	178	201	112	17	5	0	487	500	105	516	528	240	0	0	0	-0.103	-1.250	0.731	0.692	4.476	33.370	0.003	120	593	-26	4	Error	3	-29	20	-16	23818	59995	-0.027	-0.117	-100	0
1	8	7	"presenilin 2 {Mus musculus}"	"AI851854"	3070	3240	80	668	697	212	173	198	111	96	92	0	518	527	108	508	508	101	19	5	0	49.500	27.579	6.635	7.213	3.051	20.443	0.010	52	298	505	543	5.629	495	10	524	19	36244	27413	4.495	0.188	-100	0
1	9	7	"null"	"AI853001"	3250	3240	130	214	229	131	180	201	122	25	5	0	515	522	122	509	512	101	24	8	0	5.667	3.769	0.903	0.987	3.201	92.442	0.001	120	575	40	62	2.503	34	6	49	13	27432	62587	0.230	0.099	-100	0
1	10	7	"T-lymphoma invasion and metastasis inducing protein 1 (TIAM1 protein). [Mouse] {Mus musculus}"	"AI854646"	3440	3230	110	5497	5673	1728	200	228	151	100	100	0	4116	4257	1195	509	515	104	100	100	0	1.469	1.460	1.412	1.461	1.286	1.496	0.901	80	427	8904	9221	0.554	5297	3607	5473	3748	453816	340566	36.060	35.981	0	0
1	11	7	"unknown {Mus musculus}"	"AW538080"	3610	3240	130	192	190	92	182	205	118	11	0	0	490	501	101	500	505	111	15	2	0	-1.000	8.000	0.870	1.053	5.120	0.558	0.003	120	480	0	9	Error	10	-10	8	1	22760	60100	-0.127	-0.036	-100	0
1	12	7	"Serine/threonine-protein kinase 10 (EC 2.7.1.37) (Lymphocyte-oriented kinase). [Mouse]"	"AW544661"	3790	3240	120	1727	1740	789	180	198	109	99	99	0	1929	1866	685	468	477	103	97	95	0	1.059	1.116	1.112	1.110	1.763	1.141	0.791	120	484	3008	2958	0.083	1547	1461	1560	1398	208819	223913	14.147	13.485	0	0
1	13	7	"C16ORF35 {Mus musculus}"	"AW537669"	3970	3240	130	284	331	201	180	189	102	50	31	0	407	428	114	451	455	100	17	3	0	-2.364	-6.565	1.407	1.246	3.955	213.199	0.000	120	466	60	128	Error	104	-44	151	-23	39689	51382	1.392	-0.270	-100	0
1	14	7	"null"	"C79365"	4150	3240	130	284	304	172	174	185	99	51	28	0	479	483	103	463	469	101	23	3	0	6.875	6.500	1.922	1.704	5.596	0.049	0.001	120	464	126	150	2.781	110	16	130	20	36435	57947	1.202	0.139	-100	0
1	15	7	"null"	"C86690"	4340	3240	120	1806	1907	729	179	195	105	100	100	0	1008	1294	2978	478	481	91	95	91	0	3.070	2.118	2.993	3.163	2.021	0.189	0.070	120	436	2157	2544	1.618	1627	530	1728	816	228838	155326	16.305	8.934	-100	0
1	16	7	"QUAKING isoform 6 {Homo sapiens}"	"AU023418"	4520	3240	130	3809	3883	1043	196	215	126	100	100	0	2796	2760	738	453	452	94	100	100	0	1.542	1.598	1.613	1.626	1.433	1.590	0.779	120	467	5956	5994	0.625	3613	2343	3687	2307	465948	331228	29.111	24.553	0	0
1	17	7	"putative {Mus musculus}"	"AU020547"	4690	3230	110	1292	1345	452	185	211	137	100	98	0	826	843	190	435	438	93	96	93	0	2.831	2.843	2.694	2.690	1.691	3.490	0.457	80	419	1498	1568	1.501	1107	391	1160	408	107636	67409	8.277	4.355	0	0
1	18	7	"null"	"AU017273"	4880	3250	100	436	475	216	178	205	138	75	47	0	607	629	145	464	463	96	62	40	0	1.804	1.800	2.030	1.620	3.550	3.464	0.069	80	417	401	462	0.851	258	143	297	165	38011	50313	1.957	1.729	-100	0
1	19	7	"null"	"AU044950"	5050	3250	110	597	584	185	182	213	139	93	71	0	643	659	155	488	489	103	67	42	0	2.677	2.351	1.905	1.884	3.166	2.736	0.151	80	412	570	573	1.421	415	155	402	171	46757	52738	2.669	1.650	-100	0
1	20	7	"putative {Mus musculus}"	"AW547143"	5220	3250	130	65535	60388	11887	168	190	112	100	100	75	23021	21022	8710	502	502	103	100	100	0	2.903	2.935	2.874	3.373	1.653	2.859	0.861	120	476	87886	80740	1.537	65367	22519	60220	20520	7246560	2522691	537.482	199.223	-100	0
1	21	7	"C1orf28 {Homo sapiens}"	"AW551633"	5400	3240	120	1126	1151	477	170	195	115	95	94	0	1058	1054	259	501	512	104	95	91	0	1.716	1.774	1.781	1.758	2.344	2.042	0.586	120	461	1513	1534	0.779	956	557	981	553	138113	126496	8.313	5.212	0	0
1	22	7	"unnamed protein product {Homo sapiens}"	"AW554401"	5590	3240	120	1384	1412	447	184	211	175	99	98	0	1798	1783	379	501	515	109	99	99	0	0.925	0.958	0.899	0.942	1.633	1.019	0.681	120	414	2497	2510	-0.112	1200	1297	1228	1282	169394	213960	6.863	11.633	0	0
1	23	7	"Collagen alpha 1(VI) chain precursor. [Mouse] {Mus musculus}"	"AW557137"	5760	3240	120	44495	41047	18637	176	202	164	100	100	10	14515	13951	6604	489	493	111	100	100	0	3.160	3.036	3.041	3.096	1.566	3.096	0.907	120	489	58345	54333	1.660	44319	14026	40871	13462	4925633	1674129	249.055	121.243	0	0
1	24	7	"MPS1 protein - mouse (fragment)"	"BE448627"	5950	3240	70	314	346	154	184	199	117	56	25	0	600	606	97	426	441	104	81	37	0	0.747	0.900	0.800	0.781	2.678	2.086	0.038	32	236	304	342	-0.421	130	174	162	180	11073	19407	1.256	1.587	-100	0
1	1	8	"A.t.Nac1"	"AF198054"	1810	3420	130	199	208	106	187	204	109	20	4	0	518	527	113	528	541	111	18	3	0	-1.200	-21.000	0.721	0.890	4.162	0.147	0.000	120	512	2	20	Error	12	-10	21	-1	25004	63198	0.037	-0.126	-100	0
1	2	8	"null"	"AI837058"	1990	3420	130	185	197	106	186	198	102	13	4	0	554	556	118	526	534	107	20	5	0	-0.036	0.367	0.750	0.830	4.506	1.140	0.002	120	448	27	41	Error	-1	28	11	30	23671	66771	-0.010	0.206	-100	0
1	3	8	"null"	"AI839966"	2170	3420	130	212	215	105	174	190	114	26	4	0	475	495	112	526	529	107	7	0	0	-0.745	-1.323	0.795	0.754	3.465	6.722	0.000	120	483	-13	10	Error	38	-51	41	-31	25830	59358	0.219	-0.318	-100	0
1	4	8	"MHC class I tum- transplantation antigen {Mus musculus}"	"AI842571"	2350	3420	100	5181	4906	1537	178	202	131	100	100	0	3858	3672	1108	540	542	117	100	100	0	1.508	1.510	1.459	1.526	1.277	1.507	0.901	80	396	8321	7860	0.592	5003	3318	4728	3132	392494	293799	35.908	26.752	0	0
1	5	8	"Spermidine synthase (EC 2.5.1.16) (Putrescine aminopropyltransferase) (SPDSY). [Mouse]"	"AI843751"	2530	3420	100	6167	6235	1849	194	216	139	100	100	0	6673	6510	1608	514	521	108	100	100	0	0.970	1.008	1.025	0.995	1.334	1.027	0.904	80	424	12132	12037	-0.044	5973	6159	6041	5996	498823	520806	43.302	55.454	0	0
1	6	8	"null"	"AI848319"	2710	3420	130	248	255	141	193	217	200	14	3	0	512	522	101	511	522	242	1	0	0	55.000	5.636	1.161	1.274	3.908	0.047	0.000	120	574	56	73	5.781	55	1	62	11	30585	62627	0.190	0.000	-100	0
1	7	8	"Unknown (protein for IMAGE:4384737) {Homo sapiens}"	"AI844123"	2890	3430	100	427	448	201	180	198	108	76	56	0	655	655	128	506	525	291	11	0	0	1.658	1.799	1.161	1.433	2.983	0.055	0.005	80	379	396	417	0.729	247	149	268	149	35879	52421	2.315	0.447	-100	0
1	8	8	"null"	"AI854422"	3070	3430	100	1328	1386	452	170	190	109	100	100	0	1161	1155	261	498	505	106	98	97	0	1.747	1.851	1.885	1.895	1.691	1.979	0.651	80	429	1821	1873	0.805	1158	663	1216	657	110916	92383	10.972	6.132	0	0
1	9	8	"Similar to chitinase 3-like 1 (cartilage glycoprotein-39) {Mus musculus}"	"AI853039"	3260	3410	100	856	855	311	179	199	122	97	91	0	793	802	158	494	502	100	92	72	0	2.264	2.195	2.187	2.353	2.421	3.032	0.333	80	422	976	984	1.179	677	299	676	308	68438	64130	5.377	3.000	-100	0
1	10	8	"null"	"AI851253"	3440	3410	100	1032	1084	414	197	213	131	97	93	0	906	932	244	502	509	109	90	83	0	2.067	2.063	2.007	2.091	1.999	2.356	0.525	80	397	1239	1317	1.047	835	404	887	430	86743	74537	6.649	3.881	0	0
1	11	8	"null"	"null"	3610	3420	130	190	202	92	179	201	115	15	2	0	493	497	106	499	504	109	13	1	0	-1.833	-11.500	0.854	0.821	3.769	0.578	0.003	120	525	5	21	Error	11	-6	23	-2	24188	59596	0.009	-0.064	-100	0
1	12	8	"tissue-nonspecific alkaline phosphatase {Mus musculus}"	"AW544728"	3790	3420	90	561	557	199	178	193	101	94	78	0	520	533	110	481	485	103	28	5	0	9.821	7.288	5.108	3.918	3.502	25.027	0.003	52	324	422	431	3.296	383	39	379	52	28956	27710	3.604	0.466	-100	0
1	13	8	"null"	"AW537767"	3970	3420	130	207	224	133	182	197	108	20	10	0	384	399	103	472	476	96	6	1	0	-0.284	-0.575	0.672	0.718	4.310	0.282	0.003	120	492	-63	-31	Error	25	-88	42	-73	26842	47878	0.250	-0.802	-100	0
1	14	8	"unnamed protein product {Homo sapiens}"	"C79457"	4150	3420	130	281	320	151	172	192	104	51	31	0	460	470	114	471	477	94	20	7	0	-9.909	-148.000	1.917	1.526	5.045	0.054	0.001	120	454	98	147	Error	109	-11	148	-1	38348	56367	1.231	-0.074	-100	0
1	15	8	"null"	"C86790"	4330	3420	130	163	202	110	172	196	110	24	6	0	489	497	100	468	477	95	24	4	0	-0.429	1.034	1.343	1.330	3.986	12.065	0.002	120	455	12	59	Error	-9	21	30	29	24186	59689	0.055	0.211	-100	0
1	16	8	"null"	"AU023469"	4510	3420	130	311	329	173	192	211	121	49	25	0	432	431	97	451	455	94	12	3	0	-6.263	-6.850	2.340	1.959	5.230	0.041	0.002	120	476	100	117	Error	119	-19	137	-20	39471	51720	0.975	-0.255	-100	0
1	17	8	"40S ribosomal protein S3. [Rat] {Rattus norvegicus}"	"AU020628"	4700	3420	120	5204	4888	1989	201	228	141	100	100	0	4491	4228	1775	442	449	102	99	98	0	1.236	1.238	1.227	1.353	2.002	1.217	0.875	120	538	9052	8473	0.305	5003	4049	4687	3786	586601	507379	33.050	37.049	0	0
1	18	8	"null"	"AU017368"	4890	3400	90	361	387	161	198	229	148	53	23	0	637	637	133	474	482	105	73	34	0	1.000	1.160	0.894	0.857	3.317	2.326	0.061	52	312	326	352	0.000	163	163	189	163	20108	33144	1.068	1.476	-100	0
1	19	8	"elafin-like protein I {Mus musculus}"	"AU045044"	5050	3420	130	187	213	122	176	203	133	18	5	0	378	398	106	487	490	103	6	0	0	-0.101	-0.416	0.558	0.548	3.721	0.050	0.000	120	522	-98	-52	Error	11	-109	37	-89	25501	47784	0.075	-0.893	-100	0
1	20	8	"L-periaxin {Mus musculus}"	"AW547224"	5220	3430	100	617	650	273	179	195	118	95	81	0	802	803	153	496	498	104	91	73	0	1.431	1.534	1.395	1.403	2.345	2.098	0.287	80	362	744	778	0.517	438	306	471	307	51964	64264	3.856	2.933	-100	0
1	21	8	"putative {Mus musculus}"	"AW551740"	5410	3420	120	884	945	322	172	200	120	100	97	0	1227	1218	256	492	523	471	80	20	0	0.969	1.065	1.081	1.024	1.723	1.113	0.587	120	463	1447	1499	-0.046	712	735	773	726	113420	146126	6.208	1.476	0	0
1	22	8	"null"	"AW554472"	5590	3410	120	3085	3056	842	173	196	111	100	99	0	2816	2789	497	509	539	493	100	99	0	1.262	1.264	1.259	1.217	1.423	1.327	0.863	120	417	5219	5163	0.336	2912	2307	2883	2280	366746	334642	25.766	4.564	0	0
1	23	8	"Serine/threonine-protein kinase 19 (EC 2.7.1.37) (RP1 protein). [Mouse] {Mus musculus}"	"AW557191"	5770	3420	120	888	902	354	160	183	108	100	93	0	898	890	226	485	490	107	90	74	0	1.763	1.832	1.894	1.936	2.262	1.914	0.498	120	452	1141	1147	0.818	728	413	742	405	108274	106843	6.657	3.738	0	0
1	24	8	"JNK1 beta1 protein kinase {Homo sapiens}"	"BE309462"	5940	3430	80	678	638	238	166	179	102	94	84	0	511	540	168	446	452	110	42	25	0	7.877	5.021	2.871	2.866	3.164	4.040	0.099	52	292	577	566	2.978	512	65	472	94	33154	28101	4.500	0.800	-100	0
1	1	9	"hypothetical protein {Macaca fascicularis}"	"AI838353"	1810	3600	130	167	192	115	187	203	108	17	4	0	543	537	88	524	532	105	14	1	0	-1.053	0.385	1.264	1.166	4.471	0.180	0.001	120	512	-1	18	Error	-20	19	5	13	23042	64486	-0.102	0.048	-100	0
1	2	9	"60 kDa heat shock protein  mitochondrial precursor (Hsp60) (60 kDa chaperonin) (CPN60)"	"AI838039"	1990	3600	130	169	188	109	187	197	107	14	5	0	519	529	107	514	526	107	18	5	0	-3.600	0.067	0.979	1.091	4.008	3.721	0.000	120	457	-13	16	Error	-18	5	1	15	22530	63526	-0.084	0.028	-100	0
1	3	9	"putative {Mus musculus}"	"AI837073"	2170	3600	130	191	197	106	169	185	110	16	5	0	553	547	106	509	523	109	27	6	0	0.500	0.737	0.757	0.820	3.445	6.802	0.000	120	531	66	66	-1.000	22	44	28	38	23669	65593	0.109	0.220	-100	0
1	4	9	"null"	"AI843588"	2350	3600	130	150	170	93	171	196	130	10	0	0	521	523	94	529	536	109	10	2	0	2.625	0.167	0.857	1.135	4.726	5.816	0.002	120	601	-29	-7	1.392	-21	-8	-1	-6	20372	62743	-0.200	-0.119	-100	0
1	5	9	"Coatomer beta' subunit (Beta'-coat protein) (Beta'-COP) (p102). [Mouse] {Mus musculus}"	"AI846707"	2530	3600	90	5193	5982	4321	171	209	162	100	98	0	3994	4593	3008	517	531	117	100	100	0	1.444	1.426	1.469	1.379	1.744	1.435	0.928	52	382	8499	9887	0.530	5022	3477	5811	4076	311078	238861	35.636	34.718	0	0
1	6	9	"KIAA0280 {Homo sapiens}"	"AI848236"	2720	3610	90	3208	3491	2076	185	220	238	98	98	0	1747	1909	953	516	520	98	98	92	0	2.456	2.373	2.534	2.552	1.621	2.424	0.825	52	336	4254	4699	1.296	3023	1231	3306	1393	181530	99270	13.744	14.173	0	0
1	7	9	"null"	"AI854325"	2890	3600	130	328	431	368	183	200	110	55	37	0	594	673	284	501	506	103	47	30	0	1.559	1.442	1.154	1.230	3.425	1.526	0.269	120	496	238	420	0.641	145	93	248	172	51739	80802	2.100	1.621	-100	0
1	8	9	"null"	"AI852789"	3070	3600	130	187	208	116	181	197	106	22	7	0	512	512	96	495	501	96	15	4	0	0.353	1.588	1.161	1.121	4.528	0.088	0.000	120	538	23	44	-1.503	6	17	27	17	24968	61391	0.104	0.115	-100	0
1	9	9	"chromatin structure regulator Supt6h - mouse"	"AI854263"	3260	3590	90	1787	1720	1023	184	209	117	98	96	0	1591	1648	651	500	507	90	98	96	0	1.469	1.338	1.326	1.268	1.765	1.457	0.817	52	343	2694	2684	0.555	1603	1091	1536	1148	89445	85709	12.915	12.678	0	0
1	10	9	"blank"	"null"	3430	3600	130	177	214	143	189	211	126	20	7	0	469	476	112	497	502	100	14	2	0	0.429	-1.190	1.166	1.082	4.149	0.139	0.003	120	576	-40	4	-1.222	-12	-28	25	-21	25704	57122	0.024	-0.260	-100	0
1	11	9	"mitogen inducible gene mig-2 - human"	"AW538976"	3620	3590	110	2938	2929	1003	192	217	128	100	100	0	2324	2463	592	497	503	102	100	100	0	1.503	1.392	1.330	1.356	1.433	1.478	0.820	80	419	4573	4703	0.588	2746	1827	2737	1966	234348	197032	21.188	19.216	0	0
1	12	9	"null"	"AW545825"	3790	3600	120	14087	13845	4780	173	200	120	100	100	0	8727	8607	2503	500	502	105	100	100	0	1.691	1.686	1.692	1.649	1.338	1.728	0.951	120	477	22141	21779	0.758	13914	8227	13672	8107	1661358	1032801	113.708	77.190	0	0
1	13	9	"Unknown (protein for MGC:18731) {Mus musculus}"	"C76863"	3970	3600	130	214	232	134	178	201	117	23	10	0	437	442	93	497	498	101	5	0	0	-0.600	-0.982	0.781	0.924	4.870	0.160	0.003	120	458	-24	-1	Error	36	-60	54	-55	27873	53084	0.265	-0.554	-100	0
1	14	9	"null"	"C80408"	4150	3600	130	220	247	141	175	201	114	31	15	0	430	434	97	486	489	97	5	0	0	-0.804	-1.385	0.750	1.015	4.210	0.147	0.008	120	441	-11	20	Error	45	-56	72	-52	29633	52051	0.404	-0.567	-100	0
1	15	9	"3beta-hydroxy-Delta5-steroid dehydrogenase multifunctional protein - mouse"	"C87767"	4330	3600	130	187	209	114	177	198	112	17	7	0	456	461	98	475	484	99	13	1	0	-0.526	-2.286	0.664	0.704	4.617	0.009	0.000	120	448	-9	18	Error	10	-19	32	-14	25073	55320	0.098	-0.232	-100	0
1	16	9	"unnamed protein product {Mus musculus}"	"AU024242"	4510	3600	130	162	192	125	180	197	119	15	3	0	429	426	92	459	466	97	6	2	0	0.600	-0.364	1.206	1.524	4.184	8.079	0.005	120	494	-48	-21	-0.737	-18	-30	12	-33	23006	51078	-0.042	-0.412	-100	0
1	17	9	"ubiquitin fusion degradation protein 2 {Mus musculus}"	"AU014668"	4700	3590	110	1178	1165	474	182	209	129	97	93	0	1160	1195	309	442	452	102	100	100	0	1.387	1.305	1.247	1.207	2.129	1.393	0.555	80	402	1714	1736	0.472	996	718	983	753	93176	95638	7.411	7.284	0	0
1	18	9	"null"	"AU018259"	4870	3600	130	168	197	117	192	227	188	10	0	0	454	468	104	474	481	111	10	2	0	1.200	-0.833	1.007	0.940	4.527	17.273	0.005	120	571	-44	-1	0.263	-24	-20	5	-6	23657	56189	-0.160	-0.117	-100	0
1	19	9	"null"	"AU041583"	5060	3610	100	485	518	248	175	195	123	82	67	0	673	675	154	471	470	101	72	50	0	1.535	1.681	1.823	1.893	2.843	2.568	0.105	80	392	512	547	0.618	310	202	343	204	41443	54036	2.626	2.030	-100	0
1	20	9	"null"	"AW548483"	5230	3610	120	10573	10373	2664	176	197	116	100	100	0	5795	5737	1462	471	478	106	100	100	0	1.953	1.936	1.983	1.950	1.382	1.983	0.879	120	448	15721	15463	0.966	10397	5324	10197	5266	1244713	688448	87.724	49.613	0	0
1	21	9	"Eukaryotic translation initiation factor 3 subunit 8 (eIF3 p110). [Human] {Homo sapiens}"	"AW552427"	5410	3600	120	721	1203	1861	170	191	113	94	84	0	856	1315	2781	480	508	489	31	9	0	1.465	1.237	1.261	1.518	4.109	0.689	0.656	120	430	927	1868	0.551	551	376	1033	835	144302	157837	8.956	1.650	-100	0
1	22	9	"null"	"AW555237"	5590	3610	140	6940	7870	9118	170	191	117	100	98	1	5678	7027	10149	495	519	462	89	87	1	1.306	1.179	1.292	1.400	1.642	0.931	0.792	156	500	11953	14232	0.385	6770	5183	7700	6532	1227748	1096164	65.632	14.087	0	0
1	23	9	"beclin 1 (coiled-coil  myosin-like BCL2-interacting protein) {Mus musculus}"	"AW558000"	5780	3600	120	3136	3260	841	158	180	103	100	100	0	2074	2119	392	489	491	107	100	100	0	1.879	1.903	1.906	1.891	1.357	2.054	0.810	120	404	4563	4732	0.910	2978	1585	3102	1630	391231	254246	29.903	15.215	0	0
1	24	9	"blank"	"null"	5950	3600	130	179	183	94	155	175	100	22	5	0	486	483	100	468	475	102	17	3	0	1.333	1.867	1.117	1.315	4.529	14.580	0.000	120	568	42	43	0.415	24	18	28	15	21940	58002	0.080	0.078	-100	0
1	1	10	"null"	"AI835341"	1810	3780	130	193	206	102	176	194	105	18	7	0	518	532	101	524	529	99	20	1	0	-2.833	3.750	0.929	0.831	4.033	5.956	0.001	120	512	11	38	Error	17	-6	30	8	24688	63885	0.114	0.030	-100	0
1	2	10	"Similar to peroxisomal biogenesis factor 16 {Mus musculus}"	"AI838101"	1990	3780	130	182	205	129	178	193	112	16	5	0	521	521	98	520	521	101	17	0	0	4.000	27.000	0.891	1.011	3.369	0.087	0.001	120	502	5	28	2.000	4	1	27	1	24541	62524	0.107	0.000	-100	0
1	3	10	"null"	"AI837128"	2160	3780	70	953	958	440	187	197	108	93	90	0	942	935	276	509	517	106	84	81	0	1.769	1.810	1.698	1.715	1.776	1.944	0.573	32	230	1199	1197	0.823	766	433	771	426	30643	29930	7.046	3.943	0	0
1	4	10	"brain and reproductive organ-expressed protein {Mus musculus}"	"AI843260"	2350	3790	90	1618	1832	914	174	184	100	100	100	0	1287	1281	442	505	509	92	98	90	0	1.847	2.137	2.252	2.236	1.769	2.265	0.729	52	357	2226	2434	0.885	1444	782	1658	776	95261	66599	16.480	8.391	0	0
1	5	10	"null"	"AI846136"	2530	3800	100	882	946	393	176	199	134	97	90	0	1041	1021	256	508	512	110	95	85	0	1.325	1.501	1.457	1.468	2.204	1.610	0.572	80	427	1239	1283	0.406	706	533	770	513	75708	81688	5.575	4.627	0	0
1	6	10	"null"	"AI848263"	2710	3780	130	180	204	121	183	204	118	16	5	0	501	510	113	504	509	97	23	7	0	1.000	3.500	0.780	0.668	4.263	2.054	0.010	120	529	-6	27	0.000	-3	-3	21	6	24504	61150	0.000	0.010	-100	0
1	7	10	"putative {Mus musculus}"	"AI854370"	2890	3780	130	222	254	145	189	201	106	30	15	0	470	488	120	493	499	95	16	7	0	-1.435	-13.000	0.927	0.844	3.754	2.752	0.013	120	517	10	60	Error	33	-23	65	-5	30524	58597	0.500	-0.116	-100	0
1	8	10	"null"	"AI852816"	3070	3780	130	243	291	166	184	196	106	37	24	0	514	513	111	490	495	93	29	5	0	2.458	4.652	1.430	1.485	4.531	9.919	0.004	120	506	83	130	1.298	59	24	107	23	34970	61503	0.896	0.194	-100	0
1	9	10	"putative {Mus musculus}"	"AI854291"	3260	3770	110	2609	2695	1137	187	212	120	100	100	0	1633	1662	481	498	501	96	100	100	0	2.134	2.155	2.109	2.128	1.395	2.261	0.853	80	448	3557	3672	1.094	2422	1135	2508	1164	215573	132971	20.692	12.094	0	0
1	10	10	"blank"	"null"	3430	3780	130	217	232	121	194	219	141	18	5	0	459	465	104	498	504	108	7	0	0	-0.590	-1.152	0.677	0.656	4.459	0.293	0.003	120	527	-16	5	Error	23	-39	38	-33	27790	55783	0.092	-0.361	-100	0
1	11	10	"eIF4GII {Homo sapiens}"	"AW539204"	3620	3780	110	25370	24656	4294	207	254	236	100	100	0	18254	17855	3398	505	524	149	100	100	0	1.418	1.409	1.441	1.417	1.220	1.433	0.863	80	452	42912	41799	0.504	25163	17749	24449	17350	1972452	1428391	103.398	116.315	0	0
1	12	10	"null"	"AW536076"	3790	3780	120	795	828	358	197	230	208	89	72	0	1196	1213	259	500	508	134	100	95	0	0.859	0.885	0.834	0.781	2.228	0.971	0.532	120	454	1294	1344	-0.219	598	696	631	713	99414	145526	2.875	5.261	0	0
1	13	10	"null"	"C76948"	3980	3780	120	1033	1068	407	193	215	179	98	88	0	891	893	246	481	484	101	87	80	0	2.049	2.124	2.069	2.138	2.240	2.279	0.511	120	425	1250	1287	1.035	840	410	875	412	128202	107130	4.765	4.050	0	0
1	14	10	"Creatine kinase  ubiquitous mitochondrial precursor (EC 2.7.3.2) (U- MtCK) (Mia-CK)"	"C80512"	4150	3780	130	213	231	133	189	214	175	15	2	0	481	481	103	472	480	101	14	5	0	2.667	4.667	1.482	1.702	4.101	21.849	0.000	120	476	33	51	1.415	24	9	42	9	27766	57734	0.097	0.010	-100	0
1	15	10	"null"	"C87851"	4330	3780	130	183	209	112	186	200	110	23	4	0	489	492	96	473	483	100	18	5	0	-0.187	1.211	1.681	1.633	3.973	0.032	0.000	120	457	13	42	Error	-3	16	23	19	25031	59051	0.082	0.090	-100	0
1	16	10	"Ras GTPase-activating-like protein IQGAP2. [Human] {Homo sapiens}"	"AU024299"	4510	3780	130	253	286	170	182	198	118	35	16	0	424	437	114	468	476	99	14	3	0	-1.614	-3.355	0.823	1.121	6.182	0.002	0.000	120	457	27	73	Error	71	-44	104	-31	34336	52394	0.746	-0.394	-100	0
1	17	10	"putative {Mus musculus}"	"AU014744"	4690	3780	130	272	296	159	185	204	127	37	15	0	388	404	108	461	472	104	9	0	0	-1.192	-1.947	0.931	0.918	4.893	0.048	0.001	120	488	14	54	Error	87	-73	111	-57	35493	48505	0.724	-0.654	-100	0
1	18	10	"null"	"AU040150"	4870	3780	130	199	206	109	189	217	186	9	0	0	470	469	93	470	476	106	10	1	0	100000.000	-17.000	1.395	1.400	4.156	0.014	0.000	120	501	10	16	16.610	10	0	17	-1	24730	56315	-0.059	-0.066	-100	0
1	19	10	"null"	"AU041670"	5050	3790	110	806	832	296	191	217	141	97	90	0	755	774	195	460	473	175	78	40	0	2.085	2.041	1.918	2.051	2.710	2.629	0.268	80	428	910	955	1.060	615	295	641	314	66546	61936	4.362	1.720	-100	0
1	20	10	"Potential phospholipid-transporting ATPase IA (EC 3.6.3.1) (Chromaffin granule ATPase II). [Mouse]"	"AW548568"	5230	3780	120	1445	1434	526	186	208	131	97	96	0	1547	1544	414	460	465	105	100	98	0	1.158	1.151	1.207	1.118	1.850	1.171	0.653	120	432	2346	2332	0.212	1259	1087	1248	1084	172062	185259	9.359	10.276	0	0
1	21	10	"null"	"AW552471"	5410	3790	130	6526	6516	1094	174	200	135	100	100	0	3749	3673	674	466	470	107	100	100	0	1.935	1.978	1.926	2.003	1.321	2.003	0.865	120	453	9635	9549	0.952	6352	3283	6342	3207	781875	440817	46.785	29.935	0	0
1	22	10	"extracellular matrix protein 1 precursor - mouse"	"AW555322"	5580	3780	110	3676	3645	657	177	236	410	100	100	0	5376	5487	750	467	493	303	100	100	0	0.713	0.691	0.691	0.684	1.230	0.685	0.849	80	390	8408	8488	-0.488	3499	4909	3468	5020	291589	438984	8.315	16.482	0	0
1	23	10	"null"	"AW558059"	5770	3790	150	65535	61543	12956	191	232	355	99	99	87	65535	57396	18900	463	484	269	94	93	75	1.004	1.078	1.004	1.156	1.723	1.034	0.913	156	520	130416	118285	0.006	65344	65072	61352	56933	9600685	8953806	172.707	211.569	-100	0
1	24	10	"blank"	"null"	5950	3780	130	189	202	111	173	194	109	20	5	0	470	481	102	469	476	102	16	4	0	16.000	2.417	0.946	1.054	4.574	3.264	0.003	120	531	17	41	4.000	16	1	29	12	24235	57761	0.073	0.049	-100	0
1	1	11	"Tetraspan NET-5. [Human] {Homo sapiens}"	"AI836148"	1810	3960	130	182	194	104	178	195	107	20	4	0	522	541	178	523	525	98	18	6	0	-4.000	0.889	1.024	1.030	4.288	5.616	0.002	120	512	3	34	Error	4	-1	16	18	23231	64892	-0.009	0.163	-100	0
1	2	11	"putative {Mus musculus}"	"AI838163"	1990	3960	130	173	201	123	180	201	108	19	8	0	498	504	99	530	528	105	8	0	0	0.219	-0.808	1.211	1.303	4.037	0.294	0.004	120	457	-39	-5	-2.193	-7	-32	21	-26	24088	60533	0.000	-0.229	-100	0
1	3	11	"null"	"AI837248"	2170	3960	130	185	203	105	190	205	107	18	4	0	510	508	98	514	516	102	13	0	0	1.250	-2.167	0.973	1.014	4.249	1.038	0.016	120	522	-9	7	0.322	-5	-4	13	-6	24329	60941	-0.019	-0.078	-100	0
1	4	11	"putative {Mus musculus}"	"AI843301"	2350	3960	130	187	191	98	182	196	102	17	5	0	504	511	105	503	503	102	18	4	0	5.000	1.125	0.864	0.881	4.319	5.618	0.000	120	527	6	17	2.322	5	1	9	8	22892	61282	-0.049	0.078	-100	0
1	5	11	"tumor-rejection antigen SART3 {Mus musculus}"	"AI846150"	2540	3960	100	2288	2365	918	191	209	120	100	100	0	2188	2134	602	504	504	109	100	100	0	1.245	1.334	1.373	1.310	1.501	1.408	0.830	80	354	3781	3804	0.316	2097	1684	2174	1630	189163	170727	17.967	14.954	0	0
1	6	11	"Tram1 {Xenopus laevis}"	"AI848290"	2710	3960	130	180	207	124	194	213	121	16	5	0	481	493	97	493	497	99	16	2	0	1.167	100000.000	0.944	1.015	3.841	20.081	0.000	120	522	-26	13	0.222	-14	-12	13	0	24869	59146	-0.050	-0.040	-100	0
1	7	11	"Nuclear protein SKIP (SKI-interacting protein) (SNW1 protein) (Nuclear receptor coactivator NCOA-62)"	"AI850128"	2890	3960	70	732	723	244	198	209	107	100	87	0	644	649	145	481	488	99	68	43	0	3.276	3.125	2.301	2.780	2.316	5.989	0.096	32	236	697	693	1.712	534	163	525	168	23124	20764	4.804	1.626	-100	0
1	8	11	"neuroglycan C {Mus musculus}"	"AI852943"	3070	3960	130	179	202	117	191	203	111	16	5	0	492	497	120	483	489	99	18	5	0	-1.333	0.786	1.001	0.997	3.929	0.154	0.001	120	521	-3	25	Error	-12	9	11	14	24236	59598	-0.009	0.081	-100	0
1	9	11	"null"	"AI850835"	3250	3960	130	189	215	124	180	202	117	24	7	0	475	477	91	490	493	98	10	0	0	-0.600	-2.692	1.345	1.297	4.577	31.867	0.000	120	488	-6	22	Error	9	-15	35	-13	25746	57271	0.111	-0.163	-100	0
1	10	11	"blank"	"null"	3430	3960	130	195	217	112	188	209	121	17	6	0	454	462	110	496	498	95	13	2	0	-0.167	-0.853	0.679	0.741	5.145	0.038	0.000	120	506	-35	-5	Error	7	-42	29	-34	26083	55414	0.066	-0.379	-100	0
1	11	11	"MAP kinase kinase 3b {Mus musculus}"	"AW539252"	3620	3960	100	1586	1552	515	202	257	245	100	97	0	1502	1514	372	505	523	152	100	97	0	1.388	1.338	1.453	1.339	1.581	1.361	0.750	80	393	2381	2359	0.473	1384	997	1350	1009	124186	121112	5.286	6.520	0	0
1	12	11	"putative {Mus musculus}"	"AW536120"	3800	3960	120	1352	1346	572	201	223	139	93	90	0	2397	2339	648	494	500	114	99	99	0	0.605	0.621	0.602	0.551	1.971	0.631	0.769	120	431	3054	2990	-0.725	1151	1903	1145	1845	161461	280687	8.079	16.132	0	0
1	13	11	"null"	"C77017"	3970	3960	130	319	335	160	197	216	177	40	12	0	525	543	132	474	477	96	38	17	0	2.392	2.000	1.397	1.207	4.646	16.918	0.004	120	465	173	207	1.258	122	51	138	69	40147	65176	0.672	0.688	-100	0
1	14	11	"null"	"C80603"	4140	3960	80	282	312	158	191	217	207	26	5	0	582	591	131	468	472	98	51	30	0	0.798	0.984	0.978	1.112	5.429	2.630	0.032	52	282	205	244	-0.325	91	114	121	123	16224	30722	0.459	1.214	-100	0
1	15	11	"Ubiquitin carboxyl-terminal hydrolase isozyme L1 (EC 3.4.19.12) (UCH- L1)"	"C87935"	4330	3960	130	195	213	116	187	201	117	17	3	0	444	451	104	478	483	100	12	2	0	-0.235	-0.963	0.824	0.781	3.973	0.001	0.000	120	504	-26	-1	Error	8	-34	26	-27	25571	54135	0.103	-0.320	-100	0
1	16	11	"null"	"AU024366"	4510	3960	130	187	195	99	186	195	117	12	3	0	477	489	110	469	477	103	16	5	0	0.125	0.450	1.000	1.170	3.536	1.022	0.003	120	448	9	29	-3.000	1	8	9	20	23348	58663	0.000	0.117	-100	0
1	17	11	"null"	"AU014800"	4690	3960	130	285	313	184	187	199	116	43	20	0	414	423	89	456	471	110	5	0	0	-2.333	-3.818	1.643	1.799	5.322	13.284	0.003	120	448	56	93	Error	98	-42	126	-33	37609	50739	0.983	-0.436	-100	0
1	18	11	"null"	"AU040244"	4870	3960	130	190	212	133	179	206	183	10	2	0	456	471	93	470	475	106	10	3	0	-0.786	33.000	1.234	1.181	3.155	2.405	0.019	120	478	-3	34	Error	11	-14	33	1	25479	56536	0.033	-0.038	-100	0
1	19	11	"null"	"AU041737"	5050	3960	110	58186	54122	11159	188	329	834	100	100	11	65399	61709	8107	473	546	652	100	100	50	0.893	0.881	0.899	0.866	1.157	0.907	0.940	80	406	122924	115170	-0.163	57998	64926	53934	61236	4329735	4936740	64.500	93.808	-100	0
1	20	11	"Unknown (protein for MGC:7535) {Mus musculus}"	"AW548682"	5230	3960	130	196	225	123	186	305	766	0	0	0	518	517	114	475	538	606	0	0	0	0.233	0.929	1.014	0.978	4.064	0.950	0.510	120	471	53	81	-2.104	10	43	39	42	27017	62045	-0.104	-0.035	-100	0
1	21	11	"null"	"AW552351"	5410	3960	120	3382	3242	1187	177	199	130	100	99	0	2561	2446	664	467	466	100	100	100	0	1.531	1.549	1.556	1.485	1.547	1.619	0.876	120	468	5299	5044	0.614	3205	2094	3065	1979	389096	293574	23.408	19.800	0	0
1	22	11	"null"	"AW555450"	5590	3950	70	506	501	230	186	215	146	78	53	0	567	577	135	415	432	122	62	12	0	2.105	1.944	1.612	1.823	3.824	2.333	0.111	32	236	472	477	1.074	320	152	315	162	16036	18453	1.959	1.189	-100	0
1	23	11	"null"	"AW558131"	5770	3970	120	1012	1053	334	191	208	119	100	100	0	1037	1036	235	452	454	99	96	95	0	1.403	1.476	1.491	1.524	2.021	1.548	0.580	120	442	1406	1446	0.489	821	585	862	584	126396	124358	7.101	5.879	0	0
1	24	11	"blank"	"null"	5950	3960	130	169	195	135	176	193	108	18	7	0	461	469	117	464	466	98	14	3	0	2.333	3.800	0.943	0.957	5.976	0.042	0.000	120	537	-10	24	1.222	-7	-3	19	5	23452	56276	0.019	0.031	-100	0
1	1	12	"Epididymal secretory protein E1 precursor. [Mouse] {Mus musculus}"	"AI835376"	1810	4140	130	195	218	120	189	202	115	24	4	0	527	529	110	510	519	103	24	4	0	0.353	1.526	1.611	1.545	3.516	1.895	0.010	120	517	23	48	-1.503	6	17	29	19	26215	63506	0.139	0.097	-100	0
1	2	12	"Membrane-bound transcription factor site-1 protease precursor (EC 3.4.21.-) (Site-1 protease)"	"AI838216"	1990	4140	130	164	193	102	196	208	111	15	3	0	504	511	104	512	516	107	16	1	0	4.000	3.000	0.867	1.058	4.241	1.315	0.004	120	489	-40	-4	2.000	-32	-8	-3	-1	23165	61279	-0.135	-0.047	-100	0
1	3	12	"null"	"AI837244"	2170	4140	130	187	213	111	184	205	106	20	6	0	525	525	116	503	510	106	18	6	0	0.136	1.318	0.742	0.975	5.138	1.109	0.004	120	510	25	51	-2.874	3	22	29	22	25543	62990	0.075	0.142	-100	0
1	4	12	"Unknown (protein for MGC:18887) {Mus musculus}"	"AI845427"	2350	4140	130	195	209	116	180	201	108	24	5	0	482	505	106	489	498	103	20	3	0	-2.143	1.813	1.131	1.039	4.028	1.414	0.009	120	519	8	45	Error	15	-7	29	16	25044	60566	0.074	0.068	-100	0
1	5	12	"farnesyl pyrophosphate synthase {Mus musculus}"	"AI846851"	2530	4140	130	180	214	123	182	208	119	20	5	0	514	515	108	496	495	102	17	5	0	-0.111	1.684	0.973	0.960	5.111	0.115	0.001	120	524	16	51	Error	-2	18	32	19	25693	61786	0.050	0.196	-100	0
1	6	12	"null"	"AI848602"	2710	4140	130	194	204	113	192	211	116	15	4	0	485	492	102	493	493	99	15	3	0	-0.250	-12.000	0.975	1.213	3.807	0.111	0.000	120	505	-6	11	Error	2	-8	12	-1	24459	59057	-0.060	-0.010	-100	0
1	7	12	"putative {Mus musculus}"	"AI850172"	2890	4140	130	191	194	102	201	217	115	12	3	0	504	506	109	487	492	104	17	2	0	-0.588	-0.368	0.851	0.966	4.582	0.200	0.002	120	569	7	12	Error	-10	17	-7	19	23303	60671	-0.200	0.135	-100	0
1	8	12	"Amyloid beta A4 precursor protein-binding family B member 2 (Fe65-like protein) (Fragment). [Human]"	"AI852978"	3070	4140	130	185	197	118	195	213	112	11	3	0	499	504	105	477	485	105	20	5	0	-0.455	0.074	1.470	1.217	3.876	0.087	0.000	120	501	12	29	Error	-10	22	2	27	23638	60423	-0.143	0.181	-100	0
1	9	12	"null"	"AI850869"	3250	4140	130	200	208	102	187	205	115	19	2	0	460	468	96	478	482	102	10	3	0	-0.722	-2.100	1.351	1.227	4.775	0.360	0.005	120	478	-5	11	Error	13	-18	21	-10	24965	56179	0.026	-0.137	-100	0
1	10	12	"blank"	"null"	3430	4140	130	206	229	119	184	206	124	25	6	0	461	476	110	484	492	102	17	3	0	-0.957	-5.625	1.000	1.166	3.585	0.224	0.004	120	461	-1	37	Error	22	-23	45	-8	27520	57093	0.185	-0.157	-100	0
1	11	12	"null"	"AW539319"	3610	4140	130	207	234	129	187	207	121	28	9	0	479	477	94	483	490	100	10	0	0	-5.000	-7.833	1.732	1.379	3.911	12.758	0.002	120	489	16	41	Error	20	-4	47	-6	28098	57202	0.223	-0.130	-100	0
1	12	12	"blank"	"null"	3790	4140	130	197	204	103	192	205	116	14	3	0	465	485	112	477	479	96	19	7	0	-0.417	1.500	1.109	0.946	4.068	2.067	0.014	120	471	-7	20	Error	5	-12	12	8	24481	58253	-0.009	0.063	-100	0
1	13	12	"null"	"C77096"	3970	4140	130	183	190	95	188	199	113	11	2	0	460	470	110	462	466	97	18	6	0	2.500	0.250	0.921	1.008	5.783	0.070	0.000	120	455	-7	10	1.322	-5	-2	2	8	22789	56412	-0.080	0.041	-100	0
1	14	12	"Nulp1 {Mus musculus}"	"C80688"	4150	4140	130	161	183	102	181	197	109	15	3	0	469	471	90	458	464	96	18	3	0	-1.818	0.154	1.259	1.265	4.023	2.283	0.004	120	495	-9	15	Error	-20	11	2	13	21966	56487	-0.128	0.073	-100	0
1	15	12	"putative {Mus musculus}"	"C88020"	4330	4140	130	163	194	112	189	202	120	12	5	0	470	472	90	462	466	101	15	2	0	-3.250	0.500	1.249	1.343	4.680	24.165	0.000	120	473	-18	15	Error	-26	8	5	10	23235	56655	-0.067	0.059	-100	0
1	16	12	"null"	"AU024446"	4510	4140	130	170	182	91	185	198	115	12	1	0	480	479	106	460	461	102	19	2	0	-0.750	-0.158	0.949	0.769	3.693	0.119	0.001	120	458	5	16	Error	-15	20	-3	19	21798	57474	-0.139	0.176	-100	0
1	17	12	"blank"	"null"	4690	4140	130	284	308	157	184	197	112	46	21	0	382	416	155	454	459	98	14	5	0	-1.389	-3.263	0.617	0.781	4.458	19.593	0.000	120	484	28	86	Error	100	-72	124	-38	36956	49901	0.991	-0.439	-100	0
1	18	12	"Retinoblastoma-binding protein 2 (RBBP-2). [Human] {Homo sapiens}"	"AU040331"	4870	4140	130	188	209	134	171	190	124	15	5	0	461	455	97	467	466	96	14	2	0	-2.833	-3.167	1.054	1.033	3.917	220.638	0.000	120	458	11	26	Error	17	-6	38	-12	25104	54634	0.153	-0.115	-100	0
1	19	12	"junctional adhesion Molecule-2  JAM-2 {Mus musculus}"	"AU041819"	5050	4140	130	188	207	119	171	296	790	0	0	0	466	487	115	473	535	602	0	0	0	-2.429	2.571	1.111	1.064	3.892	10.074	0.095	120	454	10	50	Error	17	-7	36	14	24877	58465	-0.113	-0.080	-100	0
1	20	12	"null"	"AW548759"	5230	4140	130	190	200	105	168	276	763	0	0	0	458	466	100	474	533	600	0	0	0	-1.375	-4.000	1.134	1.328	4.931	7.187	0.001	120	457	6	24	Error	22	-16	32	-8	23995	55938	-0.100	-0.112	-100	0
1	21	12	"RhoGDI-1 {Mus musculus}"	"AW552502"	5410	4140	130	216	225	122	162	188	113	28	10	0	441	450	116	477	476	97	14	3	0	-1.500	-2.333	0.765	0.721	3.919	5.747	0.002	120	473	18	36	Error	54	-36	63	-27	26978	54002	0.327	-0.268	-100	0
1	22	12	"hypothetical protein {Macaca fascicularis}"	"AW555502"	5590	4140	130	154	170	102	175	198	120	8	3	0	454	457	107	454	455	93	15	1	0	100000.000	-1.667	0.842	0.924	4.405	3.965	0.003	120	543	-21	-2	16.610	-21	0	-5	3	20432	54793	-0.233	0.022	-100	0
1	23	12	"ribosomal protein L11  cytosolic [validated] - rat"	"AW558184"	5770	4140	130	213	226	113	171	193	110	27	8	0	396	411	108	458	462	93	9	2	0	-0.677	-1.170	0.868	0.934	5.261	0.549	0.011	120	467	-20	8	Error	42	-62	55	-47	27147	49311	0.300	-0.548	-100	0
1	24	12	"blank"	"null"	5950	4140	130	201	223	111	168	188	109	30	7	0	324	336	111	469	474	97	3	0	0	-0.228	-0.414	0.321	0.460	4.314	1.421	0.017	120	547	-112	-78	Error	33	-145	55	-133	26729	40300	0.321	-1.423	-100	0
1	1	13	"null"	"AI835491"	1810	4320	130	181	202	124	188	209	134	15	3	0	535	541	92	511	515	110	20	0	0	-0.292	0.467	1.208	1.434	5.077	0.176	0.003	120	548	17	44	Error	-7	24	14	30	24253	64960	-0.052	0.236	-100	0
1	2	13	"Chromobox protein homolog 6. [Mouse] {Mus musculus}"	"AI838055"	1980	4310	80	3955	4112	2773	202	240	155	98	96	0	2161	2202	1065	499	507	105	100	98	0	2.258	2.296	2.229	2.117	1.495	2.560	0.882	52	292	5415	5613	1.175	3753	1662	3910	1703	213824	114528	24.981	16.143	0	0
1	3	13	"null"	"AI837089"	2160	4320	90	3108	3404	1223	186	228	178	100	100	0	4550	4599	1239	493	511	122	100	100	0	0.720	0.784	0.793	0.759	1.344	0.810	0.888	52	377	6979	7324	-0.473	2922	4057	3218	4106	177024	239147	17.843	33.508	0	0
1	4	13	"putative {Mus musculus}"	"AI843598"	2350	4320	90	704	671	253	189	209	118	92	84	0	646	648	183	486	494	100	63	38	0	3.219	2.975	2.076	2.503	3.139	3.333	0.145	52	377	675	644	1.687	515	160	482	162	34878	33714	3.915	1.540	-100	0
1	5	13	"null"	"AI846719"	2530	4310	80	664	710	285	189	210	116	98	86	0	803	772	155	485	489	101	86	73	0	1.494	1.815	1.709	1.753	2.226	2.206	0.304	52	316	793	808	0.579	475	318	521	287	36922	40168	4.310	2.802	-100	0
1	6	13	"null"	"AI848242"	2720	4320	100	1162	1260	561	185	209	114	98	96	0	1021	1056	368	481	480	94	91	85	0	1.809	1.870	1.846	1.917	1.916	1.890	0.654	80	417	1517	1650	0.855	977	540	1075	575	100813	84443	9.219	6.128	0	0
1	7	13	"KE03 protein {Homo sapiens}"	"AI854338"	2890	4320	90	1336	1393	452	201	228	120	100	100	0	1066	1090	237	467	473	104	100	98	0	1.895	1.913	1.953	1.904	1.601	2.158	0.599	52	346	1734	1815	0.922	1135	599	1192	623	72445	56682	9.708	5.933	0	0
1	8	13	"putative {Mus musculus}"	"AI852796"	3080	4320	100	1130	1215	472	195	221	121	100	96	0	1070	1111	334	474	477	99	97	88	0	1.569	1.601	1.594	1.728	2.089	1.671	0.588	80	433	1531	1657	0.650	935	596	1020	637	97209	88862	8.215	6.404	0	0
1	9	13	"hypothetical protein KIAA0528 - human"	"AI854269"	3260	4320	110	4185	4263	1127	191	221	143	100	100	0	2166	2135	508	465	471	100	100	100	0	2.348	2.438	2.350	2.479	1.435	2.555	0.829	80	408	5695	5742	1.231	3994	1701	4072	1670	341001	170787	28.266	16.640	0	0
1	10	13	"blank"	"null"	3430	4320	130	187	196	106	177	202	126	18	2	0	474	464	86	472	478	103	9	0	0	5.000	-2.375	1.250	1.381	3.510	0.204	0.006	120	469	12	11	2.322	10	2	19	-8	23535	55652	-0.048	-0.136	-100	0
1	11	13	"null"	"AW539091"	3610	4320	130	267	346	373	185	206	123	40	20	0	485	510	163	471	479	101	25	10	0	5.857	4.128	1.131	1.127	5.597	13.813	0.009	120	518	96	200	2.550	82	14	161	39	41470	61207	1.138	0.307	-100	0
1	12	13	"Unknown (protein for IMAGE:3050476) {Homo sapiens}"	"AW545836"	3800	4310	110	1698	1688	442	193	222	136	100	100	0	1198	1217	207	461	464	100	100	100	0	2.042	1.978	1.979	1.966	1.426	2.159	0.725	80	422	2242	2251	1.030	1505	737	1495	756	135070	97326	10.779	7.530	0	0
1	13	13	"null"	"C76882"	3980	4320	120	898	938	339	187	207	118	97	95	0	779	771	236	427	432	99	82	70	0	2.020	2.183	2.107	2.209	2.031	2.023	0.505	120	451	1063	1095	1.014	711	352	751	344	112549	92470	6.195	3.424	0	0
1	14	13	"Tripeptidyl-peptidase II (EC 3.4.14.10) (TPP-II) (Tripeptidyl aminopeptidase). [Mouse]"	"C80432"	4160	4320	120	4022	3835	1356	188	199	112	100	100	0	3389	3246	1216	428	435	101	98	97	0	1.295	1.294	1.292	1.338	1.654	1.286	0.816	120	428	6795	6465	0.373	3834	2961	3647	2818	460195	389534	32.464	27.832	0	0
1	15	13	"Tyrosine-protein kinase JAK1 (EC 2.7.1.112) (Janus kinase 1) (JAK-1). [Mouse] {Mus musculus}"	"C87788"	4340	4330	120	1822	2042	856	180	200	115	99	99	0	1442	1453	583	433	437	101	95	94	0	1.627	1.825	1.789	1.949	1.843	1.797	0.665	120	445	2651	2882	0.703	1642	1009	1862	1020	244989	174333	16.017	10.059	0	0
1	16	13	"AT2 receptor-interacting protein 1 {Homo sapiens}"	"AU024249"	4520	4320	120	986	1005	366	195	209	115	97	95	0	595	614	153	450	450	97	60	41	0	5.455	4.939	4.559	4.625	2.685	5.973	0.216	120	487	936	974	2.448	791	145	810	164	120599	73635	6.922	1.691	-100	0
1	17	13	"null"	"AU014678"	4710	4280	70	377	410	199	233	257	160	46	25	0	498	498	128	417	430	93	46	15	0	1.778	2.185	2.190	1.619	2.987	6.755	0.026	32	205	225	258	0.830	144	81	177	81	13108	15950	0.956	0.731	-100	0
1	18	13	"null"	"AU040105"	4890	4320	120	2759	2724	667	190	214	133	100	100	0	1343	1348	273	449	454	101	100	100	0	2.874	2.819	2.826	2.817	1.389	2.918	0.827	120	500	3463	3433	1.523	2569	894	2534	899	326823	161753	18.872	8.851	0	0
1	19	13	"Unknown (protein for MGC:14169) {Homo sapiens}"	"AU041611"	5060	4320	130	3894	3935	782	172	193	118	100	100	0	3252	3163	772	458	460	99	100	99	0	1.332	1.391	1.363	1.457	1.549	1.345	0.847	120	435	6516	6468	0.414	3722	2794	3763	2705	472158	379565	31.712	27.303	0	0
1	20	13	"blank"	"null"	5220	4320	130	2056	2204	981	168	194	123	99	99	0	1745	1858	729	461	465	115	100	100	0	1.470	1.457	1.524	1.450	1.700	1.436	0.633	120	503	3172	3433	0.556	1888	1284	2036	1397	264505	223006	16.341	12.113	0	0
1	21	13	"Max dimerization protein 4 {Mus musculus}"	"AW552439"	5420	4320	120	11813	11005	2693	167	191	113	100	100	0	4944	4767	1186	460	468	117	100	100	0	2.597	2.516	2.531	2.564	1.364	2.580	0.912	120	458	16130	15145	1.377	11646	4484	10838	4307	1320569	572008	95.699	36.744	0	0
1	22	13	"hypothetical protein DKFZp586F1022.1 - human (fragment)"	"AW555268"	5590	4320	110	778	810	272	172	197	112	100	96	0	820	816	177	450	456	98	97	80	0	1.638	1.743	1.819	1.834	2.258	2.032	0.349	80	401	976	1004	0.712	606	370	638	366	64789	65311	5.473	3.673	-100	0
1	23	13	"putative {Mus musculus}"	"AW558016"	5780	4330	120	6302	6213	1624	169	194	110	100	100	0	2266	2211	622	463	472	96	97	97	0	3.402	3.458	3.367	3.665	1.490	3.467	0.878	120	437	7936	7792	1.766	6133	1803	6044	1748	745523	265338	54.718	18.115	0	0
1	24	13	"blank"	"null"	5950	4320	130	167	192	108	169	188	110	23	6	0	454	451	103	464	472	98	12	4	0	0.200	-1.769	1.179	1.007	4.006	2.229	0.001	120	548	-12	10	-2.322	-2	-10	23	-13	23053	54088	0.036	-0.214	-100	0
1	1	14	"KIAA1465 protein {Homo sapiens}"	"AI835355"	1810	4500	130	184	208	116	188	210	123	18	4	0	515	512	99	511	512	113	11	2	0	-1.000	20.000	0.945	1.147	4.126	0.043	0.000	120	542	0	21	Error	-4	4	20	1	24988	61448	-0.016	0.000	-100	0
1	2	14	"TFIIH basal transcription factor complex p62 subunit (Basic transcription factor 62 kDa subunit)"	"AI838117"	1980	4500	100	3486	3625	2190	201	236	155	98	95	0	3187	3421	1799	490	497	118	100	100	0	1.218	1.168	1.180	1.083	1.675	1.194	0.882	80	438	5982	6355	0.285	3285	2697	3424	2931	289971	273693	21.865	24.780	0	0
1	3	14	"Transcription factor BTEB1 (Basic transcription element binding protein 1)"	"AI837138"	2170	4500	100	4372	4208	1807	205	236	181	100	100	0	1952	1957	619	486	502	114	100	96	0	2.842	2.721	2.589	2.669	1.482	2.888	0.864	80	444	5633	5474	1.507	4167	1466	4003	1471	336647	156537	21.945	12.763	0	0
1	4	14	"putative {Mus musculus}"	"AI843274"	2360	4500	100	8121	8341	3527	194	223	160	100	100	0	4858	5016	1667	489	498	103	100	100	0	1.814	1.800	1.880	1.712	1.408	1.912	0.914	80	462	12296	12674	0.859	7927	4369	8147	4527	667280	401318	50.738	43.864	0	0
1	5	14	"null"	"AI842154"	2540	4500	90	977	993	328	193	211	126	100	98	0	758	766	172	484	490	109	82	63	0	2.861	2.837	2.361	2.728	2.027	3.582	0.304	52	364	1058	1082	1.517	784	274	800	282	51649	39841	6.206	2.532	0	0
1	6	14	"Sortilin-related receptor precursor"	"AI848270"	2710	4500	130	216	240	125	187	206	115	22	10	0	477	481	100	476	475	96	19	4	0	29.000	10.600	1.278	1.116	4.364	5.187	0.008	120	599	30	58	4.858	29	1	53	5	28826	57710	0.296	0.063	-100	0
1	7	14	"null"	"AI854380"	2900	4490	100	1906	1937	726	195	221	125	100	100	0	924	921	277	473	477	97	88	80	0	3.794	3.888	3.641	4.232	2.058	4.179	0.591	80	424	2162	2190	1.924	1711	451	1742	448	154984	73676	13.728	4.577	0	0
1	8	14	"null"	"AI852909"	3080	4500	100	3659	3673	1202	193	217	121	100	100	0	2333	2386	614	475	474	99	100	100	0	1.865	1.821	1.874	1.808	1.451	1.940	0.821	80	400	5324	5391	0.900	3466	1858	3480	1911	293865	190912	28.562	19.313	0	0
1	9	14	"Unknown (protein for MGC:30931) {Mus musculus}"	"AI854297"	3250	4500	130	313	354	196	205	228	142	45	22	0	515	529	135	463	467	99	36	11	0	2.077	2.258	1.415	1.576	3.913	4.286	0.034	120	499	160	215	1.054	108	52	149	66	42473	63445	0.887	0.626	-100	0
1	10	14	"blank"	"null"	3430	4500	130	212	226	123	187	216	132	18	3	0	480	480	85	465	474	104	14	2	0	1.667	2.600	0.984	1.027	3.688	0.113	0.001	120	487	40	54	0.737	25	15	39	15	27072	57586	0.076	0.058	-100	0
1	11	14	"null"	"AW539217"	3610	4500	110	8480	9163	3071	200	227	144	100	100	0	8527	9359	3019	474	487	130	100	100	0	1.028	1.009	0.991	1.010	1.245	1.004	0.915	80	440	16333	17848	0.040	8280	8053	8963	8885	733060	748732	62.056	68.246	0	0
1	12	14	"null"	"AW536086"	3790	4490	110	894	944	349	197	222	144	98	93	0	1004	1035	246	454	461	123	97	92	0	1.267	1.286	1.243	1.264	1.954	1.408	0.504	80	500	1247	1328	0.342	697	550	747	581	75540	82770	5.014	4.667	0	0
1	13	14	"null"	"C76958"	3980	4490	110	997	995	327	179	206	128	98	95	0	871	902	229	428	432	99	95	91	0	1.847	1.722	1.716	1.786	2.281	1.884	0.475	80	462	1261	1290	0.885	818	443	816	474	79604	72176	6.164	4.747	0	0
1	14	14	"Orphan nuclear receptor NR5A2 (Liver receptor homolog) (LRH-1). [Mouse] {Mus musculus}"	"C80532"	4150	4500	130	189	222	128	180	204	120	22	10	0	384	393	110	424	423	97	13	2	0	-0.225	-1.355	0.884	0.800	4.992	0.028	0.000	120	532	-31	11	Error	9	-40	42	-31	26617	47175	0.150	-0.309	-100	0
1	15	14	"Unknown (protein for MGC:9334) {Homo sapiens}"	"C87870"	4350	4480	90	477	507	258	196	217	126	73	55	0	570	613	212	420	420	101	59	38	0	1.873	1.611	1.760	1.822	3.811	2.342	0.087	52	325	431	504	0.906	281	150	311	193	26369	31882	2.302	1.911	-100	0
1	16	14	"null"	"AU024309"	4530	4500	120	798	856	352	187	204	110	97	92	0	550	572	174	431	441	99	52	28	0	5.134	4.745	3.727	3.830	3.064	6.708	0.121	120	427	730	810	2.360	611	119	669	141	102772	68614	5.927	1.323	-100	0
1	17	14	"null"	"AU014764"	4690	4500	130	217	260	139	202	222	133	26	10	0	395	417	108	427	437	97	16	2	0	-0.469	-5.800	0.739	0.855	3.342	286.988	0.000	120	563	-17	48	Error	15	-32	58	-10	31145	50058	0.286	-0.206	-100	0
1	18	14	"Chp {Rattus norvegicus}"	"AU040173"	4880	4510	100	468	474	163	186	209	123	90	55	0	584	594	134	445	451	103	65	37	0	2.029	1.933	1.465	1.706	3.126	3.693	0.041	80	392	421	437	1.021	282	139	288	149	37934	47500	2.154	1.388	-100	0
1	19	14	"Similar to hypothetical protein FLJ10743 {Homo sapiens}"	"AU041693"	5050	4510	120	1250	1249	366	189	217	136	100	97	0	945	928	232	458	464	106	91	83	0	2.179	2.255	2.150	2.231	1.731	2.278	0.588	120	495	1548	1530	1.123	1061	487	1060	470	149889	111304	7.588	4.377	0	0
1	20	14	"null"	"AW548598"	5260	4500	90	394	400	197	189	219	137	59	42	0	574	567	119	455	465	106	57	13	0	1.723	1.884	1.512	1.505	3.971	2.641	0.077	52	318	324	323	0.785	205	119	211	112	20776	29463	1.321	0.962	-100	0
1	21	14	"null"	"null"	5410	4500	120	2577	2619	799	183	202	120	99	99	0	1759	1768	484	458	464	100	98	97	0	1.840	1.860	1.847	1.912	1.486	1.919	0.811	120	435	3695	3746	0.880	2394	1301	2436	1310	314277	212116	20.142	13.040	0	0
1	22	14	"null"	"AW555341"	5590	4500	130	276	289	149	191	209	129	40	12	0	387	395	107	457	458	99	10	1	0	-1.214	-1.581	1.072	1.224	3.429	0.113	0.004	120	518	15	36	Error	85	-70	98	-62	34734	47445	0.620	-0.636	-100	0
1	23	14	"Protein fosB. [Mouse] {Mus musculus}"	"AW558078"	5780	4500	130	7177	7151	1606	178	209	146	100	100	0	3760	3779	680	456	466	99	100	100	0	2.118	2.098	2.097	2.080	1.324	2.233	0.876	120	469	10303	10296	1.083	6999	3304	6973	3323	858089	453441	47.548	33.465	0	0
1	24	14	"blank"	"null"	5950	4500	130	187	200	102	183	201	116	15	4	0	430	445	85	453	462	100	11	0	0	-0.174	-2.125	0.982	0.877	3.408	21.521	0.000	120	548	-19	9	Error	4	-23	17	-8	23955	53442	-0.009	-0.170	-100	0
1	1	15	"eukaryotic translation initiation factor 3 p42 subunit {Mus musculus}"	"AI836154"	1810	4680	130	178	205	158	194	214	121	15	4	0	518	525	115	502	509	110	20	4	0	-1.000	0.478	1.064	1.152	3.872	0.071	0.001	120	548	0	34	Error	-16	16	11	23	24565	62984	-0.074	0.145	-100	0
1	2	15	"GTRGEO22 {Mus musculus}"	"AI838174"	1980	4680	80	1233	1298	515	204	219	118	100	100	0	1145	1131	348	497	506	123	96	82	0	1.588	1.726	1.954	1.844	1.789	1.746	0.695	52	290	1677	1728	0.667	1029	648	1094	634	67472	58812	9.144	5.081	0	0
1	3	15	"putative {Mus musculus}"	"AI837275"	2170	4680	130	205	202	109	201	216	123	14	2	0	480	488	113	486	492	102	13	5	0	-0.667	0.500	0.959	0.993	3.451	3.794	0.003	120	637	-2	3	Error	4	-6	1	2	24230	58523	-0.114	-0.039	-100	0
1	4	15	"null"	"AI843308"	2360	4680	110	4535	4665	1789	198	224	166	100	100	0	1841	1905	527	479	490	105	100	98	0	3.184	3.133	3.080	3.107	1.432	3.335	0.873	80	486	5699	5893	1.671	4337	1362	4467	1426	373218	152430	26.753	13.476	0	0
1	5	15	"Heme oxygenase 1 (EC 1.14.99.3) (HO-1) (P32 protein). [Mouse] {Mus musculus}"	"AI842171"	2540	4690	100	28813	28858	7739	194	215	143	100	100	0	12020	11656	3559	477	483	107	100	100	0	2.479	2.564	2.489	2.627	1.264	2.545	0.940	80	450	40162	39843	1.310	28619	11543	28664	11179	2308636	932514	200.301	104.421	0	0
1	6	15	"ET putative translation product {Mus musculus}"	"AI848298"	2720	4680	100	2663	2655	907	192	203	112	100	100	0	1983	1967	640	464	473	100	100	98	0	1.627	1.639	1.627	1.709	1.437	1.641	0.848	80	393	3990	3966	0.702	2471	1519	2463	1503	212422	157327	21.893	14.940	0	0
1	7	15	"Unknown (protein for MGC:12573) {Homo sapiens}"	"AI850135"	2890	4680	130	236	243	123	189	206	115	30	10	0	481	484	104	478	486	104	16	3	0	15.667	9.000	1.273	1.418	3.500	0.104	0.000	120	579	50	60	3.970	47	3	54	6	29198	58111	0.322	-0.019	-100	0
1	8	15	"DnaJ homolog subfamily A member 2 (mDj3). [Mouse] {Mus musculus}"	"AI852952"	3070	4680	100	6938	6837	2084	187	205	119	100	100	0	4914	5116	1443	486	494	107	100	100	0	1.525	1.436	1.447	1.431	1.278	1.455	0.923	80	396	11179	11280	0.608	6751	4428	6650	4630	546962	409313	55.731	43.196	0	0
1	9	15	"unnamed protein product {Homo sapiens}"	"AI850845"	3250	4680	130	280	308	157	195	216	122	40	20	0	496	507	121	469	477	103	27	9	0	3.148	2.974	1.247	1.190	5.029	6.736	0.006	120	508	112	151	1.655	85	27	113	38	36907	60882	0.754	0.291	-100	0
1	10	15	"blank"	"null"	3430	4680	130	196	213	118	195	220	123	19	3	0	461	466	100	468	472	105	16	2	0	-0.143	-9.000	0.966	0.868	4.035	0.203	0.002	120	496	-6	16	Error	1	-7	18	-2	25586	55939	-0.057	-0.057	-100	0
1	11	15	"enhancer-trap-locus-1 protein - mouse (fragment)"	"AW539262"	3610	4680	110	7602	7219	2548	206	237	150	100	100	0	4278	4292	1388	469	484	140	100	100	0	1.942	1.834	1.841	1.823	1.304	1.845	0.920	80	455	11205	10836	0.957	7396	3809	7013	3823	577490	343349	46.547	27.200	0	0
1	12	15	"T-complex protein 1  epsilon subunit (TCP-1-epsilon) (CCT-epsilon). [Mouse] {Mus musculus}"	"AW536137"	3800	4690	120	4407	4382	1704	196	214	130	99	99	0	4126	4012	1657	437	446	128	96	95	0	1.142	1.171	1.165	1.178	1.612	1.143	0.845	120	525	7900	7761	0.191	4211	3689	4186	3575	525857	481484	32.062	27.859	0	0
1	13	15	"null"	"C77044"	3970	4700	80	371	373	165	194	215	129	57	25	0	505	489	115	404	408	99	50	11	0	1.752	2.106	1.461	1.395	3.729	4.427	0.029	52	268	278	264	0.809	177	101	179	85	19371	25411	1.225	0.818	-100	0
1	14	15	"null"	"C80635"	4150	4680	130	244	245	129	194	275	1111	0	0	0	360	374	95	424	425	102	7	0	0	-0.781	-1.020	1.086	0.989	2.819	28.681	0.144	120	504	-14	1	Error	50	-64	51	-50	29386	44902	-0.027	-0.500	-100	0
1	15	15	"HSPC131 {Homo sapiens}"	"C87944"	4330	4680	130	244	275	149	196	220	130	32	12	0	350	357	99	410	415	99	6	0	0	-0.800	-1.491	0.964	0.892	3.285	0.034	0.001	120	551	-12	26	Error	48	-60	79	-53	33016	42861	0.423	-0.586	-100	0
1	16	15	"null"	"AU024393"	4520	4680	120	39268	36949	16334	192	221	139	100	100	4	10056	10504	5479	424	434	100	100	100	0	4.057	3.647	3.815	3.871	1.684	3.809	0.797	120	495	48708	46837	2.020	39076	9632	36757	10080	4433866	1260460	264.230	100.700	0	0
1	17	15	"null"	"AU014816"	4690	4680	130	267	298	165	197	216	122	39	15	0	364	372	96	432	443	101	4	0	0	-1.029	-1.683	1.106	0.960	4.379	295.023	0.000	120	499	2	41	Error	70	-68	101	-60	35764	44603	0.672	-0.703	-100	0
1	18	15	"null"	"AU040259"	4890	4680	90	302	318	116	192	217	120	48	13	0	583	605	119	452	457	113	53	28	0	0.840	0.824	0.957	1.010	2.743	1.092	0.029	52	321	241	279	-0.252	110	131	126	153	16518	31478	0.842	1.310	-100	0
1	19	15	"null"	"AU041754"	5050	4680	120	17363	18446	7905	185	206	114	100	100	0	21326	22884	8825	453	460	102	100	100	0	0.823	0.814	0.807	0.787	1.284	0.823	0.955	120	421	38051	40692	-0.281	17178	20873	18261	22431	2213516	2746132	160.000	219.843	0	0
1	20	15	"null"	"null"	5230	4680	130	297	322	203	191	213	125	42	16	0	434	449	114	457	463	101	15	5	0	-4.609	-16.375	1.741	1.664	3.657	5.399	0.023	120	506	83	123	Error	106	-23	131	-8	38618	53877	0.872	-0.139	-100	0
1	21	15	"mitochondrial ribosomal protein L36 (L36mt) {Mus musculus}"	"AW552359"	5410	4680	120	4703	4543	1470	184	202	117	100	100	0	3324	3333	985	452	457	104	100	100	0	1.573	1.513	1.516	1.507	1.359	1.533	0.911	120	466	7391	7240	0.654	4519	2872	4359	2881	545138	399904	37.103	27.654	0	0
1	22	15	"null"	"null"	5600	4680	110	634	680	212	185	202	109	100	91	0	582	594	136	440	445	109	60	35	0	3.162	3.214	2.956	3.319	2.835	4.493	0.116	80	434	591	649	1.661	449	142	495	154	54408	47537	4.385	1.367	-100	0
1	23	15	"Unknown (protein for MGC:20957) {Homo sapiens}"	"AW558145"	5770	4700	130	4256	4256	1089	180	212	150	100	100	0	3482	3420	905	445	447	103	100	100	0	1.342	1.370	1.293	1.411	1.506	1.330	0.853	120	488	7113	7051	0.425	4076	3037	4076	2975	510694	410346	26.960	28.864	0	0
1	24	15	"blank"	"null"	5950	4680	130	195	207	117	183	205	122	15	5	0	453	461	129	450	458	104	15	1	0	4.000	2.182	1.011	0.947	3.744	0.271	0.003	120	571	15	35	2.000	12	3	24	11	24842	55371	0.016	0.029	-100	0
1	1	16	"splice variant {Mus musculus}"	"AI835382"	1810	4860	130	191	219	118	191	208	118	16	5	0	495	498	98	498	507	107	13	0	0	0.000	100000.000	1.132	1.168	3.528	0.061	0.000	120	521	-3	28	Error	0	-3	28	0	26227	59758	0.093	-0.084	-100	0
1	2	16	"Sodium- and chloride-dependent glycine transporter 1 (GlyT1) (GlyT-1). [Mouse] {Mus musculus}"	"AI838226"	1990	4860	130	188	208	115	194	209	121	15	3	0	509	506	106	492	496	104	15	4	0	-0.353	1.000	0.982	0.927	4.529	0.014	0.000	120	518	11	28	Error	-6	17	14	14	25015	60774	-0.008	0.096	-100	0
1	3	16	"signal recognition particle 72K chain - dog"	"AI837294"	2170	4870	100	10152	10718	3861	185	199	107	100	100	0	6633	6623	2362	498	497	100	100	100	0	1.625	1.720	1.697	1.735	1.270	1.729	0.934	80	389	16102	16658	0.700	9967	6135	10533	6125	857422	529845	98.308	61.260	0	0
1	4	16	"null"	"AI845440"	2360	4870	100	1131	1107	343	203	219	149	100	98	0	1091	1098	286	482	489	100	98	92	0	1.524	1.468	1.542	1.561	1.897	1.547	0.576	80	409	1537	1520	0.608	928	609	904	616	88588	87819	5.960	6.090	0	0
1	5	16	"Lysosomal-associated transmembrane protein 4A (Golgi 4-transmembrane spanning transporter)"	"AI846864"	2530	4870	110	56048	51376	14659	208	244	200	100	100	20	24708	24221	7103	483	490	106	100	100	0	2.305	2.156	2.169	2.157	1.193	2.201	0.952	80	444	80065	74906	1.205	55840	24225	51168	23738	4110118	1937716	255.660	223.877	-100	0
1	6	16	"GTP-binding protein - mouse"	"AI848609"	2720	4870	100	12070	12263	2904	199	220	139	100	100	0	5920	5675	1268	472	475	101	100	100	0	2.179	2.319	2.295	2.330	1.246	2.362	0.917	80	462	17319	17267	1.124	11871	5448	12064	5203	981056	453964	86.640	51.485	0	0
1	7	16	"RIKEN cDNA 2410001M24 gene {Mus musculus}"	"AI850186"	2900	4860	100	3763	3698	1292	192	212	119	100	100	0	1852	1904	513	471	481	105	100	100	0	2.586	2.447	2.550	2.411	1.347	2.599	0.863	80	415	4952	4939	1.371	3571	1381	3506	1433	295867	152317	29.294	13.552	0	0
1	8	16	"SSC1 {Mus musculus}"	"AI852039"	3080	4860	100	2607	2576	835	211	224	120	100	100	0	2360	2447	920	499	501	103	100	100	0	1.287	1.214	1.189	1.232	1.325	1.181	0.792	80	415	4257	4313	0.365	2396	1861	2365	1948	206071	195724	19.600	18.893	0	0
1	9	16	"Transcription factor MAF1 (Segmentation protein KR) (Kreisler). [Mouse] {Mus musculus}"	"AI850884"	3260	4860	110	821	843	287	204	221	116	100	88	0	704	673	147	469	473	99	75	53	0	2.626	3.132	2.815	3.258	2.596	3.670	0.234	80	427	852	843	1.393	617	235	639	204	67415	53830	5.362	2.020	-100	0
1	10	16	"blank"	"null"	3430	4860	130	205	231	123	203	218	111	20	6	0	459	464	109	465	469	99	15	5	0	-0.333	-28.000	0.804	0.908	5.515	11.465	0.001	120	493	-4	27	Error	2	-6	28	-1	27691	55663	0.117	-0.051	-100	0
1	11	16	"Similar to 2' 5'-oligoadenylate synthetase 1 (40-46 kD) {Mus musculus}"	"AW539333"	3610	4860	110	10088	10087	2801	215	242	168	100	100	0	7187	6972	1681	468	478	112	100	100	0	1.469	1.518	1.496	1.502	1.239	1.544	0.933	80	420	16592	16376	0.555	9873	6719	9872	6504	806995	557732	58.601	57.982	0	0
1	12	16	"blank"	"null"	3790	4860	130	202	221	121	199	233	165	13	1	0	343	356	91	440	451	120	3	0	0	-0.031	-0.262	0.885	0.842	5.385	2.208	0.000	120	525	-94	-62	Error	3	-97	22	-84	26508	42732	-0.073	-0.792	-100	0
1	13	16	"putative {Mus musculus}"	"C77108"	3980	4860	120	1273	1288	409	194	260	1104	46	0	0	1173	1186	317	415	423	115	99	97	0	1.423	1.419	1.456	1.441	1.747	1.417	0.651	120	464	1837	1865	0.509	1079	758	1094	771	154613	142370	0.931	6.635	0	0
1	14	16	"null"	"C80717"	4150	4860	130	250	270	151	194	281	1194	0	0	0	338	339	95	417	425	112	4	1	0	-0.709	-0.974	0.993	1.043	4.393	27.703	0.130	120	436	-23	-2	Error	56	-79	76	-78	32367	40628	-0.009	-0.768	-100	0
1	15	16	"null"	"C88035"	4330	4860	130	189	216	109	195	225	136	16	2	0	419	428	111	427	437	103	16	4	0	0.750	21.000	0.847	0.824	4.856	46.618	0.000	120	564	-14	22	-0.415	-6	-8	21	1	25968	51379	-0.066	-0.087	-100	0
1	16	16	"KIAA0372 {Homo sapiens}"	"AU024457"	4560	4880	80	399	401	182	211	240	140	55	26	0	466	478	116	426	442	102	30	13	0	4.700	3.654	2.062	2.012	5.086	13.098	0.006	52	262	228	242	2.233	188	40	190	52	20837	24851	1.150	0.353	-100	0
1	17	16	"null"	"AU014892"	4710	4860	120	804	859	385	193	213	125	96	90	0	707	751	246	438	449	102	80	60	0	2.271	2.128	2.040	2.158	2.916	2.583	0.299	120	395	880	979	1.184	611	269	666	313	103065	90087	5.168	2.961	-100	0
1	18	16	"Unknown (protein for MGC:19050) {Mus musculus}"	"AU040340"	4870	4860	130	225	271	160	187	214	125	29	15	0	489	504	138	441	452	107	34	13	0	0.792	1.333	1.077	0.941	4.108	0.097	0.001	120	470	86	147	-0.337	38	48	84	63	32471	60420	0.456	0.486	-100	0
1	19	16	"null"	"AU041848"	5050	4860	130	247	285	171	192	220	134	32	15	0	456	474	114	445	454	105	22	6	0	5.000	3.207	1.388	1.566	4.896	12.572	0.003	120	482	66	122	2.322	55	11	93	29	34165	56935	0.485	0.190	-100	0
1	20	16	"KIAA0074~The ha1438 gene product is related to a C728 protein encoded in S.cerevisiae chromosome II."	"AW548780"	5220	4850	110	544	553	222	191	222	149	82	60	0	1028	1063	271	452	456	99	98	96	0	0.613	0.592	0.625	0.537	2.775	0.578	0.308	80	420	929	973	-0.706	353	576	362	611	44255	85028	2.221	6.131	-100	0
1	21	16	"null"	"AW552513"	5420	4860	120	809	812	361	192	209	124	95	87	0	838	863	262	440	451	103	90	78	0	1.550	1.466	1.593	1.450	2.871	1.729	0.352	120	487	1015	1043	0.633	617	398	620	423	97486	103545	4.863	4.000	0	0
1	22	16	"osmotic stress protein 94 kDa {Mus musculus}"	"AW555522"	5590	4870	110	967	1022	417	185	204	112	96	96	0	1351	1354	397	432	437	113	100	97	0	0.851	0.908	0.910	0.847	2.068	0.904	0.609	80	404	1701	1759	-0.233	782	919	837	922	81720	108358	7.304	8.115	0	0
1	23	16	"null"	"AW558200"	5770	4870	120	2006	2029	618	178	201	120	100	99	0	1064	1047	244	438	438	104	96	93	0	2.920	3.039	2.883	3.299	1.796	3.205	0.734	120	435	2454	2460	1.546	1828	626	1851	609	243485	125602	15.233	5.856	0	0
1	24	16	"blank"	"null"	5950	4860	130	170	184	119	182	203	117	14	5	0	418	426	113	448	456	103	10	1	0	0.400	-0.091	1.014	0.969	4.395	82.013	0.000	120	561	-42	-20	-1.322	-12	-30	2	-22	22098	51178	-0.162	-0.291	-100	0
1	1	17	"kuzbanian {Mus musculus}"	"AI836959"	1810	5040	130	221	231	112	190	213	127	20	4	0	506	507	104	493	497	101	19	5	0	2.385	2.929	1.012	1.069	3.799	29.796	0.000	120	512	44	55	1.254	31	13	41	14	27766	60898	0.142	0.099	-100	0
1	2	17	"null"	"AI838978"	1990	5040	130	188	217	125	185	209	131	16	5	0	494	489	105	491	493	105	17	2	0	1.000	-16.000	0.891	0.807	4.402	22.613	0.000	120	452	6	30	0.000	3	3	32	-2	26017	58671	0.061	-0.038	-100	0
1	3	17	"phosphoglycerate kinase (EC 2.7.2.3) - mouse"	"AI841020"	2170	5040	130	202	211	126	193	207	121	18	2	0	510	501	93	495	498	100	18	0	0	0.600	3.000	1.115	1.029	3.325	0.075	0.001	120	478	24	24	-0.737	9	15	18	6	25310	60127	0.033	0.030	-100	0
1	4	17	"tetratricopeptide repeat-containing protein - mouse"	"AI843673"	2350	5040	130	208	220	128	201	217	137	17	3	0	490	496	109	483	491	101	20	5	0	1.000	1.462	1.149	1.202	4.439	0.272	0.008	120	545	14	32	0.000	7	7	19	13	26425	59534	0.022	0.050	-100	0
1	5	17	"T-complex protein 1  zeta subunit (TCP-1-zeta) (CCT-zeta) (CCT-zeta- 1). [Mouse] {Mus musculus}"	"AI834956"	2530	5040	130	208	229	132	205	225	163	14	4	0	481	501	100	470	482	101	29	5	0	0.273	0.774	1.121	1.166	5.223	0.023	0.001	120	609	14	55	-1.874	3	11	24	31	27526	60165	0.025	0.188	-100	0
1	6	17	"null"	"AI849320"	2730	5050	80	1107	1124	485	189	214	126	100	92	0	883	884	237	465	465	93	94	76	0	2.196	2.232	2.111	2.122	1.680	2.347	0.584	52	328	1336	1354	1.135	918	418	935	419	58457	45970	7.222	4.505	0	0
1	7	17	"EH-domain containing protein 1 (mPAST1). [Mouse] {Mus musculus}"	"AI850634"	2910	5040	100	3084	3988	3008	200	222	131	100	98	0	1843	2359	1527	473	479	103	100	92	0	2.105	2.008	2.181	2.123	1.980	2.037	0.909	80	396	4254	5674	1.074	2884	1370	3788	1886	319006	188721	28.748	18.252	-100	0
1	8	17	"putative {Mus musculus}"	"AI853138"	3070	5040	130	202	213	110	214	230	129	13	0	0	467	474	93	472	477	106	14	0	0	2.400	-0.500	1.039	0.785	3.417	9.075	0.001	120	543	-17	1	1.263	-12	-5	-1	2	25546	56823	-0.132	-0.028	-100	0
1	9	17	"null"	"AI853433"	3270	5040	100	3402	3661	1804	216	228	129	100	100	0	1957	2122	869	463	473	135	98	96	0	2.133	2.077	2.173	2.086	1.601	2.158	0.851	80	378	4680	5104	1.093	3186	1494	3445	1659	292888	169767	26.612	12.215	0	0
1	10	17	"UBE-1c2 {Mus musculus}"	"AA410118"	3430	5040	130	317	369	276	210	220	120	46	27	0	498	538	206	452	463	129	26	9	0	2.326	1.849	1.730	1.842	5.354	3.340	0.025	120	465	153	245	1.218	107	46	159	86	44226	64579	1.242	0.581	-100	0
1	11	17	"gut-enriched Kruppel-like factor {Mus musculus}"	"AW542895"	3610	5040	130	185	205	103	205	227	155	8	0	0	463	467	100	457	467	110	18	1	0	-3.333	0.000	1.088	1.064	4.176	0.150	0.007	120	538	-14	10	Error	-20	6	0	10	24597	56048	-0.142	0.000	-100	0
1	12	17	"Serine/threonine-protein kinase PLK (EC 2.7.1.-) (PLK-1) (Serine- threonine protein kinase 13)"	"AW536751"	3810	5040	100	544	589	267	208	223	132	82	65	0	1206	1235	350	443	450	100	100	97	0	0.440	0.481	0.438	0.428	2.591	0.434	0.336	80	434	1099	1173	-1.183	336	763	381	792	47082	98772	2.773	7.850	0	0
1	13	17	"ASR2D {Mus musculus}"	"C78069"	4000	5050	110	481	536	233	208	229	127	81	52	0	691	691	157	430	438	96	87	65	0	1.046	1.257	1.226	1.221	2.790	1.734	0.182	80	383	534	589	0.065	273	261	328	261	42883	55251	2.417	2.635	-100	0
1	14	17	"null"	"C85289"	4150	5040	130	206	249	289	196	213	119	23	6	0	451	462	104	425	431	92	30	10	0	0.385	1.432	1.222	1.249	5.146	178.305	0.000	120	425	36	90	-1.379	10	26	53	37	29820	55479	0.303	0.337	-100	0
1	15	17	"null"	"AU022334"	4330	5040	130	214	266	166	189	211	121	30	14	0	402	409	101	436	443	91	10	3	0	-0.735	-2.852	1.035	1.099	4.679	0.150	0.013	120	498	-9	50	Error	25	-34	77	-27	31962	49130	0.455	-0.374	-100	0
1	16	17	"TTF-I interacting protein 5 {Mus musculus}"	"AU018788"	4530	5040	120	1791	1703	637	189	213	121	98	98	0	1230	1285	342	434	444	92	99	99	0	2.013	1.779	1.822	1.709	1.852	1.920	0.741	120	472	2398	2365	1.009	1602	796	1514	851	204336	154219	12.314	9.141	0	0
1	17	17	"null"	"AU015909"	4690	5040	130	281	306	151	189	209	122	41	20	0	441	457	125	430	440	97	26	10	0	8.364	4.333	1.314	1.298	4.505	42.154	0.000	120	399	103	144	3.064	92	11	117	27	36663	54797	0.795	0.175	-100	0
1	18	17	"null"	"null"	4870	5040	130	288	308	159	189	217	144	39	15	0	345	354	116	427	435	104	6	1	0	-1.207	-1.630	1.224	1.057	4.985	0.070	0.002	120	497	17	46	Error	99	-82	119	-73	36978	42429	0.632	-0.779	-100	0
1	19	17	"TGF beta receptor associated protein 1 - human"	"AU042859"	5070	5030	110	1017	1108	364	204	241	157	100	98	0	831	853	233	434	447	111	93	78	0	2.048	2.158	2.316	2.409	2.048	2.468	0.447	80	439	1210	1323	1.034	813	397	904	419	88664	68232	5.522	3.658	0	0
1	20	17	""	"AW549928"	5230	5030	110	6051	5736	2103	215	262	190	100	100	0	5003	4924	1222	456	475	128	100	100	0	1.283	1.236	1.215	1.142	1.473	1.314	0.919	80	428	10383	9989	0.360	5836	4547	5521	4468	458903	393934	28.811	34.758	0	0
1	21	17	"null"	"AW553319"	5410	5040	130	190	215	128	203	230	162	11	3	0	449	460	105	438	450	113	20	3	0	-1.182	0.545	1.083	1.357	5.054	0.037	0.000	120	482	-2	34	Error	-13	11	12	22	25790	55248	-0.093	0.088	-100	0
1	22	17	"Tyrosine-protein kinase receptor TYRO3 precursor (EC 2.7.1.112) (Tyrosine-protein kinase RSE)"	"AW556118"	5590	5040	130	410	430	211	188	213	142	69	35	0	417	434	125	412	420	101	26	7	0	44.400	11.000	2.755	2.637	3.745	10.324	0.012	120	502	227	264	5.472	222	5	242	22	51613	52117	1.528	0.139	-100	0
1	23	17	"null"	"null"	5780	5040	110	851	830	261	191	211	122	98	93	0	941	952	178	420	427	101	100	97	0	1.267	1.201	1.179	1.160	1.840	1.382	0.525	80	401	1181	1171	0.341	660	521	639	532	66385	76143	5.074	5.198	0	0
1	24	17	"A.t.RCA"	"M86720"	5950	5040	130	166	181	104	188	209	119	12	0	0	431	442	100	439	446	98	15	5	0	2.750	-2.333	1.092	1.151	4.797	11.064	0.001	120	581	-30	-4	1.459	-22	-8	-7	3	21699	53050	-0.235	-0.041	-100	0
1	1	18	"ADP-ribosylation factor 5 - mouse"	"AI837008"	1810	5220	130	203	225	121	197	220	126	19	4	0	482	492	96	500	502	106	11	1	0	-0.333	-3.500	1.159	1.088	4.944	10.580	0.002	120	512	-12	20	Error	6	-18	28	-8	27035	59046	0.040	-0.094	-100	0
1	2	18	"null"	"AI838733"	1990	5220	130	190	217	108	189	220	240	5	0	0	481	486	97	489	496	113	11	0	0	-0.125	-9.333	1.144	1.155	4.941	0.211	0.003	120	448	-7	25	Error	1	-8	28	-3	26050	58372	-0.012	-0.088	-100	0
1	3	18	"phosphopyruvate hydratase (EC 4.2.1.11) gamma - mouse"	"AI840561"	2170	5220	130	316	489	413	193	218	228	38	25	0	567	656	280	479	486	109	46	31	0	1.398	1.672	1.328	1.441	4.333	2.934	0.228	120	505	211	473	0.483	123	88	296	177	58739	78663	1.189	1.560	-100	0
1	4	18	"Protein PTD011 homolog. [Mouse] {Mus musculus}"	"AI843721"	2360	5240	90	1104	1146	345	200	216	121	100	100	0	894	904	228	468	477	107	90	82	0	2.122	2.170	1.989	2.326	1.925	2.288	0.499	52	347	1330	1382	1.085	904	426	946	436	59602	47024	7.686	3.991	0	0
1	5	18	"unknown {Homo sapiens}"	"AI834983"	2540	5230	90	1541	1672	688	204	219	131	100	100	0	1284	1292	364	470	482	102	100	96	0	1.643	1.786	1.730	1.784	1.575	1.892	0.756	52	359	2151	2290	0.716	1337	814	1468	822	86921	67187	11.092	7.941	0	0
1	6	18	"Unknown (protein for IMAGE:4129810) {Homo sapiens}"	"AI849352"	2720	5230	90	1745	1705	559	190	215	124	100	98	0	1114	1106	319	466	472	100	94	94	0	2.400	2.367	2.303	2.451	1.619	2.435	0.657	52	381	2203	2155	1.263	1555	648	1515	640	88678	57492	12.016	6.340	0	0
1	7	18	"null"	"AI850673"	2900	5220	100	2577	2803	1254	208	228	132	100	97	0	1980	2181	748	468	478	102	100	100	0	1.567	1.515	1.416	1.419	1.658	1.611	0.841	80	420	3881	4308	0.648	2369	1512	2595	1713	224205	174447	19.508	16.696	0	0
1	8	18	"Unknown (protein for MGC:6974) {Mus musculus}"	"AI853739"	3070	5220	130	197	210	117	206	226	128	10	2	0	457	462	94	469	477	103	10	2	0	0.750	-0.571	1.100	1.290	5.747	0.074	0.001	120	485	-21	-3	-0.415	-9	-12	4	-7	25188	55392	-0.125	-0.146	-100	0
1	9	18	"Vps16 {Mus musculus}"	"AI853459"	3250	5220	130	272	283	142	218	233	130	29	9	0	498	495	135	460	466	129	21	3	0	1.421	1.857	0.970	0.927	3.601	1.480	0.001	120	519	92	100	0.507	54	38	65	35	33962	59433	0.385	0.225	-100	0
1	10	18	"rRNA promoter binding protein {Rattus norvegicus}"	"AA407096"	3430	5220	130	289	324	194	208	227	135	35	18	0	365	368	90	441	455	135	2	0	0	-1.066	-1.589	1.254	1.289	4.297	0.081	0.004	120	480	5	43	Error	81	-76	116	-73	38860	44162	0.719	-0.644	-100	0
1	11	18	"null"	"AW542954"	3620	5220	120	25992	25566	13274	214	241	177	98	98	0	32059	31398	15180	450	463	111	100	100	0	0.816	0.819	0.826	0.721	1.986	0.827	0.932	120	488	57387	56300	-0.294	25778	31609	25352	30948	3067882	3767708	143.079	278.694	0	0
1	12	18	"protein kinase STY (EC 2.7.1.-) - mouse"	"AW536795"	3800	5220	110	7619	7503	1768	211	241	160	100	100	0	3038	3092	605	448	456	106	100	100	0	2.860	2.758	2.694	2.742	1.299	2.936	0.868	80	407	9998	9936	1.516	7408	2590	7292	2644	600224	247327	45.388	24.868	0	0
1	13	18	"null"	"C78148"	3970	5220	130	225	259	147	213	239	139	23	9	0	399	408	105	443	451	103	9	1	0	-0.273	-1.314	1.050	1.258	5.321	19.180	0.001	120	509	-32	11	Error	12	-44	46	-35	31081	48900	0.144	-0.417	-100	0
1	14	18	"null"	"C85358"	4150	5220	130	247	271	141	212	229	120	32	8	0	416	420	110	444	450	99	12	4	0	-1.250	-2.458	1.015	0.995	5.579	0.173	0.005	120	448	7	35	Error	35	-28	59	-24	32491	50432	0.350	-0.303	-100	0
1	15	18	"null"	"AU022397"	4330	5220	130	185	214	123	199	211	112	19	4	0	441	455	93	442	451	92	20	3	0	14.000	1.154	1.104	1.287	6.297	14.147	0.001	120	500	-15	28	3.807	-14	-1	15	13	25708	54618	0.027	0.043	-100	0
1	16	18	"null"	"AU018882"	4520	5230	110	1075	1052	371	197	213	115	100	96	0	683	701	179	437	441	88	83	66	0	3.569	3.239	2.809	3.317	2.327	3.760	0.340	80	403	1124	1119	1.836	878	246	855	264	84170	56079	7.296	2.955	0	0
1	17	18	"null"	"AU015982"	4690	5220	130	257	280	156	190	207	116	36	15	0	373	388	100	430	433	93	9	0	0	-1.175	-2.143	1.050	1.305	3.387	0.032	0.001	120	436	10	48	Error	67	-57	90	-42	33579	46613	0.629	-0.484	-100	0
1	18	18	"null"	"AU043117"	4870	5220	130	227	244	127	198	221	139	19	5	0	333	341	105	427	431	105	2	0	0	-0.309	-0.535	0.490	0.544	3.844	0.107	0.002	120	526	-65	-40	Error	29	-94	46	-86	29229	40896	0.165	-0.857	-100	0
1	19	18	"null"	"AU042938"	5060	5220	100	544	567	223	202	229	140	83	60	0	590	596	121	434	441	102	71	31	0	2.192	2.253	2.217	1.897	2.455	4.570	0.095	80	403	498	527	1.132	342	156	365	162	45341	47677	2.414	1.520	-100	0
1	20	18	"Unknown (protein for MGC:7807) {Mus musculus}"	"AW550021"	5240	5220	120	3323	3118	1196	211	246	168	95	93	0	3669	3515	902	452	465	117	100	100	0	0.967	0.949	0.960	0.880	1.729	1.009	0.859	120	479	6329	5970	-0.048	3112	3217	2907	3063	374167	421747	17.095	26.068	0	0
1	21	18	"Similar to tumor differentially expressed 1 {Mus musculus}"	"AW553363"	5420	5220	120	29657	27899	7969	192	211	127	100	100	0	16758	15188	5051	420	427	102	100	100	0	1.803	1.876	1.846	1.957	1.307	1.853	0.952	120	396	45803	42475	0.851	29465	16338	27707	14768	3347904	1822583	218.016	144.716	0	0
1	22	18	"JKTBP2 {Homo sapiens}"	"AW556176"	5580	5230	130	9745	9481	2819	187	217	143	100	100	0	5146	4956	1326	395	395	99	100	100	0	2.012	2.038	2.065	2.018	1.264	2.069	0.929	120	470	14309	13855	1.008	9558	4751	9294	4561	1137726	594744	64.783	46.071	0	0
1	23	18	"WEE1 protein {Mus musculus}"	"AW559064"	5770	5230	120	2290	2209	649	182	212	139	99	98	0	2310	2227	527	414	419	101	100	99	0	1.112	1.118	1.096	1.100	1.417	1.129	0.843	120	507	4004	3840	0.153	2108	1896	2027	1813	265109	267183	14.367	17.901	0	0
1	24	18	"A.t.XCP2"	"AF191028"	5950	5220	130	164	192	124	186	205	117	15	4	0	425	438	88	431	434	94	20	3	0	3.667	0.857	1.706	1.760	3.567	0.061	0.001	120	584	-28	13	1.874	-22	-6	6	7	23026	52550	-0.111	0.043	-100	0
1	1	19	"null"	"AI838477"	1810	5400	130	199	225	114	197	214	119	20	3	0	491	502	84	507	511	117	9	0	0	-0.125	-5.600	1.107	0.941	5.992	0.111	0.000	120	519	-14	23	Error	2	-16	28	-5	27010	60215	0.092	-0.077	-100	0
1	2	19	"null"	"AI838775"	1990	5400	130	214	221	121	192	215	232	4	0	0	472	487	110	486	494	122	15	0	0	-1.571	29.000	1.077	0.852	4.333	0.223	0.001	120	448	8	30	Error	22	-14	29	1	26536	58430	0.026	-0.057	-100	0
1	3	19	"mage-e1 {Mus musculus}"	"AI840605"	2170	5400	130	215	236	129	198	219	232	10	0	0	464	463	95	466	474	103	13	1	0	-8.500	-12.667	1.072	1.271	4.418	0.022	0.002	120	457	15	35	Error	17	-2	38	-3	28319	55521	0.073	-0.107	-100	0
1	4	19	"apoptotic protease activating factor 1 {Mus musculus}"	"AI843083"	2350	5400	130	196	212	115	200	223	124	17	5	0	496	493	96	466	471	94	19	4	0	-0.133	0.444	1.146	1.191	4.722	13.329	0.001	120	477	26	39	Error	-4	30	12	27	25487	59206	-0.089	0.234	-100	0
1	5	19	"null"	"AI835017"	2530	5400	130	206	243	172	204	229	132	14	6	0	482	484	94	466	470	97	16	4	0	0.125	2.167	1.167	1.164	5.404	0.019	0.000	120	545	18	57	-3.000	2	16	39	18	29198	58137	0.106	0.144	-100	0
1	6	19	"Unknown (protein for MGC:1203) {Homo sapiens}"	"AI848822"	2720	5400	90	1049	1075	384	210	223	114	98	98	0	935	946	234	459	472	109	98	88	0	1.763	1.776	1.989	1.793	1.923	2.040	0.514	52	355	1315	1352	0.818	839	476	865	487	55923	49179	7.474	4.349	0	0
1	7	19	"sterol carrier protein 2  liver {Mus musculus}"	"AI850717"	2900	5410	110	20147	20524	7414	205	248	190	100	100	0	4003	3972	1467	467	478	100	100	100	0	5.640	5.797	5.797	6.029	1.359	5.877	0.910	80	436	23478	23824	2.496	19942	3536	20319	3505	1641910	317793	106.716	34.940	0	0
1	8	19	"zinc finger DNA-binding protein {Mus musculus}"	"AI853775"	3070	5400	130	233	250	129	202	230	150	21	4	0	460	472	102	466	472	97	17	8	0	-5.167	8.000	1.107	0.999	3.993	10.449	0.002	120	520	25	54	Error	31	-6	48	6	30001	56617	0.133	0.000	-100	0
1	9	19	"GDP-fucose transporter {Homo sapiens}"	"AI854171"	3260	5400	80	968	1032	582	204	228	129	90	84	0	912	1031	417	448	459	100	92	80	0	1.647	1.420	1.372	1.278	2.246	1.508	0.675	52	282	1228	1411	0.719	764	464	828	583	53649	53586	6.233	5.720	0	0
1	10	19	"rRNA promoter binding protein {Rattus norvegicus}"	"AA407298"	3430	5400	130	225	267	184	204	236	149	20	8	0	332	451	1166	436	446	110	6	1	0	-0.202	4.200	0.648	0.609	4.865	0.051	0.033	120	526	-83	78	Error	21	-104	63	15	32003	54099	0.208	0.045	-100	0
1	11	19	"zinc ring finger-containing protein GRAIL {Mus musculus}"	"AW543376"	3620	5400	110	685	695	281	210	249	179	86	63	0	594	625	153	452	457	113	65	31	0	3.345	2.803	2.410	2.635	2.877	4.129	0.136	80	400	617	658	1.742	475	142	485	173	55564	49984	2.492	1.487	-100	0
1	12	19	"null"	"null"	3790	5400	130	180	219	156	209	242	157	11	1	0	428	437	106	450	455	103	10	3	0	1.318	-0.769	1.522	1.198	4.436	16.928	0.002	120	533	-51	-3	0.399	-29	-22	10	-13	26326	52434	-0.146	-0.175	-100	0
1	13	19	"putative {Mus musculus}"	"C78257"	3990	5400	100	819	845	314	202	222	125	95	90	0	935	948	238	440	449	108	95	90	0	1.246	1.266	1.241	1.203	2.108	1.354	0.490	80	390	1112	1151	0.318	617	495	643	508	67625	75876	4.984	4.620	0	0
1	14	19	"null"	"C85448"	4170	5410	120	8002	7867	3701	208	223	124	100	100	0	2845	2854	1307	443	448	103	97	95	0	3.245	3.177	3.187	3.409	1.590	3.233	0.888	120	404	10196	10070	1.698	7794	2402	7659	2411	944087	342480	61.645	23.359	0	0
1	15	19	"null"	"AU022457"	4330	5400	130	201	217	125	205	222	117	17	3	0	397	412	92	446	451	95	10	0	0	0.082	-0.353	1.127	1.437	4.113	3.973	0.009	120	474	-53	-22	-3.615	-4	-49	12	-34	26061	49413	-0.043	-0.411	-100	0
1	16	19	"ATP specific succinyl CoA synthetase beta subunit precursor {Homo sapiens}"	"AU018970"	4540	5400	120	8553	8183	2485	198	216	119	100	100	0	4654	4334	1473	438	444	91	99	99	0	1.982	2.050	2.009	2.220	1.593	2.049	0.885	120	416	12571	11881	0.987	8355	4216	7985	3896	981959	520027	66.950	42.747	0	0
1	17	19	"null"	"AU016052"	4690	5400	130	223	241	142	197	212	113	22	8	0	403	413	102	429	436	90	16	2	0	-1.000	-2.750	1.015	1.034	3.234	10.640	0.002	120	472	0	28	Error	26	-26	44	-16	28949	49592	0.257	-0.256	-100	0
1	18	19	"Frizzled 3 precursor (Frizzled-3) (Fz-3) (mFz3). [Mouse] {Mus musculus}"	"AU043193"	4900	5400	100	775	813	272	198	220	139	96	93	0	477	510	148	417	429	101	41	23	0	9.617	6.613	5.035	5.485	3.192	10.546	0.037	80	358	637	708	3.266	577	60	615	93	65049	40779	4.266	0.802	-100	0
1	19	19	"null"	"AU043000"	5050	5400	130	263	306	183	199	223	138	32	15	0	466	496	134	436	437	94	37	15	0	2.133	1.783	1.444	1.493	5.112	16.576	0.002	120	464	94	167	1.093	64	30	107	60	36769	59467	0.601	0.628	-100	0
1	20	19	"null"	"AW550123"	5230	5400	130	212	226	123	195	210	116	20	8	0	437	446	104	439	445	95	19	5	0	-8.500	4.429	0.900	1.029	4.189	9.000	0.002	120	462	15	38	Error	17	-2	31	7	27131	53535	0.138	0.011	-100	0
1	21	19	"ATP-dependent CLP protease ATP-binding subunit ClpX-like  mitochondrial precursor. [Mouse]"	"AW553417"	5410	5400	130	201	219	115	192	218	143	15	2	0	426	446	112	416	424	104	21	4	0	0.900	0.900	1.166	1.222	4.811	19.351	0.000	120	482	19	57	-0.152	9	10	27	30	26248	53466	0.007	0.212	-100	0
1	22	19	"putative {Mus musculus}"	"AW556216"	5590	5420	120	6985	7075	1409	194	225	131	100	100	0	6345	6097	1388	392	397	103	100	100	0	1.141	1.206	1.200	1.227	1.295	1.171	0.879	120	443	12744	12586	0.190	6791	5953	6881	5705	849028	731603	52.290	55.340	0	0
1	23	19	"Voltage-gated potassium channel protein KQT-like 1 (KvLQT1) (Kv1.9). [Rat] {Rattus norvegicus}"	"AW559127"	5760	5400	80	338	375	172	196	222	129	53	26	0	554	573	112	422	430	108	61	26	0	1.076	1.185	0.987	1.113	3.994	2.247	0.067	52	274	274	330	0.105	142	132	179	151	19480	29791	1.186	1.324	-100	0
1	24	19	"GenomicDNA"	"null"	5950	5400	130	207	244	175	184	206	119	27	9	0	406	430	169	442	447	102	14	5	0	-0.639	-5.000	1.035	1.298	4.674	3.593	0.007	120	613	-13	48	Error	23	-36	60	-12	29274	51648	0.319	-0.167	-100	0
1	1	20	"null"	"AI836065"	1820	5580	130	206	215	109	201	216	122	17	2	0	497	500	91	504	511	118	8	0	0	-0.714	-3.500	0.820	0.766	3.502	0.081	0.000	120	537	-2	10	Error	5	-7	14	-4	25787	60011	-0.008	-0.093	-100	0
1	2	20	"null"	"AI841653"	2000	5580	130	172	205	129	201	216	126	14	5	0	491	492	101	493	494	100	17	1	0	14.500	-4.000	1.182	1.319	4.489	76.801	0.000	120	514	-31	3	3.858	-29	-2	4	-1	24625	59017	-0.087	-0.020	-100	0
1	3	20	"annexin II - mouse"	"AI840663"	2180	5580	130	190	207	113	210	226	131	12	3	0	477	475	103	468	475	96	21	2	0	-2.222	-0.429	1.058	1.015	5.265	25.714	0.000	120	522	-11	4	Error	-20	9	-3	7	24876	57011	-0.145	0.000	-100	0
1	4	20	"null"	"AI843132"	2360	5580	130	233	239	105	204	231	135	16	2	0	468	475	89	463	473	99	17	1	0	5.800	2.917	0.947	1.035	4.252	6.773	0.007	120	520	34	47	2.536	29	5	35	12	28639	57040	0.059	0.020	-100	0
1	5	20	"null"	"AI842447"	2540	5580	130	194	226	162	200	223	126	15	5	0	459	473	120	457	463	102	17	4	0	-3.000	1.625	1.094	0.896	3.725	4.295	0.013	120	538	-4	42	Error	-6	2	26	16	27122	56703	0.024	0.098	-100	0
1	6	20	"putative {Mus musculus}"	"AI848858"	2720	5580	130	231	236	128	199	228	157	15	4	0	474	474	109	460	469	109	14	4	0	2.286	2.643	1.450	1.171	5.012	0.150	0.003	120	546	46	51	1.193	32	14	37	14	28294	56860	0.051	0.046	-100	0
1	7	20	"putative {Mus musculus}"	"AI851742"	2900	5580	130	200	208	107	211	248	185	5	0	0	464	479	96	460	470	107	20	1	0	-2.750	-0.158	1.074	1.074	4.510	26.555	0.002	120	515	-7	16	Error	-11	4	-3	19	24997	57489	-0.216	0.084	-100	0
1	8	20	"SMT3 isopeptidase 1 {Mus musculus}"	"AI853807"	3080	5580	130	209	238	139	202	234	155	15	5	0	471	469	94	462	467	97	15	0	0	0.778	5.143	1.383	1.001	4.778	0.011	0.000	120	506	16	43	-0.363	7	9	36	7	28591	56263	0.026	0.021	-100	0
1	9	20	"null"	"AI854199"	3260	5580	130	220	243	129	198	230	149	22	5	0	452	461	94	452	464	114	12	2	0	100000.000	5.000	1.618	1.374	4.355	32.645	0.000	120	549	22	54	16.610	22	0	45	9	29121	55329	0.087	-0.026	-100	0
1	10	20	"Adenylate cyclase  type VII (EC 4.6.1.1) (ATP pyrophosphate-lyase) (Adenylyl cyclase). [Mouse]"	"AA407758"	3440	5580	130	211	238	126	212	233	145	17	1	0	444	442	104	444	450	100	21	1	0	100000.000	-13.000	0.955	0.878	4.553	33.528	0.000	120	516	-1	24	16.610	-1	0	26	-2	28599	53095	0.034	-0.080	-100	0
1	11	20	"null"	"null"	3620	5580	130	179	200	114	211	231	134	8	3	0	426	436	107	452	453	99	14	1	0	1.231	0.688	0.806	0.716	4.289	0.180	0.005	120	491	-58	-27	0.300	-32	-26	-11	-16	23987	52322	-0.231	-0.172	-100	0
1	12	20	"putative {Mus musculus}"	"AW536875"	3800	5580	130	203	228	157	207	220	109	17	5	0	420	430	93	440	444	100	14	1	0	0.200	-2.100	1.174	1.256	4.909	7.526	0.004	120	516	-24	11	-2.322	-4	-20	21	-10	27324	51640	0.073	-0.140	-100	0
1	13	20	"Calponin H2  smooth muscle. [Mouse] {Mus musculus}"	"C78336"	3980	5580	130	193	220	120	201	214	112	22	5	0	424	428	97	446	451	101	5	1	0	0.364	-1.056	1.410	1.214	4.645	20.319	0.000	120	521	-30	1	-1.459	-8	-22	19	-18	26398	51409	0.054	-0.228	-100	0
1	14	20	"null"	"C85525"	4160	5580	130	211	223	121	204	218	125	17	3	0	449	452	97	446	452	98	15	4	0	2.333	3.167	1.075	1.400	4.245	14.044	0.001	120	449	10	25	1.222	7	3	19	6	26730	54240	0.040	0.000	-100	0
1	15	20	"putative {Mus musculus}"	"AU022504"	4340	5580	130	189	209	105	211	236	136	11	1	0	436	443	91	437	444	98	17	0	0	22.000	-0.333	1.335	1.349	4.386	7.523	0.004	120	536	-23	4	4.459	-22	-1	-2	6	25072	53176	-0.199	-0.010	-100	0
1	16	20	"Cdc5-like protein {Rattus norvegicus}"	"AU019036"	4520	5580	130	200	202	96	197	214	119	10	0	0	428	441	97	438	446	94	16	3	0	-0.300	1.667	1.192	0.952	4.120	31.252	0.000	120	467	-7	8	Error	3	-10	5	3	24231	52920	-0.101	-0.053	-100	0
1	17	20	"null"	"AU016127"	4700	5580	130	193	230	129	197	210	115	27	10	0	424	434	99	432	442	92	15	3	0	0.500	16.500	1.255	1.115	4.353	14.953	0.001	120	440	-12	35	-1.000	-4	-8	33	2	27597	52069	0.174	-0.087	-100	0
1	18	20	"null"	"AU043263"	4880	5580	130	196	212	109	189	214	131	14	3	0	450	445	96	427	438	96	20	3	0	0.304	1.278	1.106	1.039	4.440	5.751	0.004	120	467	30	41	-1.716	7	23	23	18	25402	53399	-0.015	0.073	-100	0
1	19	20	"null"	"AU043075"	5060	5580	130	235	276	175	193	214	133	28	12	0	470	473	115	437	438	94	25	9	0	1.273	2.306	1.279	1.273	4.186	12.581	0.003	120	433	75	119	0.348	42	33	83	36	33094	56708	0.466	0.372	-100	0
1	20	20	"short chain L-3-hydroxyacyl-CoA dehydrogenase {Mus musculus}"	"AW550235"	5240	5580	130	200	218	134	204	223	141	12	3	0	439	450	104	438	444	97	19	5	0	-4.000	1.167	1.484	1.474	4.687	12.139	0.002	120	482	-3	26	Error	-4	1	14	12	26145	54056	-0.035	0.062	-100	0
1	21	20	"RNA binding motif protein 5 {Mus musculus}"	"AW553462"	5420	5600	100	293	359	235	186	219	143	45	26	0	444	466	126	429	439	97	28	13	0	7.133	4.676	1.310	1.460	4.419	13.221	0.012	80	376	122	210	2.835	107	15	173	37	28685	37249	0.979	0.278	-100	0
1	22	20	"40S ribosomal protein S6 (Phosphoprotein NP33). [Rat] {Rattus norvegicus}"	"AW556256"	5600	5580	130	280	311	184	192	216	118	40	18	0	400	414	117	413	421	104	16	1	0	-6.769	119.000	1.275	1.123	5.289	0.122	0.007	120	478	75	120	Error	88	-13	119	1	37282	49658	0.805	-0.067	-100	0
1	23	20	"blank"	"null"	5780	5580	130	204	221	123	193	216	128	16	5	0	457	459	95	421	429	103	25	2	0	0.306	0.737	0.910	0.873	4.669	0.039	0.000	120	487	47	66	-1.710	11	36	28	38	26563	55058	0.039	0.291	-100	0
1	24	20	"SalmonSperm"	"null"	5960	5580	130	188	204	117	189	206	118	13	3	0	442	443	93	439	439	92	16	3	0	-0.333	3.750	0.707	0.877	4.666	0.087	0.002	120	560	2	19	Error	-1	3	15	4	24539	53139	-0.017	0.043	-100	0
1	1	21	"Alpha-actinin 4 (Non-muscle alpha-actinin 4) (F-actin cross linking protein). [Mouse] {Mus musculus}"	"AI836968"	1820	5760	130	194	213	118	209	234	139	15	0	0	493	493	108	496	497	112	17	1	0	5.000	-1.333	0.947	0.986	4.769	15.323	0.001	120	563	-18	1	2.322	-15	-3	4	-3	25591	59122	-0.151	-0.036	-100	0
1	2	21	"cerebellar leucine rich acidic nuclear protein {Mus musculus}"	"AI838986"	1980	5770	80	1080	1099	385	201	219	125	98	98	0	813	883	249	482	481	95	96	82	0	2.656	2.239	2.188	2.363	1.859	2.244	0.575	52	294	1210	1299	1.409	879	331	898	401	57126	45930	7.040	4.232	0	0
1	3	21	"null"	"AI840515"	2170	5770	90	1031	1033	389	206	228	132	98	94	0	1114	1154	324	460	463	92	100	96	0	1.261	1.192	1.273	1.171	1.876	1.280	0.585	52	378	1479	1521	0.335	825	654	827	694	53692	60031	6.098	7.511	0	0
1	4	21	"Microtubule-associated protein 4 (MAP 4). [Mouse] {Mus musculus}"	"AI843684"	2360	5780	100	1929	1942	686	212	233	132	100	100	0	1479	1507	490	451	463	98	98	98	0	1.670	1.638	1.692	1.700	1.679	1.655	0.779	80	457	2745	2786	0.740	1717	1028	1730	1056	155346	120591	12.947	10.653	0	0
1	5	21	"null"	"AI834962"	2540	5770	80	705	734	274	212	232	133	94	80	0	687	728	178	448	455	101	82	59	0	2.063	1.864	1.875	2.041	2.755	2.374	0.270	52	314	732	802	1.045	493	239	522	280	38174	37840	3.774	2.703	-100	0
1	6	21	"unknown {Mus musculus}"	"AI849328"	2730	5760	100	2591	2765	1034	209	225	124	100	100	0	2101	2165	688	450	460	107	100	100	0	1.443	1.490	1.491	1.487	1.396	1.524	0.875	80	405	4033	4271	0.529	2382	1651	2556	1715	221236	173168	20.484	15.935	0	0
1	7	21	"putative {Mus musculus}"	"AI850644"	2900	5770	100	3297	3292	1091	212	232	130	100	100	0	2513	2497	863	461	471	109	100	100	0	1.503	1.513	1.499	1.560	1.368	1.496	0.877	80	384	5137	5116	0.588	3085	2052	3080	2036	263369	199721	23.538	18.587	0	0
1	8	21	"bromodomain-containing FSH-like protein FSRG2 {Mus musculus}"	"AI853145"	3080	5760	100	4151	3998	1409	211	237	141	100	100	0	2863	2818	661	455	464	100	100	100	0	1.636	1.603	1.625	1.521	1.438	1.729	0.870	80	424	6348	6150	0.710	3940	2408	3787	2363	319813	225406	26.674	23.540	0	0
1	9	21	"archain 1 {Mus musculus}"	"AI853439"	3260	5770	110	6614	6420	1896	219	246	147	100	100	0	4883	4771	1440	453	464	114	100	100	0	1.444	1.436	1.390	1.461	1.311	1.428	0.918	80	486	10825	10519	0.530	6395	4430	6201	4318	513585	381718	42.000	37.781	0	0
1	10	21	"KIAA1887 protein {Homo sapiens}"	"AA407044"	3450	5770	110	1453	1518	581	231	247	152	100	97	0	1141	1182	364	450	463	145	97	92	0	1.768	1.758	1.796	1.807	1.798	1.879	0.663	80	453	1913	2019	0.822	1222	691	1287	732	121417	94573	8.362	4.959	0	0
1	11	21	"putative {Mus musculus}"	"AW542912"	3620	5760	130	319	341	169	226	231	122	40	18	0	483	479	133	446	450	100	35	8	0	2.514	3.485	1.258	1.302	3.414	5.395	0.008	120	559	130	148	1.330	93	37	115	33	40864	57519	0.902	0.290	-100	0
1	12	21	"null"	"AW536758"	3800	5770	100	889	895	314	219	219	109	97	91	0	620	649	179	431	439	108	67	38	0	3.545	3.101	3.020	3.384	2.581	3.209	0.300	80	411	859	894	1.826	670	189	676	218	71593	51893	6.202	1.944	-100	0
1	13	21	"null"	"C78087"	3980	5760	110	688	715	268	204	220	121	96	83	0	680	689	164	439	448	102	86	57	0	2.008	2.044	1.884	1.929	2.211	2.628	0.298	80	434	725	761	1.006	484	241	511	250	57233	55148	4.091	2.363	-100	0
1	14	21	"Spindlin (30000 Mr metaphase complex) (SSEC P). [Mouse] {Mus musculus}"	"C85314"	4170	5760	120	7578	7270	1819	214	230	131	100	100	0	4378	4268	1106	441	447	97	100	100	0	1.870	1.844	1.862	1.877	1.350	1.854	0.916	120	544	11301	10883	0.903	7364	3937	7056	3827	872401	512197	53.740	39.392	0	0
1	15	21	"null"	"AU022353"	4350	5790	70	439	436	204	250	266	148	59	28	0	432	462	209	409	424	102	21	12	0	8.217	3.509	2.083	2.317	3.724	3.652	0.031	32	214	212	239	3.039	189	23	186	53	13954	14773	1.149	0.373	-100	0
1	16	21	"putative {Mus musculus}"	"AU018809"	4530	5760	120	2873	2683	943	213	225	122	99	99	0	2392	2281	612	427	431	96	100	100	0	1.354	1.332	1.410	1.270	1.577	1.403	0.859	120	508	4625	4324	0.437	2660	1965	2470	1854	321989	273767	20.148	19.271	0	0
1	17	21	"null"	"AU015933"	4710	5760	120	1002	1042	447	203	215	116	98	94	0	850	828	237	416	422	97	88	79	0	1.841	2.036	1.927	2.085	2.112	2.327	0.518	120	435	1233	1251	0.881	799	434	839	412	125073	99408	7.129	4.186	0	0
1	18	21	"putative {Mus musculus}"	"AU041304"	4880	5760	130	347	357	158	202	227	136	51	19	0	363	369	97	411	422	107	5	0	0	-3.021	-3.690	1.928	1.890	3.582	0.060	0.047	120	470	97	113	Error	145	-48	155	-42	42789	44222	0.956	-0.495	-100	0
1	19	21	"Cell division protein kinase 5 (EC 2.7.1.-) (TAU protein kinase II catalytic subunit)"	"AU042876"	5060	5760	120	2530	2512	677	204	229	133	100	100	0	1718	1704	439	431	437	104	100	99	0	1.807	1.813	1.754	1.864	1.509	1.823	0.834	120	411	3613	3581	0.854	2326	1287	2308	1273	301477	204426	17.165	12.183	0	0
1	20	21	"bA465L10.2 (novel C2H2 type zinc finger protein similar to chicken FZF-1) {Homo sapiens}"	"AW549944"	5230	5760	120	1724	1715	599	206	234	139	100	98	0	1473	1428	339	439	444	97	100	100	0	1.468	1.526	1.510	1.490	1.532	1.609	0.796	120	436	2552	2498	0.554	1518	1034	1509	989	205743	171360	10.655	10.144	0	0
1	21	21	"null"	"AW553328"	5420	5770	120	1363	1390	453	195	226	155	100	100	0	976	986	282	433	438	96	95	87	0	2.151	2.161	2.094	2.305	1.767	2.169	0.687	120	428	1711	1748	1.105	1168	543	1195	553	166830	118378	7.510	5.708	0	0
1	22	21	"null"	"null"	5590	5770	120	64568	57499	13086	202	228	159	100	100	43	21799	20582	5850	415	422	101	100	100	0	3.010	2.841	2.780	2.892	1.266	2.838	0.942	120	449	85750	77464	1.590	64366	21384	57297	20167	6899890	2469863	360.195	199.604	-100	0
1	23	21	"null"	"AW559022"	5780	5760	120	1263	1269	414	186	214	134	98	97	0	1297	1275	302	418	426	99	100	97	0	1.225	1.264	1.279	1.244	1.659	1.326	0.685	120	460	1956	1940	0.293	1077	879	1083	857	152250	153050	7.873	8.576	0	0
1	24	21	"MouseCot-1"	"null"	5960	5770	140	3526	5151	3150	192	213	127	100	100	0	2065	2821	1530	432	438	95	98	98	0	2.042	2.076	1.979	2.029	1.761	2.327	0.663	156	592	4967	7348	1.030	3334	1633	4959	2389	803625	440076	38.882	25.084	-100	0
1	1	22	"putative {Mus musculus}"	"AI838420"	1820	5940	130	360	568	537	216	238	140	50	36	0	571	668	282	476	484	109	48	32	0	1.516	1.833	1.652	1.336	3.733	2.270	0.409	120	575	239	544	0.600	144	95	352	192	68217	80194	2.357	1.688	-100	0
1	2	22	"putative {Mus musculus}"	"AI838744"	1990	5940	90	1924	1934	799	226	244	134	100	96	0	1880	1926	519	475	484	127	100	100	0	1.209	1.177	1.079	1.090	1.650	1.303	0.769	52	365	3103	3159	0.273	1698	1405	1708	1451	100575	100130	12.612	11.354	0	0
1	3	22	"receptor interacting protein 140 {Mus musculus}"	"AI840578"	2180	5940	100	6992	6707	2684	218	260	183	100	100	0	1639	1562	516	472	478	103	96	96	0	5.805	5.953	5.730	6.260	1.584	6.187	0.863	80	470	7941	7579	2.537	6774	1167	6489	1090	536565	124970	35.230	10.524	0	0
1	4	22	"Adenylate cyclase  type V (EC 4.6.1.1) (ATP pyrophosphate-lyase) (Adenylyl cyclase). [Rat]"	"AI843733"	2370	5950	100	2024	2120	866	209	233	133	100	98	0	1568	1654	580	464	471	101	100	97	0	1.644	1.606	1.586	1.658	1.567	1.637	0.794	80	418	2919	3101	0.717	1815	1104	1911	1190	169585	132297	14.188	11.713	0	0
1	5	22	"null"	"AI834995"	2540	5940	100	1258	1216	522	213	234	127	98	95	0	896	934	254	456	460	93	95	88	0	2.375	2.098	2.072	2.044	1.805	2.341	0.639	80	384	1485	1481	1.248	1045	440	1003	478	97304	74701	7.732	5.097	0	0
1	6	22	"Sodium channel beta-1 subunit precursor. [Mouse] {Mus musculus}"	"AI849363"	2720	5940	130	336	381	232	217	239	129	46	25	0	496	507	124	455	459	98	35	15	0	2.902	3.154	1.554	1.484	3.285	7.468	0.019	120	548	160	216	1.537	119	41	164	52	45749	60796	1.101	0.490	-100	0
1	7	22	"null"	"AI850680"	2900	5940	130	267	298	153	221	237	133	31	12	0	461	477	109	458	464	101	19	5	0	15.333	4.053	1.596	1.230	4.067	45.115	0.000	120	543	49	96	3.939	46	3	77	19	35796	57186	0.459	0.129	-100	0
1	8	22	"Neurabin-II (Neural tissue-specific F-actin binding protein II) (Spinophilin) (p130) (PP1bp134)."	"AI853748"	3080	5950	100	1096	1120	480	222	243	135	98	95	0	1132	1114	299	457	466	94	100	98	0	1.295	1.367	1.378	1.297	1.809	1.548	0.613	80	403	1549	1555	0.373	874	675	898	657	89587	89138	6.496	6.894	0	0
1	9	22	"orphan receptor {Mus musculus}"	"AI853465"	3270	5950	110	2474	2487	668	223	245	136	100	100	0	1689	1731	493	457	465	94	100	100	0	1.827	1.777	1.761	1.834	1.511	1.794	0.789	80	465	3483	3538	0.870	2251	1232	2264	1274	198934	138457	16.485	13.468	0	0
1	10	22	"polyubiquitin 5 - Chinese hamster"	"AA407187"	3440	5950	110	44672	44811	11043	231	263	188	100	100	0	24418	23486	6480	449	464	148	100	100	0	1.854	1.935	1.907	1.969	1.264	1.926	0.959	80	483	68410	67617	0.891	44441	23969	44580	23037	3584861	1878914	236.957	155.554	0	0
1	11	22	"null"	"AW543060"	3610	5930	70	551	592	252	237	264	157	81	46	0	552	562	133	445	460	114	40	18	0	2.935	3.034	2.464	2.641	3.222	4.333	0.090	32	231	421	472	1.553	314	107	355	117	18950	17994	2.089	0.895	-100	0
1	12	22	"nonhistone chromosomal protein HMG-1 - rat"	"AW536805"	3800	5950	110	11945	12031	2713	214	234	142	100	100	0	10941	11035	2359	436	449	118	100	100	0	1.117	1.115	1.116	1.113	1.239	1.123	0.929	80	495	22236	22416	0.159	11731	10505	11817	10599	962473	882830	83.077	89.712	0	0
1	13	22	"null"	"C78172"	3980	5940	130	394	404	184	205	223	129	60	35	0	441	453	125	422	429	113	20	8	0	9.947	6.419	1.728	2.086	4.041	4.427	0.027	120	545	208	230	3.314	189	19	199	31	48455	54402	1.403	0.212	-100	0
1	14	22	"Unknown (protein for MGC:14993) {Homo sapiens}"	"C85373"	4160	5940	110	2387	2362	673	201	213	117	100	100	0	1681	1686	325	431	429	92	100	100	0	1.749	1.722	1.710	1.692	1.484	1.826	0.770	80	415	3436	3416	0.806	2186	1250	2161	1255	188970	134901	18.368	13.663	0	0
1	15	22	"KIAA1673 protein {Homo sapiens}"	"AU022414"	4350	5940	120	3101	3093	1039	204	222	118	100	100	0	1211	1203	409	427	426	89	93	90	0	3.695	3.723	3.751	4.188	1.903	3.665	0.781	120	499	3681	3665	1.886	2897	784	2889	776	371133	144381	24.331	8.730	0	0
1	16	22	"null"	"AU018902"	4520	5940	110	1733	1724	505	208	227	123	100	100	0	1304	1336	294	415	420	92	100	100	0	1.715	1.646	1.577	1.629	1.539	1.844	0.715	80	430	2414	2437	0.779	1525	889	1516	921	137955	106883	12.171	9.957	0	0
1	17	22	"null"	"AU016004"	4720	5940	100	571	584	207	204	216	116	87	77	0	578	622	171	409	410	95	75	42	0	2.172	1.784	1.769	1.732	3.062	2.516	0.154	80	408	536	593	1.119	367	169	380	213	46689	49737	3.172	2.232	-100	0
1	18	22	"hypothetical protein FLJ23375 {Homo sapiens}"	"AU043139"	4880	5950	100	622	629	242	213	251	165	87	63	0	548	550	158	413	427	142	46	17	0	3.030	3.036	2.326	2.387	3.348	5.869	0.057	80	355	544	553	1.599	409	135	416	137	50296	43975	2.291	0.866	-100	0
1	19	22	"giantin - human"	"AU042952"	5060	5940	120	3456	3456	778	223	253	161	100	100	0	2127	2136	449	429	442	132	100	100	0	1.904	1.894	1.929	1.907	1.332	1.954	0.855	120	424	4931	4940	0.929	3233	1698	3233	1707	414690	256295	19.894	12.833	0	0
1	20	22	"putative {Mus musculus}"	"AW550036"	5230	5950	120	4681	4702	1630	213	248	149	100	100	0	3534	3489	1119	444	453	106	100	100	0	1.446	1.474	1.504	1.473	1.304	1.486	0.918	120	472	7558	7534	0.532	4468	3090	4489	3045	564213	418692	29.893	28.642	0	0
1	21	22	"Similar to dual specificity phosphatase 9 {Mus musculus}"	"AW553377"	5430	5940	120	3024	2995	867	217	244	156	100	100	0	2893	2775	644	432	437	97	100	100	0	1.141	1.186	1.174	1.163	1.348	1.217	0.877	120	452	5268	5121	0.190	2807	2461	2778	2343	359408	333020	17.635	24.103	0	0
1	22	22	"null"	"AW556190"	5600	5950	100	512	559	236	216	243	179	70	42	0	557	582	168	407	415	102	67	35	0	1.973	1.960	1.573	1.633	3.260	2.483	0.158	80	366	446	518	0.981	296	150	343	175	44708	46598	1.765	1.637	-100	0
1	23	22	"Cytokine-inducible SH2-containing protein (Suppressor of cytokine signaling) (SOCS) (CIS1). [Mouse]"	"AW559084"	5780	5950	110	2363	2408	541	198	233	157	100	100	0	928	940	204	422	429	101	100	97	0	4.279	4.266	4.334	4.460	1.649	5.050	0.572	80	441	2671	2728	2.097	2165	506	2210	518	192624	75183	13.854	5.059	0	0
1	24	22	"SalmonSperm"	"null"	5960	5940	130	2039	2187	823	197	225	139	100	100	0	1175	1337	457	435	441	99	100	98	0	2.489	2.206	2.291	2.316	1.571	2.526	0.689	120	545	2582	2892	1.316	1842	740	1990	902	262466	160487	14.115	9.051	0	0
1	1	23	"null"	"AI835993"	1820	6120	130	212	235	132	215	229	128	19	9	0	465	467	104	477	485	118	10	2	0	0.250	-2.000	0.904	1.099	5.747	603.807	0.000	120	565	-15	10	-2.000	-3	-12	20	-10	28214	56060	0.047	-0.153	-100	0
1	2	23	"clathrin light-chain A {Homo sapiens}"	"AI838788"	1990	6140	100	3775	3888	1580	212	236	142	100	100	0	2694	2714	1079	479	489	123	100	100	0	1.609	1.645	1.648	1.703	1.381	1.622	0.920	80	427	5778	5911	0.686	3563	2215	3676	2235	311027	217118	25.718	18.089	0	0
1	3	23	"putative {Mus musculus}"	"AI840620"	2180	6130	100	5015	4958	1812	219	264	178	100	100	0	3317	3361	948	478	483	105	100	100	0	1.689	1.644	1.668	1.593	1.415	1.722	0.900	80	472	7635	7622	0.756	4796	2839	4739	2883	396621	268841	26.371	27.410	0	0
1	4	23	"inhibin binding protein long isoform {Rattus norvegicus}"	"AI843099"	2370	6130	100	802	891	395	221	240	127	97	86	0	879	912	271	465	469	104	96	77	0	1.403	1.499	1.408	1.567	2.718	1.740	0.441	80	421	995	1117	0.489	581	414	670	447	71241	72946	5.126	4.260	-100	0
1	5	23	"null"	"AI842420"	2540	6120	130	285	320	194	214	235	126	37	16	0	457	475	129	454	463	100	26	10	0	23.667	5.048	1.020	1.018	4.258	9.369	0.005	120	587	74	127	4.565	71	3	106	21	38367	57030	0.675	0.120	-100	0
1	6	23	"hypothetical protein {Macaca fascicularis}"	"AI848829"	2730	6120	100	1569	1663	673	212	231	125	100	98	0	1320	1341	408	453	461	102	98	97	0	1.565	1.634	1.588	1.676	1.713	1.757	0.706	80	382	2224	2339	0.646	1357	867	1451	888	133017	107241	11.456	8.627	0	0
1	7	23	"Unknown (protein for IMAGE:3939659) {Homo sapiens}"	"AI850727"	2900	6130	100	1804	1870	661	224	238	130	100	100	0	1258	1357	434	453	461	106	98	98	0	1.963	1.821	1.813	1.860	1.498	1.885	0.750	80	367	2385	2550	0.973	1580	805	1646	904	149585	108545	12.554	8.453	0	0
1	8	23	"putative {Mus musculus}"	"AI853786"	3080	6120	130	279	310	177	223	245	138	36	14	0	525	527	114	462	472	108	37	8	0	0.889	1.338	1.328	1.317	4.072	4.506	0.033	120	530	119	152	-0.170	56	63	87	65	37257	63277	0.471	0.509	-100	0
1	9	23	"lanosterol 14-alpha-demethylase {Mus musculus}"	"AI854178"	3260	6120	110	7299	6958	1561	235	274	190	100	100	0	7882	7723	1524	464	488	149	100	100	0	0.952	0.926	0.914	0.920	1.213	0.934	0.917	80	442	14482	13982	-0.071	7064	7418	6723	7259	556626	617830	35.179	48.557	0	0
1	10	23	"calmodulin [validated] - human"	"AA407733"	3440	6130	110	45947	44375	10741	239	312	355	100	100	0	39753	38170	9108	448	480	190	100	100	0	1.163	1.170	1.154	1.168	1.206	1.176	0.948	80	460	85013	81858	0.218	45708	39305	44136	37722	3550008	3053635	124.121	198.368	0	0
1	11	23	"glycine-  glutamate-  thienylcyclohexylpiperidine-binding protein {Rattus norvegicus}"	"AW543393"	3620	6130	120	1430	1562	707	225	265	259	96	91	0	1003	1070	419	437	455	158	88	72	0	2.129	2.112	2.101	2.229	2.301	2.145	0.646	120	554	1771	1970	1.090	1205	566	1337	633	187456	128367	5.008	3.892	0	0
1	12	23	"MAP kinase kinase 6c {Mus musculus}"	"AW536836"	3810	6130	100	1091	1109	419	203	234	141	97	95	0	941	979	260	423	428	107	97	87	0	1.714	1.629	1.662	1.648	1.985	1.789	0.563	80	379	1406	1462	0.778	888	518	906	556	88682	78349	6.206	5.150	0	0
1	13	23	"null"	"C78278"	3980	6120	130	344	352	170	201	227	134	53	25	0	444	441	125	393	402	104	31	10	0	2.804	3.146	1.275	1.212	3.983	6.339	0.013	120	513	194	199	1.487	143	51	151	48	42245	52956	0.933	0.375	-100	0
1	14	23	"RP42 {Mus musculus}"	"C85469"	4160	6120	130	213	238	157	200	226	183	11	0	0	345	342	92	406	413	106	1	0	0	-0.213	-0.594	0.858	0.943	4.521	31.868	0.001	120	489	-48	-26	Error	13	-61	38	-64	28545	41055	0.066	-0.670	-100	0
1	15	23	"calreticulin precursor (clone 3) - African clawed frog (fragment)"	"AU022466"	4340	6120	130	241	284	156	199	223	127	33	16	0	366	372	98	415	417	92	10	1	0	-0.857	-1.977	1.302	1.200	4.716	0.033	0.001	120	483	-7	42	Error	42	-49	85	-43	34079	44654	0.480	-0.489	-100	0
1	16	23	"Alkylated DNA repair protein alkB homolog. [Human] {Homo sapiens}"	"AU018991"	4530	6120	120	2146	2172	890	208	234	135	100	99	0	1721	1742	564	417	420	94	99	97	0	1.486	1.482	1.456	1.475	1.491	1.555	0.806	120	486	3242	3289	0.572	1938	1304	1964	1325	260660	209021	14.356	14.064	0	0
1	17	23	"null"	"AU016067"	4710	6120	110	820	865	301	222	245	150	97	87	0	690	688	178	416	420	98	85	61	0	2.182	2.364	2.324	2.647	2.785	3.429	0.234	80	421	872	915	1.126	598	274	643	272	69231	55001	4.133	2.735	-100	0
1	18	23	"null"	"AU043212"	4890	6120	130	3050	2934	1026	210	242	161	100	100	0	2530	2491	760	419	425	125	100	100	0	1.345	1.315	1.341	1.293	1.487	1.343	0.865	120	467	4951	4796	0.428	2840	2111	2724	2072	352063	298893	16.720	16.528	0	0
1	19	23	"heparan sulfate 2-O-sulfotransferase {Mus musculus}"	"AU043012"	5060	6120	130	3120	3165	879	223	248	168	100	99	0	2085	2107	475	438	445	126	100	100	0	1.759	1.763	1.735	1.744	1.441	1.848	0.826	120	433	4544	4611	0.815	2897	1647	2942	1669	379771	252843	17.363	13.190	0	0
1	20	23	"Similar to prostate tumor over expressed gene 1 {Mus musculus}"	"AW550157"	5230	6130	110	5132	5336	1309	214	252	168	100	100	0	3233	3297	744	440	447	106	100	100	0	1.761	1.793	1.724	1.798	1.287	1.827	0.882	80	400	7711	7979	0.816	4918	2793	5122	2857	426917	263724	30.262	26.887	0	0
1	21	23	"Similar to RIKEN cDNA 2610024N01 gene {Mus musculus}"	"AW553432"	5420	6130	120	2307	2338	631	217	248	150	100	100	0	1697	1737	415	428	438	114	100	100	0	1.647	1.620	1.614	1.630	1.490	1.679	0.805	120	472	3359	3430	0.720	2090	1269	2121	1309	280558	208467	13.933	11.395	0	0
1	22	23	"sNix {Mus musculus}"	"AW556222"	5600	6130	120	5299	5171	982	220	241	138	100	100	0	2641	2558	611	417	429	108	100	100	0	2.284	2.312	2.364	2.396	1.405	2.301	0.875	120	493	7303	7092	1.191	5079	2224	4951	2141	620493	306929	35.725	19.713	0	0
1	23	23	"null"	"AW559135"	5780	6120	110	1509	1503	516	217	242	156	100	98	0	1973	2125	698	421	429	98	100	100	0	0.832	0.755	0.750	0.747	1.534	0.741	0.771	80	407	2844	2990	-0.265	1292	1552	1286	1704	120274	169981	8.083	17.306	0	0
1	24	23	"MouseCot-1"	"null"	5950	6130	140	4064	5509	3225	205	232	148	100	100	0	2210	2895	1576	439	439	97	97	96	0	2.179	2.160	1.999	2.116	1.631	2.296	0.691	156	671	5630	7760	1.124	3859	1771	5304	2456	859454	451644	35.655	25.320	-100	0
1	1	24	"null"	"AI836072"	1820	6300	130	181	210	135	216	243	183	7	0	0	492	486	98	482	492	112	11	1	0	-3.500	-1.500	1.346	1.193	3.713	5.514	0.006	120	634	-25	-2	Error	-35	10	-6	4	25247	58345	-0.180	-0.054	-100	0
1	2	24	"Matrix metalloproteinase-14 precursor (EC 3.4.24.-) (MMP-14)"	"AI841665"	1990	6310	100	24286	27215	19566	213	254	223	100	98	1	8540	10706	7716	486	497	125	100	100	0	2.989	2.642	2.634	2.558	1.977	2.647	0.944	80	431	32127	37222	1.580	24073	8054	27002	10220	2177191	856445	120.901	81.672	-100	0
1	3	24	"TBX2 protein {Mus musculus}"	"AI840673"	2180	6320	110	13966	13476	3536	215	258	202	100	100	0	9830	9174	2431	473	486	136	100	100	0	1.470	1.524	1.477	1.562	1.322	1.538	0.910	80	552	23108	21962	0.555	13751	9357	13261	8701	1078119	733920	65.436	63.882	0	0
1	4	24	"Unknown (protein for MGC:28907) {Mus musculus}"	"AI843141"	2360	6310	90	1947	1995	581	225	246	156	100	100	0	1514	1568	376	466	472	99	100	100	0	1.643	1.606	1.677	1.608	1.668	1.765	0.669	52	381	2770	2872	0.716	1722	1048	1770	1102	103722	81557	11.212	11.071	0	0
1	5	24	"Collagen alpha 2(XI) chain precursor. [Mouse] {Mus musculus}"	"AI842459"	2540	6320	100	2299	2320	754	222	236	142	100	100	0	1717	1671	538	456	468	102	100	98	0	1.647	1.727	1.742	1.831	1.558	1.735	0.796	80	466	3338	3313	0.720	2077	1261	2098	1215	185617	133683	14.676	11.794	0	0
1	6	24	"null"	"AI848870"	2720	6300	130	358	383	195	212	236	131	52	30	0	542	561	138	445	455	103	45	27	0	1.505	1.474	1.429	1.485	3.423	2.650	0.063	120	611	243	287	0.590	146	97	171	116	45961	67314	1.122	1.029	-100	0
1	7	24	"null"	"AI851749"	2900	6300	130	250	269	139	217	237	128	24	8	0	477	490	103	446	454	103	25	7	0	1.065	1.182	1.384	1.277	4.612	10.575	0.001	120	570	64	96	0.090	33	31	52	44	32230	58840	0.250	0.350	-100	0
1	8	24	"null"	"AI853163"	3080	6300	130	198	226	140	217	236	133	15	4	0	460	460	97	461	467	106	11	0	0	19.000	-9.000	1.388	1.126	5.091	16.354	0.001	120	584	-20	8	4.248	-19	-1	9	-1	27077	55166	-0.075	-0.066	-100	0
1	9	24	"Beta-hexosaminidase beta chain precursor (EC 3.2.1.52) (N-acetyl-beta- glucosaminidase)"	"AI854206"	3270	6310	120	4972	4699	2030	228	261	185	100	98	0	2945	2828	1145	461	477	145	98	95	0	1.910	1.889	1.879	1.936	1.779	1.911	0.892	120	569	7228	6838	0.933	4744	2484	4471	2367	563907	339315	23.989	16.214	0	0
1	10	24	"null"	"AA407855"	3440	6310	110	2158	2284	749	219	279	328	100	97	0	2037	2120	628	439	457	155	100	100	0	1.213	1.228	1.184	1.232	1.424	1.250	0.798	80	471	3537	3746	0.279	1939	1598	2065	1681	182705	169574	6.113	10.729	0	0
1	11	24	"null"	"AW543461"	3620	6300	130	296	316	164	217	252	247	16	2	0	466	477	118	434	449	138	23	3	0	2.469	2.302	1.238	1.186	3.728	0.025	0.000	120	594	111	142	1.304	79	32	99	43	37912	57269	0.259	0.203	-100	0
1	12	24	"putative {Mus musculus}"	"AW536875"	3810	6310	120	18497	16666	5937	216	234	130	100	100	0	17306	15650	5677	425	424	103	100	100	0	1.083	1.080	1.078	1.118	1.732	1.078	0.909	120	565	35162	31675	0.115	18281	16881	16450	15225	1999949	1878056	126.400	147.825	0	0
1	13	24	"null"	"C78361"	3990	6310	110	1000	1049	375	218	238	140	100	97	0	425	434	121	393	406	113	20	6	0	24.438	20.268	9.551	9.308	2.666	16.385	0.039	80	465	814	872	4.611	782	32	831	41	83901	34699	5.793	0.248	-100	0
1	14	24	"null"	"C85542"	4160	6300	130	315	328	151	205	228	179	32	5	0	475	493	131	416	426	132	25	6	0	1.864	1.597	1.873	1.848	4.528	6.837	0.008	120	566	169	200	0.899	110	59	123	77	39341	59108	0.559	0.508	-100	0
1	15	24	"null"	"AU022521"	4340	6300	130	219	238	127	211	227	134	16	4	0	400	398	95	425	431	121	6	0	0	-0.320	-1.000	1.083	0.881	4.223	3.388	0.002	120	560	-17	0	Error	8	-25	27	-27	28556	47800	0.082	-0.273	-100	0
1	16	24	"null"	"AU019055"	4520	6300	120	3397	3377	990	210	229	133	100	100	0	2592	2428	810	427	429	99	99	99	0	1.472	1.583	1.571	1.729	1.624	1.547	0.866	120	519	5352	5168	0.558	3187	2165	3167	2001	405220	291343	23.669	20.192	0	0
1	17	24	"null"	"AU016148"	4700	6300	130	289	312	157	209	235	142	31	14	0	394	403	125	421	425	99	19	2	0	-2.963	-5.722	1.253	1.225	4.790	36.661	0.000	120	579	53	85	Error	80	-27	103	-18	37413	48331	0.542	-0.222	-100	0
1	18	24	"null"	"AU043275"	4880	6300	130	261	290	156	211	243	168	28	6	0	393	399	110	425	429	100	14	3	0	-1.562	-3.038	0.905	1.010	3.228	7.240	0.021	120	559	18	53	Error	50	-32	79	-26	34834	47833	0.280	-0.300	-100	0
1	19	24	"calcium-independent phospholipase A2 isoform 2 {Oryctolagus cuniculus}"	"AU043086"	5060	6300	120	1811	1720	556	218	234	136	100	99	0	1244	1227	360	439	439	100	100	94	0	1.979	1.906	1.935	2.007	1.762	1.934	0.700	120	493	2398	2290	0.985	1593	805	1502	788	206400	147193	10.926	7.880	0	0
1	20	24	"novel cell death-regulatory protein GRIM19 {Mus musculus}"	"AW550255"	5230	6310	130	9650	9356	3107	217	242	151	100	100	0	5159	5046	1554	440	440	97	100	100	0	1.999	1.984	1.966	1.955	1.354	2.017	0.938	120	568	14152	13745	0.999	9433	4719	9139	4606	1122688	605544	60.358	47.485	0	0
1	21	24	"putative {Mus musculus}"	"AW553471"	5420	6300	130	209	217	116	207	234	143	11	5	0	429	432	105	429	436	102	13	3	0	100000.000	3.333	1.032	1.109	4.359	10.105	0.001	120	569	2	13	16.610	2	0	10	3	26015	51855	-0.119	-0.039	-100	0
1	22	24	"null"	"AW556269"	5590	6310	110	1644	1666	398	219	237	137	100	100	0	1598	1599	307	426	434	106	100	100	0	1.216	1.234	1.259	1.226	1.493	1.241	0.751	80	493	2597	2620	0.282	1425	1172	1447	1173	133294	127936	10.431	10.991	0	0
1	23	24	"blank"	"null"	5790	6310	100	520	553	223	210	226	135	85	58	0	644	641	155	412	422	90	81	63	0	1.336	1.498	1.370	1.356	3.203	2.403	0.144	80	480	542	572	0.418	310	232	343	229	44241	51314	2.422	2.433	-100	0
1	24	24	"DMSOBuffer"	"null"	5950	6300	90	545	574	214	206	225	132	90	61	0	450	454	124	427	432	98	23	7	0	14.739	13.630	5.811	5.351	4.121	11.095	0.019	52	340	362	395	3.882	339	23	368	27	29831	23629	2.644	0.224	-100	0
2	1	1	"A.t.LTP4"	"AF159801"	6270	2100	130	178	186	92	164	182	99	12	5	0	549	549	104	550	551	103	13	2	0	-14.000	-22.000	0.633	0.792	3.863	382.580	0.000	120	567	13	21	Error	14	-1	22	-1	22302	65905	0.040	-0.019	-100	0
2	2	1	"null"	"AI836856"	6450	2100	130	171	175	89	162	177	102	15	2	0	571	570	111	553	554	104	22	4	0	0.500	0.765	0.728	0.665	3.130	0.136	0.001	120	512	27	30	-1.000	9	18	13	17	21011	68402	-0.020	0.154	-100	0
2	3	1	"mDab555 protein {Mus musculus}"	"AI839345"	6630	2100	130	188	194	103	164	176	102	25	5	0	559	560	108	555	562	101	16	5	0	6.000	6.000	1.003	1.095	3.283	0.386	0.002	120	521	28	35	2.585	24	4	30	5	23275	67238	0.176	-0.020	-100	0
2	4	1	"Ethanolamine kinase (EC 2.7.1.82) (EKI) (Fragment). [Mouse] {Mus musculus}"	"AI841245"	6810	2100	130	178	184	96	161	172	96	18	6	0	573	599	172	552	553	101	25	8	0	0.810	0.489	0.955	0.905	4.094	0.068	0.001	120	568	38	70	-0.305	17	21	23	47	22075	71870	0.125	0.455	-100	0
2	5	1	"SEZ6L {Homo sapiens}"	"AI843918"	6990	2100	130	162	169	91	161	183	140	9	0	0	549	552	118	552	556	106	19	5	0	-0.333	100000.000	0.743	1.111	4.240	0.095	0.000	120	586	-2	8	Error	1	-3	8	0	20312	66213	-0.100	-0.038	-100	0
2	6	1	""	"AI842767"	7180	2110	90	5600	5556	1568	169	202	183	100	100	0	5983	5847	1277	543	545	104	100	100	0	0.998	1.016	1.013	1.001	1.272	1.106	0.872	52	387	10871	10691	-0.002	5431	5440	5387	5304	288937	304049	29.257	50.981	0	0
2	7	1	"UDP-N-acteylglucosamine pyrophosphorylase 1 {Homo sapiens}"	"AI849023"	7350	2120	80	3157	3744	2779	152	164	91	98	94	0	2303	2715	1668	549	549	103	92	88	0	1.713	1.658	1.571	1.660	2.157	1.704	0.873	52	298	4759	5758	0.777	3005	1754	3592	2166	194707	141185	39.341	21.029	0	0
2	8	1	"null"	"AI851687"	7540	2110	100	469	475	204	152	169	94	82	67	0	726	733	122	533	538	101	78	47	0	1.642	1.615	1.606	1.363	2.575	1.712	0.232	80	462	510	523	0.716	317	193	323	200	38027	58637	3.255	1.931	-100	0
2	9	1	"Claudin-5 (Brain endothelial cell clone 1 protein) (Lung-specific membrane protein). [Mouse]"	"AI854493"	7710	2100	130	168	184	126	157	176	100	20	9	0	553	563	117	539	542	103	24	8	0	0.786	1.125	0.879	0.878	4.963	0.028	0.000	120	643	25	51	-0.348	11	14	27	24	22042	67514	0.080	0.204	-100	0
2	10	1	"thioredoxin and glutathione reductase {Mus musculus}"	"AI854834"	7900	2110	90	1059	1130	322	155	183	119	100	100	0	899	923	198	541	545	98	96	84	0	2.525	2.552	2.717	2.831	1.820	2.684	0.526	52	336	1262	1357	1.336	904	358	975	382	58761	47999	7.958	3.857	0	0
2	11	1	"putative {Mus musculus}"	"AA408675"	8070	2100	130	184	214	164	154	178	110	26	10	0	461	468	108	539	540	105	8	0	0	-0.385	-0.845	0.755	0.809	4.441	0.567	0.018	120	584	-48	-11	Error	30	-78	60	-71	25690	56182	0.327	-0.686	-100	0
2	12	1	"putative {Mus musculus}"	"AW543942"	8250	2100	130	255	266	146	157	171	97	50	24	0	500	506	97	526	533	105	8	1	0	-3.769	-5.450	1.350	1.454	3.295	116.746	0.000	120	575	72	89	Error	98	-26	109	-20	31901	60768	0.979	-0.257	-100	0
2	13	1	"natural resistance associated macrophage protein-2 {Mus musculus}"	"AW537100"	8450	2110	100	638	691	357	156	170	93	95	91	0	622	735	736	503	515	103	53	32	0	4.050	2.306	3.477	2.759	3.103	0.438	0.072	80	431	601	767	2.018	482	119	535	232	55275	58779	5.602	2.136	-100	0
2	14	1	"unnamed protein product {Mus musculus}"	"C78693"	8620	2100	110	538	576	219	156	170	93	96	86	0	745	765	156	512	518	108	86	55	0	1.639	1.660	1.514	1.687	2.411	1.903	0.255	80	527	615	673	0.713	382	233	420	253	46069	61185	4.366	2.287	-100	0
2	15	1	"blank"	"null"	8810	2110	100	541	534	198	159	173	101	91	78	0	656	666	140	519	522	110	56	27	0	2.788	2.551	2.232	2.144	3.093	3.056	0.128	80	455	519	522	1.479	382	137	375	147	42701	53268	3.574	1.309	-100	0
2	16	1	"null"	"AU022799"	8990	2120	90	492	531	207	161	181	110	94	84	0	616	619	150	486	488	111	55	25	0	2.546	2.782	2.507	2.436	3.938	2.650	0.154	52	339	461	503	1.348	331	130	370	133	27605	32204	3.182	1.180	-100	0
2	17	1	"null"	"AU019546"	9160	2100	110	572	608	284	153	170	95	92	83	0	941	935	157	524	528	116	97	88	0	1.005	1.107	1.043	0.966	2.439	1.337	0.343	80	517	836	866	0.007	419	417	455	411	48672	74839	4.611	3.509	-100	0
2	18	1	"putative {Mus musculus}"	"AU016497"	9340	2110	100	1208	1171	371	156	170	94	98	97	0	845	841	193	530	535	110	85	63	0	3.340	3.264	3.088	3.500	2.165	3.512	0.406	80	421	1367	1326	1.740	1052	315	1015	311	93650	67283	10.649	2.782	0	0
2	19	1	"null"	"AU043841"	9510	2110	100	691	684	216	163	170	93	97	96	0	747	757	155	528	532	104	78	51	0	2.411	2.275	2.190	2.387	2.546	2.758	0.241	80	434	747	750	1.270	528	219	521	229	54719	60554	5.527	2.163	-100	0
2	20	1	"null"	"AW546286"	9690	2110	130	65535	64565	4405	165	184	121	100	100	93	52283	46226	18765	521	527	102	100	98	8	1.263	1.409	1.254	1.618	2.125	1.337	0.777	120	586	117132	110105	0.337	65370	51762	64400	45705	7747850	5547094	532.074	448.029	-100	0
2	21	1	"null"	"AW550680"	9870	2100	130	187	185	105	160	180	113	17	5	0	525	536	105	525	522	108	14	3	0	100000.000	2.273	0.900	0.984	4.196	0.245	0.004	120	574	27	36	16.610	27	0	25	11	22180	64315	0.044	0.130	-100	0
2	22	1	"null"	"AW553740"	10050	2120	100	357	396	169	158	173	102	81	48	0	539	552	140	510	510	108	33	15	0	6.862	5.667	1.878	2.057	3.232	3.069	0.059	80	436	228	280	2.779	199	29	238	42	31671	44151	2.186	0.389	-100	0
2	23	1	"null"	"AW556545"	10230	2110	110	1584	1587	441	160	170	95	100	100	0	1618	1607	319	517	520	105	100	100	0	1.293	1.309	1.267	1.305	1.514	1.355	0.771	80	485	2525	2517	0.371	1424	1101	1427	1090	126931	128586	14.916	10.352	0	0
2	24	1	"null"	"AA674861"	10410	2100	130	193	206	114	159	172	93	27	12	0	490	502	94	523	528	99	10	0	0	-1.030	-2.238	0.901	1.028	4.680	0.830	0.002	120	697	1	26	Error	34	-33	47	-21	24757	60220	0.366	-0.263	-100	0
2	1	2	"A.t.LTP6"	"AF159803"	6270	2280	130	156	164	94	169	182	99	10	4	0	548	549	94	541	542	102	16	0	0	-1.857	-0.625	0.822	0.879	3.732	1.657	0.002	120	512	-6	3	Error	-13	7	-5	8	19687	65864	-0.182	0.069	-100	0
2	2	2	"60S ribosomal protein L19. [Rat] {Rattus norvegicus}"	"AI836541"	6450	2280	130	163	181	96	169	182	96	15	5	0	553	548	97	538	540	102	15	1	0	-0.400	1.200	0.779	0.789	4.641	1.330	0.000	120	448	9	22	Error	-6	15	12	10	21676	65816	-0.010	0.078	-100	0
2	3	2	"Lynx1 protein {Mus musculus}"	"AI838844"	6630	2280	130	151	168	94	167	183	107	16	0	0	528	542	88	538	539	104	11	1	0	1.600	0.250	1.296	1.073	3.743	0.509	0.000	120	501	-26	5	0.678	-16	-10	1	4	20190	64984	-0.140	0.029	-100	0
2	4	2	"null"	"AI841290"	6810	2290	90	25116	23530	6158	167	185	114	100	100	0	10202	9463	2516	541	540	107	100	100	0	2.582	2.619	2.640	2.637	1.145	2.760	0.889	52	352	34610	32285	1.369	24949	9661	23363	8922	1223542	492053	204.781	83.393	0	0
2	5	2	"Hematopoietic progenitor cell antigen CD34 precursor. [Mouse] {Mus musculus}"	"AI847784"	6990	2280	130	185	210	129	167	181	101	25	11	0	500	510	102	527	535	105	10	3	0	-0.667	-2.529	0.988	0.941	3.798	3.453	0.004	120	611	-9	26	Error	18	-27	43	-17	25172	61154	0.287	-0.238	-100	0
2	6	2	"plexin 2 precursor - mouse"	"AI842814"	7170	2300	100	2063	2129	854	174	194	169	100	100	0	1581	1596	458	520	532	102	98	96	0	1.780	1.817	1.804	1.779	1.474	1.932	0.797	80	419	2950	3031	0.832	1889	1061	1955	1076	170313	127669	11.450	10.431	0	0
2	7	2	"Synaptojanin 1 (EC 3.1.3.56) (Synaptic inositol-1 4 5-trisphosphate 5- phosphatase 1). [Rat]"	"AI844478"	7350	2280	130	180	185	90	149	169	122	15	3	0	541	549	110	531	533	102	20	6	0	3.100	2.000	0.839	0.878	4.826	11.915	0.000	120	615	41	54	1.632	31	10	36	18	22161	65839	0.131	0.157	-100	0
2	8	2	"putative {Mus musculus}"	"AI851723"	7540	2300	100	1819	1779	679	152	169	92	100	100	0	1178	1186	293	534	535	99	96	95	0	2.589	2.495	2.425	2.503	1.700	2.663	0.709	80	381	2311	2279	1.372	1667	644	1627	652	142319	94869	17.500	6.576	0	0
2	9	2	"Bromodomain-containing protein 1 (BR140-like protein). [Human] {Homo sapiens}"	"AI854525"	7710	2300	100	2434	2485	777	149	170	98	100	100	0	1824	1744	502	520	522	102	100	100	0	1.752	1.908	1.921	2.000	1.414	1.885	0.820	80	400	3589	3560	0.809	2285	1304	2336	1224	198765	139508	23.622	11.980	0	0
2	10	2	"null"	"AI854865"	7890	2280	130	163	182	115	152	176	110	18	5	0	500	490	95	520	521	107	6	0	0	-0.550	-1.000	0.944	0.950	6.166	4.139	0.002	120	596	-9	0	Error	11	-20	30	-30	21851	58831	0.055	-0.290	-100	0
2	11	2	"Dipeptidyl peptidase IV (EC 3.4.14.5) (DPP IV) (Thymocyte-activating molecule) (THAM). [Mouse]"	"AA408793"	8080	2290	100	715	710	254	154	170	94	97	92	0	825	808	183	509	518	101	85	70	0	1.775	1.860	1.773	1.804	2.410	1.979	0.346	80	362	877	855	0.828	561	316	556	299	56781	64652	5.745	2.871	-100	0
2	12	2	"putative {Mus musculus}"	"AW544007"	8250	2280	130	200	235	165	165	174	91	35	15	0	530	546	121	511	517	105	27	10	0	1.842	2.000	0.864	0.950	4.286	10.973	0.000	120	523	54	105	0.881	35	19	70	35	28256	65480	0.670	0.276	-100	0
2	13	2	"null"	"AW537174"	8430	2280	130	242	244	139	156	169	87	49	20	0	469	474	98	497	505	105	10	0	0	-3.071	-3.826	1.279	1.458	4.161	0.374	0.012	120	519	58	65	Error	86	-28	88	-23	29273	56850	0.862	-0.295	-100	0
2	14	2	"retinoic acid-responsive protein HA1R-62 {Mus musculus}"	"C78767"	8620	2290	110	2707	2809	865	155	173	94	100	100	0	2412	2453	613	479	486	109	100	100	0	1.320	1.344	1.332	1.344	1.543	1.406	0.731	80	419	4485	4628	0.401	2552	1933	2654	1974	224744	196247	28.043	18.046	0	0
2	15	2	"null"	"C86005"	8790	2280	130	177	196	122	154	167	92	27	13	0	562	579	128	498	503	104	40	15	0	0.359	0.519	0.667	0.793	3.583	29.647	0.000	120	486	87	123	-1.476	23	64	42	81	23497	69526	0.315	0.731	-100	0
2	16	2	"null"	"AU022852"	8970	2280	130	181	209	125	154	167	96	31	13	0	380	389	100	506	509	107	3	0	0	-0.214	-0.470	0.612	0.542	3.922	3.333	0.009	120	504	-99	-62	Error	27	-126	55	-117	25074	46713	0.438	-1.121	-100	0
2	17	2	"null"	"AU019637"	9150	2280	110	366	407	199	157	166	86	81	57	0	694	703	151	515	516	110	65	38	0	1.168	1.330	1.310	1.234	3.716	1.565	0.067	80	452	388	438	0.224	209	179	250	188	32578	56253	2.802	1.700	-100	0
2	18	2	"null"	"AU016576"	9330	2280	130	246	266	140	153	170	98	49	24	0	433	437	106	508	512	107	4	0	0	-1.240	-1.592	0.824	0.865	3.932	0.802	0.018	120	524	18	42	Error	93	-75	113	-71	31916	52464	0.980	-0.701	-100	0
2	19	2	"unknown {Mus musculus}"	"AU043942"	9500	2290	110	540	542	211	156	174	103	88	81	0	644	656	150	511	516	101	53	36	0	2.887	2.662	2.309	2.224	3.528	2.974	0.126	80	428	517	531	1.530	384	133	386	145	43342	52487	3.573	1.386	-100	0
2	20	2	"Splicing factor arginine/serine-rich 11 (Arginine-rich 54 kDa nuclear protein) (P54). [Human]"	"AW546373"	9690	2300	120	2934	2880	785	168	183	124	99	99	0	2155	2086	592	509	516	104	95	95	0	1.680	1.720	1.697	1.730	1.449	1.728	0.798	120	472	4412	4289	0.749	2766	1646	2712	1577	345642	250317	21.750	15.096	0	0
2	21	2	"Collagen alpha 2(I) chain precursor. [Mouse] {Mus musculus}"	"AW550799"	9870	2290	130	65535	63637	7836	171	185	118	100	100	91	53172	48392	14641	495	502	107	100	100	2	1.241	1.325	1.225	1.373	1.555	1.325	0.809	120	500	118041	111363	0.311	65364	52677	63466	47897	7636387	5807017	537.729	447.570	-100	0
2	22	2	"null"	"null"	10040	2290	110	1100	1108	348	170	183	98	98	98	0	1452	1412	241	514	510	107	100	97	0	0.991	1.045	1.046	1.002	1.693	1.112	0.707	80	393	1868	1836	-0.012	930	938	938	898	88603	112980	9.439	8.430	0	0
2	23	2	"RAD50-interacting protein 1 {Homo sapiens}"	"AW556594"	10230	2290	120	2302	2251	843	157	172	99	99	98	0	1637	1564	517	515	512	105	95	92	0	1.912	1.996	1.916	1.997	1.629	2.016	0.788	120	547	3267	3143	0.935	2145	1122	2094	1049	270090	187696	21.000	10.019	0	0
2	24	2	"putative {Mus musculus}"	"AI181750"	10410	2290	80	415	445	177	160	175	98	88	67	0	542	547	115	516	510	106	19	3	0	9.808	9.194	5.023	4.598	3.638	11.213	0.008	52	314	281	316	3.294	255	26	285	31	23148	28429	2.755	0.349	-100	0
2	1	3	"A.t.PRK"	"X58149"	6270	2460	130	145	169	101	161	169	88	20	6	0	533	539	108	533	533	101	16	4	0	100000.000	1.333	1.152	1.243	3.861	6.304	0.001	120	512	-16	14	16.610	-16	0	8	6	20256	64656	0.000	0.059	-100	0
2	2	3	"Insulin receptor substrate-1. [Mouse] {Mus musculus}"	"AI839755"	6450	2460	130	157	180	102	169	181	93	19	9	0	526	528	107	524	545	450	0	0	0	-6.000	2.750	1.033	1.190	4.583	254.590	0.000	120	448	-10	15	Error	-12	2	11	4	21583	63365	-0.011	-0.038	-100	0
2	3	3	"null"	"AI838907"	6630	2460	130	161	168	95	163	188	122	9	3	0	549	541	91	523	538	427	0	0	0	-0.077	0.278	0.830	0.825	4.438	311.876	0.000	120	501	24	23	Error	-2	26	5	18	20165	64948	-0.164	0.007	-100	0
2	4	3	"null"	"AI841333"	6810	2470	90	4715	4785	1626	168	196	125	100	100	0	4589	4465	1273	531	531	109	100	100	0	1.121	1.174	1.157	1.166	1.239	1.233	0.891	52	354	8605	8551	0.164	4547	4058	4617	3934	248817	232177	36.712	36.092	0	0
2	5	3	"centaurin beta2 {Homo sapiens}"	"AI846038"	7000	2460	70	1611	2077	1287	179	200	123	96	93	0	1206	1299	569	528	538	112	81	78	0	2.112	2.462	2.415	2.748	2.249	2.639	0.734	32	236	2110	2669	1.079	1432	678	1898	771	66450	41571	15.260	6.795	-100	0
2	6	3	"FK506-binding protein 12.6 {Mus musculus}"	"AI847003"	7180	2470	90	608	605	196	153	171	95	94	86	0	1134	1108	255	513	518	99	100	96	0	0.733	0.760	0.764	0.727	2.027	0.668	0.465	52	378	1076	1047	-0.449	455	621	452	595	31454	57624	4.568	5.960	0	0
2	7	3	"lysosomal thiol reductase IP30 precursor {Mus musculus}"	"AI844520"	7350	2470	80	2335	2475	752	156	178	138	100	100	0	2924	2858	807	507	513	128	100	100	0	0.902	0.986	1.015	1.001	1.385	0.970	0.829	52	290	4596	4670	-0.150	2179	2417	2319	2351	128679	148611	16.645	18.320	0	0
2	8	3	"null"	"AI852397"	7530	2460	130	203	242	144	149	170	106	36	19	0	505	503	99	507	510	97	16	1	0	-27.000	-23.250	1.482	1.293	3.974	201.399	0.000	120	612	52	89	Error	54	-2	93	-4	29010	60353	0.679	-0.072	-100	0
2	9	3	"Potassium channel subfamily K member 4"	"AI854564"	7720	2460	90	547	554	223	163	182	106	88	78	0	736	728	124	504	507	97	86	61	0	1.655	1.746	1.733	1.624	3.323	2.519	0.178	52	337	616	615	0.727	384	232	391	224	28823	37858	3.509	2.278	-100	0
2	10	3	"Similar to nucleoredoxin {Mus musculus}"	"AI854897"	7900	2470	100	4691	4594	1231	160	172	93	100	100	0	4547	4408	1059	505	513	108	100	100	0	1.121	1.136	1.112	1.136	1.279	1.125	0.902	80	376	8573	8337	0.165	4531	4042	4434	3903	367513	352643	47.548	36.065	0	0
2	11	3	"KIAA1724 protein {Homo sapiens}"	"AA408763"	8070	2460	130	162	170	92	165	172	89	19	5	0	510	511	90	500	514	110	16	0	0	-0.300	0.455	0.903	0.962	4.237	4.442	0.001	120	508	7	16	Error	-3	10	5	11	20358	61326	-0.022	-0.027	-100	0
2	12	3	"Unknown (protein for MGC:28462) {Mus musculus}"	"AW544084"	8250	2480	110	4381	4295	1358	161	172	93	100	100	0	3498	3435	997	499	504	107	100	100	0	1.407	1.408	1.419	1.418	1.287	1.410	0.895	80	464	7219	7070	0.493	4220	2999	4134	2936	343628	274814	44.333	27.393	0	0
2	13	3	"p53 apoptosis-associated target {Mus musculus}"	"AW537218"	8430	2460	130	201	235	139	149	163	91	43	20	0	485	501	106	500	503	102	17	4	0	-3.467	86.000	1.085	1.071	3.939	0.211	0.002	120	493	37	87	Error	52	-15	86	1	28176	60175	0.791	-0.020	-100	0
2	14	3	"blank"	"null"	8610	2460	130	183	205	109	151	165	87	35	13	0	397	409	96	490	494	98	2	0	0	-0.344	-0.667	0.601	0.836	7.337	6.827	0.000	120	460	-61	-27	Error	32	-93	54	-81	24597	49110	0.460	-0.867	-100	0
2	15	3	"null"	"C86086"	8790	2460	130	223	247	125	152	163	89	42	21	0	520	515	105	498	503	99	19	4	0	3.227	5.588	1.418	1.213	4.435	5.918	0.001	120	446	93	112	1.690	71	22	95	17	29585	61836	0.944	0.121	-100	0
2	16	3	"null"	"AU022903"	8970	2460	130	238	271	159	152	166	93	49	26	0	416	438	117	500	504	101	6	3	0	-1.024	-1.919	0.792	1.053	5.111	0.062	0.001	120	483	2	57	Error	86	-84	119	-62	32558	52615	1.129	-0.653	-100	0
2	17	3	"null"	"AU019729"	9150	2470	110	1053	1074	368	161	172	94	100	100	0	919	900	208	497	501	100	92	81	0	2.114	2.266	2.221	2.458	2.338	2.514	0.505	80	420	1314	1316	1.080	892	422	913	403	85893	72015	9.596	3.990	0	0
2	18	3	"null"	"AU016651"	9330	2460	130	194	202	111	154	170	99	25	7	0	410	413	105	500	506	99	4	2	0	-0.444	-0.552	0.771	0.833	3.662	0.033	0.000	120	507	-50	-39	Error	40	-90	48	-87	24283	49558	0.323	-0.939	-100	0
2	19	3	"blank"	"null"	9510	2460	110	3084	3011	606	156	174	107	100	100	0	1991	2035	345	500	506	97	100	100	0	1.964	1.860	1.799	1.863	1.289	1.950	0.859	80	413	4419	4390	0.974	2928	1491	2855	1535	240857	162818	26.514	15.763	0	0
2	20	3	"null"	"AW546453"	9680	2460	110	2306	2344	502	163	180	108	100	100	0	2033	2062	379	499	503	105	100	100	0	1.397	1.395	1.443	1.400	1.337	1.527	0.797	80	379	3677	3744	0.482	2143	1534	2181	1563	187482	164927	20.037	14.848	0	0
2	21	3	"Unknown (protein for IMAGE:3627860) {Homo sapiens}"	"AW550877"	9860	2480	130	2765	2856	720	158	171	101	100	100	0	2245	2247	496	485	493	105	99	99	0	1.481	1.531	1.438	1.516	1.399	1.522	0.820	120	452	4367	4460	0.567	2607	1760	2698	1762	342660	269583	26.584	16.705	0	0
2	22	3	"putative {Mus musculus}"	"AW553875"	10050	2460	120	13682	12039	4509	151	168	97	100	100	0	5628	5422	1687	495	497	102	100	100	0	2.636	2.413	2.444	2.304	1.565	2.537	0.897	120	477	18664	16815	1.398	13531	5133	11888	4927	1444735	650643	122.381	48.284	0	0
2	23	3	"null"	"AW556680"	10240	2470	100	753	754	241	147	167	96	100	95	0	868	883	194	480	489	104	92	86	0	1.562	1.506	1.453	1.561	2.214	1.564	0.474	80	380	994	1010	0.643	606	388	607	403	60331	70674	6.115	3.788	-100	0
2	24	3	"Integrin beta-1 binding protein 1 (Bodenin). [Mouse] {Mus musculus}"	"AI197357"	10420	2470	110	1090	1099	310	159	178	104	100	100	0	814	836	208	477	478	104	87	78	0	2.763	2.618	2.739	2.873	2.064	2.625	0.492	80	569	1268	1299	1.466	931	337	940	359	87894	66894	8.856	3.442	0	0
2	1	4	"A.t.rbcL"	"U91966"	6270	2640	130	166	182	93	164	176	98	21	4	0	507	517	101	521	522	98	18	4	0	-0.143	-4.500	0.940	0.814	5.337	0.708	0.001	120	534	-12	14	Error	2	-14	18	-4	21819	62066	0.061	-0.051	-100	0
2	2	4	"RalGDS-like factor {Mus musculus}"	"AI836572"	6450	2640	130	159	179	99	164	180	99	15	5	0	508	517	106	519	539	436	0	0	0	0.455	-7.500	0.843	0.995	3.475	4.469	0.001	120	479	-16	13	-1.138	-5	-11	15	-2	21533	62042	-0.010	-0.050	-100	0
2	3	4	"vacuolar-adenosine trisphosphatase (V-ATPase) {Mus musculus}"	"AI841797"	6630	2640	130	167	174	90	161	183	116	14	2	0	503	510	88	516	529	407	0	0	0	-0.462	-2.167	1.115	0.977	3.261	0.949	0.001	120	556	-7	7	Error	6	-13	13	-6	20928	61258	-0.078	-0.047	-100	0
2	4	4	"putative {Mus musculus}"	"AI841365"	6810	2640	130	172	179	102	160	184	119	10	3	0	503	507	96	522	521	109	8	0	0	-0.632	-1.267	0.959	0.687	4.806	0.225	0.003	120	575	-7	4	Error	12	-19	19	-15	21461	60860	-0.042	-0.128	-100	0
2	5	4	"putative {Mus musculus}"	"AI846050"	6990	2640	130	156	167	96	157	189	138	9	1	0	517	518	85	516	521	119	8	0	0	-1.000	5.000	1.091	0.978	4.490	1.363	0.001	120	661	0	12	Error	-1	1	10	2	20049	62179	-0.159	-0.025	-100	0
2	6	4	"Unknown (protein for IMAGE:3707880) {Mus musculus}"	"AI848066"	7180	2650	90	2472	2572	725	173	207	176	100	100	0	1977	1930	378	513	516	113	100	100	0	1.570	1.693	1.678	1.685	1.395	1.740	0.780	52	365	3763	3816	0.651	2299	1464	2399	1417	133729	100336	13.438	12.513	0	0
2	7	4	"gastric cancer-related protein VRG107 {Homo sapiens}"	"AI844533"	7350	2640	130	164	181	118	158	185	132	13	2	0	501	503	92	506	508	113	9	0	0	-1.200	-7.667	1.088	0.940	3.415	2.341	0.011	120	648	1	20	Error	6	-5	23	-3	21662	60408	-0.030	-0.044	-100	0
2	8	4	"putative {Mus musculus}"	"AI852470"	7540	2660	90	599	593	225	154	166	95	98	82	0	763	773	186	488	495	98	78	65	0	1.618	1.540	1.694	1.809	2.990	1.845	0.255	52	353	720	724	0.694	445	275	439	285	30850	40184	4.495	2.837	-100	0
2	9	4	"null"	"AI852838"	7710	2640	130	150	178	105	163	178	101	17	5	0	506	508	98	494	495	99	20	5	0	-1.083	1.071	0.851	0.959	3.908	0.704	0.003	120	584	-1	29	Error	-13	12	15	14	21377	60993	0.000	0.131	-100	0
2	10	4	"null"	"AI854677"	7890	2640	130	205	210	110	162	175	95	33	11	0	474	475	95	495	499	105	7	0	0	-2.048	-2.400	1.082	1.139	3.624	0.478	0.000	120	530	22	28	Error	43	-21	48	-20	25233	56998	0.368	-0.229	-100	0
2	11	4	"null"	"AA409010"	8070	2640	130	142	151	81	162	174	96	11	2	0	500	507	101	489	498	101	20	2	0	-1.818	-0.611	0.883	0.773	4.115	7.831	0.001	120	519	-9	7	Error	-20	11	-11	18	18101	60782	-0.240	0.089	-100	0
2	12	4	"null"	"null"	8260	2660	90	1039	1041	376	161	176	101	100	98	0	960	1024	313	487	483	95	92	86	0	1.856	1.639	1.820	1.907	2.700	3.284	0.277	52	338	1351	1417	0.892	878	473	880	537	54144	53260	8.564	5.695	0	0
2	13	4	"Unknown (protein for MGC:7985) {Mus musculus}"	"AW537265"	8430	2640	130	156	177	105	156	164	94	19	5	0	501	501	100	489	494	102	16	4	0	0.000	1.750	0.951	0.909	4.710	0.454	0.001	120	529	12	33	Error	0	12	21	12	21269	60135	0.138	0.069	-100	0
2	14	4	"null"	"C78888"	8610	2640	130	145	166	97	152	164	87	17	8	0	486	487	96	496	504	96	11	2	0	0.700	-1.556	1.190	1.003	5.558	1.014	0.001	120	461	-17	5	-0.515	-7	-10	14	-9	19880	58489	0.023	-0.177	-100	0
2	15	4	"null"	"C86170"	8790	2640	130	137	151	87	152	166	89	16	1	0	492	508	102	498	504	98	19	4	0	2.500	-0.100	0.985	1.149	3.823	24.643	0.000	120	497	-21	9	1.322	-15	-6	-1	10	18100	60941	-0.169	0.041	-100	0
2	16	4	"null"	"AU022971"	8970	2640	130	162	173	90	153	173	124	14	0	0	471	471	108	484	487	104	12	2	0	-0.692	-1.538	0.749	0.733	3.988	3.383	0.010	120	538	-4	7	Error	9	-13	20	-13	20804	56508	0.000	-0.154	-100	0
2	17	4	"Mitochondrial import inner membrane translocase subunit TIM8 B (Deafness dystonia protein 2 homolog)"	"AU019823"	9150	2640	130	149	166	100	156	174	126	13	3	0	502	504	101	486	494	100	18	5	0	-0.437	0.556	1.245	1.147	3.947	0.871	0.000	120	495	9	28	Error	-7	16	10	18	19881	60435	-0.063	0.100	-100	0
2	18	4	"null"	"AU016727"	9330	2640	130	153	167	90	157	171	99	16	4	0	496	501	105	490	504	101	17	4	0	-0.667	0.909	0.979	0.831	3.940	0.262	0.003	120	474	2	21	Error	-4	6	10	11	20075	60087	-0.040	-0.030	-100	0
2	19	4	"null"	"AU044171"	9510	2640	130	176	180	95	158	175	106	16	3	0	474	471	91	492	499	102	7	0	0	-1.000	-1.048	0.733	0.903	3.933	1.046	0.004	120	524	0	1	Error	18	-18	22	-21	21595	56462	0.047	-0.275	-100	0
2	20	4	"Translationally controlled tumor protein (TCTP) (p23) (21 kDa polypeptide) (p21)"	"AW546519"	9690	2640	130	173	197	121	157	175	105	25	11	0	470	475	94	483	490	101	15	0	0	-1.231	-5.000	1.347	1.120	4.601	333.387	0.000	120	494	3	32	Error	16	-13	40	-8	23591	57018	0.210	-0.149	-100	0
2	21	4	"eIF4GII {Homo sapiens}"	"AW550951"	9870	2640	130	152	167	97	149	165	91	20	6	0	442	442	107	471	479	100	11	0	0	-0.103	-0.621	0.673	0.753	3.349	0.295	0.007	120	464	-26	-11	Error	3	-29	18	-29	20006	52988	0.022	-0.370	-100	0
2	22	4	"Similar to transcription factor E2a {Mus musculus}"	"AW553936"	10050	2640	130	166	184	119	153	169	95	22	8	0	481	477	136	480	489	95	16	3	0	13.000	-10.333	0.854	1.065	4.066	0.403	0.008	120	469	14	28	3.700	13	1	31	-3	22109	57208	0.158	-0.126	-100	0
2	23	4	"Similar to putative protein phosphatase 1 nuclear targeting subunit {Mus musculus}"	"AW556719"	10230	2640	130	173	202	129	167	185	109	24	9	0	457	457	91	468	472	103	12	0	0	-0.545	-3.182	1.044	1.191	4.361	0.189	0.004	120	561	-5	24	Error	6	-11	35	-11	24199	54893	0.156	-0.146	-100	0
2	24	4	"Complement decay-accelerating factor  GPI-anchored precursor (DAF-GPI). [Mouse] {Mus musculus}"	"BE135106"	10410	2660	70	556	572	247	186	205	129	87	71	0	446	474	114	420	427	101	37	9	0	14.231	7.148	4.053	4.112	3.338	7.054	0.063	32	224	396	440	3.831	370	26	386	54	18288	15176	2.845	0.465	-100	0
2	1	5	"A.t.RCP1"	"AF168390"	6270	2830	130	172	178	99	167	180	103	17	5	0	520	519	91	519	520	96	15	1	0	5.000	100000.000	0.780	0.818	3.364	2.857	0.001	120	534	6	11	2.322	5	1	11	0	21301	62231	-0.019	-0.010	-100	0
2	2	5	"putative {Mus musculus}"	"AI836529"	6450	2830	130	207	233	148	156	178	112	24	14	0	498	504	90	509	509	95	16	1	0	-4.636	-15.400	1.077	1.116	4.320	80.480	0.000	120	541	40	72	Error	51	-11	77	-5	27941	60468	0.491	-0.053	-100	0
2	3	5	"SNF2alpha protein - human"	"AI839352"	6630	2840	70	772	825	278	160	188	127	100	93	0	662	688	169	483	492	102	71	40	0	3.419	3.244	3.231	3.311	2.128	3.564	0.139	32	230	791	870	1.774	612	179	665	205	26402	22020	5.016	1.922	-100	0
2	4	5	"alpha-endosulfine {Mus musculus}"	"AI841264"	6810	2840	90	4316	4131	1162	165	190	123	100	100	0	2781	2714	743	491	497	107	100	100	0	1.813	1.784	1.808	1.812	1.246	1.833	0.885	52	386	6441	6189	0.858	4151	2290	3966	2223	214800	141113	32.041	20.720	0	0
2	5	5	"homeotic gene regulator - mouse (fragment)"	"AI847748"	6990	2830	80	468	511	238	150	165	98	88	69	0	720	715	133	494	497	105	86	59	0	1.407	1.633	1.393	1.540	2.598	1.901	0.271	52	328	544	582	0.493	318	226	361	221	26566	37189	3.531	2.076	-100	0
2	6	5	"putative {Mus musculus}"	"AI842778"	7170	2840	90	1351	1339	450	160	194	170	100	98	0	874	892	241	489	490	106	90	75	0	3.094	2.926	2.912	3.322	2.328	3.019	0.470	52	394	1576	1582	1.629	1191	385	1179	403	69619	46396	6.735	3.792	0	0
2	7	5	"zinc finger type transcription factor MZF-3 {Mus musculus}"	"AI844446"	7350	2830	90	1927	2083	796	151	175	114	100	100	0	1492	1523	401	487	493	97	100	100	0	1.767	1.865	1.810	1.852	1.457	2.008	0.785	52	386	2781	2968	0.821	1776	1005	1932	1036	108330	79198	16.737	10.619	0	0
2	8	5	"Ras-related protein RAP-2A. [Human] {Homo sapiens}"	"AI851694"	7540	2830	90	2309	2333	802	163	184	116	100	100	0	1840	1906	457	469	481	99	100	100	0	1.565	1.510	1.510	1.484	1.388	1.656	0.812	52	401	3517	3607	0.646	2146	1371	2170	1437	121308	99106	18.526	14.394	0	0
2	9	5	"Unknown (protein for MGC:17718) {Homo sapiens}"	"AI854501"	7720	2810	90	924	944	360	157	182	109	98	94	0	973	968	238	490	498	123	92	80	0	1.588	1.646	1.634	1.625	2.102	1.938	0.489	52	375	1250	1265	0.667	767	483	787	478	49072	50356	6.991	3.821	0	0
2	10	5	"unnamed protein product {Homo sapiens}"	"AI854840"	7900	2830	80	664	720	337	151	170	97	96	90	0	730	739	166	467	477	100	82	65	0	1.951	2.092	2.042	2.239	2.208	2.806	0.303	52	296	776	841	0.964	513	263	569	272	37425	38402	5.670	2.620	-100	0
2	11	5	"RIKEN cDNA 4633402N23 gene {Mus musculus}"	"AA408693"	8070	2820	130	201	237	175	156	174	102	34	15	0	407	436	251	480	485	94	5	2	0	-0.616	-1.841	0.725	0.695	3.865	8.735	0.005	120	589	-28	37	Error	45	-73	81	-44	28451	52331	0.618	-0.521	-100	0
2	12	5	"null"	"AW543959"	8250	2830	100	2626	2627	879	151	169	99	100	100	0	2718	2692	630	479	480	90	100	100	0	1.105	1.119	1.122	1.090	1.449	1.158	0.841	80	401	4714	4689	0.145	2475	2239	2476	2213	210157	215369	24.828	24.578	0	0
2	13	5	"putative {Mus musculus}"	"AW537114"	8450	2830	100	4885	4930	1278	154	164	90	100	100	0	4722	4762	904	476	481	99	100	100	0	1.114	1.114	1.120	1.100	1.273	1.136	0.864	80	389	8977	9062	0.156	4731	4246	4776	4286	394376	380997	52.956	43.242	0	0
2	14	5	"null"	"C78710"	8610	2820	130	180	199	124	151	166	92	33	15	0	394	413	106	476	483	99	6	3	0	-0.354	-0.762	0.743	0.946	4.949	1.581	0.007	120	490	-53	-15	Error	29	-82	48	-63	23901	49541	0.359	-0.707	-100	0
2	15	5	"Tyrosine 3-monooxygenase (EC 1.14.16.2) (Tyrosine 3-hydroxylase) (TH). [Mouse] {Mus musculus}"	"C85951"	8800	2830	100	687	745	288	160	178	98	98	93	0	635	646	140	483	492	98	62	36	0	3.467	3.589	3.382	3.976	3.249	5.891	0.124	80	403	679	748	1.794	527	152	585	163	59571	51677	5.786	1.571	-100	0
2	16	5	"putative {Mus musculus}"	"AU022809"	8980	2840	90	528	568	235	156	178	138	92	69	0	436	440	108	465	471	100	19	0	0	-12.828	-16.480	6.064	6.930	2.975	0.031	0.002	52	341	343	387	Error	372	-29	412	-25	29519	22887	2.826	-0.310	-100	0
2	17	5	"null"	"AU019582"	9160	2820	100	759	805	246	157	171	95	98	98	0	841	836	167	477	482	100	91	85	0	1.654	1.805	1.822	1.863	1.962	2.116	0.423	80	404	966	1007	0.726	602	364	648	359	64373	66869	6.674	3.540	-100	0
2	18	5	"null"	"AU016512"	9330	2820	130	213	228	132	154	166	90	40	22	0	464	476	110	497	501	102	15	1	0	-1.788	-3.524	1.116	0.914	3.714	2.262	0.004	120	572	26	53	Error	59	-33	74	-21	27334	57146	0.689	-0.245	-100	0
2	19	5	"Neurofilament triplet L protein (68 kDa neurofilament protein) (Neurofilament light polypeptide)"	"AU043877"	9520	2830	110	555	583	216	157	168	99	93	88	0	698	719	136	499	498	98	85	51	0	2.000	1.936	1.855	1.759	2.820	2.388	0.235	80	436	597	646	1.000	398	199	426	220	46649	57549	4.192	2.255	-100	0
2	20	5	"putative {Mus musculus}"	"AW546307"	9690	2830	120	7325	6747	2346	145	160	95	99	99	0	4894	4628	1264	473	474	94	100	100	0	1.624	1.589	1.596	1.514	1.626	1.657	0.913	120	465	11601	10757	0.700	7180	4421	6602	4155	809661	555410	69.337	44.191	0	0
2	21	5	"thymopoietin beta {Mus musculus}"	"AW550700"	9870	2840	120	1575	1546	472	152	169	96	100	99	0	3751	3751	1075	453	455	100	99	98	0	0.431	0.423	0.413	0.444	1.916	0.387	0.799	120	440	4721	4692	-1.213	1423	3298	1394	3298	185472	450073	14.344	32.960	0	0
2	22	5	"Unknown (protein for MGC:6920) {Mus musculus}"	"AW553758"	10050	2820	120	11757	11125	3944	162	177	99	100	100	0	3940	3723	1184	469	473	101	99	99	0	3.341	3.369	3.278	3.306	1.322	3.482	0.918	120	470	15066	14217	1.740	11595	3471	10963	3254	1335028	446790	110.586	32.178	0	0
2	23	5	"null"	"AW556556"	10230	2820	100	567	592	212	162	173	94	98	86	0	681	696	138	472	475	98	83	53	0	1.938	1.920	1.837	1.882	2.069	2.185	0.298	80	378	614	654	0.954	405	209	430	224	47393	55718	4.457	2.255	-100	0
2	24	5	"thymopsin {Mus musculus}"	"AA738672"	10410	2820	130	156	176	99	165	179	103	19	4	0	368	376	88	468	473	98	2	0	0	0.090	-0.120	0.592	0.624	3.156	0.311	0.001	120	630	-109	-81	-3.474	-9	-100	11	-92	21125	45171	-0.029	-0.990	-100	0
2	1	6	"A.t.TIM"	"AF247559"	6270	3010	130	178	192	114	159	175	95	22	7	0	506	505	105	505	507	97	19	3	0	19.000	100000.000	0.871	0.676	3.723	1.054	0.005	120	512	20	33	4.248	19	1	33	0	22986	60588	0.179	-0.021	-100	0
2	2	6	"selenocysteine lyase SCLY {Mus musculus}"	"AI836550"	6450	3010	130	260	276	156	148	166	94	54	23	0	506	519	112	498	502	93	26	5	0	14.000	6.095	1.424	1.302	3.635	3.938	0.019	120	457	120	149	3.807	112	8	128	21	33147	62271	1.170	0.183	-100	0
2	3	6	"ectonucleoside triphosphate diphosphohydrolase 2 {Mus musculus}"	"AI838857"	6630	3010	130	237	283	193	162	243	636	1	0	0	496	493	97	489	542	552	0	0	0	10.714	30.250	1.863	1.771	4.481	33.542	0.001	120	564	82	125	3.421	75	7	121	4	33903	59181	0.063	-0.089	-100	0
2	4	6	"proteolipid protein 2 {Mus musculus}"	"AI841296"	6810	3000	90	15354	14344	4579	173	385	1213	100	100	0	23836	22254	5761	496	606	768	100	100	0	0.650	0.651	0.666	0.636	1.217	0.676	0.922	52	362	38521	35929	-0.621	15181	23340	14171	21758	745864	1157229	11.508	28.188	0	0
2	5	6	"null"	"AI847787"	6990	3000	90	1948	1961	638	166	197	191	100	100	0	1327	1321	273	486	492	97	100	100	0	2.119	2.150	2.217	2.143	1.442	2.511	0.706	52	394	2623	2630	1.083	1782	841	1795	835	101966	68671	9.236	8.546	0	0
2	6	6	"null"	"AI842823"	7170	3010	90	1400	1508	550	162	175	120	100	100	0	1378	1412	336	479	482	103	100	98	0	1.377	1.443	1.490	1.430	1.577	1.624	0.680	52	386	2137	2279	0.462	1238	899	1346	933	78416	73423	11.108	9.029	0	0
2	7	6	"putative {Mus musculus}"	"AI844487"	7350	3010	100	4746	4831	1692	148	170	113	100	100	0	3027	2886	1028	473	479	93	100	100	0	1.800	1.941	1.933	2.026	1.512	1.953	0.839	80	489	7152	7096	0.848	4598	2554	4683	2413	386497	230910	41.248	25.882	0	0
2	8	6	"null"	"AI851732"	7540	3020	80	465	491	199	156	172	107	84	71	0	663	643	150	474	477	99	63	48	0	1.635	1.982	1.502	1.778	2.945	2.517	0.123	52	320	498	504	0.709	309	189	335	169	25543	33446	2.981	1.677	-100	0
2	9	6	"null"	"AI854536"	7720	3020	100	1265	1277	477	158	176	102	100	100	0	974	988	236	484	494	118	95	88	0	2.259	2.220	1.859	2.263	1.997	2.621	0.507	80	412	1597	1623	1.176	1107	490	1119	504	102162	79044	10.794	4.186	0	0
2	10	6	"Plasma membrane calcium-transporting ATPase 2 (EC 3.6.3.8) (PMCA2)"	"AI854874"	7890	3010	130	212	240	158	156	171	99	39	14	0	484	495	93	472	480	99	20	6	0	4.667	3.652	1.458	1.603	4.408	128.025	0.000	120	586	68	107	2.222	56	12	84	23	28789	59369	0.697	0.152	-100	0
2	11	6	"null"	"AA408470"	8060	3020	90	439	451	185	157	171	103	86	71	0	535	538	110	480	484	97	28	9	0	5.127	5.069	3.288	2.806	3.020	4.632	0.080	52	345	337	352	2.358	282	55	294	58	23433	27964	2.718	0.557	-100	0
2	12	6	"null"	"AW544018"	8250	3000	130	250	277	155	156	174	103	47	24	0	446	454	114	478	477	95	15	4	0	-2.937	-5.042	0.951	1.199	4.271	3.656	0.013	120	610	62	97	Error	94	-32	121	-24	33226	54480	1.000	-0.242	-100	0
2	13	6	"null"	"AW537187"	8440	3000	100	2848	2911	710	146	169	102	100	100	0	2358	2363	460	467	466	93	100	100	0	1.429	1.458	1.477	1.453	1.300	1.486	0.859	80	384	4593	4661	0.515	2702	1891	2765	1896	232919	189037	26.882	20.398	0	0
2	14	6	"null"	"C78787"	8610	3000	130	205	235	141	150	167	92	40	19	0	354	364	102	465	470	93	3	1	0	-0.495	-0.842	0.364	0.545	5.725	0.691	0.032	120	464	-56	-16	Error	55	-111	85	-101	28153	43632	0.739	-1.140	-100	0
2	15	6	"null"	"C86029"	8790	3000	130	193	217	122	157	172	96	32	15	0	408	418	108	466	477	99	9	3	0	-0.621	-1.250	0.848	0.873	3.645	0.549	0.003	120	469	-22	12	Error	36	-58	60	-48	26009	50184	0.469	-0.596	-100	0
2	16	6	"null"	"AU022864"	8970	3000	130	165	203	120	156	175	125	26	5	0	356	369	100	460	466	100	5	0	0	-0.087	-0.516	0.656	0.665	4.722	4.023	0.000	120	510	-95	-44	Error	9	-104	47	-91	24342	44296	0.224	-0.970	-100	0
2	17	6	"null"	"AU019659"	9150	3010	110	2780	2809	707	150	168	93	100	100	0	1344	1343	334	462	463	100	100	97	0	2.982	3.018	3.240	3.180	1.612	3.019	0.745	80	473	3512	3540	1.576	2630	882	2659	881	224704	107418	28.398	8.800	0	0
2	18	6	"putative {Mus musculus}"	"AU016592"	9330	3020	110	1033	1070	359	153	169	100	100	100	0	1370	1389	372	486	486	100	98	98	0	0.995	1.016	0.971	1.007	1.743	0.947	0.635	80	461	1764	1820	-0.007	880	884	917	903	85608	111130	9.010	9.030	0	0
2	19	6	"Synaptojanin 1 (EC 3.1.3.56) (Synaptic inositol-1 4 5-trisphosphate 5- phosphatase 1). [Rat]"	"AU043974"	9520	3000	80	336	386	184	155	173	109	69	46	0	630	665	147	484	486	103	71	32	0	1.240	1.276	0.957	1.134	3.627	2.121	0.052	52	312	327	412	0.310	181	146	231	181	20096	34591	1.954	1.738	-100	0
2	20	6	"proteasome alpha7/C8 subunit {Mus musculus}"	"AW546384"	9690	3000	110	7403	7382	1236	154	183	164	100	100	0	4773	4749	752	471	476	111	100	100	0	1.685	1.690	1.729	1.690	1.227	1.721	0.908	80	427	11551	11506	0.753	7249	4302	7228	4278	590593	379909	43.896	38.495	0	0
2	21	6	"null"	"AW550818"	9870	3010	120	1693	1683	420	156	173	108	100	100	0	1252	1231	323	458	457	99	95	95	0	1.936	1.975	1.946	2.124	1.854	1.920	0.726	120	437	2331	2300	0.953	1537	794	1527	773	201986	147685	13.981	7.818	0	0
2	22	6	"RNase L inhibitor (clone 8) - human"	"AW553809"	10050	3010	130	12409	11932	2678	157	170	94	100	100	0	11526	10812	2944	465	469	102	99	98	0	1.108	1.138	1.147	1.195	1.609	1.115	0.913	120	499	23313	22122	0.148	12252	11061	11775	10347	1431897	1297386	125.128	101.402	0	0
2	23	6	"nuclear receptor coactivator CIA {Homo sapiens}"	"AW556612"	10240	3000	110	1229	1260	352	157	174	99	100	100	0	1098	1101	221	467	477	97	100	100	0	1.699	1.740	1.808	1.758	1.718	1.995	0.594	80	422	1703	1737	0.765	1072	631	1103	634	100769	88098	10.970	6.433	0	0
2	24	6	"Pyruvate dehydrogenase E1 component alpha subunit  somatic form  mitochondrial precursor"	"AI121676"	10410	3000	130	151	171	118	154	170	95	17	6	0	369	378	101	471	480	96	3	1	0	0.029	-0.183	0.699	0.529	3.775	2.545	0.002	120	575	-105	-76	-5.087	-3	-102	17	-93	20561	45345	0.011	-1.062	-100	0
2	1	7	"A.t.Cab"	"X56062"	6270	3190	130	168	184	92	158	171	96	23	4	0	490	485	99	490	494	97	10	3	0	100000.000	-5.200	0.723	0.946	4.036	0.519	0.001	120	512	10	21	16.610	10	0	26	-5	22048	58141	0.135	-0.093	-100	0
2	2	7	"null"	"AI836561"	6450	3190	130	189	207	122	153	169	99	25	14	0	488	491	102	496	501	103	15	2	0	-4.500	-10.800	1.133	1.284	4.783	0.199	0.000	120	457	28	49	Error	36	-8	54	-5	24880	58930	0.384	-0.097	-100	0
2	3	7	"Similar to hypothetical protein MGC2722 {Mus musculus}"	"AI841752"	6630	3190	130	248	269	166	161	190	201	25	4	0	475	500	140	492	497	102	20	6	0	-5.118	13.500	1.355	1.083	3.776	6.203	0.003	120	566	70	116	Error	87	-17	108	8	32314	60009	0.393	0.029	-100	0
2	4	7	"putative {Mus musculus}"	"AI841340"	6810	3180	90	13333	12923	3740	172	388	1170	100	100	0	5938	5787	1405	488	574	691	100	100	0	2.415	2.406	2.373	2.380	1.180	2.511	0.915	52	384	18611	18050	1.272	13161	5450	12751	5299	671990	300940	10.714	7.544	0	0
2	5	7	"KIAA1303 protein {Homo sapiens}"	"AI846085"	6990	3190	90	1962	1998	625	167	226	231	100	98	0	1280	1302	315	478	485	101	100	100	0	2.238	2.222	2.126	2.249	1.595	2.693	0.638	52	402	2597	2655	1.162	1795	802	1831	824	103895	67694	7.671	8.089	0	0
2	6	7	"null"	"AI847018"	7170	3200	90	746	751	287	156	180	122	96	86	0	805	794	168	469	474	98	92	73	0	1.756	1.831	1.841	1.773	2.291	2.167	0.365	52	402	926	920	0.812	590	336	595	325	39026	41275	4.680	3.265	-100	0
2	7	7	"null"	"AI848716"	7350	3200	90	1026	1023	309	168	183	105	100	98	0	1077	1061	203	468	480	101	98	96	0	1.409	1.442	1.387	1.453	1.664	1.629	0.594	52	372	1467	1448	0.495	858	609	855	593	53183	55186	8.000	5.752	0	0
2	8	7	"null"	"AI852408"	7540	3180	80	461	490	209	166	188	113	84	71	0	662	660	130	460	467	106	73	48	0	1.460	1.620	1.556	1.669	3.458	2.177	0.143	52	302	497	524	0.546	295	202	324	200	25503	34332	2.673	1.821	-100	0
2	9	7	"dJ467L1.1 (KIAA0833) {Homo sapiens}"	"AI854571"	7710	3190	130	189	194	100	162	222	560	0	0	0	457	460	96	470	484	140	7	0	0	-2.077	-3.200	0.953	0.986	4.551	0.325	0.001	120	568	14	22	Error	27	-13	32	-10	23297	55257	-0.050	-0.171	-100	0
2	10	7	"putative {Mus musculus}"	"AI854658"	7900	3190	100	39012	36672	12157	167	248	662	100	100	0	15334	14511	3846	475	488	151	100	100	0	2.614	2.601	2.615	2.522	1.216	2.792	0.946	80	411	53704	50541	1.386	38845	14859	36505	14036	2933742	1160881	55.021	92.868	0	0
2	11	7	"cyclophilin-related protein {Mus musculus}"	"AA408927"	8080	3190	100	3151	3123	1054	158	172	111	100	100	0	2164	2153	653	473	479	102	100	100	0	1.770	1.765	1.724	1.785	1.537	1.841	0.788	80	432	4684	4645	0.824	2993	1691	2965	1680	249870	172232	26.586	16.412	0	0
2	12	7	"null"	"AW544100"	8260	3180	110	3806	3872	1293	161	174	105	100	100	0	2634	2657	785	468	470	96	100	100	0	1.683	1.695	1.669	1.711	1.398	1.745	0.873	80	473	5811	5900	0.751	3645	2166	3711	2189	309721	212597	35.219	22.781	0	0
2	13	7	"Unknown (protein for MGC:9690) {Homo sapiens}"	"AW537232"	8440	3180	100	2457	2429	619	152	175	103	100	100	0	1849	1853	391	471	470	94	100	100	0	1.673	1.648	1.677	1.656	1.453	1.714	0.799	80	400	3683	3659	0.742	2305	1378	2277	1382	194319	148250	21.883	14.713	0	0
2	14	7	"null"	"C78840"	8610	3180	130	295	340	214	148	171	113	61	34	0	405	419	104	458	463	98	7	1	0	-2.774	-4.923	2.417	2.285	6.463	0.130	0.018	120	545	94	153	Error	147	-53	192	-39	40848	50257	1.496	-0.449	-100	0
2	15	7	"null"	"C86098"	8790	3180	130	203	219	127	146	164	96	35	15	0	399	407	101	456	464	94	9	0	0	-1.000	-1.490	0.640	0.793	4.866	0.159	0.001	120	497	0	24	Error	57	-57	73	-49	26288	48878	0.573	-0.606	-100	0
2	16	7	"putative {Mus musculus}"	"AU022916"	8970	3180	130	188	210	107	147	169	127	22	4	0	387	395	104	460	464	99	7	1	0	-0.562	-0.969	0.750	0.758	3.860	100000.000	0.000	120	496	-32	-2	Error	41	-73	63	-65	25163	47352	0.323	-0.697	-100	0
2	17	7	"elongation factor G2 {Homo sapiens}"	"AU019742"	9150	3190	110	1391	1411	451	147	167	130	100	98	0	882	919	195	461	466	100	97	96	0	2.955	2.760	2.920	2.768	1.869	3.234	0.541	80	442	1665	1722	1.563	1244	421	1264	458	112894	73482	9.569	4.530	0	0
2	18	7	"putative {Mus musculus}"	"AU016670"	9330	3180	130	181	190	103	144	165	100	26	6	0	447	456	104	474	480	102	14	2	0	-1.370	-2.556	0.968	0.975	3.674	2.064	0.002	120	561	10	28	Error	37	-27	46	-18	22816	54712	0.250	-0.235	-100	0
2	19	7	"null"	"AU044066"	9510	3200	100	315	348	157	147	175	137	61	27	0	713	720	144	479	486	102	82	58	0	0.718	0.834	0.722	0.768	3.065	1.037	0.091	80	396	402	442	-0.478	168	234	201	241	27828	57568	1.263	2.294	-100	0
2	20	7	"Cyclin-dependent kinase 6 inhibitor (P18-INK6) (Cyclin-dependent kinase 4 inhibitor C) (P18-INK4C)."	"AW546469"	9690	3180	110	5117	5133	979	164	198	184	100	100	0	2176	2223	419	469	479	108	100	100	0	2.902	2.833	2.831	2.859	1.373	3.036	0.833	80	442	6660	6723	1.537	4953	1707	4969	1754	410667	177806	26.821	16.148	0	0
2	21	7	"Mitochondrial import inner membrane translocase subunit TIM17 B. [Mouse] {Mus musculus}"	"AW550887"	9870	3190	120	2186	2165	615	159	172	96	100	99	0	1780	1714	508	458	459	96	95	95	0	1.533	1.597	1.519	1.595	1.587	1.574	0.745	120	456	3349	3262	0.617	2027	1322	2006	1256	259820	205736	20.760	13.073	0	0
2	22	7	"null"	"AW553892"	10050	3190	120	10511	9896	3106	163	175	97	100	100	0	1741	1659	585	462	465	97	93	91	0	8.091	8.131	7.858	8.740	1.605	8.140	0.820	120	488	11627	10930	3.016	10348	1279	9733	1197	1187534	199100	100.216	12.309	0	0
2	23	7	"null"	"null"	10230	3180	130	154	173	98	153	167	95	17	6	0	408	414	93	462	475	97	6	2	0	-0.019	-0.417	0.705	0.690	3.598	1.294	0.004	120	502	-53	-28	Error	1	-54	20	-48	20811	49718	0.063	-0.629	-100	0
2	24	7	"uncoupling protein {Mus musculus}"	"AI115909"	10410	3180	130	206	227	122	150	166	98	35	12	0	391	392	109	466	478	95	5	1	0	-0.747	-1.041	0.487	0.594	4.136	0.419	0.001	120	604	-19	3	Error	56	-75	77	-74	27189	47038	0.622	-0.905	-100	0
2	1	8	"A.t.Nac1"	"AF198054"	6270	3370	130	173	179	100	168	182	101	12	3	0	502	504	100	481	486	97	19	6	0	0.238	0.478	0.769	0.963	3.962	1.544	0.003	120	512	26	34	-2.070	5	21	11	23	21530	60462	-0.030	0.186	-100	0
2	2	8	"mel {Mus musculus}"	"AI839842"	6450	3370	130	265	315	221	166	189	126	46	25	0	531	558	144	481	489	105	33	15	0	1.980	1.935	1.653	1.752	3.078	2.611	0.056	120	492	149	226	0.986	99	50	149	77	37789	66976	1.000	0.657	-100	0
2	3	8	"putative {Mus musculus}"	"AI841806"	6630	3380	90	3430	3290	1122	170	195	134	100	100	0	4012	3844	1086	489	495	105	100	100	0	0.925	0.930	0.953	0.917	1.353	0.922	0.798	52	340	6783	6475	-0.112	3260	3523	3120	3355	171068	199878	23.097	31.895	0	0
2	4	8	"latexin {Mus musculus}"	"AI841373"	6810	3370	90	12661	11829	3125	170	223	295	100	100	0	7205	6884	1771	479	486	104	100	100	0	1.857	1.820	1.835	1.823	1.209	1.930	0.904	52	384	19217	18064	0.893	12491	6726	11659	6405	615083	357973	39.342	61.519	0	0
2	5	8	"hypothetical protein  MGC:6957 {Mus musculus}"	"AI846073"	6990	3370	90	1732	1679	540	174	204	158	100	100	0	1355	1371	306	468	477	109	100	98	0	1.756	1.667	1.671	1.671	1.617	1.841	0.668	52	384	2445	2408	0.813	1558	887	1505	903	87311	71311	9.335	8.202	0	0
2	6	8	"Inositol 1 4 5-trisphosphate receptor type 1 (Type 1 inositol 1 4 5- trisphosphate receptor)"	"AI848073"	7180	3380	90	851	890	362	158	164	84	98	94	0	753	763	188	463	470	91	90	69	0	2.390	2.440	2.308	2.669	2.076	2.870	0.425	52	344	983	1032	1.257	693	290	732	300	46282	39679	8.643	3.220	-100	0
2	7	8	"null"	"AI844535"	7350	3370	130	220	256	148	153	171	95	42	28	0	509	515	114	475	479	102	27	6	0	1.971	2.575	1.247	1.176	4.302	2.819	0.005	120	568	101	143	0.979	67	34	103	40	30672	61793	0.895	0.353	-100	0
2	8	8	"null"	"AI852478"	7530	3380	100	520	533	217	158	172	95	92	77	0	556	568	132	476	483	105	46	18	0	4.525	4.076	2.663	2.966	3.703	6.036	0.043	80	429	442	467	2.178	362	80	375	92	42630	45440	3.800	0.810	-100	0
2	9	8	"null"	"AI852851"	7730	3360	100	1424	1410	453	156	168	94	100	98	0	1170	1224	277	471	477	102	98	98	0	1.814	1.665	1.725	1.653	1.696	1.794	0.688	80	411	1967	2007	0.859	1268	699	1254	753	112807	97900	13.213	7.324	0	0
2	10	8	"UDP-N-acetylglucosamine--peptide N-acetylglucosaminyltransferase 100 kDa subunit (EC 2.4.1.-)"	"AI854684"	7900	3370	100	4656	4439	1334	158	241	648	100	98	0	2468	2454	752	465	475	151	100	98	0	2.246	2.152	2.124	2.215	1.452	2.206	0.842	80	430	6501	6270	1.167	4498	2003	4281	1989	355139	196328	6.478	13.106	0	0
2	11	8	"Unknown (protein for MGC:32048) {Homo sapiens}"	"AA409038"	8080	3370	100	1293	1303	362	152	174	102	100	100	0	1238	1230	301	472	472	100	98	95	0	1.490	1.518	1.492	1.613	1.727	1.504	0.685	80	420	1907	1909	0.575	1141	766	1151	758	104205	98374	11.069	7.580	0	0
2	12	8	"null"	"AW544164"	8260	3370	110	721	749	301	157	170	101	98	91	0	724	715	148	466	461	99	85	61	0	2.186	2.378	2.176	2.441	2.767	0.061	0.011	80	508	822	841	1.128	564	258	592	249	59899	57195	5.733	2.566	-100	0
2	13	8	"null"	"AW537279"	8440	3360	100	2481	2648	946	155	169	96	100	100	0	1720	1731	491	466	465	95	100	100	0	1.855	1.971	1.931	1.987	1.435	2.071	0.803	80	432	3580	3758	0.891	2326	1254	2493	1265	211867	138478	25.823	13.326	0	0
2	14	8	"null"	"C78900"	8610	3380	90	430	459	252	152	177	123	71	55	0	619	648	229	451	457	106	65	40	0	1.655	1.558	1.168	1.302	3.759	1.804	0.055	52	353	446	504	0.727	278	168	307	197	23871	33671	2.293	1.802	-100	0
2	15	8	"Elongation factor 2 kinase (EC 2.7.1.-) (eEF-2 kinase) (eEF-2K)"	"C86191"	8790	3370	110	851	901	372	156	176	107	95	92	0	871	900	224	466	469	100	95	88	0	1.716	1.717	1.528	1.638	2.567	2.017	0.440	80	464	1100	1179	0.779	695	405	745	434	72091	72005	6.776	4.310	0	0
2	16	8	"null"	"AU022986"	8970	3360	130	198	207	113	154	168	94	30	12	0	384	404	107	461	469	93	8	1	0	-0.571	-0.930	0.681	0.748	4.520	0.597	0.011	120	549	-33	-4	Error	44	-77	53	-57	24791	48534	0.415	-0.699	-100	0
2	17	8	"null"	"AU019849"	9160	3370	110	8950	8716	2146	162	173	94	100	100	0	4711	4530	1016	461	471	98	100	100	0	2.068	2.102	2.098	2.101	1.231	2.163	0.915	80	427	13038	12623	1.048	8788	4250	8554	4069	697240	362423	90.883	41.418	0	0
2	18	8	"Similar to yes-associated protein  65 kDa {Mus musculus}"	"AU016749"	9330	3370	110	3289	3330	895	154	170	100	100	100	0	2461	2406	605	475	482	104	100	100	0	1.579	1.645	1.668	1.664	1.401	1.721	0.800	80	407	5121	5107	0.659	3135	1986	3176	1931	266382	192476	31.600	18.500	0	0
2	19	8	"null"	"AU044211"	9510	3360	130	176	190	102	154	177	130	19	3	0	458	458	105	475	484	100	8	3	0	-1.294	-2.118	0.725	0.717	4.025	1.423	0.001	120	514	5	19	Error	22	-17	36	-17	22837	54945	0.100	-0.260	-100	0
2	20	8	"NEDD8-activating enzyme {Rattus norvegicus}"	"AW546539"	9690	3360	130	160	168	88	153	178	130	8	2	0	428	426	97	469	473	94	5	1	0	-0.171	-0.349	0.546	0.605	4.236	0.373	0.004	120	506	-34	-28	Error	7	-41	15	-43	20119	51148	-0.077	-0.500	-100	0
2	21	8	"null"	"AW550996"	9870	3360	100	686	734	255	156	177	110	98	95	0	820	830	162	458	458	94	100	93	0	1.464	1.554	1.536	1.513	1.969	1.781	0.403	80	414	892	950	0.550	530	362	578	372	58712	66390	5.064	3.957	-100	0
2	22	8	"null"	"AW553953"	10070	3370	70	323	370	190	165	185	113	68	34	0	628	716	722	467	463	107	59	21	0	0.981	0.823	1.265	1.366	3.563	0.009	0.000	32	220	319	454	-0.027	158	161	205	249	11845	22915	1.637	2.364	-100	0
2	23	8	"null"	"null"	10230	3370	120	972	997	404	155	171	97	97	92	0	1008	1024	262	459	460	98	97	93	0	1.488	1.490	1.528	1.447	2.043	1.594	0.575	120	499	1366	1407	0.574	817	549	842	565	119696	122907	8.515	5.755	0	0
2	24	8	"Cyclin-dependent kinase 6 inhibitor (P18-INK6) (Cyclin-dependent kinase 4 inhibitor C) (P18-INK4C)."	"BE197281"	10410	3370	110	1733	1738	592	155	172	102	100	100	0	679	739	211	457	463	99	82	61	0	7.108	5.613	5.475	5.968	2.136	5.776	0.405	80	493	1800	1865	2.829	1578	222	1583	282	139042	59087	15.353	2.788	0	0
2	1	9	"null"	"AI835214"	6270	3550	130	159	182	103	166	189	114	20	4	0	480	487	95	469	479	98	20	5	0	-0.636	0.889	1.200	1.266	3.459	0.195	0.003	120	513	4	34	Error	-7	11	16	18	21833	58382	-0.061	0.082	-100	0
2	2	9	"null"	"AI841581"	6450	3550	130	169	178	104	172	196	129	10	1	0	491	491	97	477	480	96	20	3	0	-0.214	0.429	1.660	1.136	4.389	0.002	0.000	120	459	11	20	Error	-3	14	6	14	21407	58889	-0.140	0.115	-100	0
2	3	9	"null"	"AI840405"	6630	3550	130	150	164	97	165	189	122	10	1	0	462	479	97	481	486	90	17	5	0	0.789	0.500	1.170	0.926	3.521	0.117	0.002	120	563	-34	-3	-0.341	-15	-19	-1	-2	19704	57425	-0.205	-0.078	-100	0
2	4	9	"Unknown (protein for MGC:14836) {Homo sapiens}"	"AI842661"	6810	3550	130	168	179	97	154	184	184	6	0	0	457	460	98	475	479	97	15	1	0	-0.778	-1.667	1.125	1.018	4.495	14.546	0.010	120	528	-4	10	Error	14	-18	25	-15	21512	55165	-0.027	-0.196	-100	0
2	5	9	"KIAA1390 protein {Homo sapiens}"	"AI834924"	6990	3550	130	360	471	347	155	175	99	63	50	0	554	581	187	466	474	104	44	24	0	2.330	2.748	2.214	1.857	3.117	2.579	0.235	120	563	293	431	1.220	205	88	316	115	56544	69670	2.990	1.029	-100	0
2	6	9	"null"	"AI848157"	7170	3550	130	169	180	98	153	181	162	10	0	0	500	502	98	465	470	103	22	4	0	0.457	0.730	0.764	0.852	4.782	4.740	0.002	120	603	51	64	-1.129	16	35	27	37	21553	60215	-0.006	0.311	-100	0
2	7	9	"Unknown (protein for MGC:10882) {Homo sapiens}"	"AI844285"	7360	3540	100	18088	17063	6495	153	186	188	100	100	0	9082	8590	2323	467	471	98	100	100	0	2.082	2.082	2.144	1.970	1.388	2.285	0.913	80	384	26550	25033	1.058	17935	8615	16910	8123	1365035	687221	89.771	82.847	0	0
2	8	9	"80 kda MCM3-associated protein (GANP protein). [Mouse] {Mus musculus}"	"AI853948"	7530	3550	130	194	217	121	160	179	98	33	14	0	455	458	101	468	473	100	15	1	0	-2.615	-5.700	1.475	1.211	5.026	0.151	0.001	120	565	21	47	Error	34	-13	57	-10	25988	54977	0.388	-0.150	-100	0
2	9	9	"null"	"AI853583"	7730	3540	100	1579	1569	612	152	171	96	100	100	0	1133	1157	322	459	464	96	97	93	0	2.117	2.030	2.046	2.117	1.668	2.154	0.727	80	450	2101	2115	1.082	1427	674	1417	698	125491	92578	14.563	7.219	0	0
2	10	9	"null"	"AI851319"	7910	3560	100	2997	3001	841	159	177	102	100	100	0	2626	2614	627	443	451	90	100	100	0	1.300	1.309	1.320	1.297	1.354	1.330	0.867	80	430	5021	5013	0.379	2838	2183	2842	2171	240107	209158	27.686	24.033	0	0
2	11	9	"procollagen C-proteinase 3 {Rattus norvegicus}"	"AW538416"	8090	3540	100	1780	1923	664	156	176	102	100	100	0	1449	1504	357	453	458	103	100	100	0	1.631	1.681	1.656	1.668	1.584	1.875	0.698	80	442	2620	2818	0.705	1624	996	1767	1051	153849	120345	17.127	10.155	0	0
2	12	9	"null"	"AW545127"	8260	3540	70	415	457	194	172	186	107	87	53	0	641	666	191	415	422	100	78	62	0	1.075	1.135	0.999	1.163	3.411	0.942	0.057	32	236	469	536	0.105	243	226	285	251	14614	21316	2.533	2.440	-100	0
2	13	9	"Similar to hypothetical protein FLJ22386 {Mus musculus}"	"C76152"	8450	3540	100	588	649	279	160	172	96	98	88	0	563	567	145	452	455	94	56	33	0	3.856	4.252	2.379	2.810	2.654	4.939	0.140	80	483	539	604	1.947	428	111	489	115	51931	45385	4.969	1.191	-100	0
2	14	9	"null"	"C79777"	8650	3530	80	268	255	129	161	177	106	50	15	0	569	569	108	477	475	99	44	9	0	1.163	1.022	1.384	0.984	3.642	1.610	0.026	52	302	199	186	0.218	107	92	94	92	13237	29607	0.736	0.949	-100	0
2	15	9	"null"	"C87132"	8810	3550	100	2252	2350	883	161	176	102	100	100	0	1757	1762	494	469	473	95	100	100	0	1.623	1.693	1.654	1.681	1.580	1.798	0.728	80	405	3379	3482	0.699	2091	1288	2189	1293	188015	140927	21.314	13.568	0	0
2	16	9	"putative {Mus musculus}"	"AU023759"	8990	3540	100	966	1004	289	162	175	94	100	100	0	1071	1077	197	469	473	91	100	98	0	1.336	1.385	1.375	1.382	1.597	1.467	0.605	80	380	1406	1450	0.417	804	602	842	608	80348	86150	8.819	6.637	0	0
2	17	9	"null"	"AU021034"	9150	3540	130	167	191	108	160	174	95	25	5	0	446	439	101	467	474	98	10	2	0	-0.333	-1.107	1.096	1.108	4.449	1.337	0.002	120	480	-14	3	Error	7	-21	31	-28	22862	52739	0.179	-0.357	-100	0
2	18	9	"null"	"AU017709"	9330	3540	130	159	179	113	160	173	98	21	5	0	453	459	92	473	477	100	8	2	0	0.050	-1.357	1.447	1.316	3.750	8.902	0.000	120	525	-21	5	-4.322	-1	-20	19	-14	21468	55079	0.061	-0.180	-100	0
2	19	9	"null"	"AU045598"	9520	3560	130	399	433	201	154	174	103	82	57	0	693	706	141	471	477	96	85	61	0	1.104	1.187	1.178	1.101	2.916	1.520	0.168	120	525	467	514	0.142	245	222	279	235	51941	84667	2.515	2.385	-100	0
2	20	9	"G1/S-specific cyclin D2. [Mouse] {Mus musculus}"	"AW547625"	9690	3540	130	163	178	109	156	183	138	10	3	0	483	487	96	478	492	197	1	0	0	1.400	2.444	0.829	0.875	5.716	0.916	0.009	120	541	12	31	0.485	7	5	22	9	21338	58493	-0.036	-0.025	-100	0
2	21	9	"putative {Mus musculus}"	"AW551965"	9870	3540	110	3525	3440	811	154	175	103	100	100	0	2831	2844	486	480	478	99	100	100	0	1.434	1.390	1.428	1.369	1.350	1.452	0.832	80	452	5722	5650	0.520	3371	2351	3286	2364	275167	227548	31.699	23.899	0	0
2	22	9	"null"	"AW554716"	10050	3540	130	163	181	104	164	180	107	17	2	0	482	490	107	468	465	101	25	2	0	-0.071	0.773	0.900	0.791	3.161	5.550	0.117	120	591	13	39	Error	-1	14	17	22	21757	58797	0.009	0.248	-100	0
2	23	9	"null"	"AW557527"	10230	3550	120	708	746	268	157	176	101	98	95	0	839	840	217	446	443	96	90	81	0	1.402	1.495	1.475	1.597	2.489	1.482	0.386	120	457	944	983	0.488	551	393	589	394	89483	100771	5.644	4.135	-100	0
2	24	9	"CMP-sialic acid transporter (CMP-Sia-Tr) (CMP-SA-Tr). [Mouse] {Mus musculus}"	"BE375643"	10420	3560	120	2161	2256	710	158	177	101	100	100	0	1503	1463	426	439	444	105	97	95	0	1.883	2.049	2.008	2.086	1.593	2.019	0.785	120	545	3067	3122	0.913	2003	1064	2098	1024	270749	175580	20.584	9.705	0	0
2	1	10	"null"	"AI835290"	6280	3730	130	173	191	115	169	188	110	23	5	0	457	475	101	472	476	95	21	2	0	-0.267	7.333	0.987	0.896	4.013	13.991	0.000	120	512	-11	25	Error	4	-15	22	3	22916	57018	0.027	-0.011	-100	0
2	2	10	"Similar to D.melanogaster parallel sister chromatids protein {Homo sapiens}"	"AI841715"	6450	3730	130	146	171	102	178	194	109	13	4	0	478	482	93	475	477	92	13	5	0	-10.667	-1.000	2.094	1.622	3.458	5.506	0.005	120	500	-29	0	Error	-32	3	-7	7	20481	57866	-0.211	0.054	-100	0
2	3	10	"hypothetical protein FLJ22187 {Homo sapiens}"	"AI839908"	6630	3740	70	1452	1478	559	171	195	140	96	96	0	1089	1116	250	467	475	88	96	96	0	2.059	2.014	1.927	2.139	1.910	2.317	0.585	32	236	1903	1956	1.042	1281	622	1307	649	47282	35722	9.164	7.284	0	0
2	4	10	"hypothetical protein {Macaca fascicularis}"	"AI846433"	6810	3730	130	283	317	190	159	186	136	45	19	0	502	506	118	464	472	101	26	6	0	3.263	3.762	1.485	1.633	3.899	3.345	0.057	120	576	162	200	1.706	124	38	158	42	38029	60741	0.963	0.337	-100	0
2	5	10	"Unknown (protein for MGC:28265) {Mus musculus}"	"AI846501"	6990	3730	90	2504	2456	853	165	219	270	100	100	0	2370	2337	685	471	486	172	100	100	0	1.232	1.228	1.172	1.229	1.397	1.220	0.818	52	366	4238	4157	0.301	2339	1899	2291	1866	127723	121520	8.285	10.762	0	0
2	6	10	"unnamed protein product {Homo sapiens}"	"AI848195"	7190	3720	70	1140	1193	359	165	220	214	100	100	0	1219	1249	344	472	486	140	100	93	0	1.305	1.323	1.349	1.397	1.632	1.263	0.564	32	232	1722	1805	0.384	975	747	1028	777	38179	39956	4.547	5.450	0	0
2	7	10	"null"	"AI844322"	7360	3740	100	746	826	370	159	189	163	95	81	0	794	808	221	459	461	93	88	76	0	1.752	1.911	1.866	1.918	2.509	2.045	0.445	80	474	922	1016	0.809	587	335	667	349	66078	64649	3.908	3.731	-100	0
2	8	10	"null"	"AI853984"	7540	3720	100	2382	2302	1059	167	183	113	100	97	0	1784	1737	603	459	457	92	100	97	0	1.672	1.671	1.723	1.622	1.553	1.734	0.874	80	427	3540	3413	0.741	2215	1325	2135	1278	184142	138950	18.752	13.913	0	0
2	9	10	"hypothetical protein FLJ20758 {Homo sapiens}"	"AI853616"	7720	3730	100	5023	5030	1118	165	170	93	100	100	0	2581	2582	545	451	452	94	100	100	0	2.281	2.283	2.288	2.291	1.267	2.317	0.874	80	435	6988	6996	1.190	4858	2130	4865	2131	402413	206546	52.258	22.660	0	0
2	10	10	"null"	"AI851354"	7910	3730	100	3909	3908	894	168	182	104	100	100	0	3893	3827	766	451	450	93	100	100	0	1.087	1.108	1.112	1.103	1.247	1.118	0.900	80	449	7183	7116	0.120	3741	3442	3740	3376	312650	306184	35.827	36.312	0	0
2	11	10	"interleukin enhancer-binding factor ILF-1 - human"	"AW538488"	8090	3730	100	455	472	222	155	172	99	81	66	0	649	674	146	450	451	98	75	50	0	1.508	1.415	1.434	1.330	2.885	1.725	0.202	80	430	499	541	0.592	300	199	317	224	37794	53886	3.030	2.276	-100	0
2	12	10	"Ciliary neurotrophic factor (CNTF). [Mouse] {Mus musculus}"	"AW545234"	8260	3730	100	604	644	283	165	178	101	91	88	0	547	552	144	440	438	100	53	30	0	4.103	4.277	3.119	2.825	3.260	4.142	0.154	80	399	546	591	2.037	439	107	479	112	51526	44160	4.614	1.140	-100	0
2	13	10	"null"	"C76223"	8430	3730	130	191	216	124	160	171	93	31	10	0	393	388	102	442	464	381	0	0	0	-0.633	-1.037	1.239	0.923	4.993	246.462	0.000	120	554	-18	2	Error	31	-49	56	-54	25908	46603	0.484	-0.199	-100	0
2	14	10	"null"	"C79860"	8610	3730	130	202	225	126	156	173	98	36	14	0	547	549	118	453	473	377	1	0	0	0.489	0.719	0.631	0.797	4.388	0.006	0.000	120	564	140	165	-1.031	46	94	69	96	26963	65873	0.531	0.202	-100	0
2	15	10	"null"	"C87216"	8790	3730	130	169	175	93	156	176	104	15	5	0	478	484	98	460	469	96	25	1	0	0.722	0.792	1.050	1.028	4.357	0.262	0.002	120	534	31	43	-0.469	13	18	19	24	21037	58128	-0.010	0.156	-100	0
2	16	10	"neuronal differentiaion related protein {Mus musculus}"	"AU023815"	8980	3730	110	2818	2801	691	163	177	100	100	100	0	1975	1919	419	468	476	100	100	100	0	1.762	1.818	1.865	1.843	1.345	1.931	0.820	80	433	4162	4089	0.817	2655	1507	2638	1451	224053	153508	26.240	14.430	0	0
2	17	10	"null"	"AU021139"	9150	3720	130	194	223	129	164	179	100	26	12	0	506	512	114	473	478	98	30	6	0	0.909	1.513	1.031	0.956	4.432	2.782	0.002	120	539	63	98	-0.138	30	33	59	39	26710	61473	0.440	0.347	-100	0
2	18	10	"Unknown (protein for MGC:8305) {Mus musculus}"	"AU017788"	9330	3730	100	418	461	224	158	175	100	81	60	0	563	565	134	473	472	99	48	20	0	2.889	3.293	2.616	2.162	2.622	6.302	0.032	80	421	350	395	1.531	260	90	303	92	36918	45181	2.860	0.939	-100	0
2	19	10	"putative {Mus musculus}"	"AU045726"	9520	3730	110	745	799	302	158	176	107	100	96	0	875	908	171	471	470	94	98	93	0	1.453	1.467	1.504	1.487	2.064	1.808	0.480	80	445	991	1078	0.539	587	404	641	437	63924	72638	5.822	4.660	-100	0
2	20	10	"null"	"AW547811"	9690	3740	110	6073	5908	1459	157	180	140	100	100	0	6834	6703	1502	478	493	212	100	100	0	0.931	0.924	0.913	0.917	1.221	0.920	0.924	80	459	12272	11976	-0.103	5916	6356	5751	6225	472618	536277	40.914	29.292	0	0
2	21	10	"null"	"AW552008"	9880	3730	100	919	878	292	160	182	141	97	92	0	1049	1043	175	486	495	171	98	85	0	1.348	1.289	1.304	1.209	1.988	1.513	0.517	80	440	1322	1275	0.431	759	563	718	557	70265	83467	4.936	3.205	0	0
2	22	10	"null"	"AW554807"	10050	3730	110	593	608	222	165	180	105	96	87	0	811	821	193	473	477	98	92	80	0	1.266	1.273	1.137	1.271	2.297	1.334	0.351	80	426	766	791	0.341	428	338	443	348	48640	65649	4.076	3.510	-100	0
2	23	10	"null"	"AW557601"	10230	3720	110	931	968	328	164	180	101	100	100	0	1041	1075	238	447	450	93	97	96	0	1.291	1.280	1.246	1.290	1.821	1.574	0.547	80	435	1361	1432	0.369	767	594	804	628	77428	85998	7.802	6.720	0	0
2	24	10	"Nucleolar protein NOP5 (Nucleolar protein 5) (Nopp140 associated protein). [Rat] {Rattus norvegicus}"	"BE375388"	10410	3730	130	4182	4216	851	169	183	106	100	100	0	2801	2801	579	429	430	102	99	99	0	1.692	1.706	1.733	1.704	1.336	1.783	0.808	120	581	6385	6419	0.759	4013	2372	4047	2372	505941	336147	38.047	23.245	0	0
2	1	11	"Ubiquitin-conjugating enzyme E2-18 kDa UBCH7 (EC 6.3.2.19) (Ubiquitin- protein ligase)"	"AI836296"	6280	3910	130	174	186	92	178	189	105	14	2	0	479	485	97	472	474	95	22	4	0	-0.571	0.615	1.226	1.206	4.261	4.316	0.001	120	527	3	21	Error	-4	7	8	13	22370	58231	-0.029	0.116	-100	0
2	2	11	"Unknown (protein for MGC:27806) {Mus musculus}"	"AI838550"	6460	3910	130	153	180	114	185	196	107	15	5	0	469	480	87	472	472	96	19	3	0	10.667	-0.625	1.313	1.354	5.068	2.235	0.003	120	522	-35	3	3.415	-32	-3	-5	8	21581	57630	-0.150	0.083	-100	0
2	3	11	"Neuromodulin (Axonal membrane protein GAP-43) (PP46) (B-50) (Protein F1)"	"AI841419"	6640	3910	70	594	665	244	172	185	108	96	90	0	632	620	124	476	467	88	65	43	0	2.705	3.424	2.420	2.704	3.062	4.958	0.124	32	236	578	637	1.436	422	156	493	144	21276	19855	4.444	1.739	-100	0
2	4	11	"null"	"AI846570"	6820	3910	130	192	208	109	169	184	113	20	6	0	441	449	96	462	466	97	13	2	0	-1.095	-3.000	1.119	1.290	4.027	14.937	0.000	120	566	2	26	Error	23	-21	39	-13	24995	53829	0.212	-0.175	-100	0
2	5	11	"Unknown (protein for MGC:14452) {Homo sapiens}"	"AI846542"	7000	3920	100	3205	3244	1136	183	227	257	100	98	0	1751	1797	539	446	470	163	100	98	0	2.316	2.266	2.284	2.299	1.515	2.546	0.786	80	415	4327	4412	1.211	3022	1305	3061	1351	259485	143791	11.739	8.141	0	0
2	6	11	"null"	"AI849546"	7170	3910	130	256	307	198	168	195	154	36	20	0	536	560	176	458	468	116	39	20	0	1.128	1.363	1.056	0.910	3.012	1.375	0.136	120	614	166	241	0.174	88	78	139	102	36846	67238	0.727	0.793	-100	0
2	7	11	"MTO1 {Mus musculus}"	"AI849735"	7350	3920	90	487	547	256	163	177	100	94	69	0	607	651	199	458	467	100	69	36	0	2.174	1.990	1.849	2.275	3.187	3.023	0.106	52	348	473	577	1.121	324	149	384	193	28436	33835	3.700	1.840	-100	0
2	8	11	"null"	"AI852498"	7540	3920	80	429	472	195	157	176	97	90	75	0	531	539	102	447	452	90	46	21	0	3.238	3.424	3.078	3.690	4.038	8.066	0.030	52	302	356	407	1.695	272	84	315	92	24569	28033	3.052	0.967	-100	0
2	9	11	"null"	"AI853643"	7710	3910	130	229	241	120	154	172	105	41	15	0	493	503	113	438	443	90	36	12	0	1.364	1.338	1.100	0.972	4.405	3.316	0.005	120	593	130	152	0.447	75	55	87	65	28951	60390	0.657	0.667	-100	0
2	10	11	"null"	"AI851389"	7900	3920	80	400	418	160	147	172	117	84	57	0	595	618	138	445	447	87	73	44	0	1.687	1.566	1.260	1.427	3.070	2.235	0.065	52	317	403	444	0.754	253	150	271	173	21744	32112	2.103	1.966	-100	0
2	11	11	"ribosome receptor isoform mRRp47 {Mus musculus}"	"AW538541"	8080	3910	100	7829	7794	2153	158	180	127	100	100	0	4460	4437	1138	453	456	95	100	100	0	1.914	1.917	1.972	1.924	1.306	1.958	0.904	80	393	11678	11620	0.937	7671	4007	7636	3984	623530	354929	59.953	41.905	0	0
2	12	11	"Aspartyl aminopeptidase (EC 3.4.11.21). [Mouse] {Mus musculus}"	"AW545301"	8250	3910	130	179	191	100	158	170	94	23	6	0	343	340	94	446	449	93	3	0	0	-0.204	-0.311	0.529	0.404	4.839	3.222	0.003	120	524	-82	-73	Error	21	-103	33	-106	22947	40777	0.223	-1.172	-100	0
2	13	11	"null"	"C76308"	8440	3910	110	2249	2296	454	162	176	98	100	100	0	1394	1397	226	447	452	103	100	100	0	2.204	2.246	2.247	2.263	1.416	2.399	0.762	80	436	3034	3084	1.140	2087	947	2134	950	183719	111760	21.633	9.175	0	0
2	14	11	"null"	"C79951"	8620	3910	100	685	750	280	161	177	100	97	95	0	722	751	168	446	452	101	92	70	0	1.899	1.931	1.891	2.037	2.102	2.253	0.387	80	393	800	894	0.925	524	276	589	305	60033	60117	5.730	2.960	-100	0
2	15	11	"casein kinase 1 epsilon {Rattus norvegicus}"	"C87299"	8790	3910	130	148	160	91	159	175	104	10	2	0	467	482	109	454	463	94	25	7	0	-0.846	0.036	0.985	0.992	4.816	0.029	0.000	120	478	2	29	Error	-11	13	1	28	19235	57851	-0.144	0.202	-100	0
2	16	11	"null"	"AU023864"	8970	3910	130	183	190	109	168	179	104	17	5	0	464	465	100	472	477	95	16	3	0	-1.875	-3.143	1.048	0.915	4.216	0.069	0.000	120	520	7	15	Error	15	-8	22	-7	22809	55848	0.106	-0.126	-100	0
2	17	11	"Unknown (protein for MGC:7473) {Mus musculus}"	"AU021236"	9160	3910	100	1437	1443	349	153	172	98	100	100	0	1566	1582	330	465	473	97	100	100	0	1.166	1.155	1.109	1.161	1.540	1.185	0.700	80	407	2385	2407	0.222	1284	1101	1290	1117	115456	126531	12.969	11.433	0	0
2	18	11	"Similar to hypothetical protein FLJ10968 {Mus musculus}"	"AU017867"	9340	3910	110	1239	1269	367	152	166	99	100	100	0	1014	1053	221	470	474	101	100	96	0	1.998	1.916	1.898	1.957	1.736	2.128	0.575	80	432	1631	1700	0.999	1087	544	1117	583	101541	84260	11.141	5.733	0	0
2	19	11	"prenylated Rab acceptor - mouse"	"AU045866"	9510	3910	110	2905	2813	705	154	172	114	100	100	0	2457	2397	520	464	472	103	100	100	0	1.380	1.376	1.403	1.375	1.325	1.438	0.842	80	478	4744	4592	0.465	2751	1993	2659	1933	225075	191762	23.167	18.689	0	0
2	20	11	"Similar to RNA binding motif protein 10 {Mus musculus}"	"AW547899"	9690	3900	110	2954	3037	792	148	172	116	100	100	0	2734	2756	484	460	468	95	100	100	0	1.234	1.258	1.214	1.239	1.306	1.310	0.857	80	432	5080	5185	0.303	2806	2274	2889	2296	242938	220446	24.698	24.084	0	0
2	21	11	"null"	"AW552060"	9870	3910	110	2249	2313	683	150	173	111	100	100	0	1685	1670	340	477	478	97	100	100	0	1.738	1.813	1.739	1.792	1.423	1.891	0.810	80	473	3307	3356	0.797	2099	1208	2163	1193	185053	133619	19.279	12.289	0	0
2	22	11	"null"	"AW554879"	10050	3900	130	163	172	93	162	177	101	16	1	0	468	476	104	476	480	95	20	2	0	-0.125	100000.000	0.999	0.794	4.320	2.592	0.003	120	546	-7	10	Error	1	-8	10	0	20622	57143	-0.050	-0.042	-100	0
2	23	11	"Unknown (protein for IMAGE:3981915) {Mus musculus}"	"AW557671"	10240	3920	120	17692	17861	3512	165	185	107	100	100	0	5925	5886	1452	441	443	97	99	99	0	3.196	3.250	3.191	3.336	1.415	3.303	0.906	120	432	23011	23141	1.676	17527	5484	17696	5445	2143289	706329	165.196	56.113	0	0
2	24	11	"Early growth response protein 1 (EGR-1) (Krox-24 protein) (ZIF268)"	"BE531981"	10410	3920	130	2537	2602	774	160	175	101	100	100	0	2857	2826	741	408	407	105	99	99	0	0.971	1.010	0.957	1.009	1.359	0.984	0.876	120	527	4826	4860	-0.043	2377	2449	2442	2418	312276	339087	24.030	23.038	0	0
2	1	12	"putative {Mus musculus}"	"AI835446"	6280	4090	130	169	186	101	178	188	101	17	5	0	481	566	964	464	470	97	15	4	0	-0.529	0.078	1.218	0.854	3.734	109.507	0.002	120	533	8	110	Error	-9	17	8	102	22316	67955	-0.020	0.990	-100	0
2	2	12	"null"	"AI838518"	6460	4090	130	191	204	118	182	193	104	22	5	0	484	483	96	459	466	97	17	5	0	0.360	0.917	1.114	1.041	3.818	2.597	0.005	120	466	34	46	-1.474	9	25	22	24	24476	58013	0.106	0.175	-100	0
2	3	12	"neurochondrin-1 {Mus musculus}"	"AI841477"	6640	4090	130	166	187	110	165	180	106	19	9	0	453	454	101	459	465	98	18	2	0	-0.167	-4.400	1.516	1.333	4.226	3.186	0.003	120	565	-5	17	Error	1	-6	22	-5	22453	54522	0.066	-0.112	-100	0
2	4	12	"null"	"AI846608"	6820	4090	130	173	189	108	163	182	113	18	3	0	447	447	85	455	461	96	8	1	0	-1.250	-3.250	1.207	1.087	4.279	14.412	0.000	120	575	2	18	Error	10	-8	26	-8	22712	53582	0.062	-0.146	-100	0
2	5	12	"null"	"AI842081"	7000	4090	70	409	417	157	170	189	109	78	56	0	555	563	125	445	453	99	56	25	0	2.173	2.093	2.258	2.209	4.375	2.238	0.104	32	236	349	365	1.120	239	110	247	118	13338	18029	2.092	1.111	-100	0
2	6	12	"null"	"AI849607"	7180	4090	130	159	175	106	159	177	101	17	5	0	457	459	96	448	459	101	18	2	0	0.000	1.455	0.881	0.878	4.773	2.135	0.001	120	540	9	27	Error	0	9	16	11	20960	55072	-0.020	0.000	-100	0
2	7	12	"null"	"AI849782"	7360	4090	130	146	171	103	160	180	137	10	2	0	442	452	104	452	461	100	19	2	0	1.400	100000.000	0.857	1.008	4.734	2.440	0.002	120	570	-24	11	0.485	-14	-10	11	0	20531	54236	-0.066	-0.090	-100	0
2	8	12	"KIAA0005 {Homo sapiens}"	"AI852534"	7540	4090	100	7562	6894	2634	161	183	144	100	100	0	5005	4784	1444	446	451	99	100	100	0	1.623	1.552	1.540	1.498	1.337	1.648	0.907	80	401	11960	11071	0.699	7401	4559	6733	4338	551487	382716	46.604	43.768	0	0
2	9	12	"KIAA0280 {Homo sapiens}"	"AI853708"	7710	4090	130	151	175	114	154	181	128	16	5	0	449	457	98	444	450	94	22	4	0	-0.600	1.615	1.305	1.438	4.065	0.021	0.000	120	579	2	34	Error	-3	5	21	13	20941	54861	-0.047	0.074	-100	0
2	10	12	"Vacuolar ATP synthase subunit B  brain isoform (EC 3.6.3.14) (V-ATPase B2 subunit)"	"AI851534"	7910	4070	70	1313	1357	642	169	212	184	93	90	0	933	953	285	449	457	105	87	87	0	2.364	2.357	2.147	2.506	2.585	2.808	0.608	32	219	1628	1692	1.241	1144	484	1188	504	43425	30499	6.223	4.724	0	0
2	11	12	"null"	"AW538593"	8070	4090	130	147	165	96	152	190	154	10	1	0	449	445	94	449	452	96	14	3	0	100000.000	-3.250	0.702	0.806	4.547	5.527	0.009	120	571	-5	9	16.610	-5	0	13	-4	19765	53366	-0.162	-0.073	-100	0
2	12	12	"Unknown (protein for MGC:30422) {Mus musculus}"	"AW545347"	8250	4090	130	166	189	114	155	174	101	23	9	0	440	442	97	447	448	93	15	1	0	-1.571	-6.800	0.782	0.895	4.548	0.085	0.000	120	485	4	29	Error	11	-7	34	-5	22631	53082	0.149	-0.065	-100	0
2	13	12	"null"	"C76411"	8430	4090	130	165	229	485	165	185	104	18	5	0	443	450	119	453	457	99	17	3	0	0.000	-21.333	0.864	0.867	4.979	56.929	0.001	120	536	-10	61	Error	0	-10	64	-3	27422	53948	0.423	-0.071	-100	0
2	14	12	"putative {Mus musculus}"	"C80029"	8620	4100	110	4707	4784	987	165	183	106	100	100	0	1246	1272	252	461	465	97	100	100	0	5.786	5.695	5.655	5.831	1.424	6.049	0.745	80	439	5327	5430	2.533	4542	785	4619	811	382743	101720	43.406	8.320	0	0
2	15	12	"null"	"C87395"	8790	4090	130	155	169	88	159	172	101	17	3	0	456	452	88	459	465	92	13	0	0	1.333	-1.429	1.121	1.137	4.461	0.473	0.000	120	504	-7	3	0.415	-4	-3	10	-7	20270	54287	-0.030	-0.141	-100	0
2	16	12	"null"	"AU023917"	8970	4090	130	156	165	88	153	170	101	16	1	0	473	468	99	465	470	97	15	2	0	0.375	4.000	1.116	1.066	4.397	0.003	0.000	120	490	11	15	-1.415	3	8	12	3	19821	56196	-0.050	-0.021	-100	0
2	17	12	"null"	"AU021368"	9150	4090	130	166	177	87	148	170	106	18	3	0	455	457	97	471	475	130	6	1	0	-1.125	-2.071	0.933	1.046	3.611	1.007	0.001	120	523	2	15	Error	18	-16	29	-14	21218	54844	0.066	-0.138	-100	0
2	18	12	"Similar to mannosyl (alpha-1 6-)-glycoprotein beta-1 2-N-acetylglucosaminyltransferase"	"AU017931"	9330	4080	130	162	181	105	153	173	108	17	6	0	439	437	102	469	477	130	5	0	0	-0.300	-0.875	0.661	0.805	5.267	0.101	0.000	120	541	-21	-4	Error	9	-30	28	-32	21763	52396	0.074	-0.308	-100	0
2	19	12	"null"	"AU045970"	9490	4090	90	286	289	151	161	184	125	50	21	0	657	638	126	474	480	102	69	40	0	0.683	0.780	0.667	0.795	3.273	2.686	0.015	52	335	308	292	-0.550	125	183	128	164	15004	33185	0.840	1.549	-100	0
2	20	12	"null"	"AW548011"	9690	4080	130	149	161	89	153	178	122	10	1	0	466	472	102	472	477	106	14	5	0	0.667	100000.000	0.881	0.822	3.211	0.082	0.000	120	620	-10	8	-0.585	-4	-6	8	0	19299	56692	-0.139	-0.047	-100	0
2	21	12	"null"	"AW552105"	9880	4090	80	388	448	223	148	165	93	86	67	0	806	796	179	478	481	97	90	75	0	0.732	0.943	0.808	0.763	2.508	1.039	0.167	52	300	568	618	-0.451	240	328	300	318	23317	41372	3.043	3.247	-100	0
2	22	12	"putative {Mus musculus}"	"AW554943"	10060	4080	110	453	502	280	158	178	102	90	67	0	526	533	105	485	485	97	35	7	0	7.195	7.167	4.269	3.688	3.567	11.866	0.019	80	451	336	392	2.847	295	41	344	48	40193	42658	3.176	0.495	-100	0
2	23	12	"poly(rC)-binding protein 4 {Mus musculus}"	"AW557736"	10230	4080	130	171	186	108	160	176	102	23	5	0	424	432	98	444	443	105	10	1	0	-0.550	-2.167	0.901	0.860	3.868	1.213	0.002	120	430	-9	14	Error	11	-20	26	-12	22374	51800	0.098	-0.105	-100	0
2	24	12	"phosphoglycerate mutase (EC 5.4.2.1) B chain - rat"	"BE532272"	10410	4100	140	11942	12127	3362	152	164	94	99	99	0	9703	9777	3082	401	410	110	96	96	0	1.267	1.277	1.253	1.275	1.556	1.268	0.870	156	548	21092	21351	0.342	11790	9302	11975	9376	1891882	1525141	127.266	85.155	0	0
2	1	13	"sodium bicarbonate cotransporter  pancreatic - mouse"	"AI835231"	6280	4270	130	178	197	109	172	186	93	23	11	0	396	396	97	454	458	100	5	0	0	-0.103	-0.431	0.901	0.754	5.222	1.870	0.001	120	547	-52	-33	Error	6	-58	25	-58	23640	47474	0.118	-0.620	-100	0
2	2	13	"null"	"AI841594"	6460	4270	130	217	246	135	177	207	149	24	8	0	427	427	82	460	468	101	6	0	0	-1.212	-2.091	1.183	1.071	4.914	44.943	0.000	120	498	7	36	Error	40	-33	69	-33	29495	51263	0.262	-0.406	-100	0
2	3	13	"null"	"AI839874"	6630	4270	90	3319	3439	1317	167	209	164	100	100	0	1386	1459	433	468	474	102	100	100	0	3.434	3.302	3.267	3.344	1.416	3.531	0.821	52	356	4070	4263	1.780	3152	918	3272	991	178820	75871	19.695	9.657	0	0
2	4	13	"null"	"AI846402"	6830	4260	80	523	544	238	164	187	115	86	69	0	563	577	152	451	455	95	57	30	0	3.205	3.016	2.355	2.370	2.938	3.568	0.080	52	304	471	506	1.680	359	112	380	126	28270	29989	3.104	1.284	-100	0
2	5	13	"Similar to ecotropic viral integration site 5 {Homo sapiens}"	"AI834934"	7000	4270	90	1465	1588	490	176	211	143	100	100	0	969	964	257	448	450	102	96	88	0	2.474	2.736	2.929	2.926	1.757	2.965	0.629	52	369	1810	1928	1.307	1289	521	1412	516	82599	50134	9.629	5.039	0	0
2	6	13	"null"	"AI848164"	7180	4270	130	238	282	166	171	189	119	37	20	0	472	480	117	449	452	95	26	8	0	2.913	3.581	1.131	1.263	5.893	4.514	0.014	120	571	90	142	1.543	67	23	111	31	33833	57633	0.782	0.295	-100	0
2	7	13	"Phosphatidate cytidylyltransferase 1 (EC 2.7.7.41) (CDP-diglyceride synthetase 1)"	"AI844295"	7360	4280	100	698	727	365	172	184	110	91	78	0	711	724	209	448	452	94	81	57	0	2.000	2.011	1.947	1.771	3.334	2.385	0.384	80	411	789	831	1.000	526	263	555	276	58178	57918	4.936	2.894	-100	0
2	8	13	"null"	"AI853957"	7530	4280	90	661	696	239	167	188	114	100	90	0	739	745	158	443	453	102	90	73	0	1.669	1.752	1.754	1.877	2.108	2.041	0.334	52	356	790	831	0.739	494	296	529	302	36202	38740	4.456	2.863	-100	0
2	9	13	"null"	"AI853589"	7720	4270	130	289	304	174	156	175	98	56	31	0	459	480	124	442	449	103	27	8	0	7.824	3.895	1.458	1.329	4.661	4.515	0.009	120	567	150	186	2.968	133	17	148	38	36492	57568	1.316	0.301	-100	0
2	10	13	"Similar to COP9 (constitutive photomorphogenic)  subunit 7b (Arabidopsis) {Mus musculus}"	"AI851329"	7900	4280	100	2573	2585	827	159	184	124	100	100	0	2191	2196	663	430	436	91	100	100	0	1.371	1.374	1.418	1.391	1.483	1.351	0.817	80	445	4175	4192	0.455	2414	1761	2426	1766	206837	175649	19.363	19.341	0	0
2	11	13	"null"	"AW538442"	8090	4270	100	656	658	279	150	177	111	92	86	0	684	697	190	430	435	95	77	61	0	1.992	1.903	2.010	2.119	2.631	2.024	0.371	80	442	760	775	0.994	506	254	508	267	52655	55776	4.333	2.758	-100	0
2	12	13	"hypothetical protein FLJ13194 {Homo sapiens}"	"AW545159"	8260	4270	110	660	657	248	156	182	114	95	81	0	616	629	173	419	418	102	68	46	0	2.558	2.386	1.962	2.262	2.553	2.305	0.284	80	393	701	711	1.355	504	197	501	210	52573	50330	4.167	2.069	-100	0
2	13	13	"null"	"C76166"	8430	4270	130	297	318	179	169	191	117	50	25	0	396	408	113	444	445	103	12	2	0	-2.667	-4.139	1.690	1.470	3.875	0.099	0.004	120	528	80	113	Error	128	-48	149	-36	38121	48936	1.085	-0.359	-100	0
2	14	13	"CAAX prenyl protease 2 (EC 3.4.22.-) (Prenyl protein-specific endoprotease 2)"	"C79803"	8620	4270	100	1910	2023	604	166	189	120	100	100	0	1611	1581	382	459	464	97	100	100	0	1.514	1.655	1.566	1.693	1.568	1.754	0.732	80	409	2896	2979	0.598	1744	1152	1857	1122	161846	126516	15.283	11.515	0	0
2	15	13	"Similar to immediate early response 3 {Mus musculus}"	"C87164"	8810	4270	100	521	514	201	156	169	106	91	76	0	779	790	211	452	453	92	87	78	0	1.116	1.059	1.127	1.096	2.575	1.072	0.313	80	397	692	696	0.159	365	327	358	338	41110	63175	3.255	3.663	-100	0
2	16	13	"AE-1 binding protein AEBP2 {Mus musculus}"	"AU023766"	8980	4270	110	942	1029	386	158	173	96	100	100	0	1146	1147	229	458	459	95	100	100	0	1.140	1.264	1.209	1.211	1.682	1.383	0.596	80	447	1472	1560	0.188	784	688	871	689	82328	91729	8.917	7.242	0	0
2	17	13	"KIAA0005 {Homo sapiens}"	"AU021072"	9160	4270	110	17117	16428	4133	153	174	106	100	100	0	11595	10900	2629	464	475	138	100	100	0	1.524	1.560	1.584	1.558	1.177	1.578	0.924	80	447	28095	26711	0.608	16964	11131	16275	10436	1314268	872030	153.340	75.543	0	0
2	18	13	"Chloride channel protein 5 (ClC-5). [Mouse] {Mus musculus}"	"AU017736"	9330	4270	110	1011	1032	320	166	184	114	100	100	0	1515	1539	308	471	478	131	100	100	0	0.809	0.811	0.796	0.789	1.676	0.838	0.624	80	479	1889	1934	-0.305	845	1044	866	1068	82569	123111	7.439	8.099	0	0
2	19	13	"putative {Mus musculus}"	"AU045630"	9520	4260	110	643	651	226	158	177	110	95	86	0	835	846	176	467	470	96	95	85	0	1.318	1.301	1.252	1.300	2.528	1.449	0.399	80	497	853	872	0.398	485	368	493	379	52043	67712	4.309	3.917	-100	0
2	20	13	"Neogenin precursor. [Mouse] {Mus musculus}"	"AW547664"	9700	4260	120	1693	1696	586	147	166	99	100	99	0	1313	1299	326	472	476	106	98	97	0	1.838	1.873	1.902	1.859	1.645	1.960	0.727	120	504	2387	2376	0.878	1546	841	1549	827	203515	155913	15.455	7.764	0	0
2	21	13	"null"	"AW551975"	9880	4250	110	2194	2229	642	149	169	104	100	100	0	2850	2875	493	479	481	99	100	100	0	0.863	0.868	0.853	0.840	1.410	0.899	0.827	80	459	4416	4476	-0.213	2045	2371	2080	2396	178334	230025	19.808	24.182	0	0
2	22	13	"null"	"AW554730"	10050	4270	110	412	429	174	163	182	109	80	55	0	679	689	126	471	479	134	73	30	0	1.197	1.220	1.236	1.138	3.285	1.351	0.143	80	460	457	484	0.260	249	208	266	218	34320	55113	2.266	1.567	-100	0
2	23	13	"null"	"AW557541"	10240	4270	120	4953	4759	1586	169	183	107	99	99	0	2991	2710	902	432	438	101	95	93	0	1.869	2.015	1.991	2.195	1.852	2.060	0.860	120	461	7343	6868	0.903	4784	2559	4590	2278	571027	325141	42.766	22.495	0	0
2	24	13	"hypothetical protein {Homo sapiens}"	"BE377468"	10420	4280	120	1787	1784	522	169	180	108	100	100	0	1341	1340	374	432	436	105	96	96	0	1.780	1.779	1.812	1.807	1.671	1.700	0.691	120	479	2527	2523	0.832	1618	909	1615	908	214022	160771	14.852	8.610	0	0
2	1	14	"SWI/SNF related  matrix associated  actin dependent regulator of chromatin subfamily B member 1"	"AI835308"	6270	4440	80	639	738	339	174	184	109	92	86	0	735	757	196	438	441	100	84	75	0	1.566	1.768	1.688	1.770	2.705	1.995	0.441	52	310	762	883	0.647	465	297	564	319	38401	39344	5.083	3.160	-100	0
2	2	14	"null"	"AI834807"	6460	4450	130	221	231	141	177	196	131	23	10	0	444	450	107	453	460	104	13	5	0	-4.889	-18.000	1.282	1.325	3.615	0.069	0.000	120	630	35	51	Error	44	-9	54	-3	27693	54049	0.267	-0.096	-100	0
2	3	14	"unnamed protein product {Homo sapiens}"	"AI839920"	6630	4440	70	700	733	320	175	218	165	96	81	0	751	768	171	465	471	106	90	71	0	1.836	1.842	1.891	1.731	1.836	2.125	0.362	32	231	811	861	0.876	525	286	558	303	23455	24570	3.121	2.802	-100	0
2	4	14	"Neurocan core protein precursor. [Mouse] {Mus musculus}"	"AI846446"	6820	4450	130	272	315	165	165	190	120	47	30	0	479	490	130	450	456	98	28	8	0	3.690	3.750	1.932	1.521	4.565	3.996	0.016	120	727	136	190	1.883	107	29	150	40	37758	58777	1.042	0.347	-100	0
2	5	14	"histone H3.3 [validated] - human"	"AI846512"	7000	4440	90	1402	1494	551	176	200	133	100	98	0	975	1002	275	445	453	104	96	94	0	2.313	2.366	2.430	2.460	1.640	2.427	0.660	52	363	1756	1875	1.210	1226	530	1318	557	77703	52080	9.729	5.279	0	0
2	6	14	"null"	"AI848204"	7180	4450	100	1085	1039	442	171	187	111	97	93	0	935	927	270	438	503	1180	1	0	0	1.839	1.775	1.825	1.799	2.006	0.040	0.013	80	434	1411	1357	0.879	914	497	868	489	83116	74198	7.676	0.359	-100	0
2	7	14	"Similar to checkpoint suppressor 1 {Homo sapiens}"	"AI844334"	7360	4460	100	1623	1724	659	167	185	108	100	98	0	1556	1495	436	432	502	1218	40	0	0	1.295	1.465	1.573	1.471	1.665	1.529	0.750	80	408	2580	2620	0.373	1456	1124	1557	1063	137914	119593	14.250	0.815	100	0
2	8	14	"Focal adhesion kinase 1 (EC 2.7.1.112) (FADK 1) (pp125FAK). [Mouse] {Mus musculus}"	"AI853993"	7530	4450	100	2562	2443	1011	160	182	112	100	98	0	1846	1854	589	435	438	102	100	98	0	1.702	1.609	1.643	1.580	1.474	1.698	0.815	80	434	3813	3702	0.768	2402	1411	2283	1419	195419	148353	20.188	13.882	0	0
2	9	14	"null"	"AI853623"	7720	4450	130	235	286	173	165	182	108	43	25	0	453	461	110	435	440	102	19	4	0	3.889	4.654	1.815	1.518	3.992	8.153	0.004	120	571	88	147	1.959	70	18	121	26	34283	55351	0.963	0.206	-100	0
2	10	14	"null"	"AI851363"	7900	4450	100	1137	1199	482	167	183	97	100	98	0	1625	1675	461	422	432	98	100	100	0	0.806	0.824	0.819	0.777	1.577	0.849	0.740	80	423	2173	2285	-0.311	970	1203	1032	1253	95929	134039	10.474	12.684	0	0
2	11	14	"unnamed protein product {Homo sapiens}"	"AW538501"	8080	4460	70	494	478	239	169	194	121	75	56	0	441	474	122	403	410	103	37	15	0	8.553	4.352	2.956	2.418	4.853	6.762	0.048	32	230	363	380	3.096	325	38	309	71	15300	15169	2.347	0.621	-100	0
2	12	14	"Proliferin-related protein precursor (PRP). [Mouse] {Mus musculus}"	"AW545257"	8260	4450	130	216	244	136	167	196	170	21	6	0	442	441	124	405	412	103	33	5	0	1.324	2.139	0.821	0.861	4.640	4.169	0.005	120	637	86	113	0.405	49	37	77	36	29338	52929	0.282	0.282	-100	0
2	13	14	"null"	"C76256"	8490	4450	120	429	2243	5602	174	197	121	68	50	0	613	6212	15596	439	440	104	62	44	2	1.466	0.358	1.222	0.893	5.319	0.319	0.744	120	484	429	7842	0.551	255	174	2069	5773	269110	745416	16.909	55.500	-100	0
2	14	14	"putative {Mus musculus}"	"C79875"	8620	4440	110	2427	2476	723	163	179	106	100	100	0	1886	1848	477	455	454	101	100	100	0	1.582	1.660	1.670	1.692	1.458	1.729	0.787	80	373	3695	3706	0.662	2264	1431	2313	1393	198086	147841	21.670	13.802	0	0
2	15	14	"pyruvate synthase"	"C87243"	8800	4450	130	192	211	119	166	177	107	28	7	0	315	329	97	437	444	94	4	0	0	-0.213	-0.417	0.556	0.537	3.679	0.412	0.007	120	576	-96	-63	Error	26	-122	45	-108	25270	39466	0.318	-1.223	-100	0
2	16	14	"null"	"AU023824"	8990	4450	100	630	623	238	165	181	101	95	82	0	520	539	158	445	447	94	48	27	0	6.200	4.872	2.729	2.760	4.245	6.034	0.065	80	428	540	552	2.632	465	75	458	94	49852	43118	4.376	0.979	-100	0
2	17	14	"null"	"AU021170"	9170	4450	100	1031	1053	357	160	184	105	100	100	0	724	757	200	452	460	103	85	65	0	3.202	2.928	2.738	3.357	2.577	3.380	0.389	80	454	1143	1198	1.679	871	272	893	305	84218	60552	8.276	2.883	0	0
2	18	14	"null"	"AU017803"	9350	4430	70	277	303	159	174	206	128	46	15	0	616	600	104	469	471	112	62	18	0	0.701	0.985	0.975	1.086	5.450	7.383	0.002	32	232	250	260	-0.513	103	147	129	131	9680	19204	0.758	1.152	-100	0
2	19	14	"dJ1198H6.2 (Melanoma Preferentially Expressed Antigen PRAME and KIAA0014 LIKE protein)"	"AU045757"	9520	4460	100	736	754	274	160	191	167	95	86	0	939	928	244	451	455	97	95	86	0	1.180	1.245	1.256	1.292	2.199	1.318	0.440	80	408	1064	1071	0.239	576	488	594	477	60326	74203	3.371	4.876	0	0
2	20	14	"putative {Mus musculus}"	"AW547832"	9690	4440	110	5637	5539	1295	161	188	161	100	100	0	2527	2484	456	459	468	102	100	100	0	2.648	2.656	2.743	2.646	1.326	2.930	0.845	80	444	7544	7403	1.405	5476	2068	5378	2025	443122	198711	33.236	19.765	0	0
2	21	14	"unnamed protein product {Homo sapiens}"	"AW552025"	9870	4450	110	1740	1763	490	162	180	107	100	100	0	1436	1388	278	462	477	124	100	100	0	1.620	1.729	1.744	1.743	1.510	1.789	0.742	80	488	2552	2527	0.696	1578	974	1601	926	141037	111064	14.794	7.347	0	0
2	22	14	"putative {Mus musculus}"	"AW554825"	10050	4440	110	3806	3713	881	170	189	111	100	100	0	2894	2892	680	449	465	132	100	100	0	1.487	1.450	1.464	1.461	1.397	1.475	0.841	80	473	6081	5986	0.573	3636	2445	3543	2443	297030	231347	31.748	18.386	0	0
2	23	14	"putative {Mus musculus}"	"AW557617"	10240	4450	120	1701	1674	453	172	190	110	100	98	0	3234	3257	622	429	443	134	100	100	0	0.545	0.531	0.529	0.508	1.521	0.515	0.834	120	462	4334	4330	-0.875	1529	2805	1502	2828	200870	390884	13.491	21.000	0	0
2	24	14	"Collagen alpha 2(VI) chain precursor. [Mouse] {Mus musculus}"	"BE531489"	10420	4450	120	34368	36661	12312	175	199	125	100	100	1	10739	10890	4345	440	446	97	94	94	0	3.320	3.491	3.368	3.501	1.374	3.487	0.917	120	503	44492	46936	1.731	34193	10299	36486	10450	4399261	1306771	291.696	107.670	0	0
2	1	15	"MAP kinase kinase 6c {Mus musculus}"	"AI836308"	6270	4630	80	1051	1041	323	180	196	112	100	98	0	1036	1047	301	443	444	100	98	94	0	1.469	1.425	1.516	1.529	1.840	1.460	0.619	52	326	1464	1465	0.555	871	593	861	604	54152	54456	7.545	6.030	0	0
2	2	15	"null"	"AI838556"	6450	4630	80	642	655	295	183	197	116	90	80	0	690	691	184	445	447	102	75	51	0	1.873	1.919	2.224	2.054	2.802	2.328	0.257	52	312	704	718	0.906	459	245	472	246	34050	35944	3.948	2.392	-100	0
2	3	15	"putative {Mus musculus}"	"AI841433"	6630	4630	90	2599	2692	1031	177	196	119	100	100	0	2498	2526	757	443	448	96	100	100	0	1.179	1.207	1.247	1.185	1.380	1.234	0.821	52	400	4477	4598	0.237	2422	2055	2515	2083	139968	131371	20.975	21.646	0	0
2	4	15	"null"	"AI846580"	6820	4650	90	460	501	215	160	183	113	90	69	0	619	649	207	440	443	95	65	44	0	1.676	1.632	1.970	1.727	3.405	2.078	0.161	52	396	479	550	0.745	300	179	341	209	26074	33734	2.814	2.168	-100	0
2	5	15	"TBP-interacting protein TIP120 - rat"	"AI846556"	7000	4620	80	699	738	317	165	187	115	94	88	0	677	697	135	437	443	97	92	65	0	2.225	2.204	2.180	1.997	2.160	2.965	0.295	52	328	774	833	1.154	534	240	573	260	38386	36245	4.791	2.619	-100	0
2	6	15	"PR/SET domain-containing protein 07 {Homo sapiens}"	"AI849566"	7170	4630	90	3279	3348	896	171	203	173	100	100	0	2434	2393	634	428	501	1239	86	21	0	1.549	1.617	1.617	1.650	1.399	1.660	0.839	52	394	5114	5142	0.632	3108	2006	3177	1965	174117	124417	18.179	1.527	0	0
2	7	15	"null"	"AI849747"	7360	4620	90	1589	1615	435	171	216	207	100	98	0	1211	1193	269	431	443	108	100	100	0	1.818	1.895	1.952	1.921	1.480	2.066	0.720	52	376	2198	2206	0.862	1418	780	1444	762	83993	62041	6.758	6.944	0	0
2	8	15	"null"	"AI852507"	7530	4640	90	393	419	196	168	187	116	73	50	0	535	553	136	439	443	102	48	23	0	2.344	2.202	1.654	1.698	4.187	2.998	0.053	52	375	321	365	1.229	225	96	251	114	21784	28731	2.000	1.078	-100	0
2	9	15	"putative {Mus musculus}"	"AI853651"	7720	4630	100	1979	2041	677	172	181	94	100	100	0	1662	1694	497	432	438	102	100	100	0	1.469	1.481	1.515	1.505	1.443	1.489	0.840	80	453	3037	3131	0.555	1807	1230	1869	1262	163244	135542	19.787	12.314	0	0
2	10	15	"null"	"AI851512"	7910	4630	110	2340	2386	646	175	185	96	100	100	0	1821	1800	398	432	436	95	100	100	0	1.559	1.616	1.573	1.627	1.426	1.705	0.795	80	470	3554	3579	0.640	2165	1389	2211	1368	190860	144030	22.927	14.358	0	0
2	11	15	"null"	"AW538554"	8080	4630	130	158	165	91	163	182	160	5	0	0	433	433	96	423	426	93	20	3	0	-0.500	0.200	0.935	0.743	4.283	20.850	0.003	120	545	5	12	Error	-5	10	2	10	19820	51987	-0.106	0.075	-100	0
2	12	15	"TGR-CL10C {Homo sapiens}"	"AW545312"	8260	4640	120	2245	2243	868	159	188	173	99	96	0	1804	1723	720	413	418	92	91	90	0	1.500	1.591	1.612	1.621	2.015	1.601	0.629	120	478	3477	3394	0.585	2086	1391	2084	1310	269101	206703	11.879	14.185	0	0
2	13	15	"putative {Mus musculus}"	"C76325"	8450	4620	90	501	485	239	167	186	105	80	63	0	750	790	224	423	426	98	90	80	0	1.021	0.866	0.915	0.948	3.748	0.691	0.122	52	363	661	685	0.031	334	327	318	367	25206	41056	2.848	3.714	-100	0
2	14	15	"null"	"C79965"	8620	4620	80	430	439	195	165	186	111	80	57	0	488	520	148	442	447	104	40	17	0	5.761	3.513	2.083	2.855	3.554	11.866	0.006	52	308	311	352	2.526	265	46	274	78	22810	27037	2.279	0.702	-100	0
2	15	15	"null"	"C87314"	8800	4630	130	154	177	93	165	182	108	16	2	0	333	346	87	432	438	96	5	0	0	0.111	-0.140	0.436	0.448	3.060	0.103	0.000	120	550	-110	-74	-3.170	-11	-99	12	-86	21237	41547	-0.046	-0.958	-100	0
2	16	15	"Unknown (protein for IMAGE:3487695) {Mus musculus}"	"AU023881"	8990	4630	110	1710	1719	431	161	177	99	100	100	0	1234	1264	303	433	437	91	100	100	0	1.934	1.875	1.952	1.937	1.619	1.957	0.718	80	455	2350	2389	0.951	1549	801	1558	831	137485	101093	15.576	9.088	0	0
2	17	15	"unnamed protein product {Homo sapiens}"	"AU021260"	9170	4630	100	1114	1181	407	158	179	104	100	100	0	1191	1204	292	444	448	90	98	98	0	1.280	1.346	1.298	1.346	1.653	1.503	0.677	80	430	1703	1783	0.356	956	747	1023	760	94462	96342	9.635	8.400	0	0
2	18	15	"null"	"AU017889"	9340	4630	100	425	413	141	175	198	116	78	55	0	590	601	140	454	455	104	61	27	0	1.838	1.619	1.620	1.345	4.216	2.530	0.055	80	403	386	385	0.878	250	136	238	147	33029	48095	1.853	1.404	-100	0
2	19	15	"null"	"AU045897"	9510	4620	120	3117	2921	1082	163	182	110	98	98	0	2451	2304	623	435	442	99	100	99	0	1.465	1.476	1.448	1.386	1.897	1.554	0.857	120	453	4970	4627	0.551	2954	2016	2758	1869	350579	276526	24.900	18.808	0	0
2	20	15	"null"	"AW547927"	9700	4630	120	4668	4303	1605	169	203	188	98	98	0	1839	1730	608	439	449	102	95	95	0	3.214	3.202	3.119	3.305	1.520	3.248	0.860	120	471	5899	5425	1.684	4499	1400	4134	1291	516315	207541	21.809	12.559	0	0
2	21	15	"null"	"null"	9870	4620	110	17724	17410	5199	172	212	173	100	100	0	16999	17235	4695	449	461	126	100	100	0	1.061	1.027	1.017	1.016	1.165	1.040	0.945	80	414	34102	34024	0.085	17552	16550	17238	16786	1392814	1378794	99.410	133.127	0	0
2	22	15	"null"	"AW554902"	10050	4630	110	590	605	220	171	200	140	92	76	0	854	871	166	443	456	126	97	86	0	1.019	1.014	0.948	0.945	2.054	1.152	0.366	80	435	830	862	0.028	419	411	434	428	48411	69698	2.893	3.294	-100	0
2	23	15	"unnamed protein product {Homo sapiens}"	"AW557680"	10230	4630	130	3053	3111	821	171	195	136	100	99	0	1800	1859	407	416	425	102	100	100	0	2.082	2.037	2.047	2.014	1.543	2.235	0.785	120	540	4266	4383	1.058	2882	1384	2940	1443	373321	223098	21.441	14.059	0	0
2	24	15	"putative {Mus musculus}"	"BE532437"	10420	4630	130	3954	4021	785	161	191	160	100	100	0	3097	3117	616	418	428	102	99	99	0	1.416	1.430	1.401	1.432	1.372	1.448	0.866	120	605	6472	6559	0.502	3793	2679	3860	2699	482502	374020	23.938	26.363	0	0
2	1	16	"Unknown (protein for MGC:14381) {Homo sapiens}"	"AI836026"	6280	4810	130	181	196	112	187	207	118	12	4	0	456	445	89	444	445	92	15	0	0	-0.500	9.000	0.954	1.106	4.254	17.203	0.000	120	565	6	10	Error	-6	12	9	1	23467	53388	-0.093	0.000	-100	0
2	2	16	"Semaphorin 4A precursor (Semaphorin B) (Sema B). [Mouse] {Mus musculus}"	"AI837906"	6460	4810	130	201	204	101	186	239	413	0	0	0	428	431	92	444	447	108	10	1	0	-0.937	-1.385	1.183	1.330	3.971	9.511	0.110	120	522	-1	5	Error	15	-16	18	-13	24495	51699	-0.085	-0.148	-100	0
2	3	16	"unnamed protein product {Homo sapiens}"	"AI841487"	6630	4810	100	33269	33807	18793	191	255	463	100	100	5	9958	10056	5148	449	459	115	100	100	0	3.479	3.499	3.496	3.397	1.296	3.692	0.934	80	412	42587	43223	1.799	33078	9509	33616	9607	2704520	804503	72.467	83.452	0	0
2	4	16	"Unknown (protein for MGC:28555) {Mus musculus}"	"AI846615"	6820	4820	80	486	486	239	193	209	119	73	55	0	597	618	153	443	450	100	71	36	0	1.903	1.674	1.846	1.516	2.611	2.402	0.106	52	296	447	468	0.928	293	154	293	175	25292	32138	2.328	1.680	-100	0
2	5	16	"Brain protein I54. [Mouse] {Mus musculus}"	"AI842089"	7000	4810	130	212	226	115	178	198	123	28	5	0	429	452	108	436	438	86	28	7	0	-4.857	3.000	1.010	0.712	4.528	29.835	0.000	120	598	27	64	Error	34	-7	48	16	27138	54191	0.228	0.163	-100	0
2	6	16	"putative {Mus musculus}"	"AI849620"	7180	4830	100	3344	3257	1471	173	198	151	100	100	0	3731	3600	1598	435	438	90	98	98	0	0.962	0.974	0.957	0.992	1.527	0.940	0.872	80	442	6467	6249	-0.056	3171	3296	3084	3165	260573	288011	20.258	35.133	0	0
2	7	16	"Origin recognition complex subunit 2. [Mouse] {Mus musculus}"	"AI849793"	7360	4820	100	2486	2448	708	177	215	192	100	100	0	2235	2241	560	439	448	102	100	100	0	1.286	1.260	1.206	1.273	1.561	1.276	0.809	80	436	4105	4073	0.362	2309	1796	2271	1802	195839	179250	11.630	17.578	0	0
2	8	16	"Endoplasmin precursor (Endoplasmic reticulum protein 99) (94 kDa glucose-regulated protein) (GRP94)"	"AI852541"	7550	4810	100	25886	25071	6957	168	194	110	100	100	0	16672	16032	3496	435	443	98	100	100	0	1.584	1.597	1.583	1.572	1.198	1.676	0.926	80	413	41955	40500	0.663	25718	16237	24903	15597	2005647	1282576	226.155	159.071	0	0
2	9	16	"Cathepsin B precursor (EC 3.4.22.1) (Cathepsin B1). [Mouse] {Mus musculus}"	"AI853714"	7720	4820	100	728	779	305	168	186	104	97	91	0	620	616	129	425	432	95	77	53	0	2.872	3.199	3.040	3.178	2.777	3.938	0.277	80	398	755	802	1.522	560	195	611	191	62318	49248	5.702	1.937	-100	0
2	10	16	"Transcription factor E3 (Fragment). [Mouse] {Mus musculus}"	"AI851540"	7900	4820	100	3969	3968	1192	166	174	92	100	100	0	2908	2835	718	421	425	94	100	100	0	1.529	1.575	1.577	1.574	1.320	1.601	0.868	80	421	6290	6216	0.613	3803	2487	3802	2414	317432	226802	41.239	25.638	0	0
2	11	16	"Unknown (protein for MGC:22981) {Homo sapiens}"	"AW538605"	8090	4800	100	2943	2865	828	174	185	98	100	100	0	2695	2655	552	430	432	95	100	100	0	1.223	1.209	1.257	1.187	1.351	1.267	0.861	80	377	5034	4916	0.290	2769	2265	2691	2225	229219	212432	27.347	23.400	0	0
2	12	16	"putative {Mus musculus}"	"AW545358"	8260	4810	130	189	192	105	179	196	112	11	1	0	421	422	96	411	412	101	18	3	0	1.000	1.182	0.927	1.072	4.116	3.185	0.000	120	520	20	24	0.000	10	10	13	11	22984	50585	-0.036	0.099	-100	0
2	13	16	"vesicular fusion protein NSF - Chinese hamster (fragment)"	"C76444"	8440	4820	110	1281	1297	368	172	185	100	100	100	0	1217	1222	252	410	411	103	100	100	0	1.374	1.385	1.507	1.377	1.599	1.448	0.704	80	473	1916	1937	0.459	1109	807	1125	812	103749	97765	11.120	7.874	0	0
2	14	16	"null"	"C80056"	8620	4810	130	226	241	123	174	189	111	34	10	0	468	471	113	426	424	96	30	10	0	1.238	1.489	1.023	1.083	3.128	6.407	0.005	120	574	94	112	0.308	52	42	67	45	28875	56571	0.468	0.490	-100	0
2	15	16	"null"	"C87416"	8800	4810	130	181	194	109	170	186	111	15	5	0	368	372	89	424	425	93	5	0	0	-0.196	-0.462	0.697	0.820	4.361	0.102	0.000	120	479	-45	-28	Error	11	-56	24	-52	23258	44585	0.072	-0.570	-100	0
2	16	16	"null"	"AU023933"	8980	4810	130	205	223	117	162	183	108	29	10	0	294	319	103	417	419	90	5	0	0	-0.350	-0.622	0.488	0.518	4.808	0.023	0.000	120	544	-80	-37	Error	43	-123	61	-98	26763	38236	0.370	-1.111	-100	0
2	17	16	"Similar to hypothetical protein FLJ12439 {Mus musculus}"	"AU021396"	9170	4820	100	758	726	243	164	186	109	98	91	0	584	632	178	410	409	92	80	48	0	3.414	2.532	2.278	2.494	2.567	2.785	0.272	80	417	768	784	1.771	594	174	562	222	58089	50573	4.954	2.424	-100	0
2	18	16	"null"	"AU017951"	9340	4810	130	244	270	161	170	193	124	32	12	0	395	407	111	409	416	103	14	2	0	-5.286	-50.000	1.788	1.681	4.663	0.031	0.000	120	506	60	98	Error	74	-14	100	-2	32403	48892	0.621	-0.087	-100	0
2	19	16	"TIM2 {Mus musculus}"	"AU045990"	9520	4800	130	248	270	146	180	199	121	38	15	0	488	488	108	403	408	109	40	7	0	0.800	1.059	1.227	1.078	3.661	4.914	0.008	120	485	153	175	-0.322	68	85	90	85	32417	58580	0.587	0.734	-100	0
2	20	16	"putative {Mus musculus}"	"AW548025"	9700	4800	120	2812	2983	1208	169	194	140	99	99	0	2160	2261	901	411	417	105	98	97	0	1.511	1.521	1.482	1.574	1.792	1.556	0.718	120	433	4392	4664	0.596	2643	1749	2814	1850	357913	271282	19.921	17.562	0	0
2	21	16	"null"	"AW552118"	9890	4800	120	65535	58926	16047	176	210	164	100	100	80	65535	60926	12171	425	433	102	100	100	80	1.004	0.971	1.004	0.908	1.721	0.990	0.935	120	447	130469	119251	0.006	65359	65110	58750	60501	7071063	7311073	358.024	593.069	-100	0
2	22	16	"null"	"AW554960"	10060	4800	130	169	186	99	175	197	120	12	3	0	431	443	101	427	437	104	16	5	0	-1.500	0.688	0.760	0.780	4.249	0.540	0.011	120	492	-2	27	Error	-6	4	11	16	22364	53183	-0.092	0.058	-100	0
2	23	16	"null"	"AW557749"	10230	4820	100	443	445	170	171	187	112	83	57	0	559	573	127	417	425	109	61	31	0	1.915	1.756	1.635	2.034	3.437	3.487	0.087	80	387	414	430	0.938	272	142	274	156	35610	45868	2.304	1.358	-100	0
2	24	16	"T2K protein kinase homolog {Mus musculus}"	"BE532020"	10410	4810	110	2021	2077	551	168	196	166	100	100	0	1655	1661	410	411	416	103	100	100	0	1.490	1.527	1.493	1.545	1.448	1.612	0.765	80	471	3097	3159	0.575	1853	1244	1909	1250	166177	132919	11.331	12.087	0	0
2	1	17	"unnamed protein product {Homo sapiens}"	"AI835606"	6280	4990	130	168	187	99	169	194	113	15	4	0	450	452	100	447	450	90	19	5	0	-0.333	3.600	0.789	0.916	3.638	5.912	0.002	120	521	2	23	Error	-1	3	18	5	22441	54236	-0.062	0.022	-100	0
2	2	17	"Similar to TATA box binding protein (TBP)-associated factor  RNA polymerase II  C1  130kD"	"AI838660"	6460	4990	130	171	190	110	175	230	417	0	0	0	448	455	82	450	459	108	10	0	0	2.000	3.000	0.853	1.082	4.315	0.237	0.010	120	517	-6	20	1.000	-4	-2	15	5	22857	54543	-0.096	-0.037	-100	0
2	3	17	"null"	"AI839062"	6640	4990	130	178	202	135	184	241	425	1	0	0	433	443	89	460	468	112	7	1	0	0.222	-1.059	1.699	1.504	4.293	103.919	0.000	120	501	-33	1	-2.170	-6	-27	18	-17	24218	53190	-0.092	-0.223	-100	0
2	4	17	"null"	"AI842931"	6820	4990	130	188	208	143	187	207	124	17	4	0	453	449	94	450	454	95	14	2	0	0.333	-21.000	1.069	1.139	3.339	8.638	0.003	120	552	4	20	-1.585	1	3	21	-1	24966	53889	0.008	-0.053	-100	0
2	5	17	"putative {Mus musculus}"	"AI847260"	7000	4990	130	158	182	122	176	197	117	10	3	0	438	443	98	438	441	91	19	2	0	100000.000	1.200	0.936	0.763	3.581	0.011	0.000	120	585	-18	11	16.610	-18	0	6	5	21882	53189	-0.128	0.022	-100	0
2	6	17	"Ca2+ dependent activator protein for secretion {Mus musculus}"	"AI844849"	7190	5000	90	556	591	208	167	188	123	92	75	0	635	622	131	434	434	96	76	51	0	1.935	2.255	2.161	2.309	2.511	2.398	0.225	52	327	590	612	0.953	389	201	424	188	30709	32342	3.276	1.958	-100	0
2	7	17	"brain link protein-1 {Mus musculus}"	"AI850361"	7360	4990	130	272	314	243	167	188	113	48	23	0	462	477	136	429	432	89	33	12	0	3.182	3.063	1.523	1.689	3.366	6.085	0.024	120	552	138	195	1.670	105	33	147	48	37633	57220	1.115	0.506	-100	0
2	8	17	"null"	"AI852208"	7540	4990	130	236	293	203	170	194	114	40	23	0	476	491	115	429	429	89	34	12	0	1.404	1.984	1.488	1.303	4.232	0.411	0.004	120	554	113	185	0.490	66	47	123	62	35146	58866	0.868	0.697	-100	0
2	9	17	"putative {Mus musculus}"	"AI851022"	7720	4990	130	315	366	235	168	186	107	54	40	0	466	501	144	420	421	91	40	23	0	3.196	2.444	1.712	1.657	5.392	3.134	0.109	120	526	193	279	1.676	147	46	198	81	43945	60155	1.682	0.879	-100	0
2	10	17	"putative {Mus musculus}"	"AA407441"	7900	4990	130	195	232	145	160	177	104	31	13	0	326	356	159	403	409	93	9	4	0	-0.455	-1.532	0.634	0.673	4.710	25.116	0.000	120	517	-42	25	Error	35	-77	72	-47	27824	42750	0.529	-0.570	-100	0
2	11	17	"TAFII140 protein {Mus musculus}"	"AW539625"	8080	4990	130	166	183	105	173	189	109	18	5	0	411	421	94	393	404	99	20	5	0	-0.389	0.357	1.145	1.105	3.814	44.569	0.000	120	580	11	38	Error	-7	18	10	28	21907	50553	-0.055	0.172	-100	0
2	12	17	"Sodium/potassium-transporting ATPase alpha-1 chain precursor (EC 3.6.3.9) (Sodium pump 1)"	"AW536333"	8260	4980	90	364	523	505	188	206	118	59	42	0	466	554	258	369	381	111	48	30	0	1.814	1.811	1.304	1.382	3.622	9.792	0.026	52	341	273	520	0.860	176	97	335	185	27220	28814	2.686	1.559	-100	0
2	13	17	"Similar to kinesin-like 6 (mitotic centromere-associated kinesin) {Mus musculus}"	"C77497"	8450	5000	110	424	436	197	170	186	104	80	56	0	885	891	229	389	393	97	96	88	0	0.512	0.530	0.524	0.483	2.600	0.441	0.276	80	515	750	768	-0.966	254	496	266	502	34866	71290	2.404	5.134	-100	0
2	14	17	"null"	"C81182"	8630	4990	100	586	597	273	168	187	113	88	76	0	575	577	181	422	426	100	61	33	0	2.732	2.768	2.192	2.278	3.285	2.924	0.199	80	402	571	584	1.450	418	153	429	155	47773	46154	3.628	1.510	-100	0
2	15	17	"null"	"AU021769"	8800	4990	130	188	216	150	166	187	111	25	9	0	429	430	93	426	429	91	13	3	0	7.333	12.500	1.233	1.201	3.920	0.032	0.000	120	518	25	54	2.874	22	3	50	4	25902	51650	0.261	0.011	-100	0
2	16	17	"null"	"AU024690"	8990	4980	100	1013	995	329	159	184	113	100	100	0	847	850	172	402	407	92	98	92	0	1.919	1.866	1.857	1.870	1.829	2.068	0.575	80	409	1299	1284	0.940	854	445	836	448	79581	68015	7.177	4.815	0	0
2	17	17	"casein kinase I alpha LS {Gallus gallus}"	"AU015250"	9170	5010	110	3401	3543	1048	162	187	111	100	100	0	2468	2448	935	382	383	92	100	100	0	1.553	1.636	1.721	1.730	1.657	1.583	0.739	80	411	5325	5447	0.635	3239	2086	3381	2066	283437	195879	30.234	22.446	0	0
2	18	17	"Branched-chain amino acid aminotransferase  cytosolic (EC 2.6.1.42) (BCAT(C)) (ECA39 protein)."	"AU040668"	9340	4990	120	523	550	232	167	190	119	89	74	0	2579	2554	539	364	372	94	100	100	0	0.161	0.175	0.186	0.163	1.945	0.148	0.443	120	487	2571	2573	-2.637	356	2215	383	2190	66047	306523	3.025	23.213	0	0
2	19	17	"null"	"null"	9520	5000	120	2180	2174	586	182	199	119	99	99	0	1193	1180	319	375	383	104	97	95	0	2.443	2.475	2.408	2.551	1.557	2.435	0.748	120	436	2816	2797	1.288	1998	818	1992	805	260852	141627	16.597	7.663	0	0
2	20	17	"null"	"AW549180"	9700	4980	130	177	188	105	162	185	107	20	6	0	419	421	105	406	413	105	18	5	0	1.154	1.733	0.950	0.895	3.707	0.433	0.001	120	505	28	41	0.206	15	13	26	15	22603	50471	0.028	0.076	-100	0
2	21	17	"Similar to hypothetical protein FLJ21799 {Mus musculus}"	"AW552799"	9880	4980	130	175	205	130	162	182	104	26	6	0	426	433	92	424	430	94	13	3	0	6.500	4.778	1.337	1.194	3.627	33.855	0.000	120	509	15	52	2.700	13	2	43	9	24583	51922	0.221	0.032	-100	0
2	22	17	"HN1 {Mus musculus}"	"AW555684"	10060	5000	120	4773	4550	1195	170	191	110	100	100	0	4392	4179	1084	420	426	96	99	99	0	1.159	1.165	1.132	1.185	1.513	1.166	0.882	120	491	8575	8139	0.213	4603	3972	4380	3759	545942	501531	39.627	39.094	0	0
2	23	17	"null"	"AW558553"	10240	4990	110	1541	1619	429	162	183	114	100	100	0	1608	1599	289	427	435	101	100	100	0	1.168	1.243	1.279	1.232	1.415	1.304	0.764	80	409	2560	2629	0.224	1379	1181	1457	1172	129546	127883	12.596	11.525	0	0
2	24	17	"A.t.RCA"	"M86720"	10420	4980	130	162	167	93	165	191	120	11	1	0	418	429	89	427	428	97	14	3	0	0.333	1.000	1.050	1.080	3.651	0.013	0.000	120	602	-12	4	-1.585	-3	-9	2	2	20050	51470	-0.200	0.010	-100	0
2	1	18	"putative {Mus musculus}"	"AI835630"	6280	5170	130	181	204	110	177	227	324	1	0	0	429	439	97	449	460	111	9	1	0	-0.200	-2.700	0.728	0.890	4.870	4.748	0.010	120	575	-16	17	Error	4	-20	27	-10	24444	52629	-0.071	-0.189	-100	0
2	2	18	"putative transcription factor ALF-4 {Mus musculus}"	"AI838700"	6450	5170	70	4175	3817	2223	195	311	564	93	81	0	2133	2117	852	449	474	148	100	96	0	2.363	2.171	2.146	1.898	1.857	2.442	0.827	32	230	5664	5290	1.241	3980	1684	3622	1668	122149	67742	6.216	11.101	0	0
2	3	18	"Fragile X mental retardation protein 2 homolog (Protein FMR-2) (FMR2P) (Ox19 protein). [Mouse]"	"AI837685"	6640	5170	130	174	208	129	184	225	228	9	1	0	432	431	103	445	454	111	11	0	0	0.769	-1.714	1.004	1.042	4.128	6.741	0.003	120	572	-23	10	-0.379	-10	-13	24	-14	24998	51761	-0.075	-0.207	-100	0
2	4	18	"Selenoprotein N precursor. [Human] {Homo sapiens}"	"AI842966"	6830	5190	100	6548	6069	2473	184	206	134	100	100	0	5659	5234	2055	436	445	102	100	100	0	1.218	1.227	1.260	1.253	1.433	1.257	0.872	80	401	11587	10683	0.285	6364	5223	5885	4798	485525	418684	43.754	46.951	0	0
2	5	18	"unnamed protein product {Homo sapiens}"	"AI847351"	7010	5180	80	560	565	233	175	197	114	86	75	0	601	640	161	432	439	98	73	44	0	2.278	1.875	1.704	2.032	2.948	1.989	0.228	52	298	554	598	1.188	385	169	390	208	29390	33262	3.228	2.051	-100	0
2	6	18	"null"	"AI844879"	7190	5170	110	1851	1783	817	171	194	117	100	98	0	1435	1460	503	433	435	96	100	100	0	1.677	1.570	1.678	1.527	1.753	1.690	0.754	80	504	2682	2639	0.746	1680	1002	1612	1027	142657	116811	13.581	10.677	0	0
2	7	18	"null"	"AI850403"	7370	5180	100	4263	4212	1560	169	192	113	100	100	0	2804	2705	892	423	427	91	100	100	0	1.719	1.772	1.792	1.787	1.381	1.803	0.885	80	416	6475	6325	0.782	4094	2381	4043	2282	336920	216399	35.575	25.033	0	0
2	8	18	"putative {Mus musculus}"	"AI852240"	7540	5190	100	584	633	260	172	194	118	93	78	0	641	649	139	420	424	88	88	63	0	1.864	2.013	2.121	1.999	2.162	2.401	0.323	80	428	633	690	0.899	412	221	461	229	50645	51889	3.720	2.557	-100	0
2	9	18	"putative {Mus musculus}"	"AI851055"	7720	5180	110	5134	5013	1227	162	186	110	100	100	0	2525	2496	531	413	421	92	100	100	0	2.354	2.329	2.312	2.329	1.316	2.445	0.871	80	498	7084	6934	1.235	4972	2112	4851	2083	401069	199640	43.882	22.554	0	0
2	10	18	"unnamed protein product {Macaca fascicularis}"	"AA407562"	7910	5170	100	602	637	314	165	185	109	88	78	0	558	569	176	401	407	95	65	43	0	2.783	2.810	1.943	2.093	4.091	3.898	0.123	80	457	594	640	1.477	437	157	472	168	50997	45531	4.147	1.705	-100	0
2	11	18	"null"	"null"	8090	5180	100	1617	1701	519	173	188	106	100	100	0	1234	1260	314	393	395	91	100	98	0	1.717	1.762	1.760	1.796	1.652	1.950	0.673	80	385	2285	2395	0.780	1444	841	1528	867	136040	100795	14.274	9.505	0	0
2	12	18	"Bex1 protein {Mus musculus}"	"AW536404"	8260	5170	130	257	264	136	179	193	103	39	18	0	359	372	112	383	390	93	17	5	0	-3.250	-7.727	1.634	1.447	4.219	0.095	0.002	120	578	54	74	Error	78	-24	85	-11	31733	44675	0.689	-0.194	-100	0
2	13	18	"null"	"C77557"	8440	5180	90	418	424	218	174	185	98	76	59	0	401	415	110	385	400	93	15	9	0	15.250	8.333	3.887	3.510	3.245	23.593	0.004	52	334	260	280	3.931	244	16	250	30	22022	21561	2.439	0.161	-100	0
2	14	18	"null"	"C81268"	8620	5190	110	2731	2724	836	168	183	108	100	100	0	1983	1962	545	408	421	102	100	100	0	1.627	1.645	1.607	1.678	1.474	1.655	0.810	80	446	4138	4110	0.702	2563	1575	2556	1554	217909	156969	23.528	15.108	0	0
2	15	18	"semaF cytoplasmic domain associated protein 2 {Mus musculus}"	"AU021850"	8800	5170	130	172	188	122	166	186	118	18	6	0	428	439	102	429	433	97	18	4	0	-6.000	2.200	1.320	1.078	4.619	19.299	0.001	120	537	5	32	Error	6	-1	22	10	22598	52646	0.017	0.062	-100	0
2	16	18	"null"	"AU024731"	8990	5170	100	785	799	307	168	193	129	96	90	0	959	978	229	412	416	90	98	95	0	1.128	1.115	1.110	1.048	1.895	1.221	0.501	80	406	1164	1197	0.174	617	547	631	566	63902	78218	4.698	6.244	0	0
2	17	18	"null"	"AU015352"	9160	5170	130	217	237	124	171	198	126	29	10	0	325	344	99	373	373	92	9	2	0	-0.958	-2.276	1.117	1.348	4.181	0.065	0.001	120	591	-2	37	Error	46	-48	66	-29	28404	41246	0.310	-0.315	-100	0
2	18	18	"null"	"AU040759"	9350	5170	70	347	382	151	176	195	124	68	40	0	400	410	106	328	334	92	43	12	0	2.375	2.512	2.233	2.155	3.712	4.313	0.030	32	226	243	288	1.248	171	72	206	82	12235	13107	1.508	0.826	-100	0
2	19	18	"null"	"AU042284"	9520	5160	130	266	293	137	181	201	128	40	15	0	334	336	100	358	364	98	10	0	0	-3.542	-5.091	2.313	1.821	4.246	0.065	0.003	120	485	61	90	Error	85	-24	112	-22	35161	40279	0.719	-0.286	-100	0
2	20	18	"putative {Mus musculus}"	"AW549289"	9700	5170	110	1484	1453	342	163	189	114	100	100	0	1241	1248	247	410	414	102	100	100	0	1.590	1.539	1.491	1.550	1.558	1.591	0.682	80	455	2152	2128	0.669	1321	831	1290	838	116244	99875	11.088	8.176	0	0
2	21	18	"Deoxyribonuclease II precursor (EC 3.1.22.1) (DNase II) (Acid DNase) (Lysosomal DNase II). [Mouse]"	"AW552859"	9880	5170	100	709	714	268	158	188	146	93	80	0	816	852	193	429	428	101	97	88	0	1.424	1.314	1.503	1.283	2.210	1.612	0.381	80	410	938	979	0.510	551	387	556	423	57104	68142	3.603	4.198	-100	0
2	22	18	"blank"	"null"	10060	5170	110	995	1055	348	163	184	105	100	100	0	982	1010	253	409	415	95	100	97	0	1.452	1.484	1.412	1.511	1.743	1.531	0.574	80	420	1405	1493	0.538	832	573	892	601	84415	80774	8.295	6.263	0	0
2	23	18	"aspartate aminotransferase precursor {Mus musculus}"	"AW558443"	10240	5170	120	8394	8225	4411	162	182	112	100	100	0	3299	3369	1647	411	420	91	100	98	0	2.850	2.726	2.702	2.754	1.563	2.759	0.948	120	464	11120	11021	1.511	8232	2888	8063	2958	987051	404263	71.813	32.407	0	0
2	24	18	"A.t.XCP2"	"AF191028"	10420	5160	130	174	227	434	160	179	117	20	4	0	427	431	101	429	429	94	17	5	0	-7.000	33.500	0.898	1.051	5.824	58.085	0.001	120	565	12	69	Error	14	-2	67	2	27209	51680	0.410	0.021	-100	0
2	1	19	"null"	"AI835834"	6280	5350	130	196	223	134	186	214	134	15	7	0	426	437	98	445	452	118	11	0	0	-0.526	-4.625	1.023	1.100	4.016	9.190	0.003	120	553	-9	29	Error	10	-19	37	-8	26740	52420	0.067	-0.127	-100	0
2	2	19	"Ubiquitin-like protein SMT3B (Sentrin 2). [Bovine] {Bos taurus}"	"AI839289"	6450	5360	90	3388	3678	2803	200	224	156	96	90	0	2085	2654	1962	449	446	145	86	76	0	1.949	1.577	1.520	1.713	2.040	1.535	0.834	52	336	4824	5683	0.962	3188	1636	3478	2205	191254	138008	22.141	15.228	-100	0
2	3	19	"putative {Mus musculus}"	"AI837740"	6640	5350	130	185	202	107	184	206	130	15	2	0	457	455	95	436	441	136	10	0	0	0.048	0.947	1.179	1.312	4.665	0.496	0.007	120	517	22	37	-4.392	1	21	18	19	24270	54621	-0.031	0.103	-100	0
2	4	19	"null"	"AI843552"	6820	5350	130	213	225	118	179	202	126	21	6	0	438	438	103	425	432	102	14	3	0	2.615	3.538	1.341	1.375	3.517	2.572	0.064	120	455	47	59	1.387	34	13	46	13	27049	52615	0.183	0.059	-100	0
2	5	19	"putative {Mus musculus}"	"AI847432"	7000	5350	130	244	270	152	177	195	111	35	18	0	440	448	91	421	426	93	21	5	0	3.526	3.444	1.557	1.538	3.628	5.146	0.012	120	529	86	120	1.818	67	19	93	27	32436	53783	0.676	0.237	-100	0
2	6	19	"Unknown (protein for MGC:19443) {Mus musculus}"	"AI849121"	7190	5360	100	2166	2214	760	175	196	116	100	100	0	1360	1374	380	430	433	91	98	98	0	2.141	2.160	2.108	2.209	1.503	2.260	0.756	80	426	2921	2983	1.098	1991	930	2039	944	177104	109912	17.397	10.341	0	0
2	7	19	""	"AI850437"	7370	5360	100	2651	2556	942	169	189	120	100	100	0	1413	1489	493	430	431	93	100	100	0	2.525	2.254	2.449	2.281	1.511	2.296	0.810	80	432	3465	3446	1.336	2482	983	2387	1059	204498	119149	19.725	11.376	0	0
2	8	19	"Unknown (protein for MGC:20497) {Homo sapiens}"	"AI853504"	7550	5370	100	773	853	372	164	183	103	96	88	0	846	871	248	409	417	85	95	90	0	1.394	1.491	1.550	1.435	2.080	1.640	0.532	80	408	1046	1151	0.479	609	437	689	462	68211	69690	6.505	5.341	0	0
2	9	19	"putative {Mus musculus}"	"AI854087"	7720	5370	100	295	313	143	161	184	111	56	30	0	490	475	92	403	420	91	47	10	0	1.540	2.111	1.962	1.746	3.201	9.093	0.006	80	416	221	224	0.623	134	87	152	72	25003	38005	1.162	0.604	-100	0
2	10	19	"Ephrin-A1 precursor (EPH-related receptor tyrosine kinase ligand 1) (LERK-1)"	"AA409240"	7920	5370	70	318	359	179	179	203	117	56	31	0	449	479	128	397	406	99	34	15	0	2.673	2.195	1.667	1.825	2.980	2.825	0.040	32	220	191	262	1.419	139	52	180	82	11486	15323	1.333	0.737	-100	0
2	11	19	"Delta-aminolevulinic acid dehydratase (EC 4.2.1.24) (Porphobilinogen synthase) (ALADH). [Mouse]"	"AW539820"	8080	5350	110	2814	2760	783	182	198	121	100	100	0	1215	1187	296	397	400	94	100	98	0	3.218	3.263	3.428	3.382	1.524	3.411	0.759	80	434	3450	3368	1.686	2632	818	2578	790	220829	94950	21.174	8.372	0	0
2	12	19	"putative {Mus musculus}"	"AW536443"	8260	5350	130	209	224	118	178	199	123	29	5	0	340	340	98	394	407	153	2	0	0	-0.574	-0.852	0.881	1.088	3.792	10.716	0.003	120	481	-23	-8	Error	31	-54	46	-54	26835	40746	0.203	-0.438	-100	0
2	13	19	"null"	"C77617"	8440	5350	130	311	346	194	170	187	105	58	37	0	380	391	107	402	415	153	8	0	0	-6.409	-16.000	1.339	1.812	4.047	0.042	0.002	120	478	119	165	Error	141	-22	176	-11	41522	46972	1.514	-0.157	-100	0
2	14	19	"null"	"C81347"	8620	5350	130	246	252	138	170	190	108	40	20	0	336	352	110	410	417	91	9	2	0	-1.027	-1.414	1.093	1.160	5.329	0.339	0.017	120	455	2	24	Error	76	-74	82	-58	30252	42233	0.574	-0.714	-100	0
2	15	19	"null"	"AU021919"	8800	5350	130	153	168	92	172	191	119	9	2	0	441	443	99	428	426	100	15	3	0	-1.462	-0.267	0.852	0.836	3.551	0.406	0.004	120	495	-6	11	Error	-19	13	-4	15	20139	53115	-0.193	0.170	-100	0
2	16	19	"null"	"AU024798"	8990	5350	100	1268	1295	404	173	192	112	100	100	0	1977	2005	554	399	401	95	100	100	0	0.694	0.699	0.668	0.693	1.581	0.660	0.728	80	411	2673	2728	-0.527	1095	1578	1122	1606	103603	160428	9.848	16.884	0	0
2	17	19	"null"	"AU015450"	9170	5360	100	514	581	320	185	206	126	80	61	0	512	567	221	352	360	93	67	45	0	2.056	1.842	1.851	1.522	2.646	2.038	0.292	80	394	489	611	1.040	329	160	396	215	46477	45373	2.976	2.226	-100	0
2	18	19	"putative {Mus musculus}"	"AU040819"	9360	5340	120	5251	5121	1449	185	212	135	100	99	0	2616	2629	694	350	360	101	98	98	0	2.236	2.166	2.141	2.104	1.547	2.365	0.802	120	485	7332	7215	1.161	5066	2266	4936	2279	614517	315483	36.363	22.465	0	0
2	19	19	"sr104 protein {Mus musculus}"	"AU042367"	9520	5340	120	2591	2594	612	178	201	126	100	100	0	1180	1203	286	376	381	102	99	98	0	3.001	2.921	2.982	2.954	1.421	2.995	0.762	120	443	3217	3243	1.586	2413	804	2416	827	311226	144352	18.992	8.059	0	0
2	20	19	"WNT-4 protein precursor. [Mouse] {Mus musculus}"	"AW549398"	9700	5350	100	528	541	239	169	192	124	85	61	0	628	628	171	402	403	90	77	60	0	1.588	1.646	1.546	1.499	3.198	2.358	0.155	80	379	585	598	0.668	359	226	372	226	43289	50235	2.815	2.500	-100	0
2	21	19	"null"	"AW552922"	9880	5350	120	4029	3778	1338	165	192	154	100	97	0	2951	2858	926	412	413	97	97	97	0	1.522	1.477	1.452	1.423	1.924	1.499	0.862	120	453	6403	6059	0.606	3864	2539	3613	2446	453346	343019	23.286	25.206	0	0
2	22	19	"Unknown (protein for IMAGE:3588380) {Mus musculus}"	"AW555736"	10060	5360	120	3725	3555	979	164	187	111	100	100	0	2944	2751	845	406	411	86	97	93	0	1.403	1.446	1.412	1.579	1.858	1.432	0.849	120	412	6099	5736	0.489	3561	2538	3391	2345	426608	330074	30.342	27.209	0	0
2	23	19	"null"	"null"	10240	5350	120	1647	1596	609	157	177	111	95	94	0	1307	1282	346	406	417	89	98	95	0	1.654	1.643	1.484	1.515	2.079	1.758	0.727	120	409	2391	2315	0.726	1490	901	1439	876	191538	153855	12.784	9.719	0	0
2	24	19	"GenomicDNA"	"null"	10420	5340	130	164	181	94	160	175	108	17	4	0	385	385	92	411	419	92	10	0	0	-0.154	-0.808	1.000	0.878	3.282	0.116	0.002	120	564	-22	-5	Error	4	-26	21	-26	21685	46204	0.056	-0.370	-100	0
2	1	20	"null"	"AI835900"	6280	5530	130	165	192	114	192	217	140	9	3	0	441	456	103	445	447	111	16	1	0	6.750	0.000	1.098	0.948	3.980	11.475	0.000	120	526	-31	11	2.755	-27	-4	0	11	23081	54691	-0.179	0.081	-100	0
2	2	20	"null"	"AI840123"	6460	5530	130	172	194	101	191	213	144	9	0	0	442	446	108	439	436	90	21	5	0	-6.333	0.429	1.190	1.166	3.903	0.012	0.000	120	533	-16	10	Error	-19	3	3	7	23335	53505	-0.132	0.111	-100	0
2	3	20	"unnamed protein product {Homo sapiens}"	"AI840978"	6640	5530	130	200	209	110	189	206	114	20	3	0	430	438	94	437	437	96	15	2	0	-1.571	20.000	0.929	1.180	4.224	67.589	0.000	120	520	4	21	Error	11	-7	20	1	25103	52605	0.026	0.010	-100	0
2	4	20	"Ral guanine nucleotide dissociation stimulator (RalGEF) (RalGDS). [Mouse] {Mus musculus}"	"AI843629"	6820	5530	130	169	186	103	177	196	108	15	5	0	447	447	87	432	436	97	15	3	0	-0.533	0.600	1.029	1.199	3.878	0.043	0.000	120	457	7	24	Error	-8	15	9	15	22286	53645	-0.093	0.113	-100	0
2	5	20	"Similar to leucine-rich neuronal protein {Homo sapiens}"	"AI847464"	7000	5530	130	166	184	115	178	205	147	10	2	0	429	427	92	417	426	97	14	4	0	-1.000	0.600	1.250	1.223	5.057	0.015	0.000	120	510	0	16	Error	-12	12	6	10	22041	51241	-0.143	0.010	-100	0
2	6	20	"alpha1 3-fucosyltransferase IX {Mus musculus}"	"AI849151"	7180	5520	90	2015	1986	619	179	233	219	100	100	0	1178	1177	247	411	419	107	98	98	0	2.394	2.359	2.459	2.370	1.515	2.734	0.717	52	352	2603	2573	1.259	1836	767	1807	766	103256	61223	8.005	7.084	0	0
2	7	20	"UDP-glucuronosyltransferase 8 {Mus musculus}"	"AI850488"	7360	5540	100	420	467	220	172	202	161	68	37	0	653	646	148	430	429	99	73	56	0	1.112	1.366	1.178	1.205	2.371	1.887	0.192	80	441	471	511	0.153	248	223	295	216	37329	51644	1.646	2.192	-100	0
2	8	20	"unnamed protein product {Mus musculus}"	"AI853534"	7550	5540	100	1424	1469	453	171	183	100	100	100	0	1134	1149	247	403	413	90	100	100	0	1.714	1.740	1.848	1.743	1.620	1.964	0.664	80	399	1984	2044	0.777	1253	731	1298	746	117519	91890	12.860	8.178	0	0
2	9	20	"RIKEN cDNA 4833411K15 gene {Mus musculus}"	"AI854112"	7720	5530	130	184	206	137	179	192	100	24	5	0	419	423	94	410	419	91	19	3	0	0.556	2.077	1.143	1.172	3.885	0.127	0.003	120	493	14	40	-0.848	5	9	27	13	24695	50753	0.140	0.044	-100	0
2	10	20	"null"	"AA409509"	7900	5530	130	154	173	97	189	200	107	9	2	0	401	409	91	409	416	98	15	2	0	4.375	100000.000	1.325	1.215	4.014	6.438	0.000	120	520	-43	-16	2.129	-35	-8	-16	0	20756	49064	-0.252	-0.071	-100	0
2	11	20	"null"	"AW540988"	8080	5530	130	185	207	145	193	210	137	11	2	0	383	394	106	410	419	105	10	4	0	0.296	-0.875	1.077	0.976	5.318	5.569	0.009	120	513	-35	-2	-1.755	-8	-27	14	-16	24817	47330	-0.022	-0.238	-100	0
2	12	20	"Prefoldin subunit 6 (Protein Ke2). [Mouse] {Mus musculus}"	"AW536482"	8260	5530	130	151	176	99	188	214	141	6	1	0	390	387	93	410	423	152	5	0	0	1.850	0.522	1.096	1.443	4.069	13.626	0.001	120	510	-57	-35	0.888	-37	-20	-12	-23	21134	46464	-0.270	-0.237	-100	0
2	13	20	"Transmembrane protease  serine 2 (EC 3.4.21.-) (Epitheliasin) (Plasmic transmembrane protein X)."	"C77685"	8440	5530	130	169	179	102	169	189	106	16	3	0	371	376	94	417	422	145	2	0	0	0.000	-0.244	0.937	0.932	4.377	19.361	0.002	120	523	-46	-31	Error	0	-46	10	-41	21530	45131	-0.094	-0.317	-100	0
2	14	20	"null"	"C81435"	8620	5530	130	166	192	115	179	199	112	14	5	0	383	396	96	416	419	86	11	5	0	0.394	-0.650	0.800	0.880	4.461	48.007	0.000	120	479	-46	-7	-1.344	-13	-33	13	-20	23003	47544	-0.062	-0.267	-100	0
2	15	20	"null"	"AU021996"	8800	5530	130	191	201	113	182	203	118	14	4	0	436	442	93	417	421	95	19	6	0	0.474	0.760	0.911	1.027	5.947	0.325	0.009	120	475	28	44	-1.078	9	19	19	25	24076	53092	-0.017	0.221	-100	0
2	16	20	"null"	"AU018338"	8980	5530	130	162	185	119	177	193	111	15	6	0	419	429	91	410	413	97	19	4	0	-1.667	0.421	1.407	1.203	4.656	0.031	0.000	120	518	-6	27	Error	-15	9	8	19	22168	51500	-0.072	0.165	-100	0
2	17	20	"null"	"AU015520"	9160	5530	130	173	200	134	175	193	109	19	9	0	399	406	96	383	390	95	24	4	0	-0.125	1.087	1.422	1.237	3.526	0.002	0.000	120	507	14	48	Error	-2	16	25	23	24000	48697	0.064	0.168	-100	0
2	18	20	"null"	"AU040894"	9340	5530	130	180	201	124	173	199	125	17	5	0	361	383	98	373	377	95	21	2	0	-0.583	2.800	1.174	1.078	3.867	3.140	0.007	120	486	-5	38	Error	7	-12	28	10	24176	45976	0.016	0.063	-100	0
2	19	20	"PIDD {Mus musculus}"	"AU042446"	9520	5530	130	203	235	148	173	197	120	28	10	0	420	417	104	388	391	95	30	5	0	0.938	2.138	1.484	1.477	4.210	0.105	0.005	120	465	62	91	-0.093	30	32	62	29	28181	50061	0.317	0.274	-100	0
2	20	20	"null"	"AW549492"	9700	5530	120	1307	1279	405	173	192	115	99	97	0	942	927	195	408	410	90	98	94	0	2.124	2.131	2.104	2.140	1.837	2.330	0.683	120	455	1668	1625	1.087	1134	534	1106	519	153515	111194	9.452	5.744	0	0
2	21	20	"Ena-VASP-like isoform {Mus musculus}"	"AW553009"	9880	5520	130	158	202	161	170	185	110	20	9	0	433	437	106	415	420	88	24	8	0	-0.667	1.455	1.108	0.865	4.274	8.849	0.003	120	441	6	54	Error	-12	18	32	22	24192	52460	0.155	0.193	-100	0
2	22	20	"nuclear export factor-b {Mus musculus}"	"AW555775"	10060	5520	130	189	214	127	168	191	113	21	10	0	383	393	102	415	422	110	10	1	0	-0.656	-2.091	1.152	1.094	5.347	0.084	0.002	120	451	-11	24	Error	21	-32	46	-22	25637	47186	0.204	-0.264	-100	0
2	23	20	"null"	"AW558669"	10240	5520	130	163	182	105	157	180	109	20	4	0	402	409	92	409	416	92	13	5	0	-0.857	100000.000	1.385	1.154	4.203	12.965	0.001	120	477	-1	25	Error	6	-7	25	0	21886	49110	0.018	-0.076	-100	0
2	24	20	"SalmonSperm"	"null"	10420	5530	130	3067	3454	1244	167	183	108	100	98	0	1818	1937	648	411	417	93	100	99	0	2.061	2.154	2.291	2.125	1.810	2.494	0.694	120	596	4307	4813	1.043	2900	1407	3287	1526	414492	232441	30.287	16.344	0	0
2	1	21	"Unknown (protein for MGC:28783) {Mus musculus}"	"AI836200"	6280	5710	130	192	209	121	193	216	140	10	4	0	421	428	85	433	440	98	12	0	0	0.083	-3.200	0.976	0.860	3.691	51.918	0.000	120	621	-13	11	-3.585	-1	-12	16	-5	25026	51327	-0.050	-0.122	-100	0
2	2	21	"null"	"AI838668"	6460	5710	80	1587	1547	583	198	218	128	100	100	0	1207	1307	440	426	432	98	100	98	0	1.778	1.531	1.455	1.600	1.586	1.618	0.755	52	307	2170	2230	0.831	1389	781	1349	881	80442	67943	10.383	8.929	0	0
2	3	21	"RNA binding motif protein 5 {Mus musculus}"	"AI839071"	6640	5730	100	5793	5767	2454	202	219	122	100	100	0	3482	3472	1666	425	429	103	97	97	0	1.829	1.826	1.889	2.071	1.782	1.766	0.879	80	423	8648	8612	0.871	5591	3057	5565	3047	461366	277782	45.475	29.544	0	0
2	4	21	"Tryptophan 5-monooxygenase (EC 1.14.16.4) (Tryptophan 5-hydroxylase). [Mouse] {Mus musculus}"	"AI842939"	6820	5710	130	241	253	135	186	206	116	29	11	0	420	420	94	423	429	109	10	1	0	-18.333	-22.333	1.554	2.044	6.592	0.000	0.000	120	525	52	64	Error	55	-3	67	-3	30395	50367	0.405	-0.083	-100	0
2	5	21	"Unknown (protein for MGC:7041) {Mus musculus}"	"AI847273"	7000	5710	130	247	295	170	177	195	115	42	24	0	447	463	121	414	423	102	30	11	0	2.121	2.408	1.217	1.272	4.368	7.329	0.005	120	577	103	167	1.085	70	33	118	49	35394	55529	0.870	0.392	-100	0
2	6	21	"putative {Mus musculus}"	"AI844859"	7190	5720	100	2806	2776	773	183	222	197	100	100	0	1559	1510	431	411	420	103	100	98	0	2.285	2.359	2.331	2.468	1.556	2.430	0.790	80	442	3771	3692	1.192	2623	1148	2593	1099	222054	120824	12.964	10.583	0	0
2	7	21	"Splicing factor 3B subunit 4 (Spliceosome associated protein 49) (SAP 49) (SF3b50)"	"AI850375"	7370	5710	100	3157	3265	1106	185	202	113	100	100	0	3856	3897	868	417	419	97	100	100	0	0.864	0.885	0.876	0.850	1.342	0.888	0.757	80	418	6411	6560	-0.211	2972	3439	3080	3480	261169	311764	27.106	35.856	0	0
2	8	21	"PELOTA {Mus musculus}"	"AI852218"	7540	5720	100	2151	2273	745	176	189	104	100	100	0	1488	1401	360	409	411	99	100	98	0	1.830	2.114	2.089	2.147	1.625	2.264	0.735	80	420	3054	3089	0.872	1975	1079	2097	992	181828	112119	20.038	10.000	0	0
2	9	21	"ALR-like protein {Homo sapiens}"	"AI851028"	7720	5710	100	1987	2010	743	181	199	115	100	100	0	1073	1041	298	402	409	87	96	91	0	2.692	2.862	2.964	3.057	1.653	3.062	0.735	80	406	2477	2468	1.428	1806	671	1829	639	160826	83241	15.748	7.264	0	0
2	10	21	"null"	"AA407512"	7900	5710	130	177	217	148	199	208	114	20	7	0	293	307	87	390	396	99	3	0	0	0.227	-0.217	0.534	0.489	3.438	46.071	0.001	120	532	-119	-65	-2.140	-22	-97	18	-83	25993	36816	0.079	-0.899	-100	0
2	11	21	"KIAA0066 {Homo sapiens}"	"AW539640"	8090	5710	110	2925	2913	1025	199	220	138	98	98	0	1764	1774	522	376	388	114	100	97	0	1.964	1.941	1.957	1.900	1.768	1.033	0.203	80	455	4114	4112	0.974	2726	1388	2714	1398	233059	141906	19.514	12.158	0	0
2	12	21	"blank"	"null"	8270	5720	100	570	602	263	185	203	120	90	72	0	467	479	130	388	397	98	42	20	0	4.873	4.582	3.254	3.416	3.361	5.478	0.082	80	435	464	508	2.285	385	79	417	91	48135	38323	3.325	0.837	-100	0
2	13	21	"null"	"C77519"	8470	5730	100	372	404	202	170	185	99	68	50	0	496	515	132	409	407	89	48	27	0	2.322	2.208	1.364	1.521	3.294	4.236	0.059	80	412	289	340	1.215	202	87	234	106	32344	41211	2.212	1.213	-100	0
2	14	21	"heat shock protein 105 kDa alpha {Mus musculus}"	"C81194"	8620	5710	110	2993	3094	816	178	199	112	100	100	0	3497	3602	916	409	409	90	100	100	0	0.912	0.913	0.907	0.912	1.347	0.923	0.831	80	412	5903	6109	-0.134	2815	3088	2916	3193	247535	288152	25.848	35.478	0	0
2	15	21	"null"	"AU021789"	8800	5710	130	246	269	141	182	203	119	35	15	0	362	377	98	397	406	89	9	5	0	-1.829	-4.350	1.221	1.125	4.193	7.911	0.005	120	533	29	67	Error	64	-35	87	-20	32282	45186	0.555	-0.326	-100	0
2	16	21	"null"	"AU024702"	8990	5710	110	482	532	231	177	193	115	91	67	0	655	681	180	397	405	92	90	66	0	1.182	1.250	1.155	1.229	2.875	1.480	0.222	80	436	563	639	0.241	305	258	355	284	42598	54476	2.948	3.000	-100	0
2	17	21	"EMeg32 protein {Mus musculus}"	"AU015271"	9170	5710	100	1538	1509	555	181	199	113	100	98	0	1534	1511	417	400	404	125	100	100	0	1.197	1.195	1.155	1.171	1.700	1.245	0.692	80	386	2491	2439	0.259	1357	1134	1328	1111	120696	120851	11.593	8.856	0	0
2	18	21	"hypothetical protein {Macaca fascicularis}"	"AU040703"	9340	5700	110	1312	1332	384	186	212	136	100	100	0	1026	1058	244	370	373	90	100	100	0	1.716	1.666	1.747	1.674	1.604	1.722	0.650	80	427	1782	1834	0.779	1126	656	1146	688	106539	84650	8.235	7.611	0	0
2	19	21	"null"	"AU042226"	9530	5700	120	1398	1441	368	184	215	137	100	99	0	1090	1131	275	373	380	95	100	99	0	1.693	1.658	1.739	1.690	1.536	1.665	0.720	120	456	1931	2015	0.760	1214	717	1257	758	172936	135768	8.949	7.905	0	0
2	20	21	"null"	"AW549204"	9700	5710	110	1758	1742	596	176	195	112	100	100	0	2483	2567	629	395	401	94	100	100	0	0.758	0.721	0.676	0.696	1.440	0.729	0.804	80	407	3670	3738	-0.400	1582	2088	1566	2172	139365	205398	13.813	23.043	0	0
2	21	21	"null"	"AW552819"	9880	5700	130	172	199	122	168	190	111	18	7	0	400	411	108	411	415	93	16	4	0	-0.364	100000.000	0.988	1.047	4.925	0.047	0.000	120	551	-7	31	Error	4	-11	31	0	23917	49378	0.081	-0.043	-100	0
2	22	21	"Similar to dentatorubral pallidoluysian atrophy {Mus musculus}"	"AW555698"	10060	5710	110	9280	9181	1384	184	206	120	100	100	0	6734	6640	928	407	412	112	100	100	0	1.438	1.443	1.469	1.442	1.165	1.475	0.913	80	455	15423	15230	0.524	9096	6327	8997	6233	734456	531164	74.792	55.607	0	0
2	23	21	"null"	"AW558573"	10240	5710	110	5279	5241	1200	170	196	115	100	100	0	3627	3562	684	412	422	112	100	100	0	1.589	1.610	1.596	1.604	1.224	1.673	0.900	80	455	8324	8221	0.668	5109	3215	5071	3150	419276	284955	43.870	28.036	0	0
2	24	21	"MouseCot-1"	"null"	10420	5720	120	4103	5479	3315	170	191	113	100	100	0	2177	2984	1784	409	415	92	99	98	0	2.225	2.062	2.121	2.193	1.855	2.126	0.776	120	569	5701	7884	1.154	3933	1768	5309	2575	657496	358075	46.796	27.924	-100	0
2	1	22	"Similar to capping protein (actin filament) muscle Z-line  alpha 1 {Mus musculus}"	"AI835778"	6270	5900	80	4007	3812	2087	202	224	142	96	94	0	3507	3086	1521	421	438	135	98	94	0	1.233	1.355	1.306	1.308	1.385	1.403	0.895	52	328	6891	6275	0.302	3805	3086	3610	2665	198229	160495	25.268	19.615	0	0
2	2	22	"Cleavage and polyadenylation specificity factor  100 kDa subunit (CPSF 100 kDa subunit). [Mouse]"	"AI841815"	6460	5900	80	2701	2811	985	204	233	147	100	100	0	2458	2495	756	416	424	110	100	100	0	1.223	1.254	1.236	1.237	1.477	1.297	0.798	52	334	4539	4686	0.290	2497	2042	2607	2079	146156	129750	17.537	18.827	0	0
2	3	22	"Band 4.1-like protein 2 (Generally expressed protein 4.1) (4.1G). [Mouse] {Mus musculus}"	"AI837696"	6640	5900	100	2896	2832	1211	203	225	137	100	100	0	2358	2274	932	410	422	103	97	96	0	1.382	1.410	1.456	1.432	1.420	1.397	0.884	80	418	4641	4493	0.467	2693	1948	2629	1864	226580	181924	19.029	17.981	0	0
2	4	22	"unnamed protein product {Homo sapiens}"	"AI842979"	6830	5880	90	889	887	361	209	224	136	96	88	0	932	950	237	418	424	106	98	92	0	1.323	1.274	1.344	1.180	2.194	1.465	0.451	52	380	1194	1210	0.404	680	514	678	532	46099	49396	4.875	4.962	0	0
2	5	22	"null"	"AI847398"	7020	5890	70	524	490	157	209	218	129	84	53	0	463	456	95	412	430	171	9	0	0	6.176	6.386	2.571	2.909	2.428	10.136	0.014	32	236	366	325	2.627	315	51	281	44	15686	14602	2.109	0.152	-100	0
2	6	22	"putative {Mus musculus}"	"AI844811"	7190	5890	100	792	835	358	177	195	111	98	88	0	1080	1100	323	414	419	132	97	93	0	0.923	0.959	0.917	0.927	2.138	0.937	0.417	80	432	1281	1344	-0.115	615	666	658	686	66788	88022	5.766	5.159	0	0
2	7	22	"null"	"AI850411"	7370	5900	100	1536	1550	633	184	203	119	100	97	0	983	992	301	419	412	86	96	90	0	2.397	2.384	2.303	2.424	1.921	2.555	0.669	80	440	1916	1939	1.261	1352	564	1366	573	123996	79385	11.319	6.744	0	0
2	8	22	"Thrombospondin 3 precursor. [Mouse] {Mus musculus}"	"AI853483"	7550	5890	90	744	781	293	187	210	123	98	88	0	830	871	191	419	413	89	100	98	0	1.355	1.314	1.391	1.263	2.047	1.576	0.490	52	366	968	1046	0.439	557	411	594	452	40635	45280	4.642	5.146	-100	0
2	9	22	"retinoid X receptor beta - mouse"	"AI851061"	7730	5900	100	2154	2143	641	175	199	129	100	100	0	1378	1399	329	407	410	90	100	100	0	2.038	1.984	1.970	1.993	1.525	2.083	0.748	80	431	2950	2960	1.027	1979	971	1968	992	171444	111935	15.070	10.989	0	0
2	10	22	"null"	"AA407619"	7900	5890	130	188	209	131	187	205	135	15	4	0	277	278	91	379	381	94	3	0	0	-0.010	-0.218	0.625	0.637	3.913	31.401	0.000	120	522	-101	-79	Error	1	-102	22	-101	25076	33360	0.030	-1.096	-100	0
2	11	22	"putative {Mus musculus}"	"AW539780"	8080	5890	110	38435	37928	8388	192	225	192	100	100	0	30587	30618	6189	361	367	100	100	100	0	1.265	1.247	1.259	1.248	1.134	1.278	0.948	80	459	68469	67993	0.339	38243	30226	37736	30257	3034246	2449403	196.370	302.510	0	0
2	12	22	"cell proliferation antigen Ki-67 - mouse"	"AW536416"	8270	5890	100	1057	1103	505	177	206	144	98	92	0	2332	2376	617	386	390	93	100	100	0	0.452	0.465	0.441	0.416	1.943	0.444	0.553	80	423	2826	2916	-1.145	880	1946	926	1990	88240	190072	6.229	21.355	0	0
2	13	22	"null"	"C77575"	8460	5900	110	837	889	407	166	187	107	96	91	0	804	828	280	388	389	88	93	83	0	1.613	1.643	1.734	1.703	2.207	1.768	0.448	80	418	1087	1163	0.690	671	416	723	440	71136	66201	6.561	4.989	0	0
2	14	22	"Tyrosine-protein kinase JAK2 (EC 2.7.1.112) (Janus kinase 2) (JAK-2). [Mouse] {Mus musculus}"	"C81284"	8620	5900	110	926	910	350	186	211	129	97	92	0	793	806	273	395	403	100	85	75	0	1.859	1.762	1.781	2.058	2.597	1.756	0.458	80	539	1138	1135	0.895	740	398	724	411	72778	64450	5.419	4.030	0	0
2	15	22	"null"	"AU021863"	8820	5860	80	376	395	160	176	199	125	67	38	0	450	489	161	387	393	87	42	32	0	3.175	2.147	1.656	1.697	4.013	4.459	0.020	52	262	263	321	1.667	200	63	219	102	20536	25417	1.568	1.103	-100	0
2	16	22	"retinoid X receptor interacting protein {Mus musculus}"	"AU024749"	8980	5890	130	231	254	130	175	192	120	31	14	0	368	369	84	401	405	96	5	1	0	-1.697	-2.469	0.964	1.163	4.533	0.000	0.000	120	516	23	47	Error	56	-33	79	-32	30437	44268	0.517	-0.375	-100	0
2	17	22	"RIKEN cDNA 2310046M08 gene {Mus musculus}"	"AU015399"	9160	5890	130	229	260	159	193	218	143	25	9	0	372	376	99	391	397	115	10	0	0	-1.895	-4.467	1.175	1.153	4.759	24.951	0.000	120	604	17	52	Error	36	-19	67	-15	31227	45151	0.294	-0.183	-100	0
2	18	22	"COUP-TFI {Mus musculus}"	"AU040773"	9350	5880	110	1253	1291	411	203	226	152	100	98	0	779	775	243	366	370	97	91	81	0	2.542	2.660	2.618	2.860	2.096	2.945	0.477	80	487	1463	1497	1.346	1050	413	1088	409	103256	61983	7.007	4.175	0	0
2	19	22	"null"	"AU042301"	9530	5870	110	724	741	258	193	218	137	93	83	0	663	683	155	368	375	98	92	73	0	1.800	1.740	1.865	1.748	2.377	2.030	0.363	80	455	826	863	0.848	531	295	548	315	59272	54650	3.818	3.143	-100	0
2	20	22	"null"	"AW549309"	9710	5890	110	493	528	212	180	199	113	91	71	0	491	509	161	394	396	89	53	31	0	3.227	3.026	2.348	2.332	2.957	3.666	0.107	80	476	410	463	1.690	313	97	348	115	42237	40731	2.912	1.270	-100	0
2	21	22	"putative {Mus musculus}"	"AW552870"	9890	5890	110	1250	1242	339	172	197	114	100	100	0	854	869	218	409	409	95	97	92	0	2.422	2.326	2.447	2.347	1.847	2.695	0.445	80	476	1523	1530	1.276	1078	445	1070	460	99360	69516	9.167	4.842	0	0
2	22	22	"blank"	"null"	10070	5890	110	1387	1502	435	190	210	119	100	100	0	1388	1412	308	394	400	92	100	100	0	1.204	1.289	1.307	1.280	1.442	1.322	0.788	80	461	2191	2330	0.268	1197	994	1312	1018	120127	112991	10.857	11.000	0	0
2	23	22	"null"	"AW558457"	10240	5890	110	4077	4057	894	186	205	112	100	100	0	5887	5698	1143	405	412	91	100	100	0	0.710	0.731	0.706	0.730	1.252	0.740	0.871	80	466	9373	9164	-0.495	3891	5482	3871	5293	324555	455828	34.393	58.088	0	0
2	24	22	"SalmonSperm"	"null"	10420	5890	110	2289	2585	1032	191	205	120	100	100	0	1264	1360	366	408	416	92	100	100	0	2.451	2.515	2.491	2.493	1.473	2.904	0.704	80	440	2954	3346	1.293	2098	856	2394	952	206764	108767	19.833	10.261	0	0
2	1	23	"Tropomyosin  fibroblast non-muscle type (Tropomyosin 4) (TM30-PL). [Pig] {Sus scrofa}"	"AI835858"	6270	6080	100	4672	5520	4307	206	241	183	97	95	0	7378	8009	5881	431	439	112	100	100	0	0.643	0.701	0.693	0.681	2.091	0.706	0.934	80	453	11413	12892	-0.637	4466	6947	5314	7578	441594	640681	28.847	67.589	0	0
2	2	23	"Matrilin-2 precursor. [Mouse] {Mus musculus}"	"AI841835"	6460	6080	90	8590	8153	2621	204	262	243	100	100	0	3024	3035	881	431	445	113	100	100	0	3.234	3.053	3.096	3.059	1.314	3.153	0.894	52	384	10979	10553	1.693	8386	2593	7949	2604	423939	157832	32.473	22.920	0	0
2	3	23	"null"	"AI840935"	6640	6070	130	248	292	174	202	225	139	25	13	0	438	448	117	422	427	97	20	6	0	2.875	3.462	2.049	1.789	4.616	6.082	0.014	120	584	62	116	1.524	46	16	90	26	35084	53801	0.482	0.216	-100	0
2	4	23	"bG174L6.1 (translocated promoter region (to activated MET oncogene)) {Homo sapiens}"	"AI843564"	6820	6080	90	5329	5417	1499	202	226	151	100	100	0	4581	4552	1203	426	428	98	100	100	0	1.234	1.264	1.275	1.270	1.287	0.857	0.533	52	376	9282	9341	0.303	5127	4155	5215	4126	281660	236684	34.377	42.082	0	0
2	5	23	"unnamed protein product {Homo sapiens}"	"AI847440"	7000	6080	90	3822	3665	1167	200	223	151	100	100	0	3090	3005	958	421	417	88	100	100	0	1.357	1.341	1.346	1.354	1.295	1.357	0.888	52	408	6291	6049	0.440	3622	2669	3465	2584	190554	156256	22.795	29.409	0	0
2	6	23	"Annexin A7 (Annexin VII) (Synexin). [Mouse] {Mus musculus}"	"AI849129"	7200	6070	100	3464	3335	953	194	210	112	100	100	0	1905	1889	554	412	414	93	100	100	0	2.190	2.127	2.084	2.194	1.447	2.137	0.844	80	477	4763	4618	1.131	3270	1493	3141	1477	266839	151095	27.902	15.860	0	0
2	7	23	"putative {Mus musculus}"	"AI850453"	7380	6070	100	738	750	330	190	208	120	90	83	0	629	648	167	418	419	96	77	55	0	2.597	2.435	2.483	2.466	2.421	3.226	0.272	80	427	759	790	1.377	548	211	560	230	59991	51823	4.517	2.385	-100	0
2	8	23	"null"	"AI853513"	7550	6080	100	2917	2921	983	190	212	121	100	100	0	2089	2085	651	418	418	91	98	98	0	1.632	1.638	1.635	1.690	1.580	1.687	0.814	80	407	4398	4398	0.707	2727	1671	2731	1667	233654	166829	22.388	18.319	0	0
2	9	23	"ciliary dynein heavy chain 7 {Homo sapiens}"	"AI854093"	7730	6090	110	1162	1191	380	176	192	112	100	100	0	992	981	245	405	408	96	96	92	0	1.680	1.762	1.743	1.879	1.903	1.861	0.646	80	432	1573	1591	0.748	986	587	1015	576	95256	78493	8.920	5.969	0	0
2	10	23	"erythroid membrane-associated protein ERMAP {Mus musculus}"	"AA409279"	7900	6070	130	182	215	139	190	215	159	11	2	0	291	297	82	384	386	92	4	0	0	0.086	-0.287	0.770	0.725	4.084	29.890	0.000	120	539	-101	-62	-3.539	-8	-93	25	-87	25836	35657	0.000	-0.967	-100	0
2	11	23	"Ubiquinol-cytochrome C reductase complex 11 kDa protein  mitochondrial precursor (EC 1.10.2.2)"	"AW540941"	8090	6060	110	3861	3711	942	196	239	220	100	100	0	1797	1783	426	376	377	93	100	97	0	2.579	2.498	2.551	2.541	1.386	2.618	0.840	80	422	5086	4922	1.367	3665	1421	3515	1407	296858	142673	15.782	15.118	0	0
2	12	23	"null"	"null"	8260	6070	130	193	217	134	176	202	173	15	3	0	328	334	93	377	379	91	9	0	0	-0.347	-0.953	0.902	1.003	3.196	0.060	0.002	120	541	-32	-2	Error	17	-49	41	-43	26092	40108	0.087	-0.495	-100	0
2	13	23	"null"	"C77631"	8440	6070	130	282	327	187	180	208	136	43	22	0	349	350	109	366	377	100	10	5	0	-6.000	-9.187	1.236	1.380	5.330	0.080	0.006	120	574	85	131	Error	102	-17	147	-16	39236	41985	0.875	-0.270	-100	0
2	14	23	"null"	"C81364"	8650	6100	70	564	551	195	227	254	159	78	50	0	390	401	105	390	407	128	15	0	0	100000.000	29.455	3.603	4.506	2.513	6.306	0.019	32	198	337	335	16.610	337	0	324	11	17636	12816	1.868	-0.047	-100	0
2	15	23	"probable pol polyprotein-related protein 4 - rat"	"AU021938"	8800	6070	130	266	306	183	190	213	126	39	17	0	426	715	2994	400	406	99	29	10	0	2.923	0.368	1.466	1.382	4.152	0.003	0.001	120	593	102	431	1.547	76	26	116	315	36768	85760	0.738	3.121	-100	0
2	16	23	"null"	"AU018267"	8990	6070	120	6315	7527	3556	182	208	129	100	100	0	5618	6536	3143	402	410	90	99	99	0	1.176	1.197	1.176	1.192	1.409	1.188	0.825	120	472	11349	13479	0.234	6133	5216	7345	6134	903228	784297	56.736	68.067	0	0
2	17	23	"null"	"AU015470"	9150	6080	70	352	382	138	195	236	161	46	18	0	465	478	107	397	401	94	37	15	0	2.309	2.309	1.636	1.318	2.872	14.057	0.006	32	220	225	268	1.207	157	68	187	81	12212	15295	0.907	0.819	-100	0
2	18	23	"null"	"AU040829"	9350	6070	100	558	585	228	202	227	149	86	60	0	382	395	130	379	381	99	18	8	0	118.667	23.938	3.515	3.945	3.338	20.047	0.005	80	425	359	399	6.891	356	3	383	16	46818	31588	2.403	0.141	-100	0
2	19	23	"null"	"AU042389"	9520	6070	120	1434	1451	452	198	222	134	100	100	0	1165	1174	309	376	383	95	98	98	0	1.567	1.570	1.560	1.589	1.686	1.629	0.676	120	488	2025	2051	0.648	1236	789	1253	798	174117	140930	9.172	8.326	0	0
2	20	23	"putative {Mus musculus}"	"AW549430"	9700	6080	120	2101	2104	639	186	206	118	99	99	0	1830	1688	546	387	394	93	96	95	0	1.327	1.474	1.504	1.550	2.023	1.456	0.770	120	458	3358	3219	0.408	1915	1443	1918	1301	252536	202575	16.085	13.914	0	0
2	21	23	"PTPL1-associated RhoGAP {Homo sapiens}"	"AW552948"	9870	6070	110	4727	4636	1036	184	211	138	100	100	0	3195	3211	670	401	404	94	100	100	0	1.626	1.584	1.602	1.581	1.296	1.667	0.865	80	442	7337	7262	0.701	4543	2794	4452	2810	370891	256860	32.065	29.862	0	0
2	22	23	"null"	"AW555748"	10060	6080	120	11583	10809	3209	173	199	129	100	100	0	7715	7281	2149	395	400	93	100	100	0	1.559	1.545	1.492	1.561	1.355	1.557	0.936	120	503	18730	17522	0.640	11410	7320	10636	6886	1297135	873674	82.248	73.989	0	0
2	23	23	"CMP-N-acetylneuraminate-beta-1 4-galactoside alpha-2 3- sialyltransferase (EC 2.4.99.6)"	"AW558614"	10230	6070	110	2544	2596	680	178	197	116	100	100	0	1453	1511	356	392	398	91	100	100	0	2.230	2.161	2.131	2.178	1.405	2.280	0.809	80	442	3427	3537	1.157	2366	1061	2418	1119	207674	120880	20.681	12.231	0	0
2	24	23	"MouseCot-1"	"null"	10420	6050	130	3253	5024	3368	187	214	159	97	95	0	2093	3085	1813	408	413	91	99	98	0	1.820	1.807	1.819	1.675	2.073	2.045	0.765	120	616	4751	7514	0.864	3066	1685	4837	2677	602852	370145	30.252	29.363	-100	0
2	1	24	"formin binding protein 30 {Mus musculus}"	"AI835645"	6280	6250	130	193	210	119	195	231	174	11	0	0	427	429	86	420	428	100	17	0	0	-0.286	1.667	1.941	1.352	4.876	12.296	0.002	120	675	5	24	Error	-2	7	15	9	25194	51471	-0.121	0.010	-100	0
2	2	24	"Unknown (protein for MGC:11610) {Mus musculus}"	"AI840132"	6460	6270	80	1818	1841	581	201	224	126	100	100	0	1405	1415	353	433	436	100	100	100	0	1.664	1.670	1.579	1.663	1.587	1.713	0.649	52	314	2589	2622	0.734	1617	972	1640	982	95732	73566	12.833	9.790	0	0
2	3	24	"null"	"AI841037"	6640	6250	130	211	221	126	198	224	156	15	2	0	440	441	96	424	434	99	20	2	0	0.813	1.353	1.526	1.240	4.964	0.109	0.001	120	661	29	40	-0.300	13	16	23	17	26574	52899	-0.019	0.071	-100	0
2	4	24	"putative {Mus musculus}"	"AI843644"	6820	6250	90	2963	2983	836	201	245	207	100	100	0	1452	1419	355	424	428	100	100	100	0	2.687	2.796	2.901	2.827	1.480	3.094	0.778	52	382	3790	3777	1.426	2762	1028	2782	995	155138	73772	13.227	9.910	0	0
2	5	24	"afadin {Mus musculus}"	"AI847477"	7010	6260	90	888	936	548	186	211	143	100	86	0	954	1012	298	424	440	300	86	36	0	1.325	1.276	1.040	1.194	2.172	0.738	0.162	52	408	1232	1338	0.405	702	530	750	588	48658	52613	5.070	1.907	0	0
2	6	24	"Similar to serine/threonine kinase 24 (Ste20  yeast homolog) {Mus musculus}"	"AI849159"	7190	6260	90	870	886	308	201	217	117	98	92	0	888	899	237	423	428	99	100	90	0	1.439	1.439	1.464	1.425	2.035	1.549	0.471	52	395	1134	1161	0.525	669	465	685	476	46065	46732	5.718	4.758	0	0
2	7	24	"putative {Mus musculus}"	"AI850505"	7370	6270	100	3966	4079	1171	186	210	120	100	100	0	3298	3278	842	414	420	99	100	100	0	1.311	1.359	1.382	1.363	1.371	1.385	0.869	80	464	6664	6757	0.390	3780	2884	3893	2864	326342	262216	32.242	28.869	0	0
2	8	24	"null"	"AI853542"	7540	6250	130	253	277	151	179	200	122	36	15	0	435	444	110	411	417	99	23	8	0	3.083	2.970	1.052	0.931	4.692	0.024	0.000	120	635	98	131	1.624	74	24	98	33	33199	53267	0.631	0.273	-100	0
2	9	24	"putative {Mus musculus}"	"AI854118"	7740	6250	100	2328	2266	808	182	199	114	100	100	0	1803	1827	485	402	407	94	100	98	0	1.532	1.462	1.343	1.458	1.553	1.577	0.742	80	447	3547	3509	0.615	2146	1401	2084	1425	181277	146185	18.132	15.106	0	0
2	10	24	"Bifunctional aminoacyl-tRNA synthetase [Includes: Glutamyl-tRNA synthetase (EC 6.1.1.17)"	"AA409448"	7920	6250	110	1280	1328	803	186	207	118	96	91	0	971	1129	609	393	402	93	90	86	0	1.893	1.552	1.600	1.781	3.254	1.650	0.363	80	472	1672	1878	0.920	1094	578	1142	736	106221	90352	9.500	7.817	0	0
2	11	24	"putative {Mus musculus}"	"AW541013"	8090	6250	120	6326	6274	2579	188	214	150	100	99	0	3432	3389	1216	391	398	90	98	97	0	2.018	2.030	1.921	2.017	1.845	2.172	0.820	120	584	9179	9084	1.013	6138	3041	6086	2998	752879	406668	40.400	33.233	0	0
2	12	24	"null"	"null"	8260	6250	90	349	425	285	182	199	132	57	32	0	453	637	560	384	387	89	44	32	0	2.420	0.960	1.099	0.859	4.667	0.861	0.149	52	336	236	496	1.275	167	69	243	253	22078	33129	1.712	2.809	-100	0
2	13	24	"null"	"C77701"	8440	6250	130	260	293	180	181	204	129	37	19	0	305	328	118	361	374	98	16	5	0	-1.411	-3.394	0.979	1.336	3.829	0.129	0.012	120	607	23	79	Error	79	-56	112	-33	35158	39417	0.690	-0.469	-100	0
2	14	24	"null"	"C81458"	8620	6250	130	251	295	164	175	203	126	40	18	0	355	375	153	382	391	101	11	3	0	-2.815	-17.143	1.382	1.137	4.163	12.808	0.002	120	594	49	113	Error	76	-27	120	-7	35365	44963	0.730	-0.158	-100	0
2	15	24	"null"	"AU022036"	8800	6250	130	253	277	146	181	204	120	40	12	0	372	371	97	401	404	92	10	4	0	-2.483	-3.200	1.583	1.576	5.766	0.191	0.013	120	594	43	66	Error	72	-29	96	-30	33185	44579	0.608	-0.359	-100	0
2	16	24	"null"	"AU018365"	8990	6230	110	445	479	217	186	216	131	80	50	0	608	619	157	395	402	90	80	56	0	1.216	1.308	1.175	1.281	3.140	2.101	0.133	80	452	472	517	0.282	259	213	293	224	38302	49540	2.008	2.411	-100	0
2	17	24	"VPS26 protein homolog (H<beta>58 protein) (H beta 58). [Mouse] {Mus musculus}"	"AU015537"	9170	6250	120	4244	4049	1544	183	211	129	98	97	0	3026	2997	1013	392	402	95	99	98	0	1.542	1.484	1.552	1.475	1.582	1.529	0.850	120	575	6695	6471	0.625	4061	2634	3866	2605	485930	359647	29.752	27.316	0	0
2	18	24	"Apoptosis-associated speck-like protein containing a CARD (mASC) (PYCARD). [Mouse] {Mus musculus}"	"AU040917"	9340	6250	130	204	224	142	185	213	130	20	9	0	382	391	102	386	397	98	16	4	0	-4.750	7.800	1.287	1.234	4.326	14.875	0.002	120	573	15	44	Error	19	-4	39	5	26931	46959	0.085	-0.061	-100	0
2	19	24	"null"	"AU042475"	9520	6250	130	220	244	177	185	209	125	25	9	0	382	401	120	399	412	96	15	6	0	-2.059	29.500	0.828	1.213	4.261	0.095	0.004	120	551	18	61	Error	35	-17	59	2	29223	48176	0.280	-0.115	-100	0
2	20	24	"Similar to CHMP1.5 protein {Mus musculus}"	"AW549521"	9700	6250	120	3629	3546	1049	194	216	129	99	97	0	2274	2312	549	405	414	98	100	99	0	1.838	1.758	1.751	1.670	1.852	1.867	0.799	120	525	5304	5259	0.878	3435	1869	3352	1907	425579	277415	25.814	19.367	0	0
2	21	24	"Voltage-dependent anion-selective channel protein 3 (VDAC-3) (mVDAC3)"	"AW553043"	9880	6250	110	9593	9160	2007	185	219	188	100	100	0	7909	7717	1364	404	411	99	100	100	0	1.254	1.227	1.226	1.215	1.172	1.279	0.910	80	484	16913	16288	0.326	9408	7505	8975	7313	732810	617382	47.559	73.798	0	0
2	22	24	"null"	"AW555785"	10060	6250	120	876	910	328	175	200	126	98	96	0	773	784	196	395	398	97	92	88	0	1.854	1.889	1.874	1.893	2.179	2.191	0.417	120	550	1079	1124	0.891	701	378	735	389	109198	94119	5.635	3.979	0	0
2	23	24	"putative {Mus musculus}"	"AW558692"	10240	6250	110	2724	2748	653	173	201	123	100	100	0	3217	3205	714	385	394	92	100	100	0	0.901	0.913	0.897	0.912	1.310	0.902	0.873	80	485	5383	5395	-0.151	2551	2832	2575	2820	219804	256379	20.707	30.554	0	0
2	24	24	"DMSOBuffer"	"null"	10420	6240	130	184	205	119	174	202	146	13	5	0	374	372	93	401	407	99	10	0	0	-0.370	-1.069	0.965	0.947	5.444	22.150	0.002	120	718	-17	2	Error	10	-27	31	-29	24621	44639	0.021	-0.354	-100	0
3	1	1	"A.t.LTP4"	"AF159801"	10800	2090	130	154	170	91	167	177	97	17	1	0	515	521	96	527	531	100	14	3	0	1.083	-0.500	1.118	1.201	3.985	0.308	0.000	120	589	-25	-3	0.115	-13	-12	3	-6	20405	62540	-0.072	-0.100	-100	0
3	2	1	"putative {Mus musculus}"	"AI836638"	10980	2090	130	163	163	89	154	170	93	12	4	0	517	524	105	534	534	103	12	2	0	-0.529	-0.900	0.860	0.834	4.026	0.102	0.000	120	534	-8	-1	Error	9	-17	9	-10	19522	62933	-0.075	-0.097	-100	0
3	3	1	"D3Mm3e {Mus musculus}"	"AI839691"	11160	2090	130	177	189	103	155	172	94	25	9	0	535	543	106	530	532	108	17	5	0	4.400	2.615	0.981	1.123	4.893	4.705	0.002	120	534	27	47	2.138	22	5	34	13	22623	65136	0.181	0.102	-100	0
3	4	1	"Unknown (protein for IMAGE:3990036) {Mus musculus}"	"AI845707"	11340	2090	130	150	165	86	166	178	96	12	3	0	509	513	94	525	530	104	9	2	0	1.000	0.083	0.819	0.888	4.311	0.376	0.005	120	534	-32	-13	0.000	-16	-16	-1	-12	19837	61538	-0.135	-0.163	-100	0
3	5	1	"casein kinase 1 delta {Rattus norvegicus}"	"AI846289"	11520	2090	130	171	190	104	169	182	97	24	8	0	537	540	97	530	530	100	17	3	0	0.286	2.100	0.993	1.099	5.752	0.689	0.001	120	543	9	31	-1.807	2	7	21	10	22788	64821	0.082	0.100	-100	0
3	6	1	"null"	"AI847670"	11700	2090	130	162	173	93	172	184	95	15	2	0	502	508	101	521	527	101	15	1	0	0.526	-0.077	0.708	0.855	3.295	0.724	0.006	120	602	-29	-12	-0.926	-10	-19	1	-13	20728	60999	-0.116	-0.188	-100	0
3	7	1	"DNA-directed RNA polymerase II 16 kDa polypeptide (EC 2.7.7.6) (RPB4). [Human] {Homo sapiens}"	"AI844606"	11880	2090	130	176	178	95	169	180	91	16	6	0	497	509	99	520	528	100	12	2	0	-0.304	-0.818	0.970	0.895	3.957	2.884	0.002	120	543	-16	-2	Error	7	-23	9	-11	21341	61069	-0.022	-0.190	-100	0
3	8	1	"null"	"AI853363"	12060	2090	130	168	186	99	175	185	99	14	5	0	533	538	125	507	518	100	22	9	0	-0.269	0.355	0.924	0.958	3.673	0.173	0.000	120	528	19	42	Error	-7	26	11	31	22288	64587	0.010	0.200	-100	0
3	9	1	"Ras-related protein Rab-33A (Small GTP-binding protein S10). [Mouse] {Mus musculus}"	"AI854023"	12240	2080	130	159	182	92	168	188	108	16	1	0	533	531	112	511	513	99	24	5	0	-0.409	0.700	0.846	0.815	4.087	0.325	0.002	120	528	13	34	Error	-9	22	14	20	21789	63686	-0.056	0.182	-100	0
3	10	1	"null"	"AI850981"	12420	2080	130	154	162	81	169	304	1905	0	0	0	519	515	96	521	646	1598	0	0	0	7.500	1.167	0.933	1.095	4.645	0.122	0.000	120	581	-17	-13	2.907	-15	-2	-7	-6	19465	61813	-0.075	-0.082	-100	0
3	11	1	"Similar to conserved membrane protein at 44E {Mus musculus}"	"AW537951"	12600	2080	130	155	174	97	176	200	216	4	0	0	467	475	118	519	589	1090	0	0	0	0.404	0.045	0.570	0.614	4.071	7.751	0.001	120	530	-73	-46	-1.308	-21	-52	-2	-44	20843	57035	-0.120	-0.105	-100	0
3	12	1	"ribosomal protein S15  cytosolic [validated] - human"	"AW544444"	12780	2080	130	163	166	92	173	184	98	10	2	0	510	513	96	507	506	100	15	3	0	-3.333	-1.167	0.879	0.920	4.925	0.334	0.001	120	566	-7	-1	Error	-10	3	-7	6	19926	61520	-0.184	0.070	-100	0
3	13	1	"null"	"null"	12960	2080	130	166	182	93	161	179	93	21	4	0	512	517	92	508	510	103	13	4	0	1.250	2.333	1.130	1.042	4.259	0.174	0.001	120	530	9	30	0.322	5	4	21	9	21843	61995	0.032	0.068	-100	0
3	14	1	"null"	"C79169"	13140	2080	130	170	193	110	153	174	97	25	7	0	467	463	96	513	512	101	4	0	0	-0.370	-0.800	0.726	0.813	3.323	1.375	0.004	120	539	-29	-10	Error	17	-46	40	-50	23104	55520	0.196	-0.485	-100	0
3	15	1	"Insulin-induced protein 1 (Insulin-induced growth response protein CL- 6)"	"C86497"	13320	2080	130	142	161	106	161	179	101	13	5	0	513	515	99	515	511	99	13	1	0	9.500	0.000	0.933	0.934	3.775	0.148	0.000	120	519	-21	0	3.248	-19	-2	0	0	19260	61757	-0.178	0.040	-100	0
3	16	1	"null"	"AU023262"	13500	2080	130	207	223	133	161	179	101	26	14	0	419	423	118	499	495	101	7	2	0	-0.575	-0.816	0.738	0.999	5.212	0.092	0.000	120	555	-34	-14	Error	46	-80	62	-76	26700	50750	0.436	-0.713	-100	0
3	17	1	"null"	"AU020237"	13680	2080	130	175	190	98	170	183	96	20	7	0	501	503	110	491	495	98	20	4	0	0.500	1.667	0.911	0.874	4.353	0.340	0.001	120	520	15	32	-1.000	5	10	20	12	22752	60310	0.073	0.082	-100	0
3	18	1	"unnamed protein product {Homo sapiens}"	"AU017070"	13860	2080	130	160	177	94	163	181	94	16	6	0	471	464	105	493	500	95	12	0	0	0.136	-0.483	0.569	0.755	5.736	0.768	0.003	120	514	-25	-15	-2.874	-3	-22	14	-29	21204	55675	-0.043	-0.379	-100	0
3	19	1	"null"	"AU044662"	14040	2080	130	161	177	90	152	173	99	20	4	0	524	518	98	505	513	102	18	2	0	0.474	1.923	0.852	0.926	4.587	0.433	0.004	120	547	28	38	-1.078	9	19	25	13	21208	62133	0.040	0.049	-100	0
3	20	1	"null"	"AW546889"	14230	2090	100	1165	1157	391	164	180	105	100	98	0	1716	1785	424	496	503	114	100	100	0	0.820	0.770	0.787	0.740	1.565	0.737	0.733	80	439	2221	2282	-0.285	1001	1220	993	1289	92546	142784	9.305	11.246	0	0
3	21	1	"IL-1Rrp2 {Mus musculus}"	"AW551444"	14400	2080	130	168	182	110	164	185	109	16	5	0	505	517	99	509	512	123	13	1	0	-1.000	2.250	1.085	1.393	4.533	3.802	0.001	120	582	0	26	Error	4	-4	18	8	21869	62096	-0.028	0.041	-100	0
3	22	1	"Similar to gamma-tubulin complex protein 2 {Mus musculus}"	"AW554223"	14580	2080	130	159	187	118	159	178	104	20	7	0	487	483	93	514	514	100	9	0	0	0.000	-0.903	0.667	0.682	4.996	4.513	0.000	120	582	-27	-3	Error	0	-27	28	-31	22406	58010	0.087	-0.310	-100	0
3	23	1	"null"	"AW556985"	14760	2080	110	3025	2875	700	157	182	128	100	100	0	1924	1889	311	506	511	102	100	100	0	2.023	1.965	2.012	1.942	1.380	2.131	0.829	80	476	4286	4101	1.016	2868	1418	2718	1383	229985	151136	21.039	13.510	0	0
3	24	1	"peroxisome proliferator-activated receptor binding protein {Mus musculus}"	"AW741846"	14940	2080	130	176	188	108	158	178	117	20	5	0	502	500	94	484	489	103	12	2	0	1.000	1.875	1.440	1.337	4.084	0.708	0.001	120	735	36	46	0.000	18	18	30	16	22556	60044	0.085	0.107	-100	0
3	1	2	"A.t.LTP6"	"AF159803"	10800	2270	130	157	179	102	166	178	96	17	5	0	532	526	98	522	522	100	16	2	0	-0.900	3.250	0.856	1.148	4.578	0.555	0.001	120	512	1	17	Error	-9	10	13	4	21467	63092	0.010	0.040	-100	0
3	2	2	"null"	"AI836680"	10980	2270	130	160	161	84	157	172	92	12	3	0	502	511	99	526	523	100	13	0	0	-0.125	-0.267	0.776	0.737	4.299	0.188	0.002	120	457	-21	-11	Error	3	-24	4	-15	19260	61331	-0.120	-0.120	-100	0
3	3	2	"protein kinase  cAMP dependent regulatory  type 1  alpha {Mus musculus}"	"AI839811"	11160	2270	130	151	164	88	157	176	97	16	3	0	512	519	99	510	516	105	15	3	0	-3.000	0.778	0.844	0.941	4.554	0.327	0.002	120	513	-4	16	Error	-6	2	7	9	19706	62250	-0.124	0.029	-100	0
3	4	2	"brain-derived neurotrophic factor receptor precursor  short splice form - mouse"	"AI843376"	11340	2270	130	152	183	101	160	177	99	24	5	0	478	481	98	504	515	104	10	2	0	0.308	-1.000	0.966	0.851	3.924	2.348	0.002	120	466	-34	0	-1.700	-8	-26	23	-23	21908	57751	0.061	-0.327	-100	0
3	5	2	"Megakaryocyte-associated tyrosine-protein kinase (EC 2.7.1.112) (Tyrosine-protein kinase CTK)"	"AI846340"	11520	2270	130	168	186	96	170	187	125	16	0	0	513	517	104	501	516	231	3	0	0	-0.167	1.000	0.786	0.789	4.059	57.047	0.001	120	558	10	32	Error	-2	12	16	16	22358	61987	-0.008	0.004	-100	0
3	6	2	"Bcl-2-related ovarian killer protein {Rattus norvegicus}"	"AI847702"	11710	2290	80	1180	1262	585	174	189	143	98	88	0	833	1444	3102	493	518	303	57	28	0	2.959	1.144	2.527	2.574	3.410	0.062	0.043	52	298	1346	2039	1.565	1006	340	1088	951	65635	75077	7.503	3.056	-100	0
3	7	2	"null"	"AI848945"	11880	2270	130	162	173	90	161	175	96	15	4	0	522	521	97	497	509	110	17	3	0	0.040	0.500	1.000	1.213	4.973	14.396	0.000	120	499	26	36	-4.644	1	25	12	24	20745	62571	-0.021	0.109	-100	0
3	8	2	"putative {Mus musculus}"	"AI853396"	12060	2270	130	170	190	108	163	173	96	21	7	0	505	511	122	492	501	110	20	4	0	0.538	1.421	0.904	0.839	4.161	0.920	0.004	120	499	20	46	-0.893	7	13	27	19	22808	61359	0.177	0.091	-100	0
3	9	2	"Mothers against decapentaplegic homolog 7 (SMAD 7) (Mothers against DPP homolog 7) (Smad7) (Madh8)."	"AI854047"	12240	2260	130	178	191	97	168	182	102	18	5	0	504	503	94	493	500	99	15	2	0	0.909	2.300	1.075	1.292	3.961	0.962	0.012	120	545	21	33	-0.138	10	11	23	10	22965	60394	0.088	0.030	-100	0
3	10	2	"polyhomeotic 2 {Mus musculus}"	"AI854599"	12440	2280	90	1173	1440	846	173	370	2451	9	0	0	1102	1170	444	506	715	2056	0	0	0	1.678	1.908	1.806	1.879	2.233	1.348	0.554	52	350	1596	1931	0.747	1000	596	1267	664	74905	60843	0.437	0.221	-100	0
3	11	2	"putative {Mus musculus}"	"AW538008"	12600	2260	130	162	171	92	171	311	2015	0	0	0	482	492	105	502	645	1692	0	0	0	0.450	0.000	0.926	1.037	3.803	2.870	0.893	120	519	-29	-10	-1.152	-9	-20	0	-10	20514	59051	-0.069	-0.090	-100	0
3	12	2	"transcription factor ELYS {Mus musculus}"	"AW544529"	12790	2280	100	2106	2149	790	163	179	94	100	100	0	1740	1790	709	476	488	104	93	88	0	1.537	1.511	1.454	1.632	2.053	1.452	0.772	80	362	3207	3300	0.620	1943	1264	1986	1314	171928	143179	20.957	12.519	0	0
3	13	2	"cytokeratin EndoA - mouse"	"AW537584"	12960	2260	130	214	256	178	161	179	95	40	24	0	436	437	92	487	488	101	5	0	0	-1.039	-1.900	0.899	1.117	4.727	17.394	0.001	120	524	2	45	Error	53	-51	95	-50	30674	52447	0.811	-0.505	-100	0
3	14	2	"hypothetical protein {Homo sapiens}"	"C79226"	13160	2260	110	3932	3879	1063	162	178	105	100	100	0	2804	2713	674	488	490	103	100	100	0	1.628	1.671	1.691	1.690	1.313	1.784	0.825	80	436	6086	5942	0.703	3770	2316	3717	2225	310356	217045	35.248	21.583	0	0
3	15	2	"null"	"C86562"	13320	2260	130	196	205	100	161	176	100	30	5	0	404	410	114	482	486	101	7	2	0	-0.449	-0.611	0.682	0.670	4.390	3.405	0.004	120	576	-43	-28	Error	35	-78	44	-72	24617	49178	0.290	-0.752	-100	0
3	16	2	"null"	"AU023327"	13530	2270	100	609	657	298	162	178	92	96	83	0	586	606	186	475	471	96	52	33	0	4.027	3.779	2.932	2.864	3.287	3.735	0.161	80	375	558	626	2.010	447	111	495	131	52543	48464	5.207	1.406	-100	0
3	17	2	"null"	"AU020355"	13680	2260	130	269	293	181	165	177	89	55	31	0	456	478	151	476	477	100	20	9	0	-5.200	64.000	1.343	1.376	4.387	4.919	0.004	120	491	84	130	Error	104	-20	128	2	35130	57316	1.303	0.010	-100	0
3	18	2	"null"	"AU017163"	13880	2260	120	591	614	240	161	175	89	93	86	0	595	592	144	467	475	101	57	27	0	3.359	3.624	2.540	2.796	2.602	3.642	0.176	120	444	558	578	1.748	430	128	453	125	73647	71088	4.933	1.158	-100	0
3	19	2	"null"	"AU044767"	14040	2260	130	241	296	201	157	174	93	49	33	0	489	498	115	480	559	1512	0	0	0	9.333	7.722	1.630	1.635	3.467	362.444	0.001	120	465	93	157	3.222	84	9	139	18	35544	59703	1.312	-0.040	-100	0
3	20	2	"carbonate dehydratase-related protein - mouse"	"AW546993"	14220	2280	110	1255	1290	329	168	186	102	100	100	0	1154	1160	228	485	567	1518	0	0	0	1.625	1.662	1.619	1.724	1.673	1.787	0.664	80	461	1756	1797	0.700	1087	669	1122	675	103181	92801	10.824	0.391	-100	0
3	21	2	"CMP-N-acetylneuraminic acid synthetase {Mus musculus}"	"AW551537"	14400	2270	110	5810	5656	963	183	202	153	100	100	0	2574	2528	403	493	503	118	100	100	0	2.704	2.689	2.700	2.712	1.259	2.892	0.845	80	454	7708	7508	1.435	5627	2081	5473	2035	452496	202224	35.647	17.161	0	0
3	22	2	"Zinc-finger protein ubi-d4 (Requiem) (Apoptosis response zinc finger protein). [Mouse]"	"AW554292"	14580	2260	110	3648	3599	896	181	206	176	100	100	0	3173	3184	517	492	504	122	100	100	0	1.293	1.270	1.286	1.244	1.314	1.365	0.854	80	454	6148	6110	0.371	3467	2681	3418	2692	287954	254751	19.278	21.967	0	0
3	23	2	"JNK interacting protein-3a {Mus musculus}"	"AW557032"	14760	2260	110	1769	1767	538	164	196	154	100	98	0	1426	1402	292	489	496	101	100	100	0	1.713	1.756	1.737	1.746	1.547	1.887	0.760	80	513	2542	2516	0.776	1605	937	1603	913	141399	112179	10.201	8.970	0	0
3	24	2	"Protein-tyrosine phosphatase  non-receptor type 1 (EC 3.1.3.48) (Protein-tyrosine phosphatase 1B)"	"AW911167"	14950	2270	70	595	616	182	178	198	105	96	90	0	578	592	145	438	438	106	59	40	0	2.979	2.844	2.200	2.278	2.233	3.279	0.098	32	236	557	592	1.575	417	140	438	154	19715	18955	3.981	1.453	-100	0
3	1	3	"A.t.PRK"	"X58149"	10800	2450	130	151	173	92	157	174	97	15	4	0	484	491	94	510	514	99	10	2	0	0.231	-0.842	1.054	0.881	4.460	0.083	0.000	120	512	-32	-3	-2.115	-6	-26	16	-19	20706	58887	-0.010	-0.232	-100	0
3	2	3	"enkephalin A precursor - hamster"	"AI836387"	10980	2450	130	147	171	96	162	178	100	16	4	0	476	490	105	509	507	98	13	3	0	0.455	-0.474	0.647	0.687	3.556	0.004	0.003	120	511	-48	-10	-1.138	-15	-33	9	-19	20486	58743	-0.070	-0.173	-100	0
3	3	3	"putative {Mus musculus}"	"AI839790"	11150	2450	70	1339	1499	684	188	197	104	100	96	0	1699	1620	621	488	491	96	96	96	0	0.950	1.158	1.212	1.246	1.786	1.200	0.744	32	230	2362	2443	-0.073	1151	1211	1311	1132	47958	51844	12.519	11.760	0	0
3	4	3	"null"	"AI842501"	11340	2450	130	204	261	165	171	188	106	34	22	0	442	456	108	491	500	96	12	3	0	-0.673	-2.571	1.182	1.167	5.223	0.007	0.000	120	587	-16	55	Error	33	-49	90	-35	31344	54715	0.689	-0.458	-100	0
3	5	3	"null"	"AI842831"	11530	2450	80	361	388	198	164	181	106	71	48	0	811	876	302	502	504	100	80	67	0	0.638	0.599	0.639	0.647	2.655	0.487	0.303	52	306	506	598	-0.649	197	309	224	374	20190	45528	1.953	3.720	-100	0
3	6	3	"NEDD-4 protein (EC 6.3.2.-) (Fragment). [Mouse] {Mus musculus}"	"AI847067"	11710	2450	90	29765	30680	16588	164	190	171	100	100	0	22413	22569	10711	486	494	101	100	100	0	1.350	1.382	1.348	1.317	1.271	1.474	0.919	52	332	51528	52599	0.433	29601	21927	30516	22083	1595376	1173596	178.304	218.564	0	0
3	7	3	"Unknown (protein for IMAGE:3594992) {Mus musculus}"	"AI844041"	11880	2450	130	167	183	105	159	174	142	8	2	0	482	485	93	489	497	106	14	0	0	-1.143	-6.000	1.078	1.197	4.696	8.226	0.001	120	545	1	20	Error	8	-7	24	-4	21964	58212	0.063	-0.113	-100	0
3	8	3	"null"	"AI851828"	12070	2450	80	438	490	248	162	173	100	86	67	0	669	690	216	495	498	97	63	40	0	1.586	1.682	1.450	1.716	3.004	1.467	0.252	52	296	450	523	0.666	276	174	328	195	25458	35884	3.170	1.979	-100	0
3	9	3	"null"	"AI854076"	12240	2450	130	166	180	101	162	174	92	21	5	0	483	485	94	478	489	98	13	2	0	0.800	2.571	0.885	0.956	5.221	0.470	0.001	120	563	9	25	-0.322	4	5	18	7	21558	58217	0.065	-0.041	-100	0
3	10	3	"null"	"AI854625"	12430	2450	90	1354	1437	784	158	171	89	100	98	0	992	1033	325	471	482	95	92	86	0	2.296	2.276	2.329	2.293	1.797	2.480	0.696	52	323	1717	1841	1.199	1196	521	1279	562	74728	53699	14.225	5.800	0	0
3	11	3	"null"	"AW538052"	12600	2440	130	190	187	90	155	171	92	24	5	0	452	453	90	477	486	100	8	0	0	-1.400	-1.333	1.078	0.942	3.053	1.349	0.001	120	478	10	8	Error	35	-25	32	-24	22468	54384	0.174	-0.330	-100	0
3	12	3	"null"	"AW544599"	12780	2440	130	233	259	143	162	174	88	45	22	0	428	446	108	472	479	103	11	3	0	-1.614	-3.731	0.690	0.784	4.884	0.154	0.002	120	446	27	71	Error	71	-44	97	-26	31020	53567	0.966	-0.320	-100	0
3	13	3	"Metalloproteinase inhibitor 3 precursor (TIMP-3) (Tissue inhibitor of metalloproteinases-3). [Mouse]"	"AW537640"	12960	2440	130	162	181	101	171	186	97	17	5	0	347	357	95	474	476	100	1	0	0	0.071	-0.085	0.403	0.406	3.810	0.069	0.001	120	542	-136	-107	-3.819	-9	-127	10	-117	21766	42828	-0.052	-1.190	-100	0
3	14	3	"null"	"C79305"	13160	2430	70	390	369	150	192	218	119	62	37	0	536	527	110	455	456	97	43	12	0	2.444	2.458	1.695	1.621	5.902	3.732	0.023	32	236	279	249	1.290	198	81	177	72	11796	16859	1.269	0.732	-100	0
3	15	3	"putative {Mus musculus}"	"C86617"	13340	2440	90	571	614	270	174	186	98	92	84	0	613	616	150	471	471	92	67	34	0	2.796	3.034	2.569	2.408	2.621	3.669	0.183	52	368	539	585	1.483	397	142	440	145	31952	32007	4.367	1.576	-100	0
3	16	3	"null"	"AU023376"	13530	2440	100	40630	39436	14681	173	198	128	100	100	1	39659	39427	12695	468	470	94	100	100	0	1.032	1.008	0.989	0.987	1.415	1.052	0.913	80	398	79648	78222	0.046	40457	39191	39263	38959	3154865	3154123	306.547	414.436	0	0
3	17	3	"putative {Mus musculus}"	"AU020427"	13690	2440	100	811	832	308	170	188	113	98	96	0	713	732	172	459	462	101	83	63	0	2.524	2.425	2.300	2.379	2.305	2.762	0.290	80	382	895	935	1.335	641	254	662	273	66594	58570	5.699	2.673	-100	0
3	18	3	"null"	"AU017221"	13880	2450	110	665	663	222	163	176	91	97	93	0	804	787	164	445	454	101	93	80	0	1.398	1.462	1.605	1.539	2.337	1.647	0.397	80	400	861	842	0.484	502	359	500	342	53065	62934	5.352	3.297	-100	0
3	19	3	"DNA topoisomerase III alpha (EC 5.99.1.2). [Mouse] {Mus musculus}"	"AU044877"	14040	2440	130	173	191	101	165	180	92	19	7	0	485	487	90	470	540	1491	0	0	0	0.533	1.529	0.945	0.920	4.468	398.501	0.001	120	479	23	43	-0.907	8	15	26	17	22958	58385	0.120	-0.036	-100	0
3	20	3	"blank"	"null"	14230	2450	110	1049	1084	380	168	186	100	100	97	0	1054	1079	270	472	481	93	98	95	0	1.514	1.509	1.472	1.539	1.868	1.591	0.640	80	440	1463	1523	0.598	881	582	916	607	86753	86345	8.980	6.430	0	0
3	21	3	"null"	"AW551714"	14400	2450	120	1764	1735	644	180	197	144	98	95	0	2236	2137	621	482	490	97	100	99	0	0.903	0.940	0.929	0.921	1.666	0.962	0.842	120	481	3338	3210	-0.147	1584	1754	1555	1655	208205	256383	10.681	16.979	0	0
3	22	3	"null"	"AW554378"	14580	2450	130	65535	60074	13436	180	214	285	100	100	78	65535	55566	19752	478	494	169	95	95	68	1.005	1.087	1.005	1.159	1.829	1.044	0.899	120	527	130412	114982	0.007	65355	65057	59894	55088	7208823	6667892	210.035	325.870	-100	0
3	23	3	"null"	"AW557091"	14770	2440	110	22330	21290	4776	172	266	580	100	100	0	23650	22721	3161	472	500	230	100	100	0	0.956	0.949	0.968	0.926	1.220	0.994	0.943	80	456	45336	43367	-0.065	22158	23178	21118	22249	1703239	1817691	36.248	96.613	0	0
3	24	3	"macrophage migration inhibitory factor DER6 - mouse"	"BE457675"	14950	2450	110	9405	9291	1426	165	222	438	100	100	0	11484	11365	1695	463	480	179	100	100	0	0.838	0.837	0.849	0.838	1.208	0.820	0.912	80	529	20261	20028	-0.254	9240	11021	9126	10902	743264	909209	20.705	60.810	0	0
3	1	4	"A.t.rbcL"	"U91966"	10800	2630	130	175	183	106	157	173	95	20	10	0	495	503	104	490	497	102	17	4	0	3.600	2.000	1.000	1.057	4.790	2.357	0.001	120	521	23	39	1.848	18	5	26	13	21934	60301	0.105	0.059	-100	0
3	2	4	"prenylated Rab acceptor - mouse"	"AI837036"	10980	2630	130	164	169	88	165	189	132	5	0	0	479	491	98	494	498	104	12	4	0	0.067	-1.333	1.129	1.061	4.104	0.424	0.001	120	564	-16	1	-3.907	-1	-15	4	-3	20274	58890	-0.152	-0.067	-100	0
3	3	4	"Similar to f-box and WD-40 domain protein 1B {Mus musculus}"	"AI839601"	11150	2630	70	2881	2828	1464	180	225	230	100	96	0	1938	1898	632	486	488	103	100	100	0	1.860	1.875	1.663	1.711	1.579	2.260	0.787	32	230	4153	4060	0.895	2701	1452	2648	1412	90490	60722	11.317	13.689	0	0
3	4	4	"5-oxoprolinase (EC 3.5.2.9) (5-OXO-L-prolinase) (Pyroglutamase) (5-OPASE). [Rat] {Rattus norvegicus}"	"AI842539"	11340	2630	130	340	544	477	172	195	142	54	38	0	573	647	302	490	489	94	48	30	0	2.024	2.369	1.483	1.432	3.716	1.983	0.442	120	626	251	529	1.017	168	83	372	157	65222	77595	2.458	1.681	-100	0
3	5	4	"null"	"AI842878"	11520	2630	130	155	168	100	157	175	100	17	5	0	478	493	108	491	493	101	13	3	0	0.154	5.500	0.968	0.922	3.795	0.596	0.001	120	563	-15	13	-2.700	-2	-13	11	2	20109	59113	-0.070	0.000	-100	0
3	6	4	"unnamed protein product {Homo sapiens}"	"AI847104"	11700	2630	130	156	172	106	156	175	142	10	1	0	480	474	95	482	489	103	13	0	0	0.000	-2.000	0.833	0.873	3.784	0.344	0.003	120	575	-2	8	Error	0	-2	16	-8	20661	56914	-0.021	-0.146	-100	0
3	7	4	"null"	"AI844086"	11880	2630	130	169	181	102	154	172	138	15	0	0	500	483	92	474	476	97	13	1	0	0.577	3.000	0.976	0.996	3.945	2.242	0.004	120	613	41	36	-0.794	15	26	27	9	21703	57988	0.065	0.072	-100	0
3	8	4	"putative {Mus musculus}"	"AI851862"	12080	2640	70	470	453	185	141	154	84	87	71	0	571	568	120	465	469	101	50	21	0	3.104	3.029	2.371	2.309	3.935	3.483	0.064	32	224	435	415	1.634	329	106	312	103	14484	18166	3.560	0.980	-100	0
3	9	4	"Cystatin B (Stefin B). [Mouse] {Mus musculus}"	"AI853012"	12240	2630	130	153	165	91	153	166	88	15	7	0	471	470	90	465	476	100	15	2	0	0.000	2.400	0.795	0.937	4.216	0.143	0.001	120	531	6	17	Error	0	6	12	5	19755	56425	-0.011	-0.060	-100	0
3	10	4	"dJ667H12.2.1 (novel protein (isoform 1)) {Homo sapiens}"	"AI854654"	12420	2620	130	162	178	95	159	172	89	18	5	0	471	475	96	467	478	101	16	3	0	0.750	2.375	1.072	1.086	4.020	0.399	0.000	120	506	7	27	-0.415	3	4	19	8	21303	57047	0.067	-0.030	-100	0
3	11	4	"ATP-dependent helicase DDX8 (RNA helicase HRH1) (DEAH-box protein 8). [Human] {Homo sapiens}"	"AW538091"	12600	2620	130	162	177	98	156	170	92	20	6	0	457	462	113	475	478	100	17	2	0	-0.333	-1.615	0.786	0.766	4.201	0.135	0.001	120	466	-12	8	Error	6	-18	21	-13	21294	55391	0.076	-0.160	-100	0
3	12	4	"null"	"null"	12780	2620	130	263	278	154	162	170	89	55	25	0	450	458	115	459	465	105	18	3	0	-11.222	-116.000	1.271	1.258	4.184	3.247	0.010	120	488	92	115	Error	101	-9	116	-1	33328	54975	1.213	-0.067	-100	0
3	13	4	"Unknown (protein for MGC:28830) {Mus musculus}"	"AW537679"	12960	2620	130	163	168	94	169	180	91	10	4	0	458	472	99	458	464	101	17	5	0	100000.000	-0.071	1.044	1.059	4.632	0.493	0.001	120	541	-6	13	16.610	-6	0	-1	14	20207	56696	-0.132	0.079	-100	0
3	14	4	"null"	"C79392"	13150	2630	70	452	481	193	171	192	95	90	65	0	545	546	122	448	452	102	50	21	0	2.897	3.163	2.480	2.624	3.602	4.706	0.045	32	226	378	408	1.535	281	97	310	98	15385	17478	3.042	0.922	-100	0
3	15	4	"null"	"C86711"	13320	2620	130	210	258	179	169	184	102	34	17	0	390	398	95	460	462	95	7	0	0	-0.586	-1.435	0.943	0.966	4.299	0.222	0.016	120	601	-29	27	Error	41	-70	89	-62	30961	47789	0.725	-0.674	-100	0
3	16	4	"null"	"AU023425"	13500	2620	130	156	191	138	173	193	121	15	5	0	484	477	100	460	466	91	25	5	0	-0.708	1.059	1.200	1.120	4.113	9.212	0.001	120	545	7	35	Error	-17	24	18	17	22880	57218	-0.017	0.121	-100	0
3	17	4	"Similar to TAR (HIV) RNA binding protein 2 {Mus musculus}"	"AU020569"	13680	2620	130	164	175	99	176	190	112	12	2	0	487	493	104	455	459	96	28	6	0	-0.375	-0.026	1.077	1.055	4.251	1.052	0.001	120	515	20	37	Error	-12	32	-1	38	21005	59188	-0.134	0.354	-100	0
3	18	4	"null"	"AU017306"	13860	2620	130	170	175	93	167	181	93	15	5	0	479	482	93	468	469	101	15	0	0	0.273	0.571	1.061	0.977	3.478	0.540	0.000	120	513	14	22	-1.874	3	11	8	14	20956	57782	-0.065	0.129	-100	0
3	19	4	"null"	"AU044967"	14040	2620	130	154	172	91	174	186	92	14	4	0	486	481	97	471	473	94	16	2	0	-1.333	-0.200	0.759	0.887	3.383	2.536	0.001	120	546	-5	8	Error	-20	15	-2	10	20611	57756	-0.152	0.085	-100	0
3	20	4	"Similar to KIAA0130 gene product {Mus musculus}"	"AW547152"	14220	2630	90	3783	3797	1685	170	186	96	100	100	0	3225	3235	1100	471	470	90	100	100	0	1.312	1.312	1.258	1.279	1.575	1.385	0.827	52	363	6367	6391	0.392	3613	2754	3627	2764	197441	168203	37.615	30.722	0	0
3	21	4	"null"	"null"	14410	2630	100	2465	2460	869	169	179	99	100	100	0	1448	1473	456	471	478	97	100	98	0	2.350	2.286	2.183	2.399	1.631	2.398	0.765	80	370	3273	3293	1.233	2296	977	2291	1002	196803	117809	23.040	10.258	0	0
3	22	4	"null"	"AW554424"	14580	2620	130	152	173	99	169	188	231	4	0	0	493	496	89	471	487	173	5	0	0	-0.773	0.160	1.310	1.081	4.910	0.036	0.001	120	474	5	29	Error	-17	22	4	25	20704	59523	-0.065	0.052	-100	0
3	23	4	"Splicing factor 3B subunit 1 (Spliceosome associated protein 155) (SAP 155) (SF3b155)"	"AW557152"	14760	2620	130	153	176	103	176	256	540	0	0	0	466	469	89	464	486	216	1	0	0	-11.500	0.000	0.943	0.819	3.864	109.274	0.000	120	532	-21	5	Error	-23	2	0	5	21142	56285	-0.148	-0.079	-100	0
3	24	4	"glucose-6-phosphate 1-dehydrogenase (EC 1.1.1.49) - mouse"	"BE289699"	14940	2630	120	7371	6959	2118	168	191	137	100	100	0	5230	5013	1506	455	464	101	99	99	0	1.508	1.490	1.452	1.486	1.551	1.513	0.870	120	539	11978	11349	0.593	7203	4775	6791	4558	835035	601507	49.401	45.040	0	0
3	1	5	"A.t.RCP1"	"AF168390"	10800	2810	130	172	190	102	150	171	98	27	8	0	468	478	91	482	487	101	12	1	0	-1.571	-10.000	1.000	0.789	3.809	2.110	0.001	120	553	8	36	Error	22	-14	40	-4	22858	57382	0.194	-0.089	-100	0
3	2	5	"Similar to tumor necrosis factor  alpha-induced protein 1 (endothelial) {Mus musculus}"	"AI836648"	10970	2810	80	986	1316	995	162	183	99	94	92	0	914	1185	782	486	491	111	82	76	0	1.925	1.651	1.647	1.821	2.783	1.479	0.734	52	296	1252	1853	0.945	824	428	1154	699	68454	61610	11.444	6.252	-100	0
3	3	5	"unnamed protein product {Homo sapiens}"	"AI840046"	11150	2820	100	65535	55237	17807	162	194	165	100	98	63	31000	31896	21053	480	483	103	96	95	6	2.142	1.753	1.690	2.228	2.452	1.585	0.744	80	506	95893	86491	1.099	65373	30520	55075	31416	4418962	2551692	333.594	304.981	-100	0
3	4	5	"putative {Mus musculus}"	"AI843340"	11350	2830	90	1985	2150	815	162	176	95	100	100	0	983	1000	274	481	478	97	94	86	0	3.631	3.830	3.438	3.834	1.704	3.943	0.666	52	396	2325	2507	1.861	1823	502	1988	519	111810	52003	20.779	5.381	0	0
3	5	5	"Similar to KIAA0663 gene product {Mus musculus}"	"AI846301"	11530	2810	80	6595	6669	1775	161	190	149	100	100	0	3559	3685	948	480	483	103	100	100	0	2.090	2.031	2.066	2.041	1.339	2.231	0.841	52	320	9513	9713	1.063	6434	3079	6508	3205	346786	191639	43.483	31.087	0	0
3	6	5	"Similar to pyrroline 5-carboxylate reductase isoform {Mus musculus}"	"AI847678"	11700	2820	90	2363	2413	980	160	173	101	100	100	0	1989	1912	680	473	480	98	100	98	0	1.453	1.566	1.595	1.649	1.508	1.603	0.820	52	380	3719	3692	0.539	2203	1516	2253	1439	125486	99445	22.178	14.612	0	0
3	7	5	"null"	"AI848921"	11890	2810	80	394	444	238	160	180	113	75	50	0	646	669	146	453	461	94	80	53	0	1.212	1.315	1.508	1.207	3.505	2.060	0.128	52	312	427	500	0.278	234	193	284	216	23092	34785	2.336	2.213	-100	0
3	8	5	"null"	"AI853374"	12070	2820	90	317	340	156	150	170	95	71	42	0	537	515	105	458	459	93	44	9	0	2.114	3.333	2.167	2.095	4.032	3.622	0.062	52	365	246	247	1.080	167	79	190	57	17672	26783	1.789	0.602	-100	0
3	9	5	"p53 apoptosis-associated target {Mus musculus}"	"AI854029"	12240	2810	130	187	212	116	154	167	87	37	18	0	459	468	105	465	469	97	21	4	0	-5.500	19.333	1.157	1.065	5.418	4.872	0.000	120	584	27	61	Error	33	-6	58	3	25400	56150	0.517	-0.010	-100	0
3	10	5	"unnamed protein product {Homo sapiens}"	"AI854579"	12430	2800	110	2311	2297	676	160	176	98	100	100	0	1843	1830	436	470	479	101	100	100	0	1.567	1.571	1.582	1.569	1.502	1.643	0.782	80	434	3524	3497	0.648	2151	1373	2137	1360	183759	146435	21.643	13.376	0	0
3	11	5	"Lipoprotein lipase precursor (EC 3.1.1.34) (LPL). [Mouse] {Mus musculus}"	"AW537964"	12600	2800	130	150	167	91	158	174	101	14	5	0	467	473	95	468	470	104	13	1	0	8.000	1.800	0.656	0.850	4.360	0.246	0.003	120	513	-9	14	3.000	-8	-1	9	5	20069	56752	-0.069	0.029	-100	0
3	12	5	"putative {Mus musculus}"	"AW544455"	12790	2810	110	3462	3543	750	164	174	101	100	100	0	2721	2730	530	447	450	107	100	100	0	1.450	1.480	1.488	1.483	1.332	1.546	0.831	80	422	5572	5662	0.536	3298	2274	3379	2283	283415	218409	33.356	21.308	0	0
3	13	5	"Similar to KIAA0663 gene product {Mus musculus}"	"AW537526"	12960	2800	130	191	202	111	163	175	100	26	10	0	332	346	93	434	437	100	4	0	0	-0.275	-0.443	0.729	0.777	4.194	1.050	0.010	120	528	-74	-49	Error	28	-102	39	-88	24184	41539	0.270	-0.910	-100	0
3	14	5	"null"	"C79179"	13140	2800	130	194	217	110	165	184	102	31	9	0	380	386	91	442	447	96	5	0	0	-0.468	-0.929	0.611	0.905	4.058	0.806	0.013	120	561	-33	-4	Error	29	-62	52	-56	26000	46268	0.324	-0.635	-100	0
3	15	5	"null"	"C86509"	13330	2800	110	2082	2057	527	164	185	110	100	100	0	1460	1490	370	455	458	94	100	100	0	1.908	1.829	1.852	1.874	1.538	1.975	0.642	80	467	2923	2928	0.932	1918	1005	1893	1035	164566	119175	17.018	10.979	0	0
3	16	5	"potassium channel modulatory factor {Homo sapiens}"	"AU023284"	13520	2810	110	1841	1898	553	165	184	107	100	100	0	1366	1402	393	448	452	94	100	98	0	1.826	1.817	1.844	1.905	1.687	1.926	0.700	80	455	2594	2687	0.868	1676	918	1733	954	151805	112169	16.019	10.106	0	0
3	17	5	"fatty acyl elongase {Mus musculus}"	"AU020256"	13700	2800	100	912	961	350	171	180	94	100	97	0	1267	1290	370	455	460	100	100	97	0	0.913	0.946	0.959	0.945	1.952	0.860	0.544	80	399	1553	1625	-0.132	741	812	790	835	76881	103233	8.309	8.300	0	0
3	18	5	"null"	"AU017091"	13880	2810	100	1694	1706	501	171	178	91	100	100	0	984	1025	270	466	470	100	97	93	0	2.940	2.746	3.067	2.837	1.733	2.937	0.595	80	429	2041	2094	1.556	1523	518	1535	559	136503	81969	16.791	5.550	0	0
3	19	5	"null"	"AU044693"	14060	2810	100	434	430	201	179	186	94	75	58	0	588	595	165	469	466	98	55	31	0	2.143	1.992	1.842	1.392	4.213	2.683	0.055	80	403	374	377	1.100	255	119	251	126	34360	47596	2.596	1.316	-100	0
3	20	5	"Unknown (protein for IMAGE:3593794) {Mus musculus}"	"AW546919"	14220	2810	110	1121	1157	388	166	181	102	100	100	0	1672	1753	406	459	462	101	100	100	0	0.787	0.766	0.739	0.739	1.524	0.790	0.734	80	459	2168	2285	-0.345	955	1213	991	1294	92546	140260	9.569	12.782	0	0
3	21	5	"null"	"AW551461"	14410	2800	130	220	259	153	162	182	110	35	19	0	385	404	100	465	470	101	5	0	0	-0.725	-1.590	0.968	1.182	3.603	0.226	0.011	120	572	-22	36	Error	58	-80	97	-61	31139	48469	0.700	-0.653	-100	0
3	22	5	"putative {Mus musculus}"	"AW554240"	14580	2800	110	9399	9153	2679	172	194	136	100	100	0	5601	5651	1315	469	474	102	100	100	0	1.798	1.733	1.743	1.697	1.277	1.834	0.902	80	438	14359	14163	0.846	9227	5132	8981	5182	732211	452087	65.875	50.755	0	0
3	23	5	"putative {Mus musculus}"	"AW556999"	14760	2810	110	1591	1670	511	183	203	133	100	100	0	1525	1566	366	460	466	97	100	100	0	1.322	1.344	1.280	1.348	1.550	1.397	0.743	80	469	2473	2593	0.403	1408	1065	1487	1106	133624	125302	11.030	11.340	0	0
3	24	5	"macrophage scavenger receptor type II subunit {Mus sp.}"	"AW744595"	14950	2800	130	260	273	135	162	185	120	44	18	0	372	377	98	450	458	107	3	0	0	-1.256	-1.521	0.619	0.848	4.777	0.164	0.006	120	634	20	38	Error	98	-78	111	-73	32798	45202	0.733	-0.757	-100	0
3	1	6	"A.t.TIM"	"AF247559"	10800	2990	130	149	175	110	148	169	98	23	9	0	454	462	92	480	480	99	9	0	0	-0.038	-1.500	1.186	1.094	4.786	1.783	0.001	120	586	-25	9	Error	1	-26	27	-18	20961	55463	0.061	-0.182	-100	0
3	2	6	"Similar to hypothetical protein FLJ12168 {Mus musculus}"	"AI836687"	10980	3000	70	822	871	318	143	167	104	100	96	0	805	863	262	474	478	107	93	75	0	2.051	1.871	2.056	2.039	2.063	1.957	0.409	32	230	1010	1117	1.037	679	331	728	389	27859	27625	6.769	3.598	0	0
3	3	6	"Programed cell death protein 6 (Probable calcium-binding protein ALG-2) (PMP41) (ALG-257). [Mouse]"	"AI839826"	11160	3000	80	1978	1950	744	170	177	91	100	100	0	1513	1454	414	454	456	94	100	100	0	1.707	1.780	1.751	1.789	1.565	1.872	0.769	52	328	2867	2780	0.772	1808	1059	1780	1000	101387	75601	19.484	10.617	0	0
3	4	6	"thymidine kinase 2 {Mus musculus}"	"AI843384"	11340	3000	80	500	523	230	173	180	96	86	76	0	577	592	151	462	464	97	53	32	0	2.843	2.692	2.026	2.040	3.057	2.949	0.112	52	310	442	480	1.508	327	115	350	130	27184	30795	3.573	1.320	-100	0
3	5	6	"lipoprotein-binding protein {Rattus norvegicus}"	"AI846351"	11520	2990	90	6397	6605	1795	167	209	220	100	100	0	6118	6182	1888	472	480	115	100	100	0	1.103	1.127	1.159	1.147	1.211	1.161	0.904	52	395	11876	12148	0.142	6230	5646	6438	5710	343460	321446	29.073	49.583	0	0
3	6	6	"Similar to hypothetical protein FLJ12443 {Mus musculus}"	"AI847713"	11710	2990	90	885	926	299	169	182	100	100	100	0	721	722	175	456	467	97	80	67	0	2.702	2.846	2.636	2.943	2.312	3.567	0.329	52	370	981	1023	1.434	716	265	757	266	48138	37544	7.440	2.629	-100	0
3	7	6	"67 kDa polymerase-associated factor PAF67 {Mus musculus}"	"AI844011"	11890	2980	100	6254	6057	2673	159	181	115	100	100	0	5168	5183	1828	467	477	101	100	100	0	1.297	1.251	1.247	1.202	1.350	1.316	0.923	80	460	10796	10614	0.375	6095	4701	5898	4716	484525	414630	51.096	46.594	0	0
3	8	6	"null"	"AI851795"	12070	3000	100	5056	4918	1564	161	179	101	100	100	0	2114	2082	769	465	468	100	98	98	0	2.968	2.942	2.902	3.183	1.480	2.876	0.869	80	427	6544	6374	1.570	4895	1649	4757	1617	393452	166539	46.921	16.140	0	0
3	9	6	"null"	"AI854055"	12250	2980	90	1215	1201	389	156	174	109	100	100	0	1244	1281	367	462	464	97	100	98	0	1.354	1.276	1.246	1.317	1.749	1.315	0.691	52	353	1841	1864	0.437	1059	782	1045	819	62462	66604	9.422	8.423	0	0
3	10	6	"Cytochrome P450 2J6 (EC 1.14.14.1) (CYPIIJ6) (Arachidonic acid epoxygenase). [Mouse] {Mus musculus}"	"AI854605"	12440	2990	110	986	1084	365	158	177	106	100	100	0	943	954	237	462	464	97	96	90	0	1.721	1.882	1.925	1.996	1.980	2.031	0.564	80	451	1309	1418	0.784	828	481	926	492	86738	76347	8.557	5.052	0	0
3	11	6	"Tartrate-resistant acid phosphatase type 5 precursor (EC 3.1.3.2) (TR- AP)"	"AW538019"	12600	2980	130	169	187	95	163	177	100	22	3	0	468	474	91	458	457	93	21	2	0	0.600	1.500	1.064	1.024	4.358	0.134	0.000	120	528	16	40	-0.737	6	10	24	16	22492	56929	0.100	0.183	-100	0
3	12	6	"macrophage migration inhibitory factor DER6 - mouse"	"AW544543"	12790	2980	110	5475	5544	2227	161	186	153	100	100	0	6856	7452	2390	438	442	104	100	100	0	0.828	0.767	0.790	0.736	1.320	0.797	0.915	80	484	11732	12397	-0.272	5314	6418	5383	7014	443519	596148	35.020	67.404	0	0
3	13	6	"putative {Mus musculus}"	"AW537596"	12980	3000	100	917	998	456	168	190	156	96	87	0	709	791	293	429	434	106	80	62	0	2.675	2.293	2.069	2.454	2.260	2.304	0.536	80	375	1029	1192	1.420	749	280	830	362	79830	63314	5.179	3.368	0	0
3	14	6	"null"	"C79246"	13140	2980	130	239	261	153	163	173	92	45	25	0	415	418	97	443	447	93	14	0	0	-2.714	-3.920	1.548	1.762	3.825	0.178	0.008	120	514	48	73	Error	76	-28	98	-25	31346	50134	0.957	-0.312	-100	0
3	15	6	"Unknown (protein for IMAGE:4040789) {Homo sapiens}"	"C86579"	13340	2980	110	738	761	283	171	186	104	98	95	0	910	982	245	439	446	95	100	96	0	1.204	1.087	1.078	1.078	2.012	1.147	0.374	80	432	1038	1133	0.268	567	471	590	543	60877	78596	5.529	5.642	0	0
3	16	6	"null"	"AU023342"	13500	2980	130	267	294	162	173	189	110	45	25	0	380	388	99	427	431	98	9	1	0	-2.000	-3.103	1.098	1.265	4.098	4.678	0.018	120	489	47	82	Error	94	-47	121	-39	35320	46507	0.955	-0.439	-100	0
3	17	6	"putative {Mus musculus}"	"AU020377"	13690	2980	130	262	263	129	169	182	101	41	22	0	419	423	98	440	448	99	10	2	0	-4.429	-5.529	0.935	0.980	5.261	4.533	0.002	120	546	72	77	Error	93	-21	94	-17	31507	50732	0.802	-0.253	-100	0
3	18	6	"null"	"AU017172"	13880	2990	100	948	1006	335	172	181	94	98	97	0	986	1011	278	458	463	96	98	91	0	1.470	1.508	1.525	1.597	1.838	1.570	0.557	80	416	1304	1387	0.556	776	528	834	553	80497	80907	8.777	5.708	0	0
3	19	6	"ICOS ligand precursor (B7 homolog 2) (B7-H2) (B7-like protein Gl50) (B7-related protein-1) (B7RP-1)"	"AU044799"	14050	2990	100	614	623	209	177	183	98	98	90	0	725	760	187	450	454	94	86	73	0	1.589	1.439	1.493	1.611	2.653	1.655	0.258	80	418	712	756	0.668	437	275	446	310	49879	60835	4.490	3.255	-100	0
3	20	6	"Dynamin-like 120 kDa protein  mitochondrial precursor (Large GTP binding protein) (LargeG). [Mouse]"	"AW547027"	14220	2990	110	3648	3589	695	163	178	101	100	100	0	1955	2003	389	454	462	100	100	100	0	2.322	2.212	2.280	2.234	1.339	2.302	0.816	80	466	4986	4975	1.215	3485	1501	3426	1549	287131	160205	33.772	15.410	0	0
3	21	6	"mitochondrial ribosomal protein L4 (L4mt) {Mus musculus}"	"AW551588"	14400	2990	110	2587	2578	824	156	176	105	100	100	0	1978	1918	433	458	462	95	100	100	0	1.599	1.659	1.656	1.619	1.435	1.784	0.806	80	487	3951	3882	0.677	2431	1520	2422	1460	206263	153470	22.876	15.326	0	0
3	22	6	"Oxysterol-binding protein. [Rabbit] {Oryctolagus cuniculus}"	"AW554317"	14590	2990	110	5719	5817	1630	177	198	136	100	100	0	3529	3548	843	454	460	103	100	100	0	1.802	1.823	1.861	1.819	1.283	1.922	0.881	80	484	8617	8734	0.850	5542	3075	5640	3094	465322	283826	41.316	29.981	0	0
3	23	6	"null"	"AW557042"	14770	2990	110	1071	1121	426	183	195	104	100	100	0	992	999	250	449	458	100	96	93	0	1.635	1.705	1.673	1.793	1.860	1.849	0.621	80	466	1431	1488	0.710	888	543	938	550	89677	79897	8.904	5.410	0	0
3	24	6	"Acyl-CoA synthetase  long chain {Mus musculus}"	"BE292575"	14940	2990	110	2619	2680	756	169	179	107	100	100	0	2708	2731	718	444	452	105	100	100	0	1.082	1.098	1.113	1.103	1.393	1.102	0.836	80	486	4714	4798	0.114	2450	2264	2511	2287	214406	218446	23.374	21.705	0	0
3	1	7	"A.t.Cab"	"X56062"	10800	3170	130	149	158	83	155	172	106	11	0	0	451	464	97	471	472	98	15	2	0	0.300	-0.429	0.765	0.690	4.271	4.599	0.002	120	530	-26	-4	-1.737	-6	-20	3	-7	19004	55679	-0.132	-0.082	-100	0
3	2	7	"Focal adhesion kinase 1 (EC 2.7.1.112) (FADK 1) (pp125FAK). [Mouse] {Mus musculus}"	"AI836405"	10980	3170	130	249	320	241	154	174	113	46	34	0	491	523	142	464	464	95	33	16	0	3.519	2.814	1.456	1.546	4.612	3.587	0.046	120	620	122	225	1.815	95	27	166	59	38422	62735	1.292	0.621	-100	0
3	3	7	"RIKEN cDNA 1700025B18 gene {Mus musculus}"	"AI839561"	11160	3170	90	4092	4104	2121	160	174	98	100	100	0	3031	3163	1224	445	459	96	100	100	0	1.520	1.451	1.442	1.392	1.361	1.573	0.879	52	358	6518	6662	0.605	3932	2586	3944	2718	213420	164457	40.102	28.167	0	0
3	4	7	"null"	"AI842511"	11340	3170	130	292	312	176	164	182	101	53	35	0	453	465	129	461	468	97	18	10	0	-16.000	37.000	1.474	1.406	4.435	8.557	0.003	120	644	120	152	Error	128	-8	148	4	37459	55745	1.287	-0.031	-100	0
3	5	7	"null"	"AI842846"	11530	3170	100	4689	4660	1949	161	197	192	100	100	0	5114	4968	1985	457	469	114	100	100	0	0.972	0.997	0.992	1.014	1.446	0.986	0.892	80	426	9185	9010	-0.041	4528	4657	4499	4511	372767	397471	23.245	39.465	0	0
3	6	7	"null"	"AI847074"	11700	3170	130	211	216	119	166	184	105	28	8	0	482	485	107	456	468	99	23	5	0	1.731	1.724	1.268	1.165	3.649	1.882	0.011	120	624	71	79	0.791	45	26	50	29	25924	58235	0.305	0.172	-100	0
3	7	7	"hypothetical protein  similar to (AC007017) putative RNA helicase A {Arabidopsis thaliana}"	"AI844050"	11890	3180	100	944	2425	7027	164	180	99	96	93	0	1046	2591	7203	471	479	96	97	91	0	1.357	1.067	1.332	1.305	2.791	0.934	0.614	80	450	1355	4381	0.440	780	575	2261	2120	193968	207241	22.677	22.000	-100	0
3	8	7	"NHP2-like protein 1 (High mobility group-like nuclear protein 2 homolog 1) ([U4/U6.U5] tri-snRNP 15."	"AI851837"	12070	3160	100	3766	3804	1717	163	179	103	100	100	0	3105	3197	999	454	467	98	100	100	0	1.359	1.327	1.278	1.234	1.477	1.462	0.850	80	371	6254	6384	0.443	3603	2651	3641	2743	304335	255764	35.194	27.857	0	0
3	9	7	"null"	"AI852986"	12240	3170	130	270	284	133	163	182	113	45	21	0	498	497	110	454	454	91	31	9	0	2.432	2.814	1.492	1.325	3.882	22.835	0.001	120	585	151	164	1.282	107	44	121	43	34127	59695	0.903	0.473	-100	0
3	10	7	"Probable G protein-coupled receptor GPR3 (GPCR21). [Mouse] {Mus musculus}"	"AI854631"	12430	3160	110	3854	3753	1285	162	187	124	100	100	0	1796	1859	533	452	450	92	100	100	0	2.747	2.552	2.611	2.541	1.433	2.741	0.834	80	428	5036	4998	1.458	3692	1344	3591	1407	300269	148730	28.758	15.315	0	0
3	11	7	"null"	"AW538060"	12600	3170	130	181	190	102	173	189	113	14	5	0	455	453	99	450	451	93	13	3	0	1.600	5.667	0.942	0.852	3.843	3.122	0.014	120	522	13	20	0.678	8	5	17	3	22795	54323	0.009	0.022	-100	0
3	12	7	"Transcription factor SOX-8. [Mouse] {Mus musculus}"	"AW544622"	12790	3170	110	523	564	215	168	189	146	92	63	0	700	724	191	443	445	102	83	61	0	1.381	1.409	1.479	1.551	2.568	1.425	0.342	80	446	612	677	0.466	355	257	396	281	45115	57902	2.568	2.735	-100	0
3	13	7	"MYG1 protein (Gamm1 protein). [Mouse] {Mus musculus}"	"AW537649"	12980	3170	120	1514	1618	729	167	177	100	97	97	0	1399	1396	539	428	433	96	92	90	0	1.387	1.499	1.369	1.423	1.760	1.518	0.742	120	458	2318	2419	0.472	1347	971	1451	968	194178	167493	14.410	10.031	0	0
3	14	7	"null"	"C79329"	13150	3160	130	196	210	106	159	173	99	32	8	0	382	384	88	446	450	88	5	0	0	-0.578	-0.823	0.712	0.696	4.413	0.336	0.007	120	495	-27	-11	Error	37	-64	51	-62	25226	46114	0.374	-0.750	-100	0
3	15	7	"NF-kappa B activator TANK {Mus musculus}"	"C86632"	13340	3170	120	5793	5598	2284	163	180	105	100	100	0	2788	2745	1125	441	445	93	96	93	0	2.399	2.359	2.376	2.581	1.854	2.449	0.815	120	473	7977	7739	1.262	5630	2347	5435	2304	671799	329394	51.600	24.731	0	0
3	16	7	"null"	"AU023392"	13510	3160	130	300	343	203	169	187	111	55	30	0	406	413	124	423	425	97	18	5	0	-7.706	-17.400	1.656	2.099	4.078	8.717	0.010	120	492	114	164	Error	131	-17	174	-10	41136	49594	1.405	-0.124	-100	0
3	17	7	"null"	"AU020447"	13690	3160	130	301	327	178	169	185	106	62	31	0	419	453	171	438	441	95	25	10	0	-6.947	10.533	1.435	1.423	3.176	16.904	0.001	120	542	113	173	Error	132	-19	158	15	39278	54312	1.340	0.126	-100	0
3	18	7	"Ubiquitin-conjugating enzyme E2-17 kDa 2 (EC 6.3.2.19) (Ubiquitin- protein ligase)"	"AU017234"	13870	3170	110	3719	3789	743	172	207	169	100	100	0	2557	2487	482	455	459	102	100	100	0	1.687	1.780	1.752	1.800	1.307	1.807	0.632	80	483	5649	5649	0.755	3547	2102	3617	2032	303100	198964	21.195	19.882	0	0
3	19	7	"null"	"AU044892"	14050	3180	100	787	804	294	165	196	170	97	86	0	620	604	128	445	455	103	68	35	0	3.554	4.019	3.563	3.687	2.482	5.086	0.177	80	384	797	798	1.830	622	175	639	159	64309	48293	3.576	1.447	-100	0
3	20	7	"null"	"AW547093"	14220	3170	110	1578	1573	411	157	177	99	100	100	0	1439	1438	275	453	459	96	100	100	0	1.441	1.438	1.495	1.434	1.504	1.532	0.668	80	467	2407	2401	0.527	1421	986	1416	985	125850	115059	14.101	10.198	0	0
3	21	7	"alpha-catenin-like protein VR22 {Homo sapiens}"	"AW551591"	14400	3170	110	1844	1870	435	159	179	104	100	100	0	1613	1576	329	456	461	97	100	100	0	1.456	1.528	1.513	1.554	1.456	1.604	0.760	80	461	2842	2831	0.542	1685	1157	1711	1120	149578	126100	16.260	11.495	0	0
3	22	7	"sphingosine-1-phosphate lyase (EC 4.-.-.-) [validated] - mouse"	"AW554387"	14590	3170	120	14755	16162	7833	169	184	106	100	100	0	9219	9094	4580	443	454	100	95	95	0	1.662	1.849	1.849	1.891	1.479	1.843	0.934	120	486	23362	24644	0.733	14586	8776	15993	8651	1939433	1091278	150.736	86.400	0	0
3	23	7	"putative {Mus musculus}"	"AW557102"	14760	3170	110	2394	2463	845	172	188	104	100	100	0	1108	1174	297	438	450	100	100	100	0	3.316	3.113	3.281	3.108	1.576	3.361	0.700	80	427	2892	3027	1.730	2222	670	2291	736	197065	93947	21.875	7.240	0	0
3	24	7	"Myocyte-specific enhancer factor 2A. [Mouse] {Mus musculus}"	"BE331956"	14950	3170	120	2289	2151	940	164	177	93	98	96	0	1225	1192	407	442	446	96	93	88	0	2.714	2.649	2.740	2.630	1.996	2.739	0.776	120	604	2908	2737	1.440	2125	783	1987	750	258064	142997	21.226	7.771	0	0
3	1	8	"A.t.Nac1"	"AF198054"	10800	3350	130	162	175	92	162	174	101	19	2	0	457	467	101	471	470	93	15	4	0	0.000	-3.250	0.969	0.968	3.693	0.322	0.004	120	544	-14	9	Error	0	-14	13	-4	21047	56070	0.010	-0.032	-100	0
3	2	8	"Apolipoprotein D precursor (ApoD). [Mouse] {Mus musculus}"	"AI837042"	10970	3360	80	3757	3861	2291	170	180	99	100	100	0	881	920	362	472	476	98	78	71	0	8.770	8.239	8.378	8.968	2.132	8.479	0.678	52	286	3996	4139	3.133	3587	409	3691	448	200794	47865	37.182	4.531	0	0
3	3	8	"potassium channel Kv4.2 {Mus musculus}"	"AI839615"	11160	3370	80	483	524	233	163	175	94	88	76	0	624	657	180	465	466	96	67	42	0	2.013	1.880	2.123	1.734	2.622	1.926	0.254	52	304	479	553	1.009	320	159	361	192	27236	34168	3.713	1.990	-100	0
3	4	8	"putative {Mus musculus}"	"AI842550"	11350	3350	80	3378	3273	1200	167	184	102	100	100	0	2542	2575	766	461	467	89	100	100	0	1.543	1.469	1.491	1.458	1.293	1.601	0.835	52	312	5292	5220	0.626	3211	2081	3106	2114	170220	133924	30.284	23.685	0	0
3	5	8	"zinc finger protein HIT-40 {Rattus norvegicus}"	"AI842894"	11530	3350	70	872	907	305	160	297	1393	0	0	0	756	784	207	466	585	1639	0	0	0	2.455	2.349	2.411	2.251	1.818	5773.659	0.000	32	236	1002	1065	1.296	712	290	747	318	29037	25092	0.438	0.121	-100	0
3	6	8	"null"	"AI847113"	11710	3350	90	1474	1580	581	161	182	102	100	100	0	943	1012	244	461	473	123	100	90	0	2.724	2.575	2.672	2.627	1.603	3.050	0.529	52	372	1795	1970	1.446	1313	482	1419	551	82152	52636	13.706	4.382	0	0
3	7	8	"putative {Mus musculus}"	"AI844098"	11890	3340	70	385	395	191	171	196	114	68	43	0	551	683	722	468	471	98	46	21	0	2.578	1.042	2.077	2.272	4.767	0.007	0.000	32	225	297	439	1.366	214	83	224	215	12638	21847	1.746	2.163	-100	0
3	8	8	"putative {Mus musculus}"	"AI854405"	12060	3350	130	231	254	137	169	193	114	34	17	0	458	456	99	453	461	93	17	5	0	12.400	28.333	1.769	1.367	4.629	11.252	0.002	120	595	67	88	3.632	62	5	85	3	30509	54778	0.535	-0.054	-100	0
3	9	8	"NPC derived proline rich protein 1 (NDPP-1). [Mouse] {Mus musculus}"	"AI853020"	12260	3340	100	1848	1988	844	169	181	96	100	98	0	1216	1238	373	467	464	94	98	96	0	2.242	2.359	2.270	2.400	1.714	2.516	0.754	80	395	2428	2590	1.165	1679	749	1819	771	159075	99044	18.823	8.234	0	0
3	10	8	"potassium channel protein {Rattus norvegicus}"	"AI851236"	12430	3340	110	1044	1117	448	163	186	124	98	97	0	1088	1149	335	463	461	97	98	96	0	1.410	1.391	1.339	1.409	1.900	1.500	0.568	80	441	1506	1640	0.495	881	625	954	686	89327	91880	7.508	7.093	0	0
3	11	8	"putative {Mus musculus}"	"AW538113"	12610	3350	130	176	182	98	167	468	3737	0	0	0	469	469	98	457	1029	5225	0	0	0	0.750	1.250	1.026	1.019	3.624	0.661	0.641	120	526	21	27	-0.415	9	12	15	12	21801	56266	-0.077	-0.107	-100	0
3	12	8	"null"	"AW544696"	12790	3340	130	257	302	189	160	172	92	51	33	0	453	456	112	437	443	97	20	5	0	6.063	7.474	1.340	1.152	4.632	9.484	0.005	120	512	113	161	2.600	97	16	142	19	36251	54756	1.413	0.134	-100	0
3	13	8	"putative {Mus musculus}"	"AW537736"	12970	3340	110	631	623	278	158	177	101	92	81	0	794	823	243	424	431	95	92	87	0	1.278	1.165	1.329	1.107	2.907	1.295	0.320	80	406	843	864	0.354	473	370	465	399	49842	65847	4.416	4.126	-100	0
3	14	8	"Unknown (protein for MGC:8251) {Mus musculus}"	"C79420"	13150	3340	110	854	894	276	163	177	99	100	98	0	670	669	171	434	441	94	80	61	0	2.928	3.111	2.879	2.975	2.256	3.765	0.287	80	452	927	966	1.550	691	236	731	235	71499	53540	7.242	2.426	-100	0
3	15	8	"Similar to transforming growth factor  beta 2 {Mus musculus}"	"C86748"	13340	3340	110	1976	2002	702	162	178	109	100	100	0	675	684	179	432	440	97	81	65	0	7.465	7.302	6.624	7.554	2.014	8.241	0.355	80	451	2057	2092	2.900	1814	243	1840	252	160199	54734	16.734	2.515	0	0
3	16	8	"null"	"AU023434"	13530	3350	110	807	819	264	162	181	106	98	97	0	593	605	149	416	423	101	71	46	0	3.644	3.476	3.247	3.509	2.353	3.609	0.251	80	438	822	846	1.866	645	177	657	189	65540	48425	6.019	1.802	-100	0
3	17	8	"null"	"AU020598"	13700	3350	110	1621	1870	903	156	177	102	100	100	0	1522	1769	831	416	425	95	100	100	0	1.325	1.267	1.241	1.316	1.644	1.255	0.694	80	439	2571	3067	0.406	1465	1106	1714	1353	149584	141496	16.598	14.147	0	0
3	18	8	"bromodomain-containing female sterile homeotic-like protein {Mus musculus}"	"AU017327"	13880	3360	90	397	419	191	175	199	129	69	38	0	579	580	149	426	439	96	61	36	0	1.451	1.584	1.470	1.478	4.777	3.337	0.039	52	319	375	398	0.537	222	153	244	154	21803	30150	1.705	1.469	-100	0
3	19	8	"null"	"AU044992"	14050	3340	130	184	200	98	162	196	167	9	0	0	347	376	99	448	461	104	2	0	0	-0.218	-0.528	0.542	0.512	3.981	1.277	0.001	120	493	-79	-34	Error	22	-101	38	-72	23979	45078	0.024	-0.817	-100	0
3	20	8	"null"	"AW547187"	14220	3350	110	1982	1922	494	164	183	101	100	100	0	3104	3202	684	458	467	98	100	100	0	0.687	0.641	0.612	0.634	1.400	0.635	0.771	80	424	4464	4502	-0.541	1818	2646	1758	2744	153791	256158	17.218	27.908	0	0
3	21	8	"null"	"null"	14410	3340	110	10002	10185	2558	173	187	103	100	100	0	4991	4960	1202	453	457	95	100	100	0	2.166	2.221	2.205	2.229	1.210	2.275	0.919	80	481	14367	14519	1.115	9829	4538	10012	4507	814793	396833	97.068	47.400	0	0
3	22	8	"null"	"AW554432"	14590	3340	120	1476	1514	620	170	183	105	98	97	0	1726	1708	502	449	456	95	99	99	0	1.023	1.068	1.034	1.020	1.766	1.107	0.757	120	472	2583	2603	0.032	1306	1277	1344	1259	181631	205007	12.676	13.179	0	0
3	23	8	"null"	"AW557171"	14770	3340	100	657	644	249	162	177	97	93	86	0	722	737	186	440	450	95	85	67	0	1.755	1.623	1.471	1.705	2.185	1.763	0.367	80	372	777	779	0.812	495	282	482	297	51557	58954	4.814	3.021	-100	0
3	24	8	"putative {Mus musculus}"	"BE286545"	14940	3350	110	6424	6427	2018	163	182	105	100	100	0	1528	1572	424	433	438	87	100	100	0	5.718	5.500	5.422	5.600	1.490	5.912	0.797	80	458	7356	7403	2.515	6261	1095	6264	1139	514134	125727	59.476	13.034	0	0
3	1	9	"Unknown (protein for MGC:27818) {Mus musculus}"	"AI835482"	10800	3530	130	139	159	94	153	165	90	17	6	0	469	467	101	467	471	98	16	2	0	-7.000	100000.000	1.122	1.106	5.076	0.297	0.002	120	523	-12	6	Error	-14	2	6	0	19029	56095	-0.067	-0.041	-100	0
3	2	9	"PLIC-2 {Mus musculus}"	"AI839479"	10980	3530	130	157	163	80	161	177	96	11	2	0	473	473	94	469	470	98	14	3	0	-1.000	0.500	0.953	0.930	3.918	3.693	0.003	120	492	0	6	Error	-4	4	2	4	19512	56767	-0.146	0.031	-100	0
3	3	9	"tetracycline transporter-like protein {Mus musculus}"	"AI840843"	11160	3530	130	156	168	87	163	176	92	15	5	0	452	454	98	464	463	94	13	5	0	0.583	-0.500	0.610	0.725	3.839	0.071	0.000	120	489	-19	-5	-0.778	-7	-12	5	-10	20153	54447	-0.087	-0.096	-100	0
3	4	9	"null"	"AI843537"	11340	3530	130	145	163	97	157	175	98	18	3	0	452	466	98	453	459	95	20	6	0	12.000	0.462	1.258	1.070	3.467	0.476	0.000	120	599	-13	19	3.585	-12	-1	6	13	19564	55927	-0.122	0.074	-100	0
3	5	9	"Unknown (protein for MGC:8159) {Mus musculus}"	"AI846687"	11530	3530	130	170	183	88	163	221	858	0	0	0	457	463	97	451	504	1007	0	0	0	1.167	1.667	1.127	0.996	4.317	0.060	0.001	120	629	13	32	0.222	7	6	20	12	21960	55546	-0.044	-0.041	-100	0
3	6	9	"HIRA protein (TUP1 like enhancer of split protein 1). [Mouse] {Mus musculus}"	"AI849530"	11710	3530	130	158	183	111	160	219	933	0	0	0	452	463	87	455	467	122	11	0	0	0.667	2.875	1.022	1.073	4.462	3.179	0.003	120	528	-5	31	-0.585	-2	-3	23	8	22010	55610	-0.039	-0.033	-100	0
3	7	9	"BM-008 {Homo sapiens}"	"AI850013"	11890	3530	130	162	177	98	161	178	102	18	5	0	476	466	98	444	450	94	21	4	0	0.031	0.727	1.110	1.031	4.061	0.402	0.002	120	588	33	38	-5.000	1	32	16	22	21209	55870	-0.010	0.170	-100	0
3	8	9	"null"	"AI852773"	12070	3530	130	145	176	105	157	175	99	25	5	0	450	455	105	441	446	90	20	8	0	-1.333	1.357	0.900	1.026	4.297	2.208	0.003	120	476	-3	33	Error	-12	9	19	14	21147	54584	0.010	0.100	-100	0
3	9	9	"null"	"AI854251"	12250	3530	130	152	165	91	154	174	99	16	4	0	448	463	102	448	450	93	21	7	0	100000.000	0.733	0.839	0.867	3.971	0.000	0.000	120	503	-2	26	16.610	-2	0	11	15	19828	55508	-0.091	0.140	-100	0
3	10	9	"blank"	"null"	12430	3530	130	186	189	95	164	396	3508	0	0	0	449	459	98	450	882	4798	0	0	0	-22.000	2.778	1.436	1.416	4.792	0.098	0.003	120	562	21	34	Error	22	-1	25	9	22685	55054	-0.059	-0.088	-100	0
3	11	9	"48 kDa acyl-CoA thioester hydrolase  mitochondrial precursor (EC 3.1.2.-) (p48) (Mt-ACT48)"	"AW538863"	12620	3520	80	464	492	288	160	698	5059	0	0	0	692	748	231	469	1516	7055	0	0	0	1.363	1.190	1.197	1.152	3.609	0.955	0.627	52	286	527	611	0.447	304	223	332	279	25584	38890	-0.041	-0.109	-100	0
3	12	9	"hypothetical protein DKFZp434K233.1 - human (fragment)"	"AW545788"	12790	3530	130	165	174	93	152	209	926	0	0	0	438	434	91	445	495	1024	0	0	0	-1.857	-2.000	0.882	0.860	3.944	2.993	0.000	120	511	6	11	Error	13	-7	22	-11	20848	52063	-0.038	-0.060	-100	0
3	13	9	"tumor necrosis factor alpha-induced protein 2 - mouse"	"C76826"	12970	3520	130	157	166	93	166	177	94	13	5	0	416	408	92	433	444	95	10	0	0	0.529	0.000	0.856	0.948	3.211	0.359	0.001	120	515	-26	-25	-0.918	-9	-17	0	-25	19927	48975	-0.117	-0.379	-100	0
3	14	9	"KIAA1171 protein {Homo sapiens}"	"C80375"	13150	3520	130	153	180	98	169	177	89	16	8	0	448	458	98	435	445	97	20	3	0	-1.231	0.478	0.796	0.865	3.104	0.437	0.003	120	538	-3	34	Error	-16	13	11	23	21636	54911	0.034	0.134	-100	0
3	15	9	"null"	"C87716"	13330	3520	130	163	174	93	164	180	100	13	5	0	453	460	93	440	445	93	20	6	0	-0.077	0.500	1.151	1.145	5.045	2.056	0.007	120	501	12	30	Error	-1	13	10	20	20862	55243	-0.060	0.161	-100	0
3	16	9	"blank"	"null"	13510	3520	130	168	172	99	166	182	105	15	1	0	458	466	90	441	441	99	18	4	0	0.118	0.240	0.915	0.800	4.267	1.561	0.005	120	483	19	31	-3.087	2	17	6	25	20699	55974	-0.095	0.253	-100	0
3	17	9	"null"	"AU014626"	13690	3520	130	149	165	89	166	181	100	12	1	0	431	441	93	442	448	110	9	0	0	1.545	1.000	0.972	1.170	3.762	1.686	0.002	120	546	-28	-2	0.628	-17	-11	-1	-1	19859	52930	-0.160	-0.064	-100	0
3	18	9	"null"	"AU018221"	13870	3520	130	143	153	82	161	180	110	10	1	0	468	465	89	436	447	96	17	3	0	-0.562	-0.276	1.000	0.995	3.832	0.186	0.001	120	484	14	21	Error	-18	32	-8	29	18395	55851	-0.245	0.188	-100	0
3	19	9	""	"AU041544"	14050	3520	130	166	178	98	163	183	119	12	3	0	453	461	98	449	456	91	22	2	0	0.750	1.250	0.981	1.039	3.206	0.110	0.000	120	495	7	27	-0.415	3	4	15	12	21324	55342	-0.042	0.055	-100	0
3	20	9	"Cytochrome c oxidase polypeptide VIIb  mitochondrial precursor (EC 1.9.3.1). [Mouse] {Mus musculus}"	"AW548431"	14230	3520	130	167	174	93	169	186	107	14	3	0	448	459	98	446	451	92	21	5	0	-1.000	0.385	1.089	1.151	3.871	0.416	0.000	120	571	0	18	Error	-2	2	5	13	20883	55132	-0.112	0.087	-100	0
3	21	9	"ubiquitous alpha-2 3-sialyltransferase VI {Mus musculus}"	"AW552396"	14410	3530	80	753	1001	717	169	183	94	90	88	0	650	697	345	437	443	90	63	53	0	2.742	3.200	2.398	2.437	3.413	3.669	0.276	52	306	797	1092	1.455	584	213	832	260	52041	36228	8.702	2.822	-100	0
3	22	9	"null"	"AW555202"	14600	3530	120	986	1028	340	172	187	108	99	96	0	612	595	174	439	446	97	63	43	0	4.705	5.487	4.062	4.298	2.216	6.068	0.200	120	510	987	1012	2.234	814	173	856	156	123404	71345	7.787	1.536	-100	0
3	23	9	"null"	"AW557979"	14770	3520	130	198	225	139	167	177	92	31	14	0	452	453	104	433	440	96	18	4	0	1.632	2.900	0.906	1.220	3.431	0.017	0.000	120	492	50	78	0.706	31	19	58	20	26985	54383	0.522	0.135	-100	0
3	24	9	"blank"	"null"	14950	3520	130	223	273	192	167	177	96	41	26	0	433	454	114	431	436	92	22	10	0	28.000	4.609	1.633	1.480	4.441	21.655	0.001	120	579	58	129	4.807	56	2	106	23	32816	54500	1.000	0.196	-100	0
3	1	10	"null"	"AI835322"	10800	3710	130	164	175	102	150	162	90	25	9	0	457	458	102	459	462	97	12	3	0	-7.000	-25.000	0.876	1.074	3.340	0.554	0.000	120	535	12	24	Error	14	-2	25	-1	21055	54969	0.144	-0.041	-100	0
3	2	10	"growth hormone-inducible membrane protein {Mus musculus}"	"AI838066"	10990	3710	130	147	163	101	156	169	89	19	6	0	462	461	100	463	464	91	15	4	0	9.000	-3.500	0.878	1.016	5.470	1.035	0.015	120	473	-10	5	3.170	-9	-1	7	-2	19619	55310	-0.067	-0.033	-100	0
3	3	10	"CD83 {Mus musculus}"	"AI837100"	11170	3710	130	173	189	105	157	174	96	22	7	0	435	448	108	454	457	92	21	5	0	-0.842	-5.333	0.736	0.770	4.709	0.178	0.001	120	569	-3	26	Error	16	-19	32	-6	22693	53775	0.156	-0.098	-100	0
3	4	10	"null"	"AI843605"	11350	3720	70	916	915	451	160	179	102	93	90	0	888	1021	355	454	456	96	96	90	0	1.742	1.332	1.420	1.306	1.874	1.360	0.596	32	230	1190	1322	0.801	756	434	755	567	29294	32658	7.216	5.885	0	0
3	5	10	"beta-1 4-galactosyltransferase II {Mus musculus}"	"AI846080"	11530	3720	70	671	734	325	162	177	99	96	90	0	656	655	186	440	444	105	68	50	0	2.356	2.660	2.500	2.366	4.718	3.074	0.242	32	236	725	787	1.237	509	216	572	215	23487	20962	5.626	2.010	-100	0
3	6	10	"bromodomain PHD finger transcription factor {Homo sapiens}"	"AI848250"	11710	3710	130	160	173	101	156	170	90	22	5	0	455	463	153	443	451	101	16	1	0	0.333	0.850	0.909	0.868	3.822	0.017	0.000	120	595	16	37	-1.585	4	12	17	20	20760	55616	0.033	0.119	-100	0
3	7	10	"9ORF binding protein 1 {Mus musculus}"	"AI854351"	11890	3710	70	507	563	277	156	170	94	90	81	0	566	582	195	436	444	100	56	37	0	2.700	2.788	1.569	2.068	2.903	2.593	0.218	32	236	481	553	1.433	351	130	407	146	18031	18626	4.181	1.380	-100	0
3	8	10	"Carbohydrate kinase-like protein (EC 2.7.1.-). [Mouse] {Mus musculus}"	"AI852803"	12070	3710	130	161	172	94	152	168	94	21	5	0	441	448	97	430	437	92	22	5	0	0.818	1.111	0.848	1.080	5.392	0.040	0.000	120	521	20	38	-0.290	9	11	20	18	20676	53730	0.043	0.120	-100	0
3	9	10	"putative {Mus musculus}"	"AI854278"	12250	3710	130	168	185	98	165	176	93	20	6	0	412	408	87	430	438	88	9	1	0	-0.167	-0.909	1.142	1.066	4.478	0.388	0.003	120	448	-15	-2	Error	3	-18	20	-22	22176	48958	0.097	-0.341	-100	0
3	10	10	"blank"	"null"	12430	3710	130	162	178	103	169	183	99	15	7	0	429	438	94	446	451	90	15	1	0	0.412	-1.125	0.895	0.884	3.229	0.419	0.004	120	513	-24	1	-1.280	-7	-17	9	-8	21312	52608	-0.051	-0.144	-100	0
3	11	10	"CDA02 {Homo sapiens}"	"AW539102"	12620	3700	90	2342	2320	1177	161	177	103	100	100	0	2287	2360	1041	454	453	97	100	100	0	1.190	1.133	1.098	1.107	1.466	1.156	0.877	52	351	4014	4065	0.251	2181	1833	2159	1906	120658	122741	20.806	19.660	0	0
3	12	10	"60 kDa heat shock protein  mitochondrial precursor (Hsp60) (60 kDa chaperonin) (CPN60)"	"AW536151"	12790	3710	130	149	164	83	151	171	100	14	2	0	424	432	102	450	446	96	15	1	0	0.077	-0.722	0.733	0.719	4.091	4.170	0.002	120	521	-28	-5	-3.700	-2	-26	13	-18	19734	51828	-0.070	-0.146	-100	0
3	13	10	"null"	"C76908"	12970	3710	130	151	167	92	164	174	93	14	6	0	445	444	97	439	445	93	13	5	0	-2.167	0.600	0.769	0.999	4.036	0.483	0.001	120	507	-7	8	Error	-13	6	3	5	20053	53262	-0.075	-0.011	-100	0
3	14	10	"putative {Mus musculus}"	"C80444"	13160	3710	100	558	604	331	165	171	88	86	77	0	614	631	191	434	444	95	66	47	0	2.183	2.228	2.348	2.225	3.011	2.435	0.327	80	362	573	636	1.127	393	180	439	197	48346	50512	4.920	1.968	-100	0
3	15	10	"null"	"C87807"	13330	3700	130	149	170	102	164	177	110	10	7	0	442	450	93	442	447	94	18	4	0	100000.000	0.750	0.875	0.803	4.403	7.963	0.003	120	460	-15	14	16.610	-15	0	6	8	20348	54046	-0.064	0.032	-100	0
3	16	10	"putative {Mus musculus}"	"AU024269"	13510	3700	130	203	209	108	171	184	114	24	5	0	366	378	97	446	451	96	5	0	0	-0.400	-0.559	0.678	0.780	3.572	0.078	0.001	120	543	-48	-30	Error	32	-80	38	-68	25025	45374	0.219	-0.760	-100	0
3	17	10	"CHO1 antigen - Chinese hamster"	"AU014705"	13710	3720	70	284	292	140	173	184	97	53	37	0	710	721	149	422	445	119	93	62	0	0.385	0.398	0.669	0.482	2.606	0.399	0.018	32	224	399	418	-1.376	111	288	119	299	9337	23070	1.113	2.319	-100	0
3	18	10	"null"	"AU040124"	13870	3700	130	169	173	92	167	187	110	13	3	0	453	449	85	438	449	105	15	0	0	0.133	0.545	0.812	0.975	3.949	0.533	0.007	120	544	17	17	-2.907	2	15	6	11	20793	53937	-0.127	0.000	-100	0
3	19	10	"unknown {Mus musculus}"	"AU041625"	14060	3710	100	1982	1989	510	167	186	116	100	100	0	1449	1475	304	439	441	91	100	100	0	1.797	1.759	1.847	1.762	1.440	1.885	0.785	80	381	2825	2858	0.846	1815	1010	1822	1036	159150	117962	15.543	11.363	0	0
3	20	10	"Von Hippel-Lindau disease tumor suppressor. [Mouse] {Mus musculus}"	"AW548526"	14230	3710	100	1097	1116	420	167	190	119	100	98	0	683	695	183	426	433	88	86	66	0	3.619	3.528	3.712	3.638	2.522	4.670	0.275	80	416	1187	1218	1.855	930	257	949	269	89266	55595	7.782	2.977	0	0
3	21	10	"putative {Mus musculus}"	"AW552447"	14410	3700	110	1389	1335	401	182	197	110	100	100	0	1648	1633	345	447	449	95	100	100	0	1.005	0.972	0.957	0.945	1.542	1.046	0.730	80	461	2408	2339	0.007	1207	1201	1153	1186	106834	130604	10.345	12.463	0	0
3	22	10	"cAMP-regulated phosphoprotein {Mus musculus}"	"AW555292"	14580	3710	110	2385	2395	570	180	200	124	100	100	0	1972	1994	402	444	442	96	100	100	0	1.443	1.429	1.440	1.434	1.385	1.521	0.796	80	483	3733	3765	0.529	2205	1528	2215	1550	191622	159523	17.702	16.167	0	0
3	23	10	"null"	"null"	14780	3700	110	2326	2372	586	167	189	122	100	100	0	4104	4055	640	426	431	97	100	100	0	0.587	0.608	0.592	0.595	1.281	0.619	0.868	80	461	5837	5834	-0.769	2159	3678	2205	3629	189743	324427	17.893	37.361	0	0
3	24	10	"blank"	"null"	14950	3700	130	169	190	98	164	176	92	22	6	0	445	449	93	429	433	93	20	2	0	0.313	1.300	1.052	1.063	4.325	0.213	0.001	120	575	21	46	-1.678	5	16	26	20	22844	53844	0.152	0.172	-100	0
3	1	11	"Guanine nucleotide releasing protein (GNRP) (Ras-specific nucleotide exchange factor CDC25)"	"AI836133"	10810	3890	130	172	181	101	152	164	91	19	5	0	457	468	105	465	470	99	19	3	0	-2.500	9.667	0.871	0.890	3.773	0.793	0.002	120	535	12	32	Error	20	-8	29	3	21713	56148	0.187	-0.020	-100	0
3	2	11	"null"	"AI838136"	10990	3890	130	153	171	90	155	163	84	21	8	0	481	477	89	469	472	92	19	1	0	-0.167	2.000	0.989	1.037	4.432	0.163	0.001	120	486	10	24	Error	-2	12	16	8	20572	57194	0.095	0.054	-100	0
3	3	11	"Unknown (protein for MGC:17315) {Homo sapiens}"	"AI837161"	11160	3900	80	1028	1175	577	155	167	91	98	98	0	980	1007	323	459	468	95	88	84	0	1.676	1.861	1.829	1.983	2.252	1.994	0.655	52	280	1394	1568	0.745	873	521	1020	548	61091	52376	11.077	5.674	0	0
3	4	11	"DBY protein {Mus musculus}"	"AI843285"	11350	3890	130	190	203	114	163	181	101	28	10	0	386	399	96	445	450	96	7	0	0	-0.458	-0.870	0.930	0.860	4.628	0.049	0.000	120	611	-32	-6	Error	27	-59	40	-46	24339	47822	0.218	-0.531	-100	0
3	5	11	"null"	"AI846145"	11530	3890	90	2806	3239	1721	170	176	91	100	100	0	2211	2241	1061	442	447	101	100	96	0	1.490	1.706	1.773	1.765	1.475	1.743	0.852	52	344	4405	4868	0.575	2636	1769	3069	1799	168427	116523	33.659	17.762	0	0
3	6	11	"hypothetical protein {Mus musculus}"	"AI848277"	11710	3890	130	147	170	108	151	163	86	23	7	0	425	422	97	440	446	98	11	0	0	0.267	-1.056	0.977	1.023	4.873	1.047	0.001	120	542	-19	1	-1.907	-4	-15	19	-18	20359	50650	0.081	-0.245	-100	0
3	7	11	"Trifunctional enzyme alpha subunit  mitochondrial precursor (TP-alpha)"	"AI854391"	11880	3890	90	1833	2226	1346	149	166	99	100	100	0	971	1030	386	446	449	94	92	88	0	3.208	3.557	3.224	3.660	2.079	3.865	0.748	52	346	2209	2661	1.682	1684	525	2077	584	115734	53566	20.808	6.181	0	0
3	8	11	"Unknown (protein for IMAGE:3499725) {Mus musculus}"	"AI852916"	12070	3890	130	168	191	191	159	174	94	18	5	0	448	457	148	439	444	92	18	6	0	1.000	1.778	0.644	0.744	5.156	3.379	0.011	120	513	18	50	0.000	9	9	32	18	22960	54832	0.181	0.141	-100	0
3	9	11	"unnamed protein product {Homo sapiens}"	"AI854304"	12250	3890	130	147	169	113	168	179	92	20	5	0	429	428	79	433	437	91	10	1	0	5.250	-0.200	1.615	1.865	4.107	0.282	0.007	120	448	-25	-4	2.392	-21	-4	1	-5	20306	51359	-0.109	-0.099	-100	0
3	10	11	"blank"	"null"	12430	3890	130	154	175	108	171	183	99	17	9	0	458	461	92	432	443	93	24	3	0	-0.654	0.138	1.376	1.166	4.459	2.849	0.003	120	466	9	33	Error	-17	26	4	29	21000	55368	-0.081	0.194	-100	0
3	11	11	"FAS antigen ligand. [Mouse] {Mus musculus}"	"AW539228"	12610	3890	130	194	225	254	171	185	104	26	6	0	446	450	91	434	443	96	17	2	0	1.917	3.375	1.557	1.670	3.379	16.778	0.005	120	576	35	70	0.939	23	12	54	16	27025	53943	0.385	0.073	-100	0
3	12	11	"SCF complex protein Skp1 {Mus musculus}"	"AW536095"	12800	3890	100	12212	12155	4602	164	179	97	100	100	0	6384	6257	2559	429	431	96	100	100	0	2.023	2.057	2.037	2.215	1.588	2.039	0.930	80	362	18003	17819	1.017	12048	5955	11991	5828	972434	500549	123.464	60.688	0	0
3	13	11	"putative {Mus musculus}"	"C76978"	12970	3890	130	150	167	85	156	172	90	20	4	0	442	450	86	435	435	94	18	3	0	-0.857	0.733	1.229	1.062	4.049	0.181	0.000	120	479	1	26	Error	-6	7	11	15	20084	53980	-0.056	0.160	-100	0
3	14	11	"null"	"C80567"	13150	3880	130	227	233	119	161	170	91	39	15	0	358	378	104	427	430	96	9	3	0	-0.957	-1.469	1.170	0.829	4.152	0.959	0.007	120	500	-3	23	Error	66	-69	72	-49	28014	45333	0.692	-0.542	-100	0
3	15	11	"null"	"C87890"	13330	3880	130	169	180	102	174	181	111	10	3	0	420	428	88	434	437	96	15	1	0	0.357	-1.000	0.911	0.803	3.166	0.937	0.004	120	455	-19	0	-1.485	-5	-14	6	-6	21573	51361	-0.009	-0.094	-100	0
3	16	11	"null"	"AU024332"	13510	3880	130	168	188	104	167	181	112	19	4	0	448	446	77	432	435	92	14	1	0	0.063	1.500	1.092	1.418	3.639	0.079	0.001	120	497	17	35	-4.000	1	16	21	14	22541	53495	0.063	0.120	-100	0
3	17	11	"Similar to prostate tumor over expressed gene 1 {Mus musculus}"	"AU014774"	13700	3890	100	570	583	243	165	178	94	91	80	0	608	612	163	414	422	99	75	47	0	2.088	2.111	1.748	1.898	2.635	2.383	0.236	80	379	599	616	1.062	405	194	418	198	46653	48922	4.309	1.919	-100	0
3	18	11	"null"	"AU040196"	13870	3880	130	163	170	83	169	184	104	11	2	0	436	437	95	433	435	101	16	2	0	-2.000	0.250	0.962	0.888	3.207	1.810	0.002	120	482	-3	5	Error	-6	3	1	4	20350	52463	-0.135	0.020	-100	0
3	19	11	"null"	"AU041706"	14050	3880	130	314	336	174	170	191	112	54	35	0	392	400	118	422	427	98	15	5	0	-4.800	-7.545	2.109	1.572	4.874	19.604	0.002	120	579	114	144	Error	144	-30	166	-22	40283	47985	1.295	-0.276	-100	0
3	20	11	"null"	"AW548633"	14240	3890	100	1671	1648	642	177	198	111	98	97	0	1620	1508	517	416	418	89	97	93	0	1.241	1.347	1.343	1.422	2.238	1.341	0.685	80	365	2698	2563	0.311	1494	1204	1471	1092	131842	120633	13.063	12.247	0	0
3	21	11	"null"	"AW552319"	14410	3890	120	5084	5051	1651	183	194	105	100	100	0	3182	3173	1022	438	440	95	100	98	0	1.786	1.780	1.735	1.833	1.947	1.867	0.776	120	474	7645	7603	0.837	4901	2744	4868	2735	606095	380791	46.257	28.768	0	0
3	22	11	"null"	"AW555355"	14580	3890	90	709	788	301	174	192	112	98	92	0	680	694	176	437	432	93	82	61	0	2.202	2.389	2.189	2.408	2.763	3.133	0.249	52	329	778	871	1.139	535	243	614	257	40999	36072	5.321	2.817	-100	0
3	23	11	"zinc finger protein {Homo sapiens}"	"AW558100"	14770	3890	110	9960	9776	1466	177	245	392	100	100	0	5616	5672	813	419	425	103	100	100	0	1.882	1.827	1.852	1.827	1.183	2.006	0.865	80	490	14980	14852	0.913	9783	5197	9599	5253	782060	453763	24.314	50.942	0	0
3	24	11	"blank"	"null"	14950	3880	130	187	210	111	165	213	337	1	0	0	441	439	91	427	433	103	15	1	0	1.571	3.750	1.217	1.177	5.182	6.504	0.007	120	590	36	57	0.652	22	14	45	12	25256	52688	-0.009	0.058	-100	0
3	1	12	"ATP specific succinyl CoA synthetase beta subunit precursor {Homo sapiens}"	"AI835580"	10810	4070	130	177	184	96	145	161	93	25	9	0	465	475	96	462	472	98	16	5	0	10.667	3.000	0.907	0.917	3.868	0.057	0.000	120	542	35	52	3.415	32	3	39	13	22040	56961	0.247	0.031	-100	0
3	2	12	"Dickkopf related protein-3 precursor (Dkk-3) (Dickkopf-3) (mDkk-3). [Mouse] {Mus musculus}"	"AI838192"	10990	4070	130	161	169	92	149	160	90	18	5	0	482	482	104	462	471	98	21	3	0	0.600	1.000	0.808	0.812	3.645	0.098	0.001	120	519	32	40	-0.737	12	20	20	20	20259	57787	0.100	0.112	-100	0
3	3	12	"Unknown (protein for MGC:11477) {Mus musculus}"	"AI837222"	11170	4070	130	133	147	81	148	160	90	13	3	0	454	463	94	451	455	96	20	5	0	-5.000	-0.083	0.870	1.040	3.752	0.139	0.001	120	554	-12	11	Error	-15	3	-1	12	17649	55518	-0.144	0.083	-100	0
3	4	12	"Serine palmitoyltransferase 1 (EC 2.3.1.50) (Long chain base biosynthesis protein 1) (LCB 1)"	"AI845392"	11350	4070	130	133	142	72	153	168	95	9	0	0	447	456	93	449	450	94	15	2	0	10.000	-1.571	0.770	0.870	4.525	5.032	0.001	120	528	-22	-4	3.322	-20	-2	-11	7	17045	54728	-0.274	0.064	-100	0
3	5	12	"translation initiation factor eIF-2 alpha chain - rat"	"AI846826"	11530	4070	130	169	181	100	159	174	93	17	6	0	446	450	96	451	451	95	20	3	0	-2.000	-22.000	0.920	0.888	4.436	0.272	0.002	120	542	5	21	Error	10	-5	22	-1	21706	54020	0.075	-0.011	-100	0
3	6	12	"HSPC300 {Homo sapiens}"	"AI848305"	11710	4070	130	167	183	106	162	171	93	22	6	0	446	452	88	440	440	94	13	3	0	0.833	1.750	1.089	1.423	4.353	0.231	0.001	120	528	11	33	-0.263	5	6	21	12	22015	54249	0.129	0.128	-100	0
3	7	12	"HSPC028 protein {Mus musculus}"	"AI850153"	11890	4070	130	165	174	86	156	171	98	20	2	0	441	449	96	441	445	94	15	5	0	100000.000	2.250	1.049	1.201	4.768	5.279	0.000	120	542	9	26	16.610	9	0	18	8	20820	53841	0.031	0.043	-100	0
3	8	12	"Unknown (protein for MGC:28462) {Mus musculus}"	"AI852962"	12070	4070	130	261	297	181	160	175	93	50	30	0	455	469	134	437	443	91	26	12	0	5.611	4.281	1.265	1.112	4.177	2.571	0.048	120	501	119	169	2.488	101	18	137	32	35590	56261	1.312	0.286	-100	0
3	9	12	"brain and kidney proline oxidase 2 {Mus musculus}"	"AI850855"	12250	4070	130	135	166	100	157	172	90	24	4	0	417	436	94	428	431	89	20	5	0	2.000	1.125	0.849	0.879	3.614	0.394	0.001	120	478	-33	17	1.000	-22	-11	9	8	19865	52342	-0.067	0.056	-100	0
3	10	12	"blank"	"null"	12430	4070	130	144	161	89	158	174	96	15	2	0	430	429	87	424	430	90	12	1	0	-2.333	0.600	0.979	0.985	3.649	0.529	0.000	120	517	-8	8	Error	-14	6	3	5	19261	51533	-0.135	-0.011	-100	0
3	11	12	"null"	"AW539290"	12620	4060	90	3552	3445	1223	151	168	93	100	100	0	1807	1820	634	421	424	88	100	100	0	2.454	2.355	2.396	2.447	1.561	2.562	0.755	52	330	4787	4693	1.295	3401	1386	3294	1399	179120	94636	35.237	15.864	0	0
3	12	12	"heat shock protein 86 - mouse"	"AW536140"	12790	4070	130	159	177	104	160	173	93	19	6	0	426	437	92	412	423	104	17	2	0	-0.071	0.680	0.706	1.118	5.386	0.187	0.000	120	545	13	42	Error	-1	14	17	25	21273	52433	0.043	0.135	-100	0
3	13	12	""	"C77056"	12970	4070	130	153	171	114	156	173	92	20	5	0	423	435	91	411	415	105	18	3	0	-0.250	0.625	1.203	1.188	3.806	1.513	0.021	120	551	9	39	Error	-3	12	15	24	20503	52245	-0.022	0.190	-100	0
3	14	12	"null"	"C80654"	13160	4070	100	596	623	251	172	177	95	95	87	0	663	685	170	410	412	94	87	68	0	1.676	1.640	1.746	1.627	2.397	1.872	0.342	80	381	677	726	0.745	424	253	451	275	49849	54833	4.695	2.904	-100	0
3	15	12	"null"	"C87987"	13330	4060	130	164	176	98	176	184	99	15	5	0	431	450	92	435	434	97	20	3	0	3.000	0.000	1.000	0.932	5.095	0.268	0.001	120	513	-16	15	1.585	-12	-4	0	15	21097	54002	-0.081	0.165	-100	0
3	16	12	"gene trap ankyrin repeat containing protein {Mus musculus}"	"AU024419"	13510	4060	130	153	172	102	168	180	101	15	5	0	436	436	87	440	442	89	12	4	0	3.750	-1.000	0.840	1.084	4.992	0.175	0.002	120	502	-19	0	1.907	-15	-4	4	-4	20670	52372	-0.079	-0.067	-100	0
3	17	12	"Unknown (protein for MGC:18906) {Mus musculus}"	"AU014846"	13690	4060	130	150	161	94	166	180	99	12	4	0	433	438	92	435	436	94	18	0	0	8.000	-1.667	0.933	0.904	5.214	0.747	0.002	120	507	-18	-2	3.000	-16	-2	-5	3	19360	52546	-0.192	0.021	-100	0
3	18	12	"Unknown (protein for MGC:12123) {Mus musculus}"	"AU040277"	13870	4060	130	144	157	89	168	185	101	12	0	0	426	435	98	434	438	95	15	5	0	3.000	-11.000	1.103	1.066	3.935	18.106	0.000	120	543	-32	-10	1.585	-24	-8	-11	1	18827	52230	-0.277	-0.032	-100	0
3	19	12	"null"	"AU041770"	14040	4070	70	543	592	278	168	185	99	90	78	0	1024	1037	251	425	439	95	100	96	0	0.626	0.693	0.785	0.630	2.537	0.718	0.285	32	226	974	1036	-0.676	375	599	424	612	18939	33176	4.111	6.295	-100	0
3	20	12	"vimentin {Mus musculus}"	"AW548722"	14230	4060	130	155	170	108	173	193	105	15	5	0	441	444	93	417	425	92	24	4	0	-0.750	-0.111	0.894	0.874	5.664	0.045	0.000	120	537	6	24	Error	-18	24	-3	27	20385	53310	-0.219	0.207	-100	0
3	21	12	"putative {Mus musculus}"	"AW552368"	14410	4060	120	1435	1498	700	174	197	108	100	95	0	1205	1204	332	428	431	91	98	95	0	1.623	1.706	1.646	1.640	1.933	1.918	0.708	120	434	2038	2100	0.699	1261	777	1324	776	179778	144469	12.046	8.495	0	0
3	22	12	"UDP-Gal:betaGlcNAc beta 1 4-galactosyltransferase  polypeptide 3 {Mus musculus}"	"AW555479"	14590	4060	130	195	218	122	183	206	134	19	5	0	459	471	106	419	422	90	31	10	0	0.300	0.673	1.294	1.174	4.064	4.110	0.002	120	529	52	87	-1.737	12	40	35	52	26179	56552	0.090	0.544	-100	0
3	23	12	"Unknown (protein for MGC:27569) {Mus musculus}"	"AW558158"	14780	4080	130	2022	2111	668	187	253	386	99	97	0	1423	1482	436	417	424	102	99	97	0	1.824	1.807	1.843	1.859	1.675	1.898	0.696	120	496	2841	2989	0.867	1835	1006	1924	1065	253361	177885	4.813	10.373	0	0
3	24	12	"blank"	"null"	14950	4060	130	197	222	118	166	217	348	1	0	0	448	454	89	427	435	106	20	3	0	1.476	2.074	1.201	1.198	4.078	5.400	0.003	120	553	52	83	0.562	31	21	56	27	26694	54437	0.014	0.179	-100	0
3	1	13	"null"	"AI836338"	10810	4250	130	160	169	103	143	159	93	21	6	0	469	467	89	463	469	97	16	1	0	2.833	6.500	1.075	1.269	4.881	0.079	0.000	120	589	23	30	1.503	17	6	26	4	20304	56086	0.108	-0.021	-100	0
3	2	13	"ribosomal protein S16  cytosolic [validated] - human"	"AI838826"	10970	4260	90	2821	3158	1573	142	157	93	98	98	0	3251	3391	1727	462	465	102	100	98	0	0.961	1.030	0.968	1.122	1.694	0.982	0.876	52	353	5468	5945	-0.058	2679	2789	3016	2929	164240	176329	32.269	28.686	0	0
3	3	13	"Microsomal signal peptidase 18 kDa subunit (EC 3.4.-.-) (SPase 18 kDa subunit) (SPC18)"	"AI840862"	11160	4260	80	3105	3266	1280	141	158	92	100	100	0	2510	2630	906	452	454	94	100	100	0	1.440	1.435	1.462	1.434	1.277	1.503	0.832	52	334	5022	5303	0.526	2964	2058	3125	2178	169832	136749	33.783	23.149	0	0
3	4	13	"Heterogeneous nuclear ribonucleoproteins A2/B1 (hnRNP A2 / hnRNP B1). [Human] {Homo sapiens}"	"AI843545"	11360	4250	90	5074	5299	2482	144	165	97	100	100	0	5384	5473	2333	445	446	96	100	100	0	0.998	1.025	1.064	1.007	1.384	1.057	0.823	52	377	9869	10183	-0.003	4930	4939	5155	5028	275559	284593	52.928	52.365	0	0
3	5	13	"QUAKING isoform 6 {Homo sapiens}"	"AI846695"	11530	4240	80	3518	3411	1759	159	189	136	100	100	0	2245	2285	897	428	432	100	100	100	0	1.849	1.751	1.756	1.661	1.508	1.937	0.860	52	310	5176	5109	0.886	3359	1817	3252	1857	177375	118808	23.691	18.530	0	0
3	6	13	"unknown {Mus musculus}"	"AI848227"	11710	4250	80	7102	7245	2876	169	179	100	100	100	0	2253	2360	801	438	443	104	100	100	0	3.820	3.682	3.848	3.676	1.363	3.921	0.855	52	320	8748	8998	1.934	6933	1815	7076	1922	376762	122741	70.660	18.433	0	0
3	7	13	"null"	"AI850023"	11890	4240	90	2401	2391	546	170	202	190	100	100	0	3284	3249	562	437	452	120	100	100	0	0.784	0.790	0.782	0.783	1.345	0.834	0.817	52	366	5078	5033	-0.352	2231	2847	2221	2812	124336	168935	11.521	23.308	0	0
3	8	13	"Fibromodulin precursor (FM). [Mouse] {Mus musculus}"	"AI852780"	12080	4250	100	711	715	278	160	178	111	96	91	0	921	940	272	433	441	103	93	86	0	1.129	1.095	1.147	1.161	2.472	1.088	0.506	80	434	1039	1062	0.175	551	488	555	507	57206	75206	4.838	4.845	0	0
3	9	13	"putative {Mus musculus}"	"AI854257"	12260	4250	100	1150	1192	468	148	164	91	100	97	0	1012	1047	275	420	421	90	98	96	0	1.693	1.665	1.595	1.590	1.673	1.806	0.644	80	383	1594	1671	0.759	1002	592	1044	627	95348	83720	11.297	6.956	0	0
3	10	13	"blank"	"null"	12430	4250	130	167	173	84	157	171	95	18	2	0	412	424	98	416	419	90	19	4	0	-2.500	2.000	0.924	0.769	4.004	0.544	0.001	120	518	6	24	Error	10	-4	16	8	20802	50838	0.021	0.056	-100	0
3	11	13	"DnaJ homolog subfamily A member 2 (mDj3). [Mouse] {Mus musculus}"	"AW538967"	12620	4250	110	4256	4409	1613	157	173	98	100	100	0	2943	3249	1022	401	414	89	100	100	0	1.613	1.493	1.504	1.475	1.376	1.552	0.864	80	463	6641	7100	0.689	4099	2542	4252	2848	352682	259922	43.224	31.854	0	0
3	12	13	"4F2 cell-surface antigen heavy chain (4F2hc). [Mouse] {Mus musculus}"	"AW545809"	12790	4250	110	7528	7164	2093	152	173	104	100	100	0	7628	7305	2240	404	413	108	100	100	0	1.021	1.016	0.983	1.017	1.307	1.013	0.903	80	450	14600	13913	0.030	7376	7224	7012	6901	573101	584383	67.221	63.815	0	0
3	13	13	"null"	"C76840"	13000	4240	80	380	404	207	163	183	104	71	53	0	497	490	121	374	381	92	55	26	0	1.764	2.078	1.702	1.501	3.011	2.966	0.080	52	297	340	357	0.819	217	123	241	116	21006	25502	2.125	1.185	-100	0
3	14	13	"signal sequence receptor  delta {Mus musculus}"	"C80392"	13160	4240	110	1889	2353	1540	158	177	99	100	100	0	1628	2366	2470	402	407	91	100	100	0	1.412	1.118	1.460	1.341	1.494	0.808	0.762	80	454	2957	4159	0.498	1731	1226	2195	1964	188231	189312	21.980	21.527	-100	0
3	15	13	"null"	"C87743"	13340	4250	110	2243	2314	753	167	183	104	100	100	0	721	756	212	419	422	93	88	81	0	6.874	6.371	6.156	6.563	2.068	8.022	0.349	80	468	2378	2484	2.781	2076	302	2147	337	185150	60460	20.490	3.591	0	0
3	16	13	"null"	"AU024219"	13530	4240	100	355	369	168	164	181	107	68	43	0	629	648	146	435	436	93	80	52	0	0.985	0.962	0.865	0.975	2.594	1.163	0.126	80	433	385	418	-0.022	191	194	205	213	29495	51835	1.757	2.280	-100	0
3	17	13	"hypothetical protein {Homo sapiens}"	"AU014639"	13700	4250	110	5101	5189	1657	164	179	99	100	100	0	5684	5869	1691	423	430	92	100	100	0	0.938	0.923	0.902	0.930	1.331	0.930	0.894	80	432	10198	10471	-0.092	4937	5261	5025	5446	415126	469559	50.606	59.120	0	0
3	18	13	"tetracycline transporter-like protein {Mus musculus}"	"AU018237"	13880	4260	120	2000	2007	490	175	195	117	100	100	0	1640	1617	442	420	428	94	97	95	0	1.496	1.530	1.516	1.602	1.771	1.517	0.748	120	507	3045	3029	0.581	1825	1220	1832	1197	240869	194018	15.487	12.649	0	0
3	19	13	"null"	"AU041566"	14050	4240	130	176	181	97	173	184	102	11	3	0	389	398	96	418	424	95	11	1	0	-0.103	-0.400	0.814	0.781	3.743	16.673	0.000	120	544	-26	-12	Error	3	-29	8	-20	21760	47785	-0.029	-0.274	-100	0
3	20	13	"null"	"AW548470"	14230	4240	130	335	365	174	174	188	102	67	39	0	381	394	113	412	421	94	16	4	0	-5.194	-10.611	1.885	2.117	3.277	0.019	0.000	120	514	130	173	Error	161	-31	191	-18	43786	47285	1.735	-0.287	-100	0
3	21	13	"Delta3 5-delta2 4-dienoyl-CoA isomerase  mitochondrial precursor (EC 5.3.3.-). [Mouse]"	"AW552411"	14410	4240	110	5749	6236	2368	176	194	105	100	100	0	2414	2400	703	420	428	93	100	100	0	2.795	3.061	2.852	3.058	1.623	3.461	0.709	80	402	7567	8040	1.483	5573	1994	6060	1980	498873	191998	57.543	21.204	0	0
3	22	13	"null"	"AW555213"	14590	4250	120	561	593	265	183	194	104	86	75	0	584	587	147	422	426	93	67	44	0	2.333	2.485	2.154	2.334	2.950	2.975	0.220	120	502	540	575	1.222	378	162	410	165	71156	70460	3.837	1.731	-100	0
3	23	13	"null"	"AW557989"	14780	4250	100	1624	1636	423	187	199	107	100	100	0	1282	1265	254	425	425	95	100	100	0	1.677	1.725	1.722	1.725	1.481	1.845	0.693	80	365	2294	2289	0.746	1437	857	1449	840	130876	101222	13.430	8.842	0	0
3	24	13	"blank"	"null"	14950	4240	130	165	180	108	166	181	98	15	6	0	426	421	84	425	429	94	9	1	0	-1.000	-3.500	1.168	1.270	3.831	3.113	0.005	120	568	0	10	Error	-1	1	14	-4	21574	50510	-0.010	-0.085	-100	0
3	1	14	"null"	"AI835978"	10790	4430	80	3288	3327	1878	157	174	99	100	100	0	1526	1545	572	457	458	94	98	98	0	2.929	2.914	2.709	2.648	1.610	3.210	0.820	52	314	4200	4258	1.550	3131	1069	3170	1088	172996	80359	31.848	11.564	0	0
3	2	14	"Transforming protein RhoB (H6). [Rat] {Rattus norvegicus}"	"AI838085"	10970	4440	90	4111	4146	1738	144	156	87	100	100	0	2346	2372	838	448	451	91	100	100	0	2.090	2.080	2.048	2.087	1.442	2.159	0.870	52	374	5865	5926	1.064	3967	1898	4002	1924	215582	123360	45.862	21.110	0	0
3	3	14	"putative {Mus musculus}"	"AI837116"	11170	4430	70	1007	1022	329	149	171	120	100	96	0	1033	1018	180	440	449	93	100	100	0	1.447	1.510	1.560	1.460	1.650	1.812	0.637	32	236	1451	1451	0.533	858	593	873	578	32694	32588	7.092	6.118	0	0
3	4	14	"putative {Mus musculus}"	"AI843249"	11360	4430	90	5209	5428	1770	155	177	125	100	100	0	3876	4044	1079	436	440	98	100	100	0	1.469	1.461	1.511	1.449	1.262	1.568	0.879	52	395	8494	8881	0.555	5054	3440	5273	3608	282281	210269	42.008	36.776	0	0
3	5	14	"putative {Mus musculus}"	"AI842140"	11540	4420	90	1118	1113	305	163	179	106	100	100	0	1211	1208	284	419	427	95	100	98	0	1.206	1.204	1.139	1.235	1.657	1.331	0.627	52	395	1747	1739	0.270	955	792	950	789	57879	62821	8.811	8.221	0	0
3	6	14	"equilibrative nitrobenzylthioinosine-sensitive nucleoside transporter ENT1 {Mus musculus}"	"AI848257"	11720	4430	100	1825	1797	665	163	176	99	100	100	0	1977	2012	748	430	441	100	100	97	0	1.074	1.033	1.057	1.098	1.545	0.994	0.837	80	423	3209	3216	0.103	1662	1547	1634	1582	143725	160941	16.374	15.710	0	0
3	7	14	"putative senescence-associated protein {Pisum sativum}"	"AI854361"	11890	4430	100	2998	3182	1505	160	197	175	100	100	0	1606	1779	682	418	432	107	100	100	0	2.389	2.220	2.163	2.226	1.395	2.299	0.884	80	448	4026	4383	1.256	2838	1188	3022	1361	254553	142358	17.057	12.589	0	0
3	8	14	"Protein-tyrosine phosphatase PTEN (EC 3.1.3.48) (Mutated in multiple advanced cancers 1). [Mouse]"	"AI852810"	12080	4430	100	9176	9234	3760	149	176	107	100	100	0	10599	11013	3974	418	426	93	100	100	0	0.887	0.857	0.864	0.836	1.270	0.871	0.944	80	440	19208	19680	-0.174	9027	10181	9085	10595	738687	881050	84.654	113.839	0	0
3	9	14	"myelin transcription factor 1 - mouse"	"AI854284"	12250	4430	100	1119	1165	388	148	164	93	100	100	0	768	778	204	415	418	92	93	80	0	2.751	2.802	2.945	3.173	2.222	3.113	0.489	80	402	1324	1380	1.460	971	353	1017	363	93224	62274	10.763	3.913	0	0
3	10	14	"blank"	"null"	12430	4430	130	164	173	94	158	174	98	15	3	0	411	421	96	420	421	86	17	5	0	-0.667	15.000	0.976	0.861	5.067	1.606	0.000	120	491	-3	16	Error	6	-9	15	1	20764	50576	-0.010	0.000	-100	0
3	11	14	"null"	"AW539113"	12610	4430	130	277	290	143	162	177	97	56	30	0	402	429	132	412	420	92	27	10	0	-11.500	7.529	1.454	1.635	4.360	5.005	0.002	120	509	105	145	Error	115	-10	128	17	34854	51517	1.165	0.098	-100	0
3	12	14	"1-Cys peroxiredoxin {Mus musculus}"	"AW536067"	12800	4420	120	4207	4081	1558	156	170	100	100	99	0	2623	2560	822	402	406	95	100	100	0	1.824	1.819	1.862	1.755	1.833	1.915	0.828	120	521	6272	6083	0.867	4051	2221	3925	2158	489762	307240	39.110	22.674	0	0
3	13	14	"null"	"C76923"	12980	4430	90	516	509	211	152	168	103	88	71	0	666	668	165	383	387	90	86	75	0	1.286	1.253	1.223	1.228	2.778	1.494	0.227	52	369	647	642	0.363	364	283	357	285	26483	34726	3.311	3.122	-100	0
3	14	14	"zinc finger RNA binding protein  chromosome-associated - mouse"	"C80485"	13160	4420	110	6248	6139	2095	158	184	128	100	100	0	4293	4265	1203	394	397	88	100	100	0	1.562	1.545	1.543	1.527	1.351	1.638	0.881	80	453	9989	9852	0.643	6090	3899	5981	3871	491112	341218	46.523	43.955	0	0
3	15	14	"null"	"C87834"	13330	4430	130	180	207	138	167	187	120	18	5	0	284	298	91	395	399	87	5	0	0	-0.117	-0.412	0.526	0.568	3.694	30.792	0.000	120	544	-98	-57	Error	13	-111	40	-97	24848	35734	0.167	-1.161	-100	0
3	16	14	"KIAA1012 protein {Homo sapiens}"	"AU024283"	13520	4440	110	1278	1370	386	174	189	109	100	98	0	1002	1039	265	405	408	95	98	95	0	1.849	1.886	1.827	1.975	1.954	2.027	0.555	80	496	1701	1830	0.887	1104	597	1196	634	109587	83133	10.835	6.642	0	0
3	17	14	"Cryptdin-3 precursor. [Mouse] {Mus musculus}"	"AU014719"	13720	4410	90	399	456	200	171	188	108	84	51	0	764	771	211	397	403	88	92	80	0	0.621	0.762	0.802	0.826	2.453	0.572	0.337	52	358	595	659	-0.687	228	367	285	374	23710	40109	2.481	4.182	-100	0
3	18	14	"channel interacting PDZ domain protein {Mus musculus}"	"AU040139"	13870	4450	80	361	377	181	177	198	134	67	28	0	531	539	107	401	411	89	71	32	0	1.415	1.449	1.324	1.082	4.750	4.308	0.030	52	299	314	338	0.501	184	130	200	138	19603	28002	1.336	1.438	-100	0
3	19	14	"null"	"AU041655"	14050	4430	100	464	452	158	174	189	111	85	57	0	515	542	121	406	413	98	52	36	0	2.661	2.044	1.848	2.220	3.592	2.843	0.102	80	421	399	414	1.412	290	109	278	136	36145	43336	2.369	1.316	-100	0
3	20	14	"blank"	"null"	14230	4430	120	4938	5076	2203	175	189	107	100	100	0	4190	4056	1589	406	416	90	99	98	0	1.259	1.343	1.381	1.384	1.669	1.371	0.902	120	482	8547	8551	0.332	4763	3784	4901	3650	609104	486673	45.673	40.444	0	0
3	21	14	"ubiquitin-protein ligase UBE3B {Mus musculus}"	"AW552458"	14420	4420	120	3705	3592	1329	171	182	95	99	99	0	2865	2834	814	425	428	91	100	99	0	1.448	1.420	1.392	1.318	1.808	1.539	0.757	120	469	5974	5830	0.534	3534	2440	3421	2409	431092	340115	35.895	26.440	0	0
3	22	14	"null"	"null"	14590	4420	110	1886	1872	766	178	189	99	100	100	0	2853	2659	949	421	422	97	100	100	0	0.702	0.757	0.782	0.756	1.432	0.752	0.829	80	424	4140	3932	-0.510	1708	2432	1694	2238	149742	212723	17.000	23.062	0	0
3	23	14	"putative {Mus musculus}"	"AW558049"	14770	4430	110	1059	1051	315	182	194	109	100	100	0	951	955	225	421	422	100	98	93	0	1.655	1.627	1.634	1.649	1.734	1.751	0.547	80	461	1407	1403	0.727	877	530	869	534	84069	76438	7.862	5.330	0	0
3	24	14	"blank"	"null"	14950	4420	130	183	200	112	166	181	99	20	7	0	412	409	88	425	425	95	10	0	0	-1.308	-2.125	1.280	1.175	4.972	0.061	0.000	120	603	4	18	Error	17	-13	34	-16	23958	49106	0.192	-0.168	-100	0
3	1	15	"putative {Mus musculus}"	"AI835562"	10810	4610	130	238	294	227	154	173	100	47	27	0	459	471	126	444	450	95	25	8	0	5.600	5.185	1.476	1.497	3.792	5.790	0.015	120	557	99	167	2.485	84	15	140	27	35282	56556	1.210	0.221	-100	0
3	2	15	"Similar to Myelin basic protein {Mus musculus}"	"AI838151"	10990	4610	130	182	197	98	150	163	95	30	9	0	418	417	103	443	449	94	10	3	0	-1.280	-1.808	0.697	0.765	5.356	0.519	0.003	120	552	7	21	Error	32	-25	47	-26	23698	50042	0.358	-0.340	-100	0
3	3	15	"null"	"AI837185"	11170	4620	80	738	795	326	161	174	100	96	90	0	545	564	122	440	439	91	57	28	0	5.495	5.113	4.408	4.532	3.060	6.821	0.131	52	326	682	758	2.458	577	105	634	124	41319	29326	6.210	1.374	-100	0
3	4	15	"null"	"AI843292"	11350	4600	90	2277	2226	628	165	202	212	100	100	0	2177	2147	465	435	440	101	100	100	0	1.212	1.204	1.134	1.181	1.417	1.351	0.808	52	402	3854	3773	0.278	2112	1742	2061	1712	115746	111648	9.547	16.901	0	0
3	5	15	"Glutathione S-transferase Mu 5 (EC 2.5.1.18) (GSTM5-5) (GST class-Mu 5) (Fibrous sheath component 2)"	"AI842165"	11540	4610	90	2288	2234	719	171	180	101	100	100	0	1630	1729	459	421	426	94	100	100	0	1.751	1.577	1.586	1.570	1.491	1.719	0.799	52	378	3326	3371	0.808	2117	1209	2063	1308	116190	89908	20.337	13.862	0	0
3	6	15	"null"	"AI848283"	11710	4610	130	203	236	149	168	184	110	28	10	0	438	455	106	425	429	95	27	8	0	2.692	2.267	1.194	1.109	3.951	5.801	0.006	120	647	48	98	1.429	35	13	68	30	28296	54598	0.473	0.274	-100	0
3	7	15	"KIAA1460 protein {Homo sapiens}"	"AI850111"	11900	4610	100	3689	3703	1187	164	185	116	100	100	0	3003	2952	915	420	424	94	100	100	0	1.365	1.398	1.367	1.416	1.416	1.385	0.884	80	416	6108	6071	0.449	3525	2583	3539	2532	296218	236199	30.328	26.894	0	0
3	8	15	"null"	"AI852927"	12070	4610	90	559	598	289	160	176	101	90	80	0	700	697	174	414	423	96	88	61	0	1.395	1.548	1.449	1.514	2.928	2.234	0.195	52	366	685	721	0.480	399	286	438	283	31102	36253	4.178	2.854	-100	0
3	9	15	""	"AI854310"	12260	4610	100	1960	1951	619	157	174	97	100	100	0	1686	1657	477	402	409	88	100	100	0	1.404	1.429	1.547	1.453	1.453	1.438	0.827	80	428	3087	3049	0.490	1803	1284	1794	1255	156104	132532	18.320	14.182	0	0
3	10	15	"blank"	"null"	12430	4610	130	163	177	102	164	184	108	15	5	0	418	423	92	420	425	88	16	3	0	0.500	4.333	0.651	0.757	5.451	0.023	0.000	120	482	-3	16	-1.000	-1	-2	13	3	21281	50767	-0.065	-0.023	-100	0
3	11	15	"null"	"AW539241"	12610	4610	130	149	174	100	163	179	98	15	6	0	411	415	92	415	420	93	19	0	0	3.500	100000.000	0.956	0.867	4.536	18.680	0.000	120	518	-18	11	1.807	-14	-4	11	0	20910	49816	-0.051	-0.054	-100	0
3	12	15	"null"	"AW536107"	12800	4600	110	2102	2113	562	161	173	98	100	100	0	1988	2004	457	395	400	94	100	100	0	1.218	1.213	1.229	1.214	1.458	1.282	0.782	80	477	3534	3561	0.285	1941	1593	1952	1609	169078	160303	19.796	17.064	0	0
3	13	15	"null"	"C76992"	12980	4610	110	603	615	217	161	177	108	97	90	0	703	708	154	392	392	94	92	78	0	1.421	1.437	1.356	1.447	2.308	1.807	0.303	80	439	753	770	0.507	442	311	454	316	49171	56604	4.056	3.362	-100	0
3	14	15	"null"	"C80583"	13150	4610	130	210	231	126	160	180	118	29	9	0	377	380	99	387	387	90	17	4	0	-5.000	-10.143	1.132	1.207	5.108	7.633	0.002	120	562	40	64	Error	50	-10	71	-7	27769	45587	0.432	-0.078	-100	0
3	15	15	"null"	"C87910"	13330	4610	130	175	181	97	164	186	118	18	1	0	312	315	88	381	387	89	5	1	0	-0.159	-0.258	0.814	0.766	4.827	5.647	0.000	120	516	-58	-49	Error	11	-69	17	-66	21687	37749	-0.042	-0.809	-100	0
3	16	15	"null"	"AU024342"	13510	4610	130	244	284	151	167	184	102	43	24	0	401	417	103	393	397	84	25	10	0	9.625	4.875	1.592	1.430	4.228	4.558	0.021	120	473	85	141	3.267	77	8	117	24	34136	50029	0.980	0.238	-100	0
3	17	15	"teashirt 2 {Mus musculus}"	"AU014786"	13690	4610	130	199	220	117	162	182	108	25	10	0	332	340	98	393	395	87	6	3	0	-0.607	-1.094	0.725	0.789	3.892	0.208	0.005	120	571	-24	5	Error	37	-61	58	-53	26419	40803	0.352	-0.632	-100	0
3	18	15	"null"	"AU040216"	13880	4620	110	1245	1334	572	168	185	106	100	100	0	1922	2076	654	401	402	94	100	100	0	0.708	0.696	0.684	0.663	1.588	0.702	0.771	80	460	2598	2841	-0.498	1077	1521	1166	1675	106695	166076	10.840	17.809	0	0
3	19	15	"blank"	"null"	14040	4610	110	5946	5930	1657	174	191	113	100	100	0	6158	6211	1845	400	406	95	100	100	0	1.002	0.991	0.996	0.997	1.236	0.980	0.914	80	435	11530	11567	0.004	5772	5758	5756	5811	474381	496885	50.788	61.105	0	0
3	20	15	"null"	"AW548663"	14230	4610	120	3345	3195	1096	179	195	118	100	100	0	1766	1742	604	408	422	154	97	94	0	2.331	2.261	2.352	2.433	1.770	2.307	0.797	120	490	4524	4350	1.221	3166	1358	3016	1334	383411	209095	25.424	8.571	0	0
3	21	15	"Transcription factor p65 (Nuclear factor NF-kappa-B p65 subunit). [Mouse] {Mus musculus}"	"AW552339"	14410	4600	120	976	1465	1591	175	188	101	90	86	0	839	1073	792	421	424	93	82	70	0	1.916	1.979	2.324	2.119	3.578	3.250	0.248	120	502	1219	1942	0.938	801	418	1290	652	175784	128817	12.644	6.978	-100	0
3	22	15	"F-box-WD40 repeat protein 6 {Mus musculus}"	"AW555262"	14600	4610	110	950	919	332	181	199	108	98	96	0	950	1012	337	416	413	93	96	88	0	1.440	1.238	1.341	1.295	2.592	1.197	0.488	80	485	1303	1334	0.526	769	534	738	596	73492	80997	6.667	6.441	0	0
3	23	15	"hypothetical protein GS034D21.1 - human (fragment)"	"AW558115"	14770	4610	110	2798	2840	661	180	200	139	100	100	0	1644	1684	379	415	416	95	100	100	0	2.130	2.096	2.117	2.126	1.337	2.272	0.798	80	441	3847	3929	1.091	2618	1229	2660	1269	227174	134745	18.993	13.347	0	0
3	24	15	"blank"	"null"	14950	4600	130	171	185	102	170	189	126	13	4	0	424	418	92	418	420	92	13	2	0	0.167	100000.000	1.089	0.854	4.634	0.061	0.000	120	609	7	15	-2.585	1	6	15	0	22199	50158	-0.032	-0.022	-100	0
3	1	16	"Unknown (protein for MGC:6578) {Mus musculus}"	"AI835585"	10810	4790	130	140	173	112	154	170	101	20	7	0	428	445	96	428	435	95	20	5	0	100000.000	1.118	1.740	1.454	4.217	0.604	0.003	120	512	-14	36	16.610	-14	0	19	17	20717	53371	0.030	0.105	-100	0
3	2	16	"neuroplastoma apoptosis-related RNA-binding protein 2 {Homo sapiens}"	"AI838207"	10990	4790	130	199	223	127	158	167	93	31	15	0	426	437	92	436	439	97	15	4	0	-4.100	65.000	1.212	1.198	4.197	0.416	0.009	120	490	31	66	Error	41	-10	65	1	26802	52449	0.602	-0.021	-100	0
3	3	16	"AD039 {Homo sapiens}"	"AI837233"	11160	4810	80	1018	1079	440	162	176	102	98	96	0	915	993	340	437	436	103	96	90	0	1.791	1.649	1.774	1.610	1.999	1.668	0.608	52	282	1334	1473	0.841	856	478	917	556	56094	51632	8.853	5.408	0	0
3	4	16	"CDV-3A {Mus musculus}"	"AI845410"	11360	4790	80	789	823	378	174	192	116	92	88	0	762	794	191	427	430	95	96	80	0	1.836	1.768	1.758	1.739	1.928	2.043	0.484	52	326	950	1016	0.876	615	335	649	367	42796	41267	5.440	3.832	-100	0
3	5	16	"sir2-like 5 {Homo sapiens}"	"AI846838"	11540	4790	80	450	436	164	167	176	94	86	63	0	535	526	138	426	427	90	55	26	0	2.596	2.690	1.532	1.867	2.724	4.399	0.045	52	326	392	369	1.376	283	109	269	100	22670	27349	2.766	1.100	-100	0
3	6	16	"null"	"AI848667"	11720	4790	70	570	639	240	168	182	107	96	87	0	558	578	142	419	414	93	68	31	0	2.892	2.962	2.759	3.297	3.540	4.216	0.140	32	236	541	630	1.532	402	139	471	159	20432	18500	4.271	1.763	-100	0
3	7	16	"neurofilament protein {Mus musculus}"	"AI850160"	11900	4780	100	2076	2057	896	172	186	110	100	100	0	1725	1785	527	426	427	90	100	100	0	1.466	1.387	1.391	1.323	1.570	1.520	0.788	80	437	3203	3244	0.552	1904	1299	1885	1359	164526	142821	17.009	15.089	0	0
3	8	16	"putative {Mus musculus}"	"AI852970"	12080	4790	100	1001	1074	408	165	176	90	100	100	0	1037	1036	293	414	419	93	98	95	0	1.342	1.461	1.408	1.477	1.720	1.544	0.668	80	435	1459	1531	0.424	836	623	909	622	85958	82883	9.978	6.634	0	0
3	9	16	"thymopoietin beta {Mus musculus}"	"AI850863"	12260	4790	80	440	462	202	157	175	97	90	67	0	861	909	272	419	419	92	96	90	0	0.640	0.622	0.681	0.653	2.517	0.574	0.330	52	290	725	795	-0.643	283	442	305	490	24001	47271	2.959	5.326	-100	0
3	10	16	"blank"	"null"	12430	4790	130	159	175	89	164	183	106	15	0	0	397	422	98	413	421	93	17	5	0	0.313	1.222	0.897	0.828	3.388	0.138	0.001	120	510	-21	20	-1.678	-5	-16	11	9	20948	50668	-0.075	0.011	-100	0
3	11	16	"RIKEN cDNA 3830421F13 gene {Mus musculus}"	"AW539304"	12610	4780	110	20964	20837	7907	168	217	288	100	100	0	18438	19036	5962	416	440	185	100	100	0	1.154	1.110	1.093	1.071	1.297	1.154	0.938	80	433	38818	39289	0.207	20796	18022	20669	18620	1666970	1522888	71.597	100.519	0	0
3	12	16	"cytidine 5'-triphosphate synthase {Mus musculus}"	"AW536154"	12800	4800	110	1891	1962	570	172	207	256	100	100	0	2256	2265	676	393	413	179	100	100	0	0.923	0.956	1.020	0.963	1.540	0.928	0.752	80	446	3582	3662	-0.116	1719	1863	1790	1872	156947	181185	6.855	10.346	0	0
3	13	16	"null"	"C77080"	12970	4790	130	172	211	142	164	184	114	24	10	0	320	334	123	372	377	98	11	3	0	-0.154	-1.237	0.605	0.664	3.863	6.305	0.002	120	560	-44	9	Error	8	-52	47	-38	25371	40125	0.237	-0.439	-100	0
3	14	16	"null"	"C80672"	13160	4790	90	799	816	312	170	187	114	96	94	0	558	601	172	377	381	91	78	48	0	3.475	2.884	2.580	2.740	2.319	4.155	0.230	52	370	810	870	1.797	629	181	646	224	42414	31246	5.518	2.418	-100	0
3	15	16	"null"	"C87999"	13350	4800	110	595	640	347	167	189	114	92	78	0	598	627	280	381	388	93	70	55	0	1.972	1.923	1.481	1.868	3.252	2.361	0.161	80	412	645	719	0.980	428	217	473	246	51200	50120	3.956	2.570	-100	0
3	16	16	"null"	"AU024431"	13510	4790	130	264	281	130	163	185	108	48	25	0	384	391	114	396	399	89	22	6	0	-8.417	-23.600	1.172	1.188	3.645	5.416	0.002	120	446	89	113	Error	101	-12	118	-5	33702	46967	0.889	-0.090	-100	0
3	17	16	"null"	"AU014862"	13690	4790	130	201	217	113	163	181	92	32	13	0	355	356	88	399	401	92	7	0	0	-0.864	-1.256	0.660	0.799	4.910	0.144	0.000	120	513	-6	11	Error	38	-44	54	-43	26000	42770	0.391	-0.489	-100	0
3	18	16	"null"	"AU040308"	13880	4800	90	526	535	143	172	192	110	98	84	0	691	707	137	408	417	99	96	76	0	1.251	1.214	1.270	1.229	2.067	1.384	0.309	52	345	637	662	0.323	354	283	363	299	27839	36782	3.118	2.929	-100	0
3	19	16	"Tandem PH Domain Containing Protein-2 {Mus musculus}"	"AU041791"	14060	4780	110	777	772	266	174	196	117	98	95	0	800	788	178	396	401	91	97	86	0	1.493	1.526	1.580	1.548	2.003	1.720	0.428	80	448	1007	990	0.578	603	404	598	392	61728	63031	4.923	4.253	-100	0
3	20	16	"null"	"AW548741"	14220	4790	110	29714	30545	6582	179	196	123	100	100	0	9085	9343	2276	401	414	158	100	100	0	3.401	3.396	3.374	3.423	1.230	3.504	0.915	80	422	38219	39308	1.766	29535	8684	30366	8942	2443575	747443	246.740	56.513	0	0
3	21	16	"Similar to loss of heterozygosity  11  chromosomal region 2  gene A {Mus musculus}"	"AW552491"	14420	4790	110	4097	4071	894	179	200	124	100	100	0	3051	3092	485	403	416	89	100	100	0	1.480	1.447	1.460	1.434	1.276	1.501	0.886	80	450	6566	6581	0.565	3918	2648	3892	2689	325663	247354	31.218	30.067	0	0
3	22	16	"null"	"AW555490"	14590	4800	100	733	768	269	181	198	110	98	92	0	713	696	175	396	405	88	91	72	0	1.741	1.957	1.702	1.879	2.001	2.370	0.342	80	366	869	887	0.800	552	317	587	300	61457	55706	5.182	3.307	-100	0
3	23	16	"null"	"AW558170"	14770	4800	120	7006	6913	1853	176	190	129	100	100	0	4504	4445	1044	406	411	87	100	99	0	1.667	1.668	1.653	1.671	1.369	1.727	0.889	120	443	10928	10776	0.737	6830	4098	6737	4039	829605	533347	52.116	46.368	0	0
3	24	16	"blank"	"null"	14950	4780	130	184	208	110	168	185	124	24	5	0	399	399	86	411	420	88	10	1	0	-1.333	-3.333	1.000	1.054	4.018	0.362	0.007	120	570	4	28	Error	16	-12	40	-12	24945	47918	0.185	-0.239	-100	0
3	1	17	"Protein translation factor SUI1 homolog. [Mouse] {Mus musculus}"	"AI836746"	10810	4970	130	159	189	117	158	178	112	21	7	0	408	431	108	411	427	94	21	7	0	-0.333	1.550	0.953	0.901	5.023	0.157	0.003	120	521	-2	51	Error	1	-3	31	20	22737	51751	0.098	0.043	-100	0
3	2	17	"SCF complex protein Skp1 {Mus musculus}"	"AI838957"	10990	4970	130	187	195	98	162	177	105	20	5	0	436	439	99	424	435	95	19	3	0	2.083	2.200	0.917	0.842	3.847	1.212	0.003	120	504	37	48	1.059	25	12	33	15	23350	52718	0.171	0.042	-100	0
3	3	17	"null"	"AI841062"	11170	4970	130	184	199	106	164	182	104	17	9	0	433	439	88	431	439	97	13	1	0	10.000	4.375	0.974	1.050	4.684	13.495	0.001	120	486	22	43	3.322	20	2	35	8	23874	52625	0.163	0.000	-100	0
3	4	17	"von Willebrand factor {Homo sapiens}"	"AI843063"	11350	4970	130	175	189	103	176	194	125	11	3	0	439	442	85	421	428	94	18	1	0	-0.056	0.619	0.880	1.070	3.869	0.117	0.002	120	510	17	34	Error	-1	18	13	21	22620	52980	-0.040	0.149	-100	0
3	5	17	"null"	"AI847576"	11530	4970	130	170	180	91	166	185	119	15	0	0	426	428	83	422	427	89	15	2	0	1.000	2.333	1.062	0.970	4.553	0.120	0.001	120	519	8	20	0.000	4	4	14	6	21652	51316	-0.042	0.011	-100	0
3	6	17	"Ubiquitin-conjugating enzyme E2-17 kDa 2 (EC 6.3.2.19) (Ubiquitin- protein ligase)"	"AI849301"	11710	4970	130	148	167	102	159	178	104	14	4	0	426	431	98	419	418	90	20	5	0	-1.571	0.667	0.982	1.035	2.910	0.064	0.000	120	584	-4	20	Error	-11	7	8	12	20045	51727	-0.106	0.144	-100	0
3	7	17	"null"	"AI850603"	11890	4970	130	172	186	92	164	179	99	20	5	0	434	439	99	414	415	89	21	5	0	0.400	0.880	1.063	0.852	4.613	1.039	0.005	120	559	28	47	-1.322	8	20	22	25	22367	52721	0.071	0.270	-100	0
3	8	17	"null"	"AI853118"	12070	4970	130	149	170	98	163	179	100	17	6	0	419	426	90	411	415	91	15	5	0	-1.750	0.467	1.230	1.186	3.742	0.209	0.003	120	501	-6	22	Error	-14	8	7	15	20435	51085	-0.090	0.121	-100	0
3	9	17	"null"	"AI853417"	12250	4970	130	159	184	103	157	174	101	23	10	0	402	406	83	412	414	92	7	2	0	-0.200	-4.500	0.855	0.967	4.625	0.005	0.000	120	496	-8	21	Error	2	-10	27	-6	22104	48693	0.099	-0.087	-100	0
3	10	17	"unnamed protein product {Homo sapiens}"	"AA410048"	12430	4970	130	173	195	127	159	176	103	23	7	0	409	405	84	412	417	93	12	0	0	-4.667	-5.143	1.255	1.089	4.004	4.117	0.012	120	475	11	29	Error	14	-3	36	-7	23363	48658	0.184	-0.129	-100	0
3	11	17	"1-acylglycerol-3-phosphate O-acyltransferase 1 (lysophosphatidic acid acyltransferase  alpha)"	"AW542450"	12610	4970	130	204	226	123	171	212	265	5	0	0	356	368	100	409	430	170	2	0	0	-0.623	-1.341	0.908	0.897	5.053	3.541	0.086	120	532	-20	14	Error	33	-53	55	-41	27104	44215	0.053	-0.365	-100	0
3	12	17	"null"	"AW536731"	12790	4970	130	166	181	97	158	188	159	10	0	0	416	425	96	396	406	110	21	4	0	0.400	0.793	0.801	0.855	3.890	1.243	0.004	120	517	28	52	-1.322	8	20	23	29	21748	51013	-0.044	0.173	-100	0
3	13	17	"null"	"C78041"	12970	4970	130	164	166	89	160	177	100	13	3	0	402	406	85	389	397	91	16	2	0	0.308	0.353	1.261	1.158	4.823	8.219	0.001	120	541	17	23	-1.700	4	13	6	17	19920	48778	-0.110	0.099	-100	0
3	14	17	"null"	"C85250"	13170	4970	90	799	804	355	165	179	110	96	86	0	618	632	169	399	405	82	78	61	0	2.895	2.742	2.577	2.920	2.809	4.123	0.238	52	354	853	872	1.534	634	219	639	233	41822	32861	5.682	2.768	-100	0
3	15	17	"null"	"AU022315"	13330	4970	130	164	178	88	162	180	105	18	1	0	410	420	96	404	405	91	16	5	0	0.333	1.000	1.072	1.186	3.954	0.419	0.001	120	499	8	32	-1.585	2	6	16	16	21400	50346	-0.019	0.165	-100	0
3	16	17	"putative {Mus musculus}"	"AU018727"	13510	4970	130	161	174	96	163	178	99	20	5	0	390	408	89	410	412	94	17	2	0	0.100	-5.500	1.081	0.933	3.769	22.202	0.000	120	448	-22	9	-3.322	-2	-20	11	-2	20866	48987	-0.040	-0.043	-100	0
3	17	17	"Eukaryotic translation initiation factor 4H (eIF-4H)"	"AU015879"	13690	4970	130	146	164	95	160	174	101	15	5	0	404	412	91	402	408	97	17	0	0	-7.000	0.400	1.234	1.264	4.387	0.693	0.012	120	498	-12	14	Error	-14	2	4	10	19671	49471	-0.099	0.041	-100	0
3	18	17	"26S protease regulatory subunit S10B (P44) (Conserved ATPase domain protein 44)."	"AU041246"	13870	4970	130	162	179	100	163	180	104	19	4	0	420	420	80	405	415	100	13	1	0	-0.067	1.067	1.171	1.103	4.021	13.077	0.000	120	493	14	31	Error	-1	15	16	15	21514	50401	-0.010	0.050	-100	0
3	19	17	"null"	"AU042834"	14050	4970	130	172	201	114	167	182	105	22	10	0	399	404	91	402	412	90	17	4	0	-1.667	17.000	0.999	0.875	4.417	157.218	0.000	120	507	2	36	Error	5	-3	34	2	24089	48485	0.181	-0.089	-100	0
3	20	17	"alpha globin 1 {Mus musculus}"	"AW549905"	14230	4960	130	193	203	118	169	188	116	20	5	0	403	400	89	406	411	84	14	2	0	-8.000	-5.667	0.802	1.044	4.725	279.285	0.000	120	526	21	28	Error	24	-3	34	-6	24347	48009	0.129	-0.131	-100	0
3	21	17	"null"	"AW553290"	14410	4960	130	179	183	99	171	196	126	10	1	0	403	407	80	399	410	90	14	2	0	2.000	1.500	1.542	1.521	4.087	0.099	0.003	120	486	12	20	1.000	8	4	12	8	21932	48889	-0.103	-0.033	-100	0
3	22	17	"death-preventing kinase {Homo sapiens}"	"AW556089"	14590	4960	130	214	229	141	174	195	123	27	10	0	429	444	108	390	393	91	33	11	0	1.026	1.019	1.509	1.464	4.446	0.058	0.001	120	502	79	109	0.037	40	39	55	54	27527	53249	0.276	0.560	-100	0
3	23	17	"null"	"AW558992"	14780	4960	130	172	185	107	168	183	104	13	5	0	424	415	90	397	401	91	21	2	0	0.148	0.944	1.071	0.984	3.284	0.120	0.001	120	493	31	35	-2.755	4	27	17	18	22178	49852	0.019	0.154	-100	0
3	24	17	"A.t.RCA"	"M86720"	14960	4960	130	178	201	118	162	176	97	24	10	0	417	422	85	403	409	84	21	3	0	1.143	2.053	1.071	1.153	4.267	6.367	0.003	120	558	30	58	0.193	16	14	39	19	24090	50584	0.258	0.155	-100	0
3	1	18	"KIAA0415 {Homo sapiens}"	"AI836981"	10810	5150	130	153	177	121	164	182	108	16	6	0	430	432	93	415	425	91	22	3	0	-0.733	0.765	1.051	1.151	3.986	17.026	0.000	120	553	4	30	Error	-11	15	13	17	21236	51785	-0.046	0.077	-100	0
3	2	18	"Ornithine aminotransferase  mitochondrial precursor (EC 2.6.1.13)"	"AI838715"	10980	5160	90	5581	5909	3462	164	179	99	100	100	0	2434	2561	1402	421	427	91	100	96	0	2.691	2.685	2.644	2.795	1.535	2.693	0.901	52	351	7430	7885	1.428	5417	2013	5745	2140	307259	133181	57.879	23.451	0	0
3	3	18	"null"	"AI840531"	11170	5150	130	201	215	113	169	181	106	25	10	0	413	413	88	421	429	94	10	3	0	-4.000	-5.750	1.249	1.220	3.775	0.080	0.001	120	566	24	38	Error	32	-8	46	-8	25774	49563	0.321	-0.170	-100	0
3	4	18	"hypothetical protein T11G6.2 - Caenorhabditis elegans"	"AI843695"	11350	5150	130	193	201	108	189	203	126	12	1	0	423	427	88	414	422	97	14	3	0	0.444	0.923	1.277	1.153	5.427	24.999	0.001	120	501	13	25	-1.170	4	9	12	13	24068	51212	-0.016	0.052	-100	0
3	5	18	"null"	"AI834969"	11530	5150	130	220	242	127	180	202	123	27	11	0	380	386	92	406	413	93	10	0	0	-1.538	-3.100	1.571	1.393	3.631	0.047	0.001	120	513	14	42	Error	40	-26	62	-20	29077	46298	0.325	-0.290	-100	0
3	6	18	"DDM36 {Mus musculus}"	"AI849335"	11720	5150	90	1964	2127	1000	164	181	111	100	98	0	3756	3683	1624	404	412	89	100	100	0	0.537	0.599	0.622	0.591	1.577	0.584	0.844	52	352	5152	5242	-0.897	1800	3352	1963	3279	110580	191498	17.532	36.753	0	0
3	7	18	"null"	"AI850654"	11900	5150	80	826	924	481	153	173	111	96	88	0	879	923	324	395	403	89	96	82	0	1.390	1.460	1.425	1.416	2.463	1.611	0.603	52	288	1157	1299	0.476	673	484	771	528	48073	48002	6.766	5.843	0	0
3	8	18	"thymopoietin beta {Mus musculus}"	"AI853152"	12070	5150	130	179	192	95	157	172	95	23	7	0	415	424	113	409	411	91	20	7	0	3.667	2.333	0.892	0.976	3.696	3.671	0.001	120	480	28	50	1.874	22	6	35	15	23069	50896	0.211	0.143	-100	0
3	9	18	"Similar to NADH dehydrogenase (ubiquinone) Fe-S protein 2 (49kD) (NADH-coenzyme Q reductase)"	"AI853446"	12250	5150	130	178	239	506	162	176	101	23	10	0	408	419	93	410	414	91	15	5	0	-8.000	8.556	1.052	1.035	3.120	409.454	0.000	120	448	14	86	Error	16	-2	77	9	28736	50331	0.624	0.055	-100	0
3	10	18	"Cop-coated vesicle membrane protein p24 precursor (p24A). [Mouse] {Mus musculus}"	"AA407057"	12430	5150	130	177	187	116	169	180	102	14	4	0	284	288	70	407	414	87	1	0	0	-0.065	-0.151	0.471	0.360	3.001	1.183	0.003	120	497	-115	-101	Error	8	-123	18	-119	22381	34572	0.069	-1.448	-100	0
3	11	18	"B-cell receptor-associated protein 31 {Mus musculus}"	"AW542927"	12620	5150	100	4261	5448	3306	168	189	118	100	100	0	1861	2091	1151	401	409	92	100	98	0	2.803	3.124	3.164	3.371	1.683	3.239	0.837	80	421	5553	6970	1.487	4093	1460	5280	1690	435810	167244	44.568	18.283	-100	0
3	12	18	"putative {Mus musculus}"	"AW536773"	12800	5150	80	1080	1121	381	148	165	109	100	98	0	1026	1093	438	387	387	88	100	100	0	1.459	1.378	1.508	1.439	1.824	1.208	0.533	52	282	1571	1679	0.545	932	639	973	706	58273	56840	8.771	8.023	0	0
3	13	18	"null"	"C78109"	12970	5150	130	232	258	149	159	173	92	44	28	0	393	385	99	395	398	90	14	2	0	-36.500	-9.900	1.123	1.186	5.071	0.135	0.005	120	536	71	89	Error	73	-2	99	-10	30995	46237	0.924	-0.144	-100	0
3	14	18	"dJ717M23.1 (CRP2 binding protein (CRP2BP)) {Homo sapiens}"	"C85327"	13160	5160	110	1714	1697	518	170	187	106	100	100	0	1374	1460	839	401	403	84	100	100	0	1.587	1.442	1.589	1.505	1.666	1.325	0.468	80	450	2517	2586	0.666	1544	973	1527	1059	135758	116788	14.245	12.583	0	0
3	15	18	"null"	"AU022373"	13330	5150	130	175	178	96	158	179	104	20	3	0	396	409	86	407	409	94	17	0	0	-1.545	10.000	1.334	1.081	3.987	0.197	0.004	120	472	6	22	Error	17	-11	20	2	21351	49077	-0.010	0.000	-100	0
3	16	18	"DNA polymerase delta 1  catalytic domain {Mus musculus}"	"AU018831"	13510	5150	130	193	198	113	169	184	102	21	7	0	311	321	105	401	402	98	5	1	0	-0.267	-0.363	0.593	0.696	4.251	0.618	0.000	120	552	-66	-51	Error	24	-90	29	-80	23798	38478	0.137	-0.827	-100	0
3	17	18	"Similar to aladin {Mus musculus}"	"AU015947"	13710	5160	110	1391	1446	484	167	182	107	100	98	0	2033	2005	468	387	394	92	100	100	0	0.744	0.790	0.778	0.766	1.542	0.776	0.770	80	414	2870	2897	-0.427	1224	1646	1279	1618	115684	160375	11.813	17.511	0	0
3	18	18	"null"	"null"	13870	5150	130	190	215	127	165	176	103	34	13	0	319	335	92	394	403	93	6	0	0	-0.333	-0.847	0.617	0.678	4.481	0.278	0.004	120	450	-50	-9	Error	25	-75	50	-59	25845	40150	0.379	-0.731	-100	0
3	19	18	"null"	"AU042892"	14050	5150	130	155	175	102	166	177	99	16	5	0	413	418	90	400	405	86	20	5	0	-0.846	0.500	1.188	1.015	4.455	219.225	0.000	120	503	2	27	Error	-11	13	9	18	21045	50144	-0.020	0.151	-100	0
3	20	18	"Neuronal protein 3.1 (p311 protein). [Mouse] {Mus musculus}"	"AW549976"	14240	5150	100	13765	14987	6194	158	184	107	100	100	0	2020	2086	905	409	415	87	97	96	0	8.446	8.843	8.358	9.597	1.633	8.734	0.890	80	395	15218	16506	3.078	13607	1611	14829	1677	1198976	166906	138.346	19.207	0	0
3	21	18	"KIAA0622 protein - human (fragment)"	"AW553340"	14420	5140	130	147	165	111	164	188	120	9	2	0	425	429	85	389	399	94	30	3	0	-0.472	0.025	0.907	0.842	5.632	0.156	0.007	120	521	19	41	Error	-17	36	1	40	19760	51531	-0.192	0.319	-100	0
3	22	18	"null"	"AW556148"	14590	5160	110	581	640	264	176	198	126	92	81	0	550	562	172	368	372	88	73	50	0	2.225	2.392	2.544	2.482	3.342	3.606	0.136	80	455	587	658	1.154	405	182	464	194	51229	44921	3.508	2.159	-100	0
3	23	18	"putative {Mus musculus}"	"AW559036"	14770	5160	110	4083	3905	1080	173	191	113	100	100	0	3477	3385	874	393	399	97	100	100	0	1.268	1.247	1.250	1.256	1.287	1.259	0.901	80	470	6994	6724	0.342	3910	3084	3732	2992	312363	270814	32.867	30.784	0	0
3	24	18	"A.t.XCP2"	"AF191028"	14960	5140	130	161	176	97	169	187	106	10	4	0	406	410	89	410	414	95	16	0	0	2.000	100000.000	1.477	1.129	4.275	0.422	0.011	120	604	-12	7	1.000	-8	-4	7	0	21075	49175	-0.104	-0.042	-100	0
3	1	19	"putative {Mus musculus}"	"AI838444"	10810	5330	130	129	163	96	167	184	104	15	3	0	401	412	101	416	423	93	15	5	0	2.533	1.000	1.068	0.862	3.873	2.531	0.010	120	549	-53	-8	1.341	-38	-15	-4	-4	19589	49440	-0.202	-0.118	-100	0
3	2	19	"null"	"AI838755"	10980	5340	90	1531	1803	1187	157	174	102	98	96	0	1253	1270	559	416	421	92	96	90	0	1.642	1.927	1.718	1.932	1.948	2.194	0.745	52	344	2211	2500	0.715	1374	837	1646	854	93781	66025	15.971	9.228	0	0
3	3	19	"null"	"AI840584"	11170	5330	80	3925	3984	1956	166	181	92	100	100	0	2449	2424	957	420	424	94	100	100	0	1.853	1.905	1.897	1.856	1.501	2.075	0.838	52	326	5788	5822	0.890	3759	2029	3818	2004	207168	126055	41.337	21.277	0	0
3	4	19	"Transmembrane 4 superfamily  member 8 (Tetraspanin 3) (Tspan-3) (Tetraspanin TM4-A). [Mouse]"	"AI843741"	11350	5330	90	5917	6489	4135	166	184	110	100	100	0	2051	2276	1308	410	416	94	96	94	0	3.505	3.389	3.472	3.782	2.150	3.490	0.852	52	366	7392	8189	1.809	5751	1641	6323	1866	337408	118364	57.318	19.787	0	0
3	5	19	"aspartate aminotransferase precursor {Mus musculus}"	"AI835003"	11530	5330	130	191	226	135	168	192	108	28	11	0	438	443	89	412	417	92	22	3	0	0.885	1.871	1.371	1.230	4.414	5.300	0.015	120	519	49	89	-0.177	23	26	58	31	27150	53138	0.315	0.283	-100	0
3	6	19	"null"	"AI849371"	11710	5330	130	212	229	131	158	180	106	34	15	0	408	409	98	406	413	89	15	6	0	27.000	23.667	1.851	1.956	4.284	8.804	0.002	120	554	56	74	4.755	54	2	71	3	27456	49042	0.462	-0.045	-100	0
3	7	19	"null"	"AI850693"	11890	5330	130	266	296	188	164	180	106	48	20	0	394	415	105	397	406	91	25	6	0	-34.000	7.333	1.873	1.566	4.182	12.628	0.005	120	574	99	150	Error	102	-3	132	18	35527	49856	1.094	0.099	-100	0
3	8	19	"Transmembrane 9 superfamily protein member 3 precursor. [Mouse] {Mus musculus}"	"AI853760"	12070	5330	130	161	186	117	169	179	96	16	7	0	393	402	79	404	411	94	12	0	0	0.727	-8.500	1.281	1.124	3.925	38.059	0.000	120	466	-19	15	-0.459	-8	-11	17	-2	22307	48261	0.073	-0.096	-100	0
3	9	19	"putative {Mus musculus}"	"AI853474"	12250	5330	130	155	163	85	169	182	102	6	2	0	392	403	92	412	416	97	13	3	0	0.700	0.667	0.796	0.967	5.090	0.122	0.001	120	448	-34	-15	-0.515	-14	-20	-6	-9	19618	48363	-0.186	-0.134	-100	0
3	10	19	"mCASP {Mus musculus}"	"AA407197"	12430	5330	130	223	273	184	178	188	101	38	25	0	391	408	111	411	416	90	17	4	0	-2.250	-31.667	1.942	1.554	4.046	8.299	0.013	120	506	25	92	Error	45	-20	95	-3	32808	48944	0.842	-0.089	-100	0
3	11	19	"Unknown (protein for MGC:19040) {Mus musculus}"	"AW543089"	12620	5330	100	1273	1310	514	170	187	100	100	100	0	1862	1905	685	415	418	93	100	100	0	0.762	0.765	0.741	0.775	1.653	0.726	0.787	80	428	2550	2630	-0.392	1103	1447	1140	1490	104823	152429	11.230	15.989	0	0
3	12	19	"histone H2A.Z - human"	"AW536811"	12800	5320	100	4165	4123	1846	153	175	108	98	97	0	5307	5536	2151	397	397	94	100	100	0	0.817	0.773	0.778	0.690	1.836	0.775	0.888	80	397	8922	9109	-0.291	4012	4910	3970	5139	329821	442912	36.556	54.670	0	0
3	13	19	"null"	"C78197"	12970	5330	130	180	199	113	172	186	104	15	6	0	304	306	89	397	398	93	4	0	0	-0.086	-0.297	0.539	0.503	2.858	0.100	0.000	120	538	-85	-64	Error	8	-93	27	-91	23934	36748	0.125	-0.989	-100	0
3	14	19	"null"	"C85409"	13170	5330	110	2572	2487	634	182	200	116	100	100	0	1925	1983	538	392	401	93	100	100	0	1.559	1.449	1.525	1.471	1.389	1.473	0.817	80	406	3923	3896	0.641	2390	1533	2305	1591	198926	158664	19.716	17.011	0	0
3	15	19	"null"	"AU022430"	13330	5330	130	165	183	124	164	187	110	15	5	0	416	423	111	404	409	92	22	4	0	0.083	1.000	1.027	0.887	4.961	9.974	0.000	120	498	13	38	-3.585	1	12	19	19	22001	50717	-0.036	0.152	-100	0
3	16	19	"null"	"AU018928"	13530	5340	100	1707	1883	805	178	193	102	100	100	0	1520	1550	473	401	403	87	100	98	0	1.366	1.484	1.428	1.452	1.544	1.573	0.786	80	388	2648	2854	0.450	1529	1119	1705	1149	150667	123977	16.569	13.184	0	0
3	17	19	"annexin IV {Mus musculus}"	"AU016022"	13710	5340	120	10417	9396	3960	172	183	99	100	100	0	6324	5845	2528	397	402	89	99	98	0	1.729	1.693	1.697	1.853	1.859	1.697	0.917	120	424	16172	14672	0.790	10245	5927	9224	5448	1127537	701377	93.061	61.157	0	0
3	18	19	"null"	"AU043166"	13880	5330	130	181	208	211	167	180	98	21	11	0	408	415	83	394	399	90	20	2	0	1.000	1.952	1.454	1.472	4.616	119.435	0.000	120	451	28	62	0.000	14	14	41	21	24906	49809	0.286	0.178	-100	0
3	19	19	"Unknown (protein for MGC:19936) {Homo sapiens}"	"AU042964"	14060	5320	100	1304	1296	459	170	181	98	100	100	0	1277	1313	417	400	403	93	100	97	0	1.293	1.233	1.188	1.262	1.684	1.225	0.714	80	368	2011	2039	0.371	1134	877	1126	913	103677	105058	11.378	9.785	0	0
3	20	19	"putative {Mus musculus}"	"AW550056"	14230	5320	100	325	350	160	160	175	102	67	37	0	527	539	124	403	408	95	58	27	0	1.331	1.397	1.326	1.305	3.005	1.907	0.089	80	400	289	326	0.412	165	124	190	136	28025	43123	1.716	1.379	-100	0
3	21	19	"KIAA0858 protein {Homo sapiens}"	"AW553387"	14420	5330	130	169	192	117	168	189	112	20	7	0	411	409	80	389	399	95	17	2	0	0.045	1.200	1.331	1.229	3.524	5.621	0.008	120	523	23	44	-4.459	1	22	24	20	23073	49036	0.027	0.105	-100	0
3	22	19	"nGAP-like protein {Homo sapiens}"	"AW556201"	14590	5340	110	2295	2349	569	178	198	115	100	100	0	1291	1298	301	362	377	93	100	100	0	2.279	2.319	2.210	2.365	1.490	2.451	0.745	80	412	3046	3107	1.188	2117	929	2171	936	187924	103844	18.704	9.903	0	0
3	23	19	"spalt-like protein {Mus musculus}"	"AW559097"	14770	5330	110	2704	2760	601	182	202	119	100	100	0	3340	3344	579	393	399	95	100	100	0	0.856	0.874	0.845	0.866	1.247	0.910	0.862	80	427	5469	5529	-0.225	2522	2947	2578	2951	220783	267501	21.496	31.000	0	0
3	24	19	"GenomicDNA"	"null"	14960	5320	130	169	194	118	185	204	121	14	3	0	376	385	93	412	417	98	11	1	0	0.444	-0.333	1.188	1.315	4.876	0.115	0.003	120	614	-52	-18	-1.170	-16	-36	9	-27	23241	46241	-0.083	-0.327	-100	0
3	1	20	"no similarities to reported gene products {Homo sapiens}"	"AI836002"	10810	5510	130	178	192	127	186	208	126	11	6	0	446	439	86	429	444	127	10	0	0	-0.471	0.600	1.368	1.285	4.219	0.837	0.064	120	526	9	16	Error	-8	17	6	10	23057	52676	-0.127	-0.039	-100	0
3	2	20	"phosphorylated adaptor for RNA export {Mus musculus}"	"AI841625"	10990	5510	130	183	203	111	178	199	122	18	5	0	436	426	87	426	436	126	7	0	0	0.500	100000.000	1.231	0.931	4.774	0.034	0.004	120	578	15	25	-1.000	5	10	25	0	24411	51134	0.033	-0.079	-100	0
3	3	20	"null"	"AI840637"	11170	5530	90	1828	1879	856	162	180	108	100	100	0	937	999	382	425	424	99	94	88	0	3.254	2.991	3.188	3.211	1.798	2.914	0.732	52	349	2178	2291	1.702	1666	512	1717	574	97715	51956	15.731	5.808	0	0
3	4	20	"FGF receptor-like protein 1 {Mus musculus}"	"AI843113"	11360	5520	90	11225	12333	6039	155	175	106	100	100	0	2925	3119	1391	410	416	95	100	100	0	4.402	4.495	4.308	4.460	1.386	4.609	0.902	52	379	13585	14887	2.138	11070	2515	12178	2709	641339	162172	114.698	28.453	0	0
3	5	20	"null"	"AI842431"	11530	5510	130	147	173	102	158	178	104	16	5	0	430	424	95	415	420	92	18	4	0	-0.733	1.667	0.861	0.906	3.567	6.382	0.002	120	595	4	24	Error	-11	15	15	9	20742	50866	-0.048	0.043	-100	0
3	6	20	"putative {Mus musculus}"	"AI848838"	11710	5510	80	954	1167	723	159	175	106	92	90	0	620	622	214	413	415	86	65	57	0	3.841	4.823	4.348	4.726	2.768	4.729	0.483	52	306	1002	1217	1.941	795	207	1008	209	60702	32364	9.358	2.407	0	0
3	7	20	"PMF31 {Rattus norvegicus}"	"AI850738"	11890	5510	70	1072	1032	413	180	196	109	93	90	0	1142	1084	351	405	415	101	100	87	0	1.210	1.255	1.118	1.265	2.272	1.426	0.554	32	236	1629	1531	0.275	892	737	852	679	33024	34681	7.670	6.624	0	0
3	8	20	"null"	"AI853794"	12070	5510	130	158	180	104	178	187	97	19	5	0	405	410	91	411	416	101	15	1	0	3.333	-2.000	1.354	1.308	3.688	0.524	0.002	120	582	-26	1	1.737	-20	-6	2	-1	21637	49175	-0.072	-0.059	-100	0
3	9	20	"cadherin EGF LAG seven-pass G-type receptor {Mus musculus}"	"AI854184"	12250	5510	130	156	178	100	165	180	99	20	4	0	417	409	92	411	411	99	14	0	0	-1.500	-6.500	1.062	0.992	4.321	0.248	0.002	120	493	-3	11	Error	-9	6	13	-2	21357	49117	-0.020	-0.020	-100	0
3	10	20	"null"	"AA407782"	12430	5510	130	178	201	110	177	195	114	16	5	0	400	402	82	409	412	92	10	0	0	-0.111	-3.429	1.031	1.032	3.079	0.093	0.002	120	547	-8	17	Error	1	-9	24	-7	24108	48247	0.053	-0.109	-100	0
3	11	20	"ubiquitin-conjugating enzyme E2A (RAD6 homolog) {Homo sapiens}"	"AW543402"	12620	5500	90	2230	2380	1170	172	198	120	100	100	0	1308	1389	511	405	408	92	98	96	0	2.279	2.244	2.114	2.238	1.651	2.469	0.769	52	343	2961	3192	1.188	2058	903	2208	984	123741	72244	18.183	10.663	0	0
3	12	20	"snRNP core Sm protein homolog Sm-X5 {Mus musculus}"	"AW536847"	12790	5510	130	157	171	104	171	191	109	12	4	0	410	413	94	404	403	93	18	4	0	-2.333	0.000	1.000	0.991	3.929	0.087	0.001	120	539	-8	9	Error	-14	6	0	9	20557	49519	-0.183	0.108	-100	0
3	13	20	"null"	"C78297"	12970	5510	130	182	190	99	185	200	114	11	3	0	421	424	95	409	412	92	18	4	0	-0.250	0.333	1.398	1.122	4.623	0.241	0.001	120	563	9	20	Error	-3	12	5	15	22749	50917	-0.088	0.130	-100	0
3	14	20	"null"	"C85486"	13160	5510	130	162	177	108	185	200	118	10	2	0	391	408	106	405	409	89	20	5	0	1.643	-2.667	0.992	0.942	2.974	2.977	0.006	120	499	-37	-5	0.716	-23	-14	-8	3	21237	49017	-0.195	-0.011	-100	0
3	15	20	"KIAA0903-like protein {Mus musculus}"	"AU022484"	13340	5510	130	160	181	128	175	194	112	15	5	0	405	412	86	404	408	91	16	1	0	-15.000	0.750	1.710	1.444	3.644	15.079	0.001	120	464	-14	14	Error	-15	1	6	8	21723	49419	-0.116	0.044	-100	0
3	16	20	"CD63/ME491 antigen homolog - mouse"	"AU019004"	13520	5510	130	163	187	108	176	190	108	20	6	0	390	402	90	406	410	89	16	4	0	0.813	-2.750	1.097	1.207	3.940	0.078	0.000	120	502	-29	7	-0.300	-13	-16	11	-4	22414	48215	-0.028	-0.090	-100	0
3	17	20	"Orphan nuclear receptor NR5A2 (Liver receptor homolog) (LRH-1). [Mouse] {Mus musculus}"	"AU016078"	13700	5510	130	169	177	86	176	188	100	15	1	0	412	416	92	397	400	88	23	3	0	-0.467	0.053	1.074	1.059	5.039	0.320	0.003	120	469	8	20	Error	-7	15	1	19	21212	49972	-0.110	0.182	-100	0
3	18	20	"null"	"AU043226"	13880	5510	130	253	288	176	172	190	105	44	24	0	334	341	101	390	391	87	9	1	0	-1.446	-2.367	0.826	0.847	5.463	0.073	0.003	120	451	25	67	Error	81	-56	116	-49	34582	40925	0.933	-0.575	-100	0
3	19	20	"putative {Mus musculus}"	"AU043030"	14060	5510	130	161	199	130	172	187	103	22	6	0	411	414	90	398	403	92	20	2	0	-0.846	1.688	1.104	1.028	4.184	162.731	0.000	120	506	2	43	Error	-11	13	27	16	23841	49646	0.117	0.120	-100	0
3	20	20	"null"	"AW550178"	14240	5510	130	167	179	105	173	192	109	17	3	0	413	423	111	407	411	96	17	7	0	-1.000	0.375	1.429	1.239	3.470	0.006	0.000	120	523	0	22	Error	-6	6	6	16	21421	50746	-0.119	0.125	-100	0
3	21	20	"null"	"AW553445"	14420	5510	130	174	184	91	168	188	109	13	2	0	392	401	91	400	402	96	13	3	0	-0.750	16.000	0.908	0.876	3.963	6.953	0.003	120	473	-2	17	Error	6	-8	16	1	22129	48125	-0.037	-0.010	-100	0
3	22	20	"null"	"AW556234"	14600	5510	130	155	183	113	174	189	108	17	4	0	396	409	110	377	385	93	23	6	0	-1.000	0.281	1.021	1.090	4.574	1.793	0.011	120	500	0	41	Error	-19	19	9	32	21932	49051	-0.056	0.258	-100	0
3	23	20	"putative {Mus musculus}"	"AW559147"	14780	5500	130	169	197	124	182	199	119	15	5	0	390	390	89	382	396	93	16	1	0	-1.625	1.875	1.168	1.201	3.729	33.743	0.000	120	513	-5	23	Error	-13	8	15	8	23665	46744	-0.017	-0.065	-100	0
3	24	20	"SalmonSperm"	"null"	14960	5510	130	3314	3580	1308	179	195	109	100	100	0	1725	1845	574	403	409	92	100	100	0	2.371	2.359	2.339	2.374	1.405	2.835	0.641	120	567	4457	4843	1.246	3135	1322	3401	1442	429613	221429	31.055	15.609	0	0
3	1	21	"null"	"AI836950"	10810	5690	130	361	485	422	180	204	127	55	40	0	512	568	225	431	448	295	18	6	0	2.235	2.226	2.149	2.028	3.647	0.480	0.096	120	609	262	442	1.160	181	81	305	137	58150	68157	2.213	0.407	-100	0
3	2	21	"null"	"AI838969"	10980	5690	90	65535	62349	8489	185	223	163	100	100	82	42141	41820	15873	415	422	95	100	100	3	1.566	1.501	1.485	1.619	1.515	1.592	0.757	52	346	107076	103569	0.647	65350	41726	62164	41405	3242146	2174621	381.141	435.768	-100	0
3	3	21	"null"	"AI841002"	11170	5690	130	227	252	141	165	189	133	32	12	0	441	438	109	415	417	99	22	6	0	2.385	3.783	1.718	1.901	3.723	11.208	0.003	120	675	88	110	1.254	62	26	87	23	30289	52519	0.474	0.212	-100	0
3	4	21	"Protein transport protein Sec23A (SEC23-related protein A). [Human] {Homo sapiens}"	"AI843665"	11370	5700	90	1666	1648	605	159	178	105	100	98	0	1162	1214	381	423	417	99	100	98	0	2.039	1.882	1.839	1.930	1.667	1.947	0.706	52	382	2246	2280	1.028	1507	739	1489	791	85702	63115	14.000	8.051	0	0
3	5	21	"unnamed protein product {Homo sapiens}"	"AI834946"	11540	5690	90	2438	2576	960	173	181	101	100	100	0	2192	2246	634	406	411	93	100	100	0	1.268	1.306	1.277	1.271	1.396	1.399	0.842	52	363	4051	4243	0.343	2265	1786	2403	1840	133942	116777	23.713	19.731	0	0
3	6	21	"Cleavage and polyadenylation specificity factor  73 kDa subunit (CPSF 73 kDa subunit). [Mouse]"	"AI849311"	11720	5690	100	3647	3765	1297	182	194	112	100	100	0	1427	1460	415	407	411	91	98	95	0	3.397	3.403	3.411	3.454	1.404	3.624	0.830	80	462	4485	4636	1.764	3465	1020	3583	1053	301196	116786	31.884	11.527	0	0
3	7	21	"Matrin 3. [Rat] {Rattus norvegicus}"	"AI850620"	11900	5690	100	5170	4874	1628	182	200	120	100	100	0	3531	3417	936	405	408	95	100	100	0	1.596	1.558	1.523	1.527	1.311	1.634	0.908	80	472	8114	7704	0.674	4988	3126	4692	3012	389908	273364	38.950	31.674	0	0
3	8	21	"putative {Mus musculus}"	"AI853129"	12090	5700	90	1251	1311	513	163	183	107	100	98	0	1229	1231	347	415	412	97	100	96	0	1.337	1.407	1.317	1.412	1.790	1.455	0.721	52	375	1902	1964	0.419	1088	814	1148	816	68197	63990	10.542	8.443	0	0
3	9	21	"hypothetical protein {Macaca fascicularis}"	"AI853423"	12270	5690	100	2169	2270	852	169	186	101	100	100	0	1482	1514	479	399	403	96	100	98	0	1.847	1.884	1.906	1.930	1.591	1.939	0.811	80	436	3083	3216	0.885	2000	1083	2101	1115	181566	121148	20.634	11.573	0	0
3	10	21	"FBRNP - human"	"AA410074"	12450	5690	110	2263	2180	619	178	191	103	100	100	0	1259	1273	311	405	408	91	100	98	0	2.441	2.306	2.377	2.351	1.504	2.433	0.767	80	429	2939	2870	1.288	2085	854	2002	868	174421	101839	19.311	9.505	0	0
3	11	21	"polypeptide GalNAc transferase-T2 {Mus musculus}"	"AW542466"	12620	5690	110	3108	3191	893	179	203	130	100	100	0	2041	2196	531	396	407	95	100	100	0	1.781	1.673	1.593	1.663	1.321	1.786	0.833	80	462	4574	4812	0.832	2929	1645	3012	1800	255315	175679	22.985	18.832	0	0
3	12	21	"translation repressor NAT1 {Mus musculus}"	"AW536743"	12810	5690	120	15023	14237	5490	172	192	118	100	100	0	11888	11280	4596	390	400	94	100	100	0	1.292	1.292	1.268	1.325	1.649	1.287	0.890	120	560	26349	24955	0.369	14851	11498	14065	10890	1708496	1353636	119.025	115.745	0	0
3	13	21	"null"	"C78061"	12990	5710	70	336	353	139	172	192	105	68	37	0	459	471	101	397	410	100	37	15	0	2.645	2.446	1.272	1.480	3.682	21.858	0.001	32	224	226	255	1.403	164	62	181	74	11287	15058	1.533	0.610	-100	0
3	14	21	"poly(A) binding protein II {Mus musculus}"	"C85275"	13170	5690	120	2797	2891	1148	183	201	126	100	99	0	2175	2257	811	393	398	93	100	100	0	1.467	1.453	1.395	1.465	1.628	1.463	0.864	120	485	4396	4572	0.553	2614	1782	2708	1864	346955	270899	21.349	19.989	0	0
3	15	21	"null"	"AU022323"	13340	5690	130	247	258	133	178	197	119	38	8	0	359	371	102	396	398	92	15	2	0	-1.865	-3.200	1.235	1.267	3.819	20.680	0.001	120	504	32	55	Error	69	-37	80	-25	30975	44522	0.513	-0.293	-100	0
3	16	21	"null"	"AU018760"	13540	5690	100	486	494	220	180	193	113	81	65	0	584	595	139	397	402	92	80	51	0	1.636	1.586	1.557	1.462	3.155	2.386	0.178	80	412	493	512	0.710	306	187	314	198	39523	47587	2.664	2.098	-100	0
3	17	21	"null"	"AU015901"	13710	5700	100	1124	1124	346	181	193	97	100	98	0	879	917	273	376	378	87	96	91	0	1.875	1.743	1.872	1.785	1.813	1.686	0.577	80	373	1446	1484	0.907	943	503	943	541	89934	73363	9.598	6.195	0	0
3	18	21	"null"	"AU041266"	13880	5690	130	236	263	128	175	193	105	36	17	0	346	364	122	380	384	88	16	4	0	-1.794	-5.500	0.889	0.712	3.920	0.064	0.001	120	458	27	72	Error	61	-34	88	-16	31566	43660	0.667	-0.227	-100	0
3	19	21	"Chromobox protein homolog 5 (Heterochromatin protein 1 homolog alpha) (HP1 alpha). [Mouse]"	"AU042850"	14060	5690	120	8159	7908	2147	169	191	106	100	100	0	6792	6400	1992	393	402	91	100	100	0	1.249	1.288	1.269	1.343	1.379	1.267	0.915	120	449	14389	13746	0.320	7990	6399	7739	6007	948949	768037	72.802	65.912	0	0
3	20	21	"null"	"AW549913"	14240	5690	110	1002	1075	332	176	198	114	100	100	0	1118	1107	238	411	411	92	100	97	0	1.168	1.292	1.219	1.297	1.657	1.385	0.626	80	414	1533	1595	0.224	826	707	899	696	85987	88565	7.693	7.565	0	0
3	21	21	"cytochrome B {Mus musculus}"	"AW553309"	14420	5690	120	11284	10618	4003	175	198	116	100	100	0	4872	4527	1735	400	402	93	100	99	0	2.484	2.530	2.541	2.694	1.724	2.557	0.921	120	497	15581	14570	1.313	11109	4472	10443	4127	1274108	543201	89.828	44.355	0	0
[truncated: 6,434,565 more chars]
