# Supplementary material for: Molecular processes during fat cell development revealed by gene expression profiling and functional annotation
Source: Genome Biol. 2005 Dec 19;6(13):R108. doi: 10.1186/gb-2005-6-13-r108 (PMC1414107; doi:10.1186/gb-2005-6-13-r108)
Supplement: Additional data file 7 — A table listing relevant proteins [file gb-2005-6-13-r108-S7.xls]

## Sheet: protein_annotation
ID	Nucleotide Acc	Protein Acc	Protein description
1	NM_009687	NP_033817	gi|6753086|ref|NP_033817.1| (NM_009687) apurinic/apyrimidinic endonuclease 1 [Mus musculus]
2	NM_024207	NP_077169	gi|13195638|ref|NP_077169.1| (NM_024207) RIKEN cDNA 1110021N07 [Mus musculus]
3	NM_009272	NP_033298	gi|6678131|ref|NP_033298.1| (NM_009272) spermidine synthase [Mus musculus]
4	NM_026507	NP_080783	gi|27532956|ref|NP_080783.2| (NM_026507) RIKEN cDNA 2310031L18 [Mus musculus]
5	NM_134469	NP_608219	gi|19882207|ref|NP_608219.1| (NM_134469) farnesyl diphosphate synthetase [Mus musculus]
6	NM_010638	NP_034768	gi|31542239|ref|NP_034768.2| (NM_010638) basic transcription element binding protein 1; Kruppel-like factor 9 [Mus musculus]
7	NM_007725	NP_031751	gi|6680952|ref|NP_031751.1| (NM_007725) calponin 2; h2-calponin [Mus musculus]
8	NM_173440	NP_775616	gi|27734110|ref|NP_775616.1| (NM_173440) nuclear receptor interacting protein 1 [Mus musculus]
9	NM_020010	NP_064394	gi|9910172|ref|NP_064394.1| (NM_020010) cytochrome P450, 51 [Mus musculus]
10	NM_009750	NP_033880	gi|6753186|ref|NP_033880.1| (NM_009750) nerve growth factor receptor (TNFRSF16) associated protein 1; brain expressed X-linked 3; p75NTR-associated Cell Death Executor [Mus musculus]
11	NM_146007	NP_666119	gi|22203747|ref|NP_666119.1| (NM_146007) procollagen, type VI, alpha 2 [Mus musculus]
12	NM_016762	NP_058042	gi|7949076|ref|NP_058042.1| (NM_016762) matrilin 2 [Mus musculus]
13	NM_010798	NP_034928	gi|6754696|ref|NP_034928.1| (NM_010798) macrophage migration inhibitory factor [Mus musculus]
14	NM_008509	NP_032535	gi|6678710|ref|NP_032535.1| (NM_008509) lipoprotein lipase; O 1-4-5 [Mus musculus]
15	NM_007470	NP_031496	gi|6680706|ref|NP_031496.1| (NM_007470) apolipoprotein D [Mus musculus]
16	NM_026319	NP_080595	gi|13385816|ref|NP_080595.1| (NM_026319) coiled-coil domain containing 2; capillary morphogenesis protein 1 [Mus musculus]
17	NM_008590	NP_032616	gi|6678866|ref|NP_032616.1| (NM_008590) mesoderm specific transcript; EST AI256745 [Mus musculus]
18	NM_020043	NP_064427	gi|9910464|ref|NP_064427.1| (NM_020043) neighbor of Punc e11 protein [Mus musculus]
19	NM_016750	NP_058030	gi|7949045|ref|NP_058030.1| (NM_016750) H2A histone family, member Z; histone H2A.Z [Mus musculus]
20	NM_054071	NP_473412	gi|16905101|ref|NP_473412.1| (NM_054071) fibroblast growth factor receptor-like 1; fibroblast growth factor receptor 5 [Mus musculus]
21	NM_009862	NP_033992	gi|6753366|ref|NP_033992.1| (NM_009862) cell division cycle 45 homolog (S. cerevisiae)-like; cell division cycle 45-like [Mus musculus]
22	NM_023119	NP_075608	gi|12963491|ref|NP_075608.1| (NM_023119) enolase 1, alpha non-neuron; alpha-enolase; 2-phospho-D-glycerate hydrolase [Mus musculus]
23	NM_008567	NP_032593	gi|6678832|ref|NP_032593.1| (NM_008567) minichromosome maintenance protein 6; mini chromosome maintenance deficient 6 (S. cerevisiae) [Mus musculus]
24	NM_013467	NP_038495	gi|7304881|ref|NP_038495.1| (NM_013467) aldehyde dehydrogenase family 1, subfamily A1; aldehyde dehydrogenase 1, liver cytosolic (class 1); alcohol dehydrogenase family 1, subfamily A2; alcohol dehydrogenase family 1, subfamily A1 [Mus musculus]
25	NM_008776	NP_032802	gi|6679201|ref|NP_032802.1| (NM_008776) platelet-activating factor acetylhydrolase, isoform 1b, alpha1 subunit [Mus musculus]
26	NM_009828	NP_033958	gi|6753308|ref|NP_033958.1| (NM_009828) cyclin A2 [Mus musculus]
27	NM_023871	NP_076360	gi|13591862|ref|NP_076360.1| (NM_023871) SET translocation [Mus musculus]
28	NM_013587	NP_038615	gi|30794506|ref|NP_038615.1| (NM_013587) low density lipoprotein receptor-related protein associated protein 1; low density lipoprotein receptor related protein, associated protein 1 [Mus musculus]
29	NM_181821	NP_861542	gi|32451500|ref|NP_861542.1| (NM_181821) host cell factor C1 regulator 1 [Mus musculus]
30	NM_007984	NP_032010	gi|6679745|ref|NP_032010.1| (NM_007984) fascin homolog 1, actin bundling protein (Strongylocentrotus) purpuratus); fascin 1; fascin homolg 1 (actin bundling protein, Strongylocentrotus purpuratus); fascin homolog 1 (actin bundling protein, Strongylocentr
31	NM_183315	NP_899138	gi|34304001|ref|NP_899138.1| (NM_183315) cDNA sequence BC028881 [Mus musculus]
32	NM_018868	NP_061356	gi|9256555|ref|NP_061356.1| (NM_018868) nucleolar protein 5; SIK similar protein [Mus musculus]
33	NM_010730	NP_034860	gi|6754570|ref|NP_034860.1| (NM_010730) annexin A1; lipocortin 1 [Mus musculus]
34	NM_008444	NP_032470	gi|31560675|ref|NP_032470.2| (NM_008444) kinesin family member 3B [Mus musculus]
35	NM_015781	NP_056596	gi|7657357|ref|NP_056596.1| (NM_015781) nucleosome assembly protein 1-like 1; nucleosome assembly protein-1 [Mus musculus]
36	NM_145491	NP_663466	gi|34328361|ref|NP_663466.2| (NM_145491) ras homolog gene family, member Q; ras-like protein; small GTPase Tc10 [Mus musculus]
37	NM_178748	NP_848863	gi|30520197|ref|NP_848863.1| (NM_178748) expressed sequence AU040377 [Mus musculus]
38	NM_009846	NP_033976	gi|6753342|ref|NP_033976.1| (NM_009846) CD24a antigen; heat stable antigen; cluster of differentiation 24 [Mus musculus]
39	NM_007951	NP_031977	gi|6679685|ref|NP_031977.1| (NM_007951) enhancer of rudimentary homolog [Mus musculus]
40	NM_009369	NP_033395	gi|6678321|ref|NP_033395.1| (NM_009369) transforming growth factor, beta induced; transforming growth factor, beta induced, 68 kDa [Mus musculus]
41	NM_019819	NP_062793	gi|31560388|ref|NP_062793.2| (NM_019819) dual specificity phosphatase 14; Mkp-1 like protein tyrosine phosphatase; MAP kinase phsophatase 6 [Mus musculus]
42	NM_011524	NP_035654	gi|6755710|ref|NP_035654.1| (NM_011524) transforming, acidic coiled-coil containing protein 3; Arnt interacting protein [Mus musculus]
43	NM_009949	NP_034079	gi|6753514|ref|NP_034079.1| (NM_009949) carnitine palmitoyltransferase 2; CPT II [Mus musculus]
44	NM_009061	NP_033087	gi|31543586|ref|NP_033087.2| (NM_009061) regulator of G-protein signaling 2 [Mus musculus]
45	NM_009028	NP_033054	gi|6677677|ref|NP_033054.1| (NM_009028) RAS-like, family 2, locus 9 [Mus musculus]
46	NM_007634	NP_031660	gi|31560724|ref|NP_031660.2| (NM_007634) cyclin F [Mus musculus]
47	NM_013882	NP_038910	gi|7305119|ref|NP_038910.1| (NM_013882) G two S phase expressed protein 1 [Mus musculus]
48	NM_028390	NP_082666	gi|22507319|ref|NP_082666.1| (NM_028390) anillin [Mus musculus]
49	NM_008536	NP_032562	gi|6678762|ref|NP_032562.1| (NM_008536) transmembrane 4 superfamily member 1; membrane component, surface marker 1; L6 antigen; 12A8 target antigen [Mus musculus]
50	NM_013758	NP_038786	gi|31542111|ref|NP_038786.2| (NM_013758) adducin 3 (gamma) [Mus musculus]
51	NM_011058	NP_035188	gi|6755012|ref|NP_035188.1| (NM_011058) platelet derived growth factor receptor, alpha polypeptide; PDGF alpha chain [Mus musculus]
52	NM_016754	NP_058034	gi|7949078|ref|NP_058034.1| (NM_016754) myosin light chain, phosphorylatable, fast skeletal muscle; myosin light chain 2 [Mus musculus]
53	NM_019739	NP_062713	gi|34328255|ref|NP_062713.2| (NM_019739) forkhead box O1a; forkhead protein 1 [Mus musculus]
54	NM_153416	NP_700465	gi|23510311|ref|NP_700465.1| (NM_153416) RIKEN cDNA D030041N15; aladin; adracalin [Mus musculus]
55	NM_178111	NP_835212	gi|30017443|ref|NP_835212.1| (NM_178111) RIKEN cDNA 1110029F20 [Mus musculus]
56	NM_011607	NP_035737	gi|7106435|ref|NP_035737.1| (NM_011607) tenascin C [Mus musculus]
57	NM_020591	NP_065616	gi|10181136|ref|NP_065616.1| (NM_020591) RIKEN cDNA A030009H04 [Mus musculus]
58	NM_009931	NP_034061	gi|33859528|ref|NP_034061.1| (NM_009931) procollagen, type IV, alpha 1 [Mus musculus]
59	NM_030690	NP_109615	gi|13507620|ref|NP_109615.1| (NM_030690) ankycorbin; NORPEG-like protein [Mus musculus]
60	NM_009760	NP_033890	gi|6753198|ref|NP_033890.1| (NM_009760) BCL2/adenovirus E1B 19kDa-interacting protein 1, NIP3; BCL2/adenovirus E1B 19 kDa-interacting protein 1, NIP3 [Mus musculus]
61	NM_175324	NP_780533	gi|30425008|ref|NP_780533.1| (NM_175324) RIKEN cDNA 5730439E10 [Mus musculus]
62	NM_153526	NP_705746	gi|23943846|ref|NP_705746.1| (NM_153526) insulin induced gene 1; INSIG-1 membrane protein [Mus musculus]
63	NM_009025	NP_033051	gi|7110713|ref|NP_033051.1| (NM_009025) RAS p21 protein activator 3; GAPIII activator 3; Ras GTPase-activating protein III [Mus musculus]
64	NM_019521	NP_062394	gi|9506715|ref|NP_062394.1| (NM_019521) growth arrest specific 6; GAS 6; growth arrest-specific [Mus musculus]
65	NM_016660	NP_057869	gi|7710034|ref|NP_057869.1| (NM_016660) high mobility group AT-hook 1; high mobility group protein I [Mus musculus]
66	NM_016661	NP_057870	gi|7709980|ref|NP_057870.1| (NM_016661) S-adenosylhomocysteine hydrolase [Mus musculus]
67	NM_009242	NP_033268	gi|6678077|ref|NP_033268.1| (NM_009242) secreted acidic cysteine rich glycoprotein; osteonectin [Mus musculus]
68	NM_009416	NP_033442	gi|11875203|ref|NP_033442.2| (NM_009416) tropomyosin 2, beta [Mus musculus]
69	NM_019641	NP_062615	gi|9789995|ref|NP_062615.1| (NM_019641) stathmin 1; leukemia-associated gene; leukemia associated phosphoprotein p18; metablastin; oncoprotein18; prosolin [Mus musculus]
70	NM_020577	NP_065602	gi|10181146|ref|NP_065602.1| (NM_020577) methyltransferase Cyt19 [Mus musculus]
71	NM_178788	NP_848903	gi|30520263|ref|NP_848903.1| (NM_178788) dCMP deaminase [Mus musculus]
72	NM_007515	NP_031541	gi|6671600|ref|NP_031541.1| (NM_007515) solute carrier family 7 (cationic amino acid transporter, y+ system), member 3; amino acid transporter, cationic 3 [Mus musculus]
73	NM_054077	NP_473418	gi|31543506|ref|NP_473418.2| (NM_054077) proline arginine-rich end leucine-rich repeat [Mus musculus]
74	NM_024427	NP_077745	gi|31560030|ref|NP_077745.2| (NM_024427) tropomyosin 1, alpha; alpha tropomyosin [Mus musculus]
75	NM_019393	NP_062266	gi|9506981|ref|NP_062266.1| (NM_019393) polymyositis/scleroderma autoantigen 1 [Mus musculus]
76	NM_008615	NP_032641	gi|6678912|ref|NP_032641.1| (NM_008615) malic enzyme, supernatant [Mus musculus]
77	NM_145150	NP_660132	gi|21553111|ref|NP_660132.1| (NM_145150) protein regulator of cytokinesis 1 [Mus musculus]
78	NM_134024	NP_598785	gi|19527242|ref|NP_598785.1| (NM_134024) tubulin, gamma 1; tubulin, gamma polypeptide [Mus musculus]
79	NM_027350	NP_081626	gi|29789191|ref|NP_081626.1| (NM_027350) asparaginyl-tRNA synthetase [Mus musculus]
80	NM_025863	NP_080139	gi|29648307|ref|NP_080139.2| (NM_025863) RIKEN cDNA 2310035M22 [Mus musculus]
81	NM_011595	NP_035725	gi|6755793|ref|NP_035725.1| (NM_011595) tissue inhibitor of metalloproteinase 3 [Mus musculus]
82	NM_013742	NP_038770	gi|31980754|ref|NP_038770.2| (NM_013742) cysteinyl-tRNA synthetase [Mus musculus]
83	NM_177609	NP_808277	gi|29243982|ref|NP_808277.1| (NM_177609) hypothetical protein 5730458D16 [Mus musculus]
84	NM_010324	NP_034454	gi|6754034|ref|NP_034454.1| (NM_010324) glutamate oxaloacetate transaminase 1, soluble; cytosolic aspartate aminotransferase [Mus musculus]
85	NM_023731	NP_076220	gi|38093630|ref|NP_076220.1| (NM_023731) similar to human MGC2574 protein [Mus musculus]
86	NM_010444	NP_034574	gi|6754216|ref|NP_034574.1| (NM_010444) nuclear receptor subfamily 4, group A, member 1; hormone receptor [Mus musculus]
87	NM_026064	NP_080340	gi|13385562|ref|NP_080340.1| (NM_026064) RIKEN cDNA 2900073G15 [Mus musculus]
88	NM_023402	NP_075891	gi|21728376|ref|NP_075891.1| (NM_023402) myosin regulatory light chain-like [Mus musculus]
89	NM_011020	NP_035150	gi|31982772|ref|NP_035150.2| (NM_011020) osmotic stress protein; osmotic stress protein 94 kDa [Mus musculus]
90	NM_010062	NP_034192	gi|6753654|ref|NP_034192.1| (NM_010062) deoxyribonuclease II alpha [Mus musculus]
91	NM_010738	NP_034868	gi|6754580|ref|NP_034868.1| (NM_010738) lymphocyte antigen 6 complex, locus A [Mus musculus]
92	NM_009166	NP_033192	gi|6677935|ref|NP_033192.1| (NM_009166) sorbin and SH3 domain containing 1; SH3 domain protein 5; c-Cbl-associated protein; ponsin [Mus musculus]
93	NM_180678	NP_851009	gi|30725863|ref|NP_851009.1| (NM_180678) glycyl-tRNA synthetase [Mus musculus]
94	NM_007680	NP_031706	gi|31982461|ref|NP_031706.2| (NM_007680) Eph receptor B6; chicken eph/elk receptor-like protein [Mus musculus]
95	NM_011605	NP_035735	gi|6755817|ref|NP_035735.1| (NM_011605) thymopoietin [Mus musculus]
96	NM_033444	NP_254279	gi|15617203|ref|NP_254279.1| (NM_033444) chloride intracellular channel 1 [Mus musculus]
97	NM_029508	NP_083784	gi|21313116|ref|NP_083784.1| (NM_029508) RIKEN cDNA 5830443C21 [Mus musculus]
98	NM_019553	NP_062426	gi|10092595|ref|NP_062426.1| (NM_019553) DEAD (Asp-Glu-Ala-Asp) box polypeptide 21; DEAD/H (Asp-Glu-Ala-Asp/His) box polypeptide 21 (RNA helicase II/Gu); RH II/Gu; RH-II/Gualpha [Mus musculus]
99	NM_011133	NP_035263	gi|33468927|ref|NP_035263.1| (NM_011133) polymerase (DNA directed), epsilon 2 (p59 subunit); DNA polymerase epsilon small subunit; DNA polymerase epsilon, subunit 2 [Mus musculus]
100	NM_010637	NP_034767	gi|6754456|ref|NP_034767.1| (NM_010637) Kruppel-like factor 4 (gut) [Mus musculus]
101	NM_023587	NP_076076	gi|12963741|ref|NP_076076.1| (NM_023587) protein tyrosine phosphatase-like protein PTPLB [Mus musculus]
102	NM_133851	NP_598612	gi|19527068|ref|NP_598612.1| (NM_133851) nucleolar protein ANKT [Mus musculus]
103	NM_023320	NP_075809	gi|12963637|ref|NP_075809.1| (NM_023320) TNF intracellular domain-interacting protein; CK2 interacting protein 1 [Mus musculus]
104	NM_008047	NP_032073	gi|31560699|ref|NP_032073.2| (NM_008047) follistatin-like [Mus musculus]
105	NM_177870	NP_808538	gi|29244474|ref|NP_808538.1| (NM_177870) solute carrier family 5 (sodium-dependent vitamin transporter), member 6 [Mus musculus]
106	NM_026439	NP_080715	gi|23956172|ref|NP_080715.1| (NM_026439) steroid-sensitive protein 1; steroid sensitive gene 1 [Mus musculus]
107	NM_133777	NP_598538	gi|19527004|ref|NP_598538.1| (NM_133777) RIKEN cDNA 6720465F12 [Mus musculus]
108	NM_023719	NP_076208	gi|13994378|ref|NP_076208.1| (NM_023719) thioredoxin interacting protein; thioredoxin interacting factor; upregulated by 1,25-dihydroxyvitamin D-3 [Mus musculus]
109	NM_012055	NP_036185	gi|33469123|ref|NP_036185.1| (NM_012055) asparagine synthetase [Mus musculus]
110	NM_011655	NP_035785	gi|7106439|ref|NP_035785.1| (NM_011655) tubulin, beta 5 [Mus musculus]
111	NM_030597	NP_085100	gi|13994221|ref|NP_085100.1| (NM_030597) snRNP core protein SMX5 [Mus musculus]
112	NM_013508	NP_038536	gi|7305023|ref|NP_038536.1| (NM_013508) ELK3, member of ETS oncogene family [Mus musculus]
113	NM_011514	NP_035644	gi|6755702|ref|NP_035644.1| (NM_011514) suppressor of variegation 3-9 homolog 1; Suv39h histone methyltransferase [Mus musculus]
114	NM_011526	NP_035656	gi|6755714|ref|NP_035656.1| (NM_011526) transgelin; SM-22 alpha [Mus musculus]
115	NM_172746	NP_766334	gi|27370102|ref|NP_766334.1| (NM_172746) hypothetical protein B130036O03 [Mus musculus]
116	NM_015786	NP_056601	gi|9845257|ref|NP_056601.1| (NM_015786) histone 1, H1c; histone H1; H1 histone family, member 2 [Mus musculus]
117	NM_021336	NP_067311	gi|31981942|ref|NP_067311.3| (NM_021336) U2 small nuclear ribonucleoprotein polypeptide A'; U2 snRNP-A' [Mus musculus]
118	NM_178902	NP_849233	gi|31542083|ref|NP_849233.2| (NM_178902) mitochondrial tumor suppressor gene 1; AT2 receptor-interacting protein 1 [Mus musculus]
119	NM_011480	NP_035610	gi|27753981|ref|NP_035610.1| (NM_011480) sterol regulatory element binding factor 1 [Mus musculus]
120	NM_011131	NP_035261	gi|31981551|ref|NP_035261.2| (NM_011131) polymerase (DNA directed), delta 1, catalytic subunit; DNA polymerase delta 1, catalytic domain; polymerase (DNA directed), delta 1, catalytic subunit (125kDa) [Mus musculus]
121	NM_028677	NP_082953	gi|21312022|ref|NP_082953.1| (NM_028677) RIKEN cDNA 1100001J08 [Mus musculus]
122	NM_148938	NP_683740	gi|24233554|ref|NP_683740.1| (NM_148938) solute carrier family 1, member 3; glial high affinity glutamate transporter [Mus musculus]
123	NM_010211	NP_034341	gi|6753864|ref|NP_034341.1| (NM_010211) four and a half LIM domains 1 [Mus musculus]
124	NM_026473	NP_080749	gi|27754056|ref|NP_080749.2| (NM_026473) RIKEN cDNA 2310057H16 [Mus musculus]
125	NM_007691	NP_031717	gi|31542385|ref|NP_031717.2| (NM_007691) checkpoint kinase 1 homolog; rad27 homolog (S.pombe) [Mus musculus]
126	NM_010128	NP_034258	gi|6753748|ref|NP_034258.1| (NM_010128) epithelial membrane protein 1 [Mus musculus]
127	NM_010480	NP_034610	gi|6754254|ref|NP_034610.1| (NM_010480) heat shock protein 1, alpha; heat shock protein, 86 kDa 1; heat shock protein, 1; heat shock protein, 89 kDa [Mus musculus]
128	NM_007494	NP_031520	gi|6996911|ref|NP_031520.1| (NM_007494) argininosuccinate synthetase 1; arginosuccinate synthetase 1 [Mus musculus]
129	NM_153537	NP_705765	gi|38455422|ref|NP_705765.3| (NM_153537) RIKEN cDNA D330037A14; Ll5alpha [Mus musculus]
130	NM_021446	NP_067421	gi|10946822|ref|NP_067421.1| (NM_021446) open reading frame 11; c14orf1-like protein [Mus musculus]
131	NM_008160	NP_032186	gi|6680075|ref|NP_032186.1| (NM_008160) glutathione peroxidase 1; cellular GPx [Mus musculus]
132	NM_012025	NP_036155	gi|6755266|ref|NP_036155.1| (NM_012025) Rac GTPase-activating protein 1 [Mus musculus]
133	NM_013602	NP_038630	gi|7305285|ref|NP_038630.1| (NM_013602) metallothionein 1 [Mus musculus]
134	NM_011568	NP_035698	gi|6755763|ref|NP_035698.1| (NM_011568) RNA and export factor binding protein 1; Tcra enhancer-binding factor interacting protein 1 [Mus musculus]
135	NM_010790	NP_034920	gi|31981626|ref|NP_034920.2| (NM_010790) maternal embryonic leucine zipper kinase [Mus musculus]
136	NM_028023	NP_082299	gi|27229143|ref|NP_082299.1| (NM_028023) cell division cycle associated 4 [Mus musculus]
137	NM_007833	NP_031859	gi|6681143|ref|NP_031859.1| (NM_007833) decorin [Mus musculus]
138	NM_172616	NP_766204	gi|27369888|ref|NP_766204.1| (NM_172616) RIKEN cDNA C330027C09 [Mus musculus]
139	NM_008894	NP_032920	gi|6679413|ref|NP_032920.1| (NM_008894) polymerase (DNA directed), delta 2, regulatory subunit; polymerase (DNA directed), delta 2, regulatory subunit (50 kDa) [Mus musculus]
140	NM_145962	NP_666074	gi|22122397|ref|NP_666074.1| (NM_145962) pantothenate kinase 3 [Mus musculus]
141	NM_011204	NP_035334	gi|6755232|ref|NP_035334.1| (NM_011204) protein tyrosine phosphatase, non-receptor type 13 [Mus musculus]
142	NM_022331	NP_071726	gi|11612515|ref|NP_071726.1| (NM_022331) homocysteine-inducible, endoplasmic reticulum stress-inducible, ubiquitin-like domain member 1 [Mus musculus]
143	NM_028109	NP_082385	gi|33859708|ref|NP_082385.1| (NM_028109) RIKEN cDNA 2610005B21 [Mus musculus]
144	NM_153412	NP_700461	gi|23510303|ref|NP_700461.1| (NM_153412) RIKEN cDNA C820004H04 [Mus musculus]
145	NM_033075	NP_149066	gi|14861842|ref|NP_149066.1| (NM_033075) G7e protein [Mus musculus]
146	NM_176979	NP_795953	gi|31559817|ref|NP_795953.2| (NM_176979) RIKEN cDNA 2810429C13 [Mus musculus]
147	NM_010884	NP_035014	gi|6754810|ref|NP_035014.1| (NM_010884) N-myc downstream regulated 1 [Mus musculus]
148	NM_008681	NP_032707	gi|6679030|ref|NP_032707.1| (NM_008681) N-myc downstream regulated-like [Mus musculus]
149	NM_008797	NP_032823	gi|6679237|ref|NP_032823.1| (NM_008797) pyruvate carboxylase; pyruvate decarboxylase [Mus musculus]
150	NM_028760	NP_083036	gi|31745191|ref|NP_083036.1| (NM_028760) RIKEN cDNA 1200008O12 [Mus musculus]
151	NM_010160	NP_034290	gi|6753780|ref|NP_034290.1| (NM_010160) CUG triplet repeat,RNA binding protein 2; elav-type RNA-binding protein 3; CUG triplet repeat,RNA-binding protein 2 [Mus musculus]
152	NM_144938	NP_659187	gi|21450097|ref|NP_659187.1| (NM_144938) complement component 1, s subcomponent [Mus musculus]
153	NM_007382	NP_031408	gi|6680618|ref|NP_031408.1| (NM_007382) acetyl-Coenzyme A dehydrogenase, medium chain [Mus musculus]
154	NM_010097	NP_034227	gi|31982800|ref|NP_034227.2| (NM_010097) SPARC-like 1 (mast9, hevin); extracellular matrix protein 2 [Mus musculus]
155	NM_023785	NP_076274	gi|12963823|ref|NP_076274.1| (NM_023785) chemokine (C-X-C motif) ligand 7; pro-platelet basic protein [Mus musculus]
156	NM_023627	NP_076116	gi|12963757|ref|NP_076116.1| (NM_023627) myo-inositol 1-phosphate synthase A1 [Mus musculus]
157	NM_025802	NP_080078	gi|21313274|ref|NP_080078.1| (NM_025802) RIKEN cDNA 0610039C21 [Mus musculus]
158	NM_009831	NP_033961	gi|6753314|ref|NP_033961.1| (NM_009831) cyclin G1 [Mus musculus]
159	NM_009384	NP_033410	gi|6678351|ref|NP_033410.1| (NM_009384) T-cell lymphoma invasion and metastasis 1 [Mus musculus]
160	NM_011528	NP_035658	gi|33859640|ref|NP_035658.1| (NM_011528) transaldolase 1 [Mus musculus]
161	NM_010049	NP_034179	gi|7106289|ref|NP_034179.1| (NM_010049) dihydrofolate reductase [Mus musculus]
162	NM_130450	NP_569717	gi|18496985|ref|NP_569717.1| (NM_130450) ELOVL family member 6, elongation of long chain fatty acids; long chain fatty acyl elongase; FEN1/Elo2, SUR4/Elo3-like [Mus musculus]
163	NM_153119	NP_694759	gi|24025665|ref|NP_694759.1| (NM_153119) similar to hypothetical protein PP1628 [Mus musculus]
164	NM_010941	NP_035071	gi|31982437|ref|NP_035071.3| (NM_010941) NAD(P) dependent steroid dehydrogenase-like; bare patches; striated [Mus musculus]
165	NM_009387	NP_033413	gi|6678357|ref|NP_033413.1| (NM_009387) thymidine kinase 1 [Mus musculus]
166	NM_010655	NP_034785	gi|6754474|ref|NP_034785.1| (NM_010655) karyopherin (importin) alpha 2; m-importin-alpha-P1; Importin alpha [Mus musculus]
167	NM_080559	NP_542126	gi|18017602|ref|NP_542126.1| (NM_080559) SH3 domain binding glutamic acid-rich protein-like 3 [Mus musculus]
168	NM_146144	NP_666256	gi|31981898|ref|NP_666256.2| (NM_146144) ubiquitin specific protease 1 [Mus musculus]
169	NM_010492	NP_034622	gi|31981681|ref|NP_034622.2| (NM_010492) islet cell autoantigen 1; islet cell autoantigen 1, 69 kDa [Mus musculus]
170	NM_172301	NP_758505	gi|28195398|ref|NP_758505.2| (NM_172301) cyclin B1; cyclin B1, related sequence 13; G2/mitotic-specific cyclin B1 [Mus musculus]
171	NM_010512	NP_034642	gi|6754308|ref|NP_034642.1| (NM_010512) insulin-like growth factor 1 [Mus musculus]
172	NM_133792	NP_598553	gi|19527008|ref|NP_598553.1| (NM_133792) lysophospholipase 3 [Mus musculus]
173	NM_010286	NP_034416	gi|31982796|ref|NP_034416.2| (NM_010286) glucocorticoid-induced leucine zipper [Mus musculus]
174	NM_009185	NP_033211	gi|6677973|ref|NP_033211.1| (NM_009185) Tal1 interrupting locus [Mus musculus]
175	NM_007994	NP_032020	gi|6679761|ref|NP_032020.1| (NM_007994) fructose bisphosphatase 2; FBPase muscle [Mus musculus]
176	NM_175514	NP_780723	gi|28202059|ref|NP_780723.1| (NM_175514) RIKEN cDNA D430039N05 gene [Mus musculus]
177	NM_011406	NP_035536	gi|6755564|ref|NP_035536.1| (NM_011406) solute carrier family 8 (sodium/calcium exchanger), member 1 [Mus musculus]
178	NM_145942	NP_666054	gi|31981842|ref|NP_666054.2| (NM_145942) 3-hydroxy-3-methylglutaryl-Coenzyme A synthase 1 [Mus musculus]
179	NM_015747	NP_056562	gi|7657579|ref|NP_056562.1| (NM_015747) solute carrier family 20, member 1 [Mus musculus]
180	NM_028230	NP_082506	gi|21312298|ref|NP_082506.1| (NM_028230) serine hydroxymethyl transferase 2 (mitochondrial) [Mus musculus]
181	NM_018736	NP_061206	gi|9055282|ref|NP_061206.1| (NM_018736) meiotic recombination 11 homolog A [Mus musculus]
182	NM_023209	NP_075698	gi|12963575|ref|NP_075698.1| (NM_023209) MAPKK-like protein kinase; T-LAK cell-originated protein kinase [Mus musculus]
183	NM_015784	NP_056599	gi|7657429|ref|NP_056599.1| (NM_015784) osteoblast specific factor 2 (fasciclin I-like) [Mus musculus]
184	NM_172381	NP_759013	gi|37718970|ref|NP_759013.2| (NM_172381) expressed sequence AI314180 [Mus musculus]
185	NM_021895	NP_068695	gi|11230802|ref|NP_068695.1| (NM_021895) actinin alpha 4 [Mus musculus]
186	NM_011234	NP_035364	gi|6755276|ref|NP_035364.1| (NM_011234) RAD51 homolog [Mus musculus]
187	NM_172769	NP_766357	gi|27777693|ref|NP_766357.1| (NM_172769) sterol-C5-desaturase (fungal ERG3, delta-5-desaturase) homolog [Mus musculus]
188	NM_010721	NP_034851	gi|6754556|ref|NP_034851.1| (NM_010721) lamin B1 [Mus musculus]
189	NM_025928	NP_080204	gi|13385420|ref|NP_080204.1| (NM_025928) polyamine-modulated factor 1 [Mus musculus]
190	NM_145588	NP_663563	gi|21704182|ref|NP_663563.1| (NM_145588) kinesin family member 22; kinesin family member 22A [Mus musculus]
191	NM_012030	NP_036160	gi|6755566|ref|NP_036160.1| (NM_012030) solute carrier family 9 (sodium/hydrogen exchanger), isoform 3 regulator 1; sodium-hydrogen exchanger regulatory factor [Mus musculus]
192	NM_025626	NP_079902	gi|13385088|ref|NP_079902.1| (NM_025626) RIKEN cDNA 3110001A13 [Mus musculus]
193	NM_007533	NP_031559	gi|31982494|ref|NP_031559.2| (NM_007533) branched chain ketoacid dehydrogenase E1, alpha polypeptide; BCKAD E1[a] [Mus musculus]
194	NM_008021	NP_032047	gi|31542821|ref|NP_032047.2| (NM_008021) forkhead box M1; forkhead homolog 16 (Drosophila) [Mus musculus]
195	NM_146171	NP_666283	gi|22165392|ref|NP_666283.1| (NM_146171) chromosome condensation-related SMC-associated protein 1 [Mus musculus]
196	NM_027052	NP_081328	gi|31543737|ref|NP_081328.2| (NM_027052) solute carrier family 38, member 4; system A amino acid transporter 3 [Mus musculus]
197	NM_145602	NP_663577	gi|21704212|ref|NP_663577.1| (NM_145602) N-myc downstream regulated 4; N-myc downstream regulated 1, related sequence [Mus musculus]
198	NM_013492	NP_038520	gi|7304967|ref|NP_038520.1| (NM_013492) clusterin; complement lysis inhibitor; testosterone repressed prostate message; Apolipoprotein J [Mus musculus]
199	NM_172015	NP_742012	gi|29789383|ref|NP_742012.1| (NM_172015) isoleucine-tRNA synthetase [Mus musculus]
200	NM_010191	NP_034321	gi|34328173|ref|NP_034321.2| (NM_010191) farnesyl diphosphate farnesyl transferase 1; squalene synthase [Mus musculus]
201	NM_007408	NP_031434	gi|31982516|ref|NP_031434.2| (NM_007408) adipose differentiation related protein; adipophilin [Mus musculus]
202	NM_181570	NP_853548	gi|31652270|ref|NP_853548.1| (NM_181570) cyclin-dependent kinase 8 isoform b [Mus musculus]
203	NM_153599	NP_705827	gi|31652272|ref|NP_705827.2| (NM_153599) cyclin-dependent kinase 8 isoform a [Mus musculus]
204	NM_011076	NP_035206	gi|6755048|ref|NP_035206.1| (NM_011076) ATP-binding cassette, sub-family B (MDR/TAP), member 1A; P glycoprotein 3; ATP-binding cassette, sub-family B (MDR/TAP), member 4; multi-drug resistance 3; P-glycoprotein; multiple drug resistant 1a [Mus musculus]
205	NM_011075	NP_035205	gi|6755046|ref|NP_035205.1| (NM_011075) ATP-binding cassette, sub-family B (MDR/TAP), member 1B; P glycoprotein 1 [Mus musculus]
206	NM_008830	NP_032856	gi|6679297|ref|NP_032856.1| (NM_008830) ATP-binding cassette, sub-family B (MDR/TAP), member 4; P glycoprotein 2 [Mus musculus]
207	NM_008563	NP_032589	gi|33859484|ref|NP_032589.1| (NM_008563) minichromosome maintenance deficient 3; mini chromosome maintenance deficient (S. cerevisiae) [Mus musculus]
208	NM_134086	NP_598847	gi|31543733|ref|NP_598847.2| (NM_134086) solute carrier family 38, member 1 [Mus musculus]
209	NM_153150	NP_694790	gi|23943838|ref|NP_694790.1| (NM_153150) solute carrier family 25, member 1; DiGeorge syndrome gene j; solute carrier family 25 (mitochondrial carrier; citrate transporter) member 1; tricarboxylate transport protein precursor [Mus musculus]
210	NM_177229	NP_796203	gi|28893271|ref|NP_796203.1| (NM_177229) RIKEN cDNA 5730405M06 gene [Mus musculus]
211	NM_010590	NP_034720	gi|31981662|ref|NP_034720.2| (NM_010590) ajuba [Mus musculus]
212	NM_013614	NP_038642	gi|7305337|ref|NP_038642.1| (NM_013614) ornithine decarboxylase, structural [Mus musculus]
213	NM_008698	NP_032724	gi|6679066|ref|NP_032724.1| (NM_008698) 4-nitrophenylphosphatase domain and non-neuronal SNAP25-like protein homolog 1 [Mus musculus]
214	NM_178606	NP_848721	gi|30519927|ref|NP_848721.1| (NM_178606) DNA segment, Chr 10, University of California at Los Angeles 1 [Mus musculus]
215	NM_133948	NP_598709	gi|19527168|ref|NP_598709.1| (NM_133948) lens epithelium-derived growth factor [Mus musculus]
216	NM_145526	NP_663501	gi|21704036|ref|NP_663501.1| (NM_145526) purinergic receptor P2X3; P2X purinoceptor 3 [Mus musculus]
217	NM_019413	NP_062286	gi|33469129|ref|NP_062286.1| (NM_019413) roundabout homolog 1 [Mus musculus]
218	NM_013928	NP_038956	gi|18250282|ref|NP_038956.1| (NM_013928) schwannomin interacting protein 1; neurofibromatosis 2 interacting protein [Mus musculus]
219	NM_134081	NP_598842	gi|23956266|ref|NP_598842.1| (NM_134081) DnaJ homolog, subfamily C, member 9 [Mus musculus]
220	NM_025826	NP_080102	gi|17647119|ref|NP_080102.1| (NM_025826) acyl-Coenzyme A dehydrogenase, short/branched chain [Mus musculus]
221	NM_009391	NP_033417	gi|6678365|ref|NP_033417.1| (NM_009391) RAN, member RAS oncogene family [Mus musculus]
222	NM_016693	NP_057902	gi|33186928|ref|NP_057902.2| (NM_016693) mitogen-activated protein kinase kinase kinase 6; apoptosis signal-regulating kinase 2 [Mus musculus]
223	NM_010517	NP_034647	gi|6981086|ref|NP_034647.1| (NM_010517) insulin-like growth factor binding protein 4 [Mus musculus]
224	NM_010849	NP_034979	gi|27545183|ref|NP_034979.2| (NM_010849) myelocytomatosis oncogene [Mus musculus]
225	NM_020031	NP_064415	gi|9910216|ref|NP_064415.1| (NM_020031) prefoldin 5; EIG-1; c-myc binding protein MM-1 [Mus musculus]
226	NM_023294	NP_075783	gi|12963625|ref|NP_075783.1| (NM_023294) HEC protein; highly expressed in cancer, rich in leucine heptad repeats [Mus musculus]
227	NM_013749	NP_038777	gi|7305059|ref|NP_038777.1| (NM_013749) tumor necrosis factor receptor superfamily, member 12a; fibroblast growth factor regulated protein 2; type I transmembrane protein Fn14 [Mus musculus]
228	NM_026515	NP_080791	gi|13386008|ref|NP_080791.1| (NM_026515) RIKEN cDNA 2810417H13 [Mus musculus]
229	NM_134072	NP_598833	gi|19527294|ref|NP_598833.1| (NM_134072) RIKEN cDNA 9030611N15; aldo-keto reductase family 1, member C14 [Mus musculus]
230	NM_053078	NP_444308	gi|16716357|ref|NP_444308.1| (NM_053078) neuronal protein 3.1 [Mus musculus]
231	NM_033523	NP_277058	gi|15743556|ref|NP_277058.1| (NM_033523) sprouty-related protein with EVH-1 domain 2 [Mus musculus]
232	NM_008176	NP_032202	gi|6680109|ref|NP_032202.1| (NM_008176) chemokine (C-X-C motif) ligand 1; GRO1 oncogene [Mus musculus]
233	NM_024193	NP_077155	gi|23956150|ref|NP_077155.1| (NM_024193) nucleolar protein 5A; 56kDa with KKE/D repeat [Mus musculus]
234	NM_008002	NP_032028	gi|7106313|ref|NP_032028.1| (NM_008002) fibroblast growth factor 10 [Mus musculus]
235	NM_011658	NP_035788	gi|6755907|ref|NP_035788.1| (NM_011658) twist gene homolog 1; twist gene homolog, (Drosophila); polydactyly EMS; twist gene homolog (Drosophila) [Mus musculus]
236	NM_010358	NP_034488	gi|6754084|ref|NP_034488.1| (NM_010358) glutathione S-transferase, mu 1; glutathione-S-transferase, mu 1 [Mus musculus]
237	NM_007999	NP_032025	gi|6679771|ref|NP_032025.1| (NM_007999) flap structure specific endonuclease 1 [Mus musculus]
238	NM_016889	NP_058585	gi|8393617|ref|NP_058585.1| (NM_016889) insulinoma-associated 1; insulinoma-associated protein (IA-1) [Mus musculus]
239	NM_011594	NP_035724	gi|31543867|ref|NP_035724.2| (NM_011594) tissue inhibitor of metalloproteinase 2 [Mus musculus]
240	NM_008309	NP_032335	gi|31542974|ref|NP_032335.2| (NM_008309) 5-hydroxytryptamine (serotonin) receptor 1D; G-protein coupled receptor 14 [Mus musculus]
241	NM_010129	NP_034259	gi|6753750|ref|NP_034259.1| (NM_010129) epithelial membrane protein 3 [Mus musculus]
242	NM_178598	NP_848713	gi|30519911|ref|NP_848713.1| (NM_178598) transgelin 2 [Mus musculus]
243	NM_011239	NP_035369	gi|6755284|ref|NP_035369.1| (NM_011239) RAN binding protein 1 [Mus musculus]
244	NM_011793	NP_035923	gi|6753178|ref|NP_035923.1| (NM_011793) barrier to autointegration factor 1; breakpoint cluster region protein 1 [Mus musculus]
245	NM_027464	NP_081740	gi|27229101|ref|NP_081740.2| (NM_027464) RIKEN cDNA 5730469M10 [Mus musculus]
246	NM_031999	NP_114388	gi|14269574|ref|NP_114388.1| (NM_031999) transmembrane 7 superfamily member 1 [Mus musculus]
247	NM_011099	NP_035229	gi|31981562|ref|NP_035229.2| (NM_011099) pyruvate kinase 3 [Mus musculus]
248	NM_134042	NP_598803	gi|19527258|ref|NP_598803.1| (NM_134042) aldehyde dehydrogenase family 6, subfamily A1 [Mus musculus]
249	NM_053159	NP_444389	gi|31981470|ref|NP_444389.2| (NM_053159) mitochondrial ribosomal protein L3 [Mus musculus]
250	NM_007540	NP_031566	gi|34328442|ref|NP_031566.3| (NM_007540) brain derived neurotrophic factor [Mus musculus]
251	NM_175657	NP_783588	gi|30089708|ref|NP_783588.1| (NM_175657) histone 1, H4m [Mus musculus]
252	NM_178192	NP_835499	gi|30061403|ref|NP_835499.1| (NM_178192) histone 1, H4a [Mus musculus]
253	NM_153173	NP_694813	gi|23943922|ref|NP_694813.1| (NM_153173) histone 1, H4h; H4 histone family, member A [Mus musculus]
254	NM_178193	NP_835500	gi|30061405|ref|NP_835500.1| (NM_178193) histone 1, H4b; germinal histone H4 gene [Mus musculus]
255	NM_175655	NP_783586	gi|30061355|ref|NP_783586.1| (NM_175655) histone 1, H4f [Mus musculus]
256	NM_178211	NP_835583	gi|30061359|ref|NP_835583.1| (NM_178211) histone 1, H4k [Mus musculus]
257	NM_178210	NP_835582	gi|30061351|ref|NP_835582.1| (NM_178210) histone 1, H4j; histone 4 protein [Mus musculus]
258	NM_175654	NP_783585	gi|30089714|ref|NP_783585.1| (NM_175654) histone 1, H4d [Mus musculus]
259	NM_008102	NP_032128	gi|6679967|ref|NP_032128.1| (NM_008102) GTP cyclohydrolase 1 [Mus musculus]
260	NM_026859	NP_081135	gi|31982640|ref|NP_081135.2| (NM_026859) MAF1 homolog; MAF1 homolog (yeast) [Mus musculus]
261	NM_133900	NP_598661	gi|19527116|ref|NP_598661.1| (NM_133900) phosphoserine phosphatase [Mus musculus]
262	NM_178057	NP_835158	gi|30017353|ref|NP_835158.1| (NM_178057) high mobility group AT-hook 2; high mobility group protein I, isoform C [Mus musculus]
263	NM_010441	NP_034571	gi|6754210|ref|NP_034571.1| (NM_010441) high mobility group AT-hook 2; high mobility group protein I, isoform C [Mus musculus]
264	NM_022420	NP_071865	gi|23956118|ref|NP_071865.1| (NM_022420) G protein-coupled receptor, family C, group 5, member B; hypothetical protein, clone 2-63 [Mus musculus]
265	NM_025972	NP_080248	gi|21735433|ref|NP_080248.1| (NM_025972) RIKEN cDNA 2210023K21 [Mus musculus]
266	NM_019444	NP_062317	gi|9507029|ref|NP_062317.1| (NM_019444) receptor (calcitonin) activity modifying protein 2; receptor activity modifying protein 2; receptor-activity modifying protein 2 [Mus musculus]
267	NM_011705	NP_035835	gi|6755985|ref|NP_035835.1| (NM_011705) vaccinia related kinase 1 [Mus musculus]
268	NM_013842	NP_038870	gi|13775156|ref|NP_038870.2| (NM_013842) X-box binding protein 1 [Mus musculus]
269	NM_009804	NP_033934	gi|6753272|ref|NP_033934.1| (NM_009804) catalase; catalase 1 [Mus musculus]
270	NM_023595	NP_076084	gi|21281687|ref|NP_076084.2| (NM_023595) deoxyuridine triphosphatase [Mus musculus]
271	NM_033037	NP_149026	gi|14719434|ref|NP_149026.1| (NM_033037) cysteine dioxygenase 1, cytosolic; cytosolic cysteine dioxygenase 1 [Mus musculus]
272	NM_009155	NP_033181	gi|33667097|ref|NP_033181.2| (NM_009155) selenoprotein P, plasma, 1 [Mus musculus]
273	NM_009689	NP_033819	gi|6753090|ref|NP_033819.1| (NM_009689) baculoviral IAP repeat-containing 5; apoptosis inhibitor 4; survivin [Mus musculus]
274	NM_007633	NP_031659	gi|6671698|ref|NP_031659.1| (NM_007633) cyclin E1 [Mus musculus]
275	NM_009270	NP_033296	gi|6678127|ref|NP_033296.1| (NM_009270) squalene epoxidase [Mus musculus]
276	NM_019946	NP_064330	gi|31981068|ref|NP_064330.2| (NM_019946) microsomal glutathione S-transferase 1 [Mus musculus]
277	NM_010715	NP_034845	gi|6754544|ref|NP_034845.1| (NM_010715) ligase I, DNA, ATP-dependent [Mus musculus]
278	NM_178929	NP_849260	gi|30725806|ref|NP_849260.1| (NM_178929) expressed sequence AI842353 [Mus musculus]
279	NM_080454	NP_536702	gi|28565279|ref|NP_536702.2| (NM_080454) gap junction membrane channel protein alpha 12; connexin 47 [Mus musculus]
280	NM_175452	NP_780661	gi|30425188|ref|NP_780661.1| (NM_175452) gap junction membrane channel protein alpha 12; connexin 47 [Mus musculus]
281	NM_015744	NP_056559	gi|7657451|ref|NP_056559.1| (NM_015744) ectonucleotide pyrophosphatase/phosphodiesterase 2; phosphodiesterase I/nucleotide pyrophosphatase 2 [Mus musculus]
282	NM_010728	NP_034858	gi|6754568|ref|NP_034858.1| (NM_010728) lysyl oxidase; ras recision gene (rrg) [Mus musculus]
283	NM_013760	NP_038788	gi|31560495|ref|NP_038788.2| (NM_013760) DnaJ (Hsp40) homolog, subfamily B, member 9; microvascular endothelial differentiation gene 1; DNA j protein b9; microvascular endothelial differentiation gene [Mus musculus]
284	NM_011284	NP_035414	gi|31981513|ref|NP_035414.2| (NM_011284) replication protein A2; 30-kDa protein [Mus musculus]
285	NM_007681	NP_031707	gi|6680920|ref|NP_031707.1| (NM_007681) centromere autoantigen A; centrosomin A [Mus musculus]
286	NM_026014	NP_080290	gi|31982546|ref|NP_080290.3| (NM_026014) retroviral integration site 2; retroviral integration site 1 [Mus musculus]
287	NM_172146	NP_742158	gi|26024309|ref|NP_742158.1| (NM_172146) phosphoribosyl pyrophosphate amidotransferase [Mus musculus]
288	NM_016692	NP_057901	gi|7710040|ref|NP_057901.1| (NM_016692) inner centromere protein [Mus musculus]
289	NM_007659	NP_031685	gi|31542366|ref|NP_031685.2| (NM_007659) cell division cycle 2 homolog A; cell division cycle control protein 2a [Mus musculus]
290	NM_013454	NP_038482	gi|34577069|ref|NP_038482.2| (NM_013454) ATP-binding cassette 1, sub-family A, member 1; ATP-binding cassette 1 [Mus musculus]
291	NM_025415	NP_079691	gi|13384804|ref|NP_079691.1| (NM_025415) CDC28 protein kinase regulatory subunit 2 [Mus musculus]
292	NM_133955	NP_598716	gi|19923060|ref|NP_598716.1| (NM_133955) ras homolog gene family, member U; Wnt1 responsive Cdc42 homolog [Mus musculus]
293	NM_021414	NP_067389	gi|31541953|ref|NP_067389.2| (NM_021414) RIKEN cDNA 4631427C17; clone MNCb-5555; EST AI227036 [Mus musculus]
294	NM_008695	NP_032721	gi|6679058|ref|NP_032721.1| (NM_008695) nidogen 2; entactin 2 [Mus musculus]
295	NM_177960	NP_808875	gi|29366820|ref|NP_808875.1| (NM_177960) isopentenyl-diphosphate delta isomerase [Mus musculus]
296	NM_145360	NP_663335	gi|21703726|ref|NP_663335.1| (NM_145360) isopentenyl-diphosphate delta isomerase [Mus musculus]
297	NM_025436	NP_079712	gi|13384836|ref|NP_079712.1| (NM_025436) sterol-C4-methyl oxidase-like [Mus musculus]
298	NM_028865	NP_083141	gi|31980786|ref|NP_083141.2| (NM_028865) RIKEN cDNA 1110005A03 [Mus musculus]
299	NM_007856	NP_031882	gi|6681179|ref|NP_031882.1| (NM_007856) 7-dehydrocholesterol reductase [Mus musculus]
300	NM_007991	NP_032017	gi|31982373|ref|NP_032017.2| (NM_007991) fibrillarin [Mus musculus]
301	NM_011584	NP_035714	gi|31543338|ref|NP_035714.2| (NM_011584) nuclear receptor subfamily 1, group D, member 2; Rev-erb beta [Mus musculus]
302	NM_133774	NP_598535	gi|19526998|ref|NP_598535.1| (NM_133774) StAR-related lipid transfer (START) domain containing 4 [Mus musculus]
303	NM_009932	NP_034062	gi|36031080|ref|NP_034062.2| (NM_009932) procollagen, type IV, alpha 2 [Mus musculus]
304	NM_025995	NP_080271	gi|21313502|ref|NP_080271.1| (NM_025995) F-box only protein 5; f-box only protein 31 [Mus musculus]
305	NM_009127	NP_033153	gi|31543675|ref|NP_033153.2| (NM_009127) stearoyl-Coenzyme A desaturase 1; asebia; stearoyl-CoA desaturase [Mus musculus]
306	NM_177263	NP_796237	gi|28893323|ref|NP_796237.1| (NM_177263) triple homeobox 1 [Mus musculus]
307	NM_008715	NP_032741	gi|6679094|ref|NP_032741.1| (NM_008715) DEAD/H (Asp-Glu-Ala-Asp/His) box polypeptide 26; Notch2-like [Mus musculus]
308	NM_028274	NP_082550	gi|30794378|ref|NP_082550.1| (NM_028274) Mtr3 (mRNA transport regulator 3)-homolog [Mus musculus]
309	NM_009559	NP_033585	gi|34328161|ref|NP_033585.2| (NM_009559) zinc finger protein 57 [Mus musculus]
310	NM_053086	NP_444316	gi|16716371|ref|NP_444316.1| (NM_053086) nucleolar and coiled-body phosphoprotein 1 [Mus musculus]
311	NM_025900	NP_080176	gi|29789160|ref|NP_080176.1| (NM_025900) DEK oncogene (DNA binding) [Mus musculus]
312	NM_008630	NP_032656	gi|33468863|ref|NP_032656.1| (NM_008630) metallothionein 2 [Mus musculus]
313	NM_013831	NP_038859	gi|31980733|ref|NP_038859.2| (NM_013831) proline-serine-threonine phosphatase-interacting protein 2 [Mus musculus]
314	NM_009627	NP_033757	gi|6752988|ref|NP_033757.1| (NM_009627) adrenomedullin [Mus musculus]
315	NM_028083	NP_082359	gi|21312470|ref|NP_082359.1| (NM_028083) chromatin assembly factor 1, subunit B (p60) [Mus musculus]
316	NM_019499	NP_062372	gi|31543218|ref|NP_062372.2| (NM_019499) MAD2 (mitotic arrest deficient, homolog)-like 1 [Mus musculus]
317	NM_010362	NP_034492	gi|6754090|ref|NP_034492.1| (NM_010362) glutathione S-transferase omega 1; glutathione-S-transferase like; glutathione S-transferase like [Mus musculus]
318	NM_008131	NP_032157	gi|31982332|ref|NP_032157.2| (NM_008131) glutamate-ammonia ligase (glutamine synthase); glutamine synthetase [Mus musculus]
319	NM_007472	NP_031498	gi|6680710|ref|NP_031498.1| (NM_007472) aquaporin 1; growth factor-induced delayed early response protein [Mus musculus]
320	NM_175494	NP_780703	gi|30425244|ref|NP_780703.1| (NM_175494) RIKEN cDNA 8030486J21 gene [Mus musculus]
321	NM_007657	NP_031683	gi|6680894|ref|NP_031683.1| (NM_007657) CD9 antigen [Mus musculus]
322	NM_007428	NP_031454	gi|19705566|ref|NP_031454.2| (NM_007428) angiotensinogen [Mus musculus]
323	NM_007830	NP_031856	gi|6681137|ref|NP_031856.1| (NM_007830) diazepam binding inhibitor; acyl-CoA binding protein; diazepam-binding inhibitor [Mus musculus]
324	NM_145480	NP_663455	gi|21703948|ref|NP_663455.1| (NM_145480) replication factor C (activator 1) 4 [Mus musculus]
325	NM_008996	NP_033022	gi|6679587|ref|NP_033022.1| (NM_008996) RAB1, member RAS oncogene family; ras-related YPT1 protein [Mus musculus]
326	NM_008503	NP_032529	gi|18087805|ref|NP_032529.2| (NM_008503) ribosomal protein S2; repeat family 3 gene [Mus musculus]
327	NM_021524	NP_067499	gi|10946948|ref|NP_067499.1| (NM_021524) pre-B-cell colony-enhancing factor [Mus musculus]
328	NM_133753	NP_598514	gi|19526962|ref|NP_598514.1| (NM_133753) RIKEN cDNA 1300002F13 [Mus musculus]
329	NM_146217	NP_666329	gi|34610207|ref|NP_666329.2| (NM_146217) alanyl-tRNA synthetase [Mus musculus]
330	NM_009373	NP_033399	gi|6678329|ref|NP_033399.1| (NM_009373) transglutaminase 2, C polypeptide; C polypeptide; tissue transglutaminase; protein-glutamine-gamma-glutamyltransferase; TG C [Mus musculus]
331	NM_016895	NP_058591	gi|34328230|ref|NP_058591.2| (NM_016895) adenylate kinase 2 [Mus musculus]
332	NM_145462	NP_663437	gi|21703916|ref|NP_663437.1| (NM_145462) similar to hypothetical protein FLJ20424 [Mus musculus]
333	NM_023223	NP_075712	gi|12963587|ref|NP_075712.1| (NM_023223) cell division cycle 20 homolog [Mus musculus]
334	NM_178935	NP_849266	gi|30725808|ref|NP_849266.1| (NM_178935) CXORF15 [Mus musculus]
335	NM_009031	NP_033057	gi|31982059|ref|NP_033057.2| (NM_009031) retinoblastoma binding protein 7; G1/S transition control protein-binding protein; histone acetyltransferase type B subunit 2 [Mus musculus]
336	NM_029792	NP_084068	gi|30794190|ref|NP_084068.1| (NM_029792) beta-1,3-glucuronyltransferase 1 (glucuronosyltransferase P) [Mus musculus]
337	NM_027148	NP_081424	gi|28076925|ref|NP_081424.1| (NM_027148) CBP-interacting protein 3 [Mus musculus]
338	NM_153563	NP_705791	gi|23956344|ref|NP_705791.1| (NM_153563) RIKEN cDNA 6330569M22 [Mus musculus]
339	NM_007796	NP_031822	gi|6681077|ref|NP_031822.1| (NM_007796) cytotoxic T lymphocyte-associated protein 2 alpha [Mus musculus]
340	NM_177176	NP_796150	gi|28893175|ref|NP_796150.1| (NM_177176) RIKEN cDNA 9430022M17 gene [Mus musculus]
341	NM_153396	NP_700445	gi|23510263|ref|NP_700445.1| (NM_153396) flavoprotein oxidoreductase MICAL3 [Mus musculus]
342	NM_008610	NP_032636	gi|6678902|ref|NP_032636.1| (NM_008610) matrix metalloproteinase 2; gelatinase A; 72kD gelatinase; 72kD type IV collagenase; 72kDa gelatinase; 72kDa type IV collagenase [Mus musculus]
343	NM_009338	NP_033364	gi|30348956|ref|NP_033364.1| (NM_009338) acetyl-Coenzyme A acetyltransferase 2; t-complex protein 1, related sequence 1 [Mus musculus]
344	NM_138672	NP_619613	gi|20149762|ref|NP_619613.1| (NM_138672) stabilin 1; stabilin-1; stabilin1 [Mus musculus]
345	NM_013470	NP_038498	gi|7304887|ref|NP_038498.1| (NM_013470) annexin A3; annexin III [Mus musculus]
346	NM_173431	NP_775607	gi|27734122|ref|NP_775607.1| (NM_173431) RIKEN cDNA 1700047E16; fantom [Mus musculus]
347	NM_010169	NP_034299	gi|22165402|ref|NP_034299.2| (NM_010169) coagulation factor II (thrombin) receptor; thrombin receptor [Mus musculus]
348	NM_011351	NP_035481	gi|6755464|ref|NP_035481.1| (NM_011351) sema domain, transmembrane domain (TM), and cytoplasmic domain, (semaphorin) 6C; Sema Y; m-Sema Y [Mus musculus]
349	NM_008017	NP_032043	gi|30172544|ref|NP_032043.2| (NM_008017) structural maintenance of chromosomes 2-like 1; fibroblast growth factor inducible 16 [Mus musculus]
350	NM_145569	NP_663544	gi|21704144|ref|NP_663544.1| (NM_145569) methionine adenosyltransferase II, alpha [Mus musculus]
351	NM_029364	NP_083640	gi|29789239|ref|NP_083640.1| (NM_029364) RIKEN cDNA 2610016K11 [Mus musculus]
352	NM_008231	NP_032257	gi|31560691|ref|NP_032257.2| (NM_008231) hepatoma-derived growth factor [Mus musculus]
353	NM_019831	NP_062805	gi|9790027|ref|NP_062805.1| (NM_019831) zinc finger protein 261; DXHXS6673E [Mus musculus]
354	NM_009772	NP_033902	gi|30840982|ref|NP_033902.1| (NM_009772) budding uninhibited by benzimidazoles 1 homolog [Mus musculus]
355	NM_010763	NP_034893	gi|6754620|ref|NP_034893.1| (NM_010763) mannosidase 1, beta [Mus musculus]
356	NM_144835	NP_659084	gi|31981726|ref|NP_659084.2| (NM_144835) cDNA sequence BC019693 [Mus musculus]
357	NM_008597	NP_032623	gi|6678876|ref|NP_032623.1| (NM_008597) matrix gamma-carboxyglutamate (gla) protein [Mus musculus]
358	NM_025866	NP_080142	gi|21313220|ref|NP_080142.1| (NM_025866) RIKEN cDNA 2310021G01 [Mus musculus]
359	NM_013726	NP_038754	gi|7304903|ref|NP_038754.1| (NM_013726) activator of S phase kinase [Mus musculus]
360	NM_025674	NP_079950	gi|22094991|ref|NP_079950.1| (NM_025674) transcription factor 19 [Mus musculus]
361	NM_011723	NP_035853	gi|6756013|ref|NP_035853.1| (NM_011723) xanthine dehydrogenase [Mus musculus]
362	NM_018764	NP_061234	gi|9055302|ref|NP_061234.1| (NM_018764) protocadherin 7; BH-protocadherin (brain-heart); BH-protocadherin [Mus musculus]
363	NM_007832	NP_031858	gi|6681141|ref|NP_031858.1| (NM_007832) deoxycytidine kinase [Mus musculus]
364	NM_009287	NP_033313	gi|31981983|ref|NP_033313.2| (NM_009287) stromal interaction molecule 1 [Mus musculus]
365	NM_008252	NP_032278	gi|6680229|ref|NP_032278.1| (NM_008252) high mobility group box 2; high mobility group protein 2 [Mus musculus]
366	NM_026929	NP_081205	gi|21312195|ref|NP_081205.1| (NM_026929) RIKEN cDNA 1810008K03 [Mus musculus]
367	NM_025542	NP_079818	gi|30794468|ref|NP_079818.1| (NM_025542) RIKEN cDNA 2410001C21 [Mus musculus]
368	NM_172690	NP_766278	gi|27369996|ref|NP_766278.1| (NM_172690) expressed sequence N28178 [Mus musculus]
369	NM_019814	NP_062788	gi|9789977|ref|NP_062788.1| (NM_019814) hypoxia induced gene 1 [Mus musculus]
370	NM_011045	NP_035175	gi|7242171|ref|NP_035175.1| (NM_011045) proliferating cell nuclear antigen [Mus musculus]
371	NM_153548	NP_705776	gi|23956318|ref|NP_705776.1| (NM_153548) hypothetical protein MGC31278 [Mus musculus]
372	NM_009035	NP_033061	gi|8394165|ref|NP_033061.1| (NM_009035) recombining binding protein suppressor of hairless; RBP-J kappa [Mus musculus]
373	NM_026653	NP_080929	gi|18390321|ref|NP_080929.1| (NM_026653) replication protein A1; replication protein A1 (70 kDa) [Mus musculus]
374	NM_010284	NP_034414	gi|6857795|ref|NP_034414.1| (NM_010284) growth hormone receptor [Mus musculus]
375	NM_133670	NP_598431	gi|19526822|ref|NP_598431.1| (NM_133670) sulfotransferase family 1A, phenol-preferring, member 1; sulfotransferase, phenol preferring 1 [Mus musculus]
376	NM_183206	NP_899029	gi|34147270|ref|NP_899029.1| (NM_183206) hypothetical protein C530050K14 [Mus musculus]
377	NM_009447	NP_033473	gi|6678467|ref|NP_033473.1| (NM_009447) tubulin, alpha 4; tubulin alpha 4 [Mus musculus]
378	NM_011494	NP_035624	gi|31543784|ref|NP_035624.2| (NM_011494) serine/threonine kinase 16; kinase related to cerevisiae and thaliana; Embryo-Derived Protein Kinase [Mus musculus]
379	NM_008654	NP_032680	gi|6678978|ref|NP_032680.1| (NM_008654) myeloid differentiation primary response gene 116 [Mus musculus]
380	NM_009263	NP_033289	gi|6678113|ref|NP_033289.1| (NM_009263) secreted phosphoprotein 1; osteopontin; bone sialoprotein; 44 kDa bone phosphoprotein; 44kDa bone phosphoprotein [Mus musculus]
381	NM_023284	NP_075773	gi|12963617|ref|NP_075773.1| (NM_023284) NUF2R protein [Mus musculus]
382	NM_010741	NP_034871	gi|6754582|ref|NP_034871.1| (NM_010741) lymphocyte antigen 6 complex, locus C [Mus musculus]
383	NM_008985	NP_033011	gi|6679565|ref|NP_033011.1| (NM_008985) protein tyrosine phosphatase, receptor type, N; protein tyrosine phosphatase, receptor-type, N [Mus musculus]
384	NM_010359	NP_034489	gi|33468899|ref|NP_034489.1| (NM_010359) glutathione S-transferase, mu 3; glutathione-S-transferase, mu 3 [Mus musculus]
385	NM_011303	NP_035433	gi|6755380|ref|NP_035433.1| (NM_011303) retinal short-chain dehydrogenase/reductase 1 [Mus musculus]
386	NM_009572	NP_033598	gi|34328156|ref|NP_033598.2| (NM_009572) zinc finger and homeodomain protein 1 [Mus musculus]
387	NM_080555	NP_542122	gi|18017590|ref|NP_542122.1| (NM_080555) phosphatidic acid phosphatase type 2B [Mus musculus]
388	NM_080635	NP_542366	gi|18079341|ref|NP_542366.1| (NM_080635) eukaryotic translation initiation factor 3, subunit 3 (gamma); eukaryotic translation initiation factor 3, subunit 3 (gamma, 40kD) [Mus musculus]
389	NM_173867	NP_776292	gi|33239431|ref|NP_776292.1| (NM_173867) RIKEN cDNA 2610510H01 [Mus musculus]
390	NM_148937	NP_683739	gi|22507345|ref|NP_683739.1| (NM_148937) phospholipase C, delta 4 [Mus musculus]
391	NM_009255	NP_033281	gi|6678099|ref|NP_033281.1| (NM_009255) serine (or cysteine) proteinase inhibitor, clade E, member 2; serine protease inhibitor 4; protease nexin 1; serine (or cysteine) proteinase inhibitor, clade E (nexin, plasminogen activator inhibitor type 1), membe
392	NM_153419	NP_700468	gi|23956278|ref|NP_700468.1| (NM_153419) glutamate-rich WD repeat containing 1; glutamate rich WD repeat protein GRWD [Mus musculus]
393	NM_028994	NP_083270	gi|28077029|ref|NP_083270.1| (NM_028994) RIKEN cDNA 9130022B02 [Mus musculus]
394	NM_009899	NP_034029	gi|32964827|ref|NP_034029.2| (NM_009899) chloride channel calcium activated 1 [Mus musculus]
395	NM_030601	NP_085104	gi|13447394|ref|NP_085104.1| (NM_030601) chloride channel calcium activated 2 [Mus musculus]
396	NM_177150	NP_796124	gi|28893125|ref|NP_796124.1| (NM_177150) RIKEN cDNA G630055P03 gene [Mus musculus]
397	NM_016741	NP_058021	gi|14389423|ref|NP_058021.1| (NM_016741) scavenger receptor class B, member 1; scavenger receptor class B1; scavenger receptor class B type I [Mus musculus]
398	NM_146200	NP_666312	gi|22203755|ref|NP_666312.1| (NM_146200) RIKEN cDNA 3230401O13 [Mus musculus]
399	NM_197982	NP_932099	gi|38372907|ref|NP_932099.2| (NM_197982) DEAD (Asp-Glu-Ala-Asp) box polypeptide 39; DEAD/H (Asp-Glu-Ala-Asp/His) box polypeptide 39 [Mus musculus]
400	NM_016904	NP_058600	gi|8393135|ref|NP_058600.1| (NM_016904) CDC28 protein kinase 1; cyclin-dependent kinase regulatory subunit 1 [Mus musculus]
401	NM_009714	NP_033844	gi|6753126|ref|NP_033844.1| (NM_009714) asialoglycoprotein receptor 1 [Mus musculus]
402	Mm.26223		ugc|Mm.26223.1|Mm.26223 436 261 676 GENE= PROTSIM= ESTs; translated; ANNOTATION ALEX: UNIGENE_CONTIGS_BLASTN [ugc|Mm.26223.1|Mm.26223]; ADIPOCYTE_EST [gi|3376109|gb|AU020525.1|AU020525]; EXPRESSION of ADIPOCYTE_EST [AU020525][0h(-1.6854762) 6h(-2.42747)
403	Mm.102518		ugc|Mm.102518.1|Mm.102518 105 189 455 AW537186.102518 G0113D02-3 NIA Mouse E7.5 Embryonic Portion cDNA Library Mus musculus cDNA clone G0113D02 3'.; translated; ANNOTATION ALEX: UNIGENE_CONTIGS_BLASTN [ugc|Mm.102518.1|Mm.102518]; ADIPOCYTE_EST [gi|71853
404	Mm.230802		ugc|Mm.230802.1|Mm.230802 178 211 261 BB467992.230802 BB467992 RIKEN full-length enriched, 12 days embryo eyeball Mus musculus cDNA clone D230017H16 3' similar to AB011679 Rattus norvegicus mRNA for class I beta-tubulin.; minus strand; translated; ANNOT
405	Mm.258761		ugc|Mm.258761.1|Mm.258761 512 150 496 GENE=B130022C14Rik PROTSIM= RIKEN cDNA B130022C14 gene; minus strand; translated; ANNOTATION ALEX: UNIGENE_CONTIGS_BLASTN [ugc|Mm.258761.1|Mm.258761]; ADIPOCYTE_EST [gi|7185371|gb|AW542954.1|AW542954]; EXPRESSION of
406	2310076D10		ri|2310076D10 121..555 NCBI CDS Predictor,decoder,Longest-ORF; ANNOTATION ALEX: FANTOM(Riken60k) [ri|2310076D10|ZX00040L06|1028]; ADIPOCYTE_EST [gi|5474369|gb|AI840156.1|AI840156]; FANTOM(Riken60k) [ri|2310076D10|ZX00040L06|1028]; ADIPOCYTE_EST [gi|71988
407	Mm.214044		ugc|Mm.214044.1|Mm.214044 134 458 525 BB831530.214044 BB831530 RIKEN full-length enriched, mammary gland RCB-0527 Jyg-MC(B) cDNA Mus musculus cDNA clone G930017L13 3', mRNA sequence; minus strand; translated; ANNOTATION ALEX: UNIGENE_CONTIGS_BLASTN [ugc
408	Mm.3141	NP_177863	ugc|Mm.3141.3|Mm.3141 995 290 1164 GENE=Ccnd2 PROTSIM=ref:NP_177863.1 cyclin D2; translated; ANNOTATION ALEX: UNIGENE_CONTIGS_BLASTN [ugc|Mm.3141.3|Mm.3141]; ADIPOCYTE_EST [gi|7193041|gb|AW547625.1|AW547625]; EXPRESSION of ADIPOCYTE_EST [AW547625][0h(-0
409	Mm.21905	NP_193450	ugc|Mm.21905.4|Mm.21905 270 1 359 GENE=Rab2 PROTSIM=ref:NP_193450.1 RAB2, member RAS oncogene family; minus strand; translated; ANNOTATION ALEX: UNIGENE_CONTIGS_BLASTN [ugc|Mm.21905.4|Mm.21905]; ADIPOCYTE_EST [gi|7193041|gb|AW547625.1|AW547625]; EXPRESS
410	NM_026159	NP_080435	gi|23956168|ref|NP_080435.1| RIKEN cDNA 0610039N19 [Mus musculus]; ANNOTATION ALEX: REFSEQ_NEW_BLASTN [gi|23956167|ref|NM_026159.1|NP_080435]; ADIPOCYTE_EST [gi|2520359|gb|C80029.1|C80029]; EXPRESSION of ADIPOCYTE_EST [C80029][0h(-0.035390697) 6h(0.70605
411	Mm.220936	NP_565875	ugc|Mm.220936.2|Mm.220936 367 1 576 GENE=9530058O11Rik PROTSIM=ref:NP_565875.1 RIKEN cDNA 9530058O11 gene; translated; ANNOTATION ALEX: UNIGENE_CONTIGS_BLASTN [ugc|Mm.220936.2|Mm.220936]; ADIPOCYTE_EST [gi|5495269|gb|AI851363.1|AI851363]; EXPRESSION of
412	NM_007532	NP_031558	gi|6680772|ref|NP_031558.1| branched chain aminotransferase 1, cytosolic [Mus musculus]; ANNOTATION ALEX: REFSEQ_NEW_BLASTN [gi|6680771|ref|NM_007532.1|NP_031558]; ADIPOCYTE_EST [gi|3954488|gb|AU040668.1|AU040668]; EXPRESSION of ADIPOCYTE_EST [AU040668][
413	Mm.46513	NP_078798	ugc|Mm.46513.1|Mm.46513 1239 1 929 GENE=2610200G18Rik PROTSIM=ref:NP_078798.1 RIKEN cDNA 2610200G18 gene; minus strand; translated; ANNOTATION ALEX: UNIGENE_CONTIGS_BLASTN [ugc|Mm.46513.1|Mm.46513]; ADIPOCYTE_EST [gi|5488757|gb|AI844811.1|AI844811]; EXP
414		ENSMUSP00000033310	ENSMUSP00000033310 Database:core Gene:ENSMUSG00000031004 Clone:7.125000001-126000000 Contig:7.125000001-126000000 Chr:7 Basepair:125708349 Status:known
415	2610528G24		ri|2610528G24 35..781 ProCrest,rsCDS,NCBI CDS Predictor,decoder,Longest-ORF; ANNOTATION ALEX: FANTOM(Riken60k) [ri|2610528G24|ZX00048N03|2091]; ADIPOCYTE_EST [gi|7179951|gb|AW537534.1|AW537534]; FANTOM(Riken60k) [ri|2610528G24|ZX00048N03|2091]; ADIPOCYTE
416	NM_130450	NP_569717	gi|18496985|ref|NP_569717.1| long chain fatty acyl elongase [Mus musculus]; ANNOTATION ALEX: REFSEQ_NEW_BLASTN [gi|18496984|ref|NM_130450.1|NP_569717]; ADIPOCYTE_EST [gi|3375840|gb|AU020256.1|AU020256]; REFSEQ_NEW_BLASTN [gi|18496984|ref|NM_130450.1|NP_5
417	Mm.29531	NP_193013	ugc|Mm.29531.1|Mm.29531 215 1212 1280 GENE= PROTSIM=ref:NP_193013.1 Mus musculus, clone IMAGE:5355681, mRNA; translated; ANNOTATION ALEX: UNIGENE_CONTIGS_BLASTN [ugc|Mm.29531.1|Mm.29531]; ADIPOCYTE_EST [gi|5495701|gb|AI851795.1|AI851795]; UNIGENE_CONTIG
418	G430132L06	Q99K85	ri|G430132L06 65..1177 ProCrest,rsCDS,NCBI CDS Predictor,decoder,Longest-ORF; ANNOTATION ALEX: FANTOM(Riken60k) [ri|G430132L06|PH00002K07|2091]; ADIPOCYTE_EST [gi|5473222|gb|AI839009.1|AI839009]; FANTOM(Riken60k) [ri|G430132L06|PH00002K07|2091]; ADIPOCYT
419	NM_172803	NP_766391	gi|62543571|ref|NP_766391.2| dedicator of cytokinesis 4 [Mus musculus];EST[AW558115];(No)671
420	XM_181333	XP_181333	gi|63622382|ref|XP_181333.3| PREDICTED: hypothetical protein LOC74148 [Mus musculus];EST[AI843072];(No)658
421	1810073I13	P24844	ri|1810073I13 80..598 ProCrest,rsCDS,NCBI CDS Predictor,decoder,Longest-ORF; ANNOTATION ALEX: FANTOM(Riken60k) [ri|1810073I13|ZX00051E14|1093]; ADIPOCYTE_EST [gi|5476862|gb|AI842649.1|AI842649]; FANTOM(Riken60k) [ri|1810073I13|ZX00051E14|1093]; ADIPOCYTE
422	Mm.103480		ugc|Mm.103480.1|Mm.103480 289 1 291 GENE= PROTSIM= Mus musculus 13 days embryo heart cDNA, RIKEN full-length enriched library, clone:D330021C01 product:unknown EST, full insert sequence.; translated; ANNOTATION ALEX: UNIGENE_CONTIGS_BLASTN [ugc|Mm.10348
423	Mm.103480		ugc|Mm.103480.2|Mm.103480 635 3490 4203 GENE= PROTSIM= Mus musculus 13 days embryo heart cDNA, RIKEN full-length enriched library, clone:D330021C01 product:unknown EST, full insert sequence.; minus strand; translated; ANNOTATION ALEX: UNIGENE_CONTIGS_BL
424	Mm.231166		ugc|Mm.231166.1|Mm.231166 129 190 307 BB329543.231166 BB329543 RIKEN full-length enriched, 4 days neonate thymus Mus musculus cDNA clone B630009N06 3'.; minus strand; translated; ANNOTATION ALEX: UNIGENE_CONTIGS_BLASTN [ugc|Mm.231166.1|Mm.231166]; ADIPO
425	NM_007951	NP_031977	gi|6679685|ref|NP_031977.1| enhancer of rudimentary homolog [Mus musculus]; ANNOTATION ALEX: REFSEQ_NEW_BLASTN [gi|6679684|ref|NM_007951.1|NP_031977]; ADIPOCYTE_EST [gi|5472757|gb|AI838504.1|AI838504]; EXPRESSION of ADIPOCYTE_EST [AI838504][0h(-1.2678357
426	Mm.173872		ugc|Mm.173872.1|Mm.173872 137 1 153 GENE= PROTSIM= ESTs; minus strand; translated; ANNOTATION ALEX: UNIGENE_CONTIGS_BLASTN [ugc|Mm.173872.1|Mm.173872]; ADIPOCYTE_EST [gi|3954453|gb|AU040633.1|AU040633]; EXPRESSION of ADIPOCYTE_EST [AU040633][0h(-1.05931
427	Mm.40415		ugc|Mm.40415.1|Mm.40415 335 1 314 GENE= PROTSIM= Mus musculus 10 days neonate olfactory brain cDNA, RIKEN full-length enriched library, clone:E530011J04 product:hypothetical protein, full insert sequence.; translated; ANNOTATION ALEX: UNIGENE_CONTIGS_BL
428	ENSMUSESTG00000000297	ENSMUSESTP00000003516	ENSMUSESTP00000003516; ANNOTATION ALEX: ENSEMBL_GENOME_BLASTN [ENSMUSESTG00000000297|ENSMUSESTP00000003516]; ADIPOCYTE_EST [gi|5490684|gb|AI846778.1|AI846778], aligns to 3' UTR; EXPRESSION of ADIPOCYTE_EST [AI846778][0h(3.5083156) 6h(3.1195157) 12h(2.753
429	Mm.200904	A32377	ugc|Mm.200904.1|Mm.200904 461 1 1681 GENE=AW121933 PROTSIM=pir:A32377 expressed sequence AW121933; translated; ANNOTATION ALEX: UNIGENE [ugc|Mm.200904.1|Mm.200904]; ADIPOCYTE_EST [gi|7181975|gb|AW539558.1|AW539558]; EXPRESSION of ADIPOCYTE_EST [AW539558
430	XM_128553	XP_128553	gi|20899418|ref|XP_128553.1| RIKEN cDNA 2310063B19 [Mus musculus]; ANNOTATION ALEX: REFSEQ_NEW_BLASTN [gi|20899417|ref|XM_128553.1|XP_128553]; ADIPOCYTE_EST [gi|5498651|gb|AI854745.1|AI854745]; EXPRESSION of ADIPOCYTE_EST [AI854745][0h(-0.58336836) 6h(-1
431	XM_147083	XP_147083	gi|28546117|ref|XP_147083.2| RIKEN cDNA 1110001D15 [Mus musculus]; ANNOTATION ALEX: REFSEQ_NEW_BLASTN [gi|28546116|ref|XM_147083.2|XP_147083]; ADIPOCYTE_EST [gi|7198998|gb|AW553575.1|AW553575]; EXPRESSION of ADIPOCYTE_EST [AW553575][0h(-2.0953074) 6h(-2.
432	Mm.27661		ugc|Mm.27661.2|Mm.27661 429 824 1152 GENE= PROTSIM= Mus musculus 0 day neonate head cDNA, RIKEN full-length enriched library, clone:4831440M03 product:unknown EST, full insert sequence.; minus strand; translated; ANNOTATION ALEX: UNIGENE_CONTIGS_BLASTN
433	XM_141337	XP_141337	gi|28487568|ref|XP_141337.3| RIKEN cDNA 1110067B02 [Mus musculus]; ANNOTATION ALEX: REFSEQ_NEW_BLASTN [gi|28487567|ref|XM_141337.3|XP_141337]; ADIPOCYTE_EST [gi|5492680|gb|AI848774.1|AI848774]; EXPRESSION of ADIPOCYTE_EST [AI848774][0h(0.39100814) 6h(1.4
434	NM_145990	NP_666102	gi|50657347|ref|NP_666102.2| CDK5 regulatory subunit associated protein 2 [Mus musculus];EST[AW556867];(No)654
435	XM_125842	XP_125842	gi|20865178|ref|XP_125842.1| B-cell translocation gene 1, anti-proliferative [Mus musculus]; ANNOTATION ALEX: REFSEQ_NEW_BLASTN [gi|20865177|ref|XM_125842.1|XP_125842]; ADIPOCYTE_EST [gi|5492317|gb|AI848411.1|AI848411]; REFSEQ_NEW_BLASTN [gi|20865177|ref
436	XM_204379	XP_204379	gi|25030720|ref|XP_204379.1| similar to B-cell translocation gene 1, anti-proliferative [Mus musculus]; ANNOTATION ALEX: REFSEQ_NEW_BLASTN [gi|25030719|ref|XM_204379.1|XP_204379]; ADIPOCYTE_EST [gi|5492317|gb|AI848411.1|AI848411]; REFSEQ_NEW_BLASTN [gi|2
437	Mm.200422	NP_570953	ugc|Mm.200422.1|Mm.200422 800 1041 2622 GENE= PROTSIM=ref:NP_570953.1 Mus musculus 3 days neonate thymus cDNA, RIKEN full-length enriched library, clone:A630040D01 product:unknown EST, full insert sequence.; translated; ANNOTATION ALEX: UNIGENE_CONTIGS_
438	XM_109716	XP_109716	gi|20344580|ref|XP_109716.1| RIKEN cDNA 6430529J03 gene [Mus musculus]; ANNOTATION ALEX: REFSEQ_NEW_BLASTN [gi|28514307|ref|XM_109716.3|XP_109716]; ADIPOCYTE_EST [gi|5477247|gb|AI843034.1|AI843034]; EXPRESSION of ADIPOCYTE_EST [AI843034][0h(0.9655507) 6h
439	XM_130320	XP_130320	gi|23680675|ref|XP_130320.2| RIKEN cDNA 2510042P03 [Mus musculus]; ANNOTATION ALEX: REFSEQ_NEW_BLASTN [gi|23680674|ref|XM_130320.2|XP_130320]; ADIPOCYTE_EST [gi|5473731|gb|AI839518.1|AI839518]; EXPRESSION of ADIPOCYTE_EST [AI839518][0h(-2.3817785) 6h(-2.
440	NM_008610	NP_032636	gi|6678902|ref|NP_032636.1| matrix metalloproteinase 2; 72kD type IV collagenase; gelatinase A; 72kD gelatinase [Mus musculus]; ANNOTATION ALEX: REFSEQ_NEW_BLASTN [gi|6678901|ref|NM_008610.1|NP_032636]; ADIPOCYTE_EST [gi|5472524|gb|AI838311.1|AI838311];
441	XM_145254	XP_145254	gi|28523379|ref|XP_145254.2| similar to PHD finger protein 2 isoform b [Homo sapiens] [Mus musculus]; ANNOTATION ALEX: REFSEQ_NEW [gi|28523378|ref|XM_145254.2|XP_145254]; ADIPOCYTE_EST [gi|2920118|gb|C88161.1|C88161]; EXPRESSION of ADIPOCYTE_EST [C88161]
442	Mm.39451	9530014J16	ugc|Mm.39451.1|Mm.39451 413 634 952 GENE= PROTSIM= Mus musculus adult male urinary bladder cDNA, RIKEN full-length enriched library, clone:9530014J16 product:weakly similar to CDNA: FLJ21555 FIS, CLONE COL06351 [Homo sapiens], full insert sequence.; min
443	Mm.197497		ugc|Mm.197497.1|Mm.197497 1001 822 2701 GENE=2600016F06Rik PROTSIM= RIKEN cDNA 2600016F06 gene; minus strand; translated; ANNOTATION ALEX: UNIGENE_CONTIGS_BLASTN [ugc|Mm.197497.1|Mm.197497]; ADIPOCYTE_EST [gi|7191379|gb|AW546057.1|AW546057]; EXPRESSION
444	Mm.197497		ugc|Mm.197497.2|Mm.197497 53 1 272 GENE=2600016F06Rik PROTSIM= RIKEN cDNA 2600016F06 gene; translated; ANNOTATION ALEX: UNIGENE_CONTIGS_BLASTN [ugc|Mm.197497.2|Mm.197497]; ADIPOCYTE_EST [gi|7191379|gb|AW546057.1|AW546057]; EXPRESSION of ADIPOCYTE_EST [A
445	NM_009606	NP_033736	gi|33563240|ref|NP_033736.1| actin, alpha 1, skeletal muscle [Mus musculus];EST[AI839002];(No)667
446	XM_127550	XP_127550	gi|20897586|ref|XP_127550.1| phosphatidylinositol 3-kinase, regulatory subunit, polypeptide 1 (p85 alpha) [Mus musculus]; ANNOTATION ALEX: REFSEQ_NEW_BLASTN [gi|28526899|ref|XM_127550.3|XP_127550]; ADIPOCYTE_EST [gi|3393668|gb|AU023321.1|AU023321]; EXPRE
447	XM_143853	XP_143853	gi|28497414|ref|XP_143853.2| similar to ribonucleotide reductase M2 [Mus musculus]; ANNOTATION ALEX: REFSEQ_NEW_BLASTN [gi|28497413|ref|XM_143853.2|XP_143853]; ADIPOCYTE_EST [gi|2067211|gb|AA407299.1|AA407299]; EXPRESSION of ADIPOCYTE_EST [AA407299][0h(-
448	NM_009104	NP_033130	gi|7106399|ref|NP_033130.1| ribonucleotide reductase M2 [Mus musculus]; ANNOTATION ALEX: REFSEQ_NEW_BLASTN [gi|7106398|ref|NM_009104.1|NP_033130]; ADIPOCYTE_EST [gi|2067211|gb|AA407299.1|AA407299]; EXPRESSION of ADIPOCYTE_EST [AA407299][0h(-2.6530728) 6h
449	XM_128341	XP_128341	gi|28496498|ref|XP_128341.2| RIKEN cDNA D730043B02 [Mus musculus]; ANNOTATION ALEX: REFSEQ_NEW_BLASTN [gi|28496497|ref|XM_128341.2|XP_128341]; ADIPOCYTE_EST [gi|5496345|gb|AI852399.1|AI852399]; EXPRESSION of ADIPOCYTE_EST [AI852399][0h(1.9914091) 6h(-0.2
450	Mm.173419		ugc|Mm.173419.1|Mm.173419 187 1 182 GENE= PROTSIM= ESTs; translated; ANNOTATION ALEX: UNIGENE_CONTIGS_BLASTN [ugc|Mm.173419.1|Mm.173419]; ADIPOCYTE_EST [gi|3375315|gb|AU019731.1|AU019731]; EXPRESSION of ADIPOCYTE_EST [AU019731][0h(-1.1332047) 6h(0.34516
451	A930001D11		ri|A930001D11 179..925 ProCrest,NCBI CDS Predictor,decoder,Longest-ORF; ANNOTATION ALEX: FANTOM_BLASTN [ri|A930001D11|PX00065I03|4437]; ADIPOCYTE_EST [gi|5495635|gb|AI851734.1|AI851734]; EXPRESSION of ADIPOCYTE_EST [AI851734][0h(1.4287286) 6h(-0.5014843)
452	NM_008010	NP_032036	gi|46877057|ref|NP_032036.2| fibroblast growth factor receptor 3 [Mus musculus];EST[AI854659];(No)560
453	Mm.40553		ugc|Mm.40553.1|Mm.40553 78 1 201 GENE= PROTSIM= ESTs; translated; ANNOTATION ALEX: UNIGENE_CONTIGS_BLASTN [ugc|Mm.40553.1|Mm.40553]; ADIPOCYTE_EST [gi|5496405|gb|AI852499.1|AI852499]; EXPRESSION of ADIPOCYTE_EST [AI852499][0h(-1.4998819) 6h(-0.33216256)
454	Mm.169240	Q9UHZ2	ugc|Mm.169240.1|Mm.169240 282 1265 1475 GENE=9430072K23Rik PROTSIM=sp:Q9UHZ2 RIKEN cDNA 9430072K23 gene; minus strand; translated; ANNOTATION ALEX: UNIGENE_CONTIGS_BLASTN [ugc|Mm.169240.1|Mm.169240]; ADIPOCYTE_EST [gi|5489599|gb|AI845688.1|AI845688]; UN
455	Mm.182842	NP_079268	ugc|Mm.182842.1|Mm.182842 525 534 1126 GENE= PROTSIM=ref:NP_079268.1 ESTs, Weakly similar to S26689 hypothetical protein hc1 - mouse (fragment) [M.musculus]; minus strand; translated; ANNOTATION ALEX: UNIGENE [ugc|Mm.182842.1|Mm.182842]; ADIPOCYTE_EST [
456	NM_011369	NP_035499	gi|6755508|ref|NP_035499.1| Shc SH2-domain binding protein 1 [Mus musculus]; ANNOTATION ALEX: REFSEQ_NEW_BLASTN [gi|6755507|ref|NM_011369.1|NP_035499]; ADIPOCYTE_EST [gi|2919202|gb|C87245.1|C87245]; EXPRESSION of ADIPOCYTE_EST [C87245][0h(-2.4489696) 6h(
457	XM_125789	XP_125789	gi|20863108|ref|XP_125789.1| RIKEN cDNA 1110020P09 [Mus musculus]; ANNOTATION ALEX: REFSEQ_NEW [gi|23595984|ref|XM_125789.2|XP_125789]; ADIPOCYTE_EST [gi|5488721|gb|AI844850.1|AI844850]; EXPRESSION of ADIPOCYTE_EST [AI844850][0h(0.041637506) 6h(2.0855286
458	ENSMUSG00000041235	ENSMUSP00000045220	ENSMUSP00000045220; ANNOTATION ALEX: ENSEMBL_GENOME_BLASTN [ENSMUSG00000041235|ENSMUSP00000045220]; ADIPOCYTE_EST [gi|5488751|gb|AI844880.1|AI844880], aligns to intronic sequence; EXPRESSION of ADIPOCYTE_EST [AI844880][0h(-1.697326) 6h(-1.4563441) 12h(-0
459	XM_130737	XP_130737	gi|20862949|ref|XP_130737.1| serine/threonine kinase 6 [Mus musculus]; ANNOTATION ALEX: REFSEQ_NEW_BLASTN [gi|20862948|ref|XM_130737.1|XP_130737]; ADIPOCYTE_EST [gi|7182238|gb|AW539821.1|AW539821]; EXPRESSION of ADIPOCYTE_EST [AW539821][0h(-2.6925647) 6h
460	Mm.174018		ugc|Mm.174018.1|Mm.174018 809 1 1290 GENE= PROTSIM= ESTs; minus strand; translated; ANNOTATION ALEX: UNIGENE_CONTIGS_BLASTN [ugc|Mm.174018.1|Mm.174018]; ADIPOCYTE_EST [gi|3980983|gb|AU044800.1|AU044800]; EXPRESSION of ADIPOCYTE_EST [AU044800][0h(-1.2542
461		ENSMUSP00000029870	IPI:IPI00125947.1|ENSEMBL:ENSMUSP00000029870 Tax_Id=10090 Ensembl_locations(Chr-bp):4-11442694
462	Mm.102611		ugc|Mm.102611.1|Mm.102611 92 1 51 GENE= PROTSIM= Mus musculus 2 days pregnant adult female ovary cDNA, RIKEN full-length enriched library, clone:E330038L03 product:unknown EST, full insert sequence.; translated; ANNOTATION ALEX: UNIGENE_CONTIGS_BLASTN [
463	Mm.25511		ugc|Mm.25511.1|Mm.25511 739 568 1275 GENE= PROTSIM= Mus musculus, clone IMAGE:1244594, mRNA; minus strand; translated; ANNOTATION ALEX: UNIGENE_CONTIGS_BLASTN [ugc|Mm.25511.1|Mm.25511]; ADIPOCYTE_EST [gi|2919706|gb|C87749.1|C87749]; EXPRESSION of ADIPOC
464	NM_022420	NP_071865	gi|23956118|ref|NP_071865.1| G protein-coupled receptor, family C, group 5, member B; hypothetical protein, clone 2-63 [Mus musculus]; ANNOTATION ALEX: REFSEQ_NEW_BLASTN [gi|23956117|ref|NM_022420.1|NP_071865]; ADIPOCYTE_EST [gi|3394779|gb|AU024432.1|AU0
465	XM_286670	XP_286670	gi|28486812|ref|XP_286670.1| hypothetical protein XP_286670 [Mus musculus]; ANNOTATION ALEX: REFSEQ_NEW_BLASTN [gi|28486811|ref|XM_286670.1|XP_286670]; ADIPOCYTE_EST [gi|7198733|gb|AW553310.1|AW553310]; EXPRESSION of ADIPOCYTE_EST [AW553310][0h(0.0536352
466	XM_133684	XP_133684	gi|28480488|ref|XP_133684.2| similar to tripartite motif protein [Mus musculus]; ANNOTATION ALEX: REFSEQ_NEW_BLASTN [gi|28480487|ref|XM_133684.2|XP_133684]; ADIPOCYTE_EST [gi|3387347|gb|AU022388.1|AU022388]; EXPRESSION of ADIPOCYTE_EST [AU022388][0h(0.02
467	NM_009099	NP_033125	gi|6677815|ref|NP_033125.1| tripartite motif protein 30; regulatory protein, T lymphocyte 1 [Mus musculus]; ANNOTATION ALEX: REFSEQ_NEW_BLASTN [gi|6677814|ref|NM_009099.1|NP_033125]; ADIPOCYTE_EST [gi|3387347|gb|AU022388.1|AU022388]; EXPRESSION of ADIPOC
468	Mm.40454		ugc|Mm.40454.1|Mm.40454 179 1 385 GENE= PROTSIM= ESTs; minus strand; translated; ANNOTATION ALEX: UNIGENE_CONTIGS_BLASTN [ugc|Mm.40454.1|Mm.40454]; ADIPOCYTE_EST [gi|5478123|gb|AI843910.1|AI843910]; EXPRESSION of ADIPOCYTE_EST [AI843910][0h(-0.29848868)
469	Mm.173417		ugc|Mm.173417.1|Mm.173417 186 293 385 GENE= PROTSIM= ESTs; translated; ANNOTATION ALEX: UNIGENE_CONTIGS_BLASTN [ugc|Mm.173417.1|Mm.173417]; ADIPOCYTE_EST [gi|3375205|gb|AU019621.1|AU019621]; EXPRESSION of ADIPOCYTE_EST [AU019621][0h(2.0612433) 6h(1.5545
470	NM_007405	NP_031431	gi|6671513|ref|NP_031431.1| adenylate cyclase 6 [Mus musculus]; ANNOTATION ALEX: REFSEQ_NEW_BLASTN [gi|6671512|ref|NM_007405.1|NP_031431]; ADIPOCYTE_EST [gi|5488223|gb|AI844317.1|AI844317]; EXPRESSION of ADIPOCYTE_EST [AI844317][0h(0.42026633) 6h(1.27608
471	XM_156060	XP_156060	gi|28494456|ref|XP_156060.2| similar to adenylate cyclase 5; adenylyl cyclase type V [Rattus norvegicus] [Mus musculus]; ANNOTATION ALEX: REFSEQ_NEW_BLASTN [gi|28494455|ref|XM_156060.2|XP_156060]; ADIPOCYTE_EST [gi|5488223|gb|AI844317.1|AI844317]; EXPRES
472	NM_146006	NP_666118	gi|22122469|ref|NP_666118.1| lanosterol synthase [Mus musculus]; ANNOTATION ALEX: REFSEQ_NEW_BLASTN [gi|22122468|ref|NM_146006.1|NP_666118]; ADIPOCYTE_EST [gi|2517799|gb|C77469.1|C77469]; EXPRESSION of ADIPOCYTE_EST [C77469][0h(-1.9848349) 6h(-1.8667084)
473	XM_283171	XP_283171	gi|28526898|ref|XP_283171.1| hypothetical protein XP_283171 [Mus musculus]; ANNOTATION ALEX: REFSEQ_NEW_BLASTN [gi|28526897|ref|XM_283171.1|XP_283171]; ADIPOCYTE_EST [gi|5472903|gb|AI838690.1|AI838690]; EXPRESSION of ADIPOCYTE_EST [AI838690][0h(1.6223216
474	Mm.172001		ugc|Mm.172001.1|Mm.172001 47 161 356 BG069777.172001 H3080A05-3 NIA Mouse 15K cDNA Clone Set Mus musculus cDNA clone H3080A05 3'.; minus strand; translated; ANNOTATION ALEX: UNIGENE_CONTIGS_BLASTN [ugc|Mm.172001.1|Mm.172001]; ADIPOCYTE_EST [gi|3376449|g
475	NM_026728	NP_081004	gi|21312020|ref|NP_081004.1| hypothetical protein D4Ertd765e [Mus musculus]; ANNOTATION ALEX: REFSEQ_NEW_BLASTN [gi|21312019|ref|NM_026728.1|NP_081004]; ADIPOCYTE_EST [gi|3376408|gb|AU020824.1|AU020824]; EXPRESSION of ADIPOCYTE_EST [AU020824][0h(0.625497
476	Mm.24992		ugc|Mm.24992.1|Mm.24992 422 285 594 GENE= PROTSIM= ESTs; translated; ANNOTATION ALEX: UNIGENE_CONTIGS_BLASTN [ugc|Mm.24992.1|Mm.24992]; ADIPOCYTE_EST [gi|2518774|gb|C78444.1|C78444]; EXPRESSION of ADIPOCYTE_EST [C78444][0h(1.012797) 6h(1.3845148) 12h(1.
477	XM_134274	XP_134274	gi|20864610|ref|XP_134274.1| similar to Tropomyosin alpha 4 chain (Tropomyosin 4) (TM30p1) [Mus musculus]; ANNOTATION ALEX: REFSEQ_NEW_BLASTN [gi|25051201|ref|XM_134274.3|XP_134274]; ADIPOCYTE_EST [gi|4373839|gb|AI480613.1|AI480613]; EXPRESSION of ADIPOC
478	XM_196169	XP_196169	gi|25054118|ref|XP_196169.1| hypothetical protein XP_196169 [Mus musculus]; ANNOTATION ALEX: REFSEQ_NEW_BLASTN [gi|25054117|ref|XM_196169.1|XP_196169]; ADIPOCYTE_EST [gi|4373839|gb|AI480613.1|AI480613]; EXPRESSION of ADIPOCYTE_EST [AI480613][0h(-1.161373
479	XM_132198	XP_132198	gi|20837391|ref|XP_132198.1| similar to Ornithine decarboxylase (ODC) [Mus musculus]; ANNOTATION ALEX: REFSEQ_NEW_BLASTN [gi|20837390|ref|XM_132198.1|XP_132198]; ADIPOCYTE_EST [gi|3375716|gb|AU020132.1|AU020132]; EXPRESSION of ADIPOCYTE_EST [AU020132][0h
480	XM_126842	XP_126842	gi|20844296|ref|XP_126842.1| similar to ornithine decarboxylase (EC 4.1.1.17) [Mus musculus]; ANNOTATION ALEX: REFSEQ_NEW_BLASTN [gi|20844295|ref|XM_126842.1|XP_126842]; ADIPOCYTE_EST [gi|3375716|gb|AU020132.1|AU020132]; EXPRESSION of ADIPOCYTE_EST [AU02
481	XM_204369	XP_204369	gi|25030625|ref|XP_204369.1| similar to Ornithine decarboxylase (ODC) [Mus musculus]; ANNOTATION ALEX: REFSEQ_NEW_BLASTN [gi|25030624|ref|XM_204369.1|XP_204369]; ADIPOCYTE_EST [gi|3375716|gb|AU020132.1|AU020132]; EXPRESSION of ADIPOCYTE_EST [AU020132][0h
482	Mm.39382		ugc|Mm.39382.2|Mm.39382 285 331 629 GENE= PROTSIM= ESTs; minus strand; translated; ANNOTATION ALEX: UNIGENE_CONTIGS_BLASTN [ugc|Mm.39382.2|Mm.39382]; ADIPOCYTE_EST [gi|5489597|gb|AI845686.1|AI845686]; EXPRESSION of ADIPOCYTE_EST [AI845686][0h(0.93769085
483	C920026F23		ri|C920026F23 560..931 decoder,Longest-ORF; ANNOTATION ALEX: FANTOM(Riken60k) [ri|C920026F23|PX00178L03|1770]; ADIPOCYTE_EST [gi|3375521|gb|AU019937.1|AU019937]; EXPRESSION of ADIPOCYTE_EST [AU019937][0h(0.58627313) 6h(1.6279253) 12h(1.5609592) 24h(0.783
484	6130400C22	Q9CXD9	ri|6130400C22 282..1613 ProCrest,rsCDS,NCBI CDS Predictor,decoder,Longest-ORF; ANNOTATION ALEX: FANTOM_BLASTN [ri|6130400C22|PX00023C09|2150]; ADIPOCYTE_EST [gi|7192281|gb|AW546871.1|AW546871]; EXPRESSION of ADIPOCYTE_EST [AW546871][0h(0.7083211) 6h(-1.9
485	E130007J10	P35287	ri|E130007J10 85..961 rsCDS; ANNOTATION ALEX: FANTOM(Riken60k) [ri|E130007J10|PX00207P13|1309]; ADIPOCYTE_EST [gi|5494501|gb|AI850595.1|AI850595]; EXPRESSION of ADIPOCYTE_EST [AI850595][0h(-1.338103) 6h(-1.2497783) 12h(-0.63594973) 24h(-0.41200924) 48h(-
486	Mm.28386	P82266	ugc|Mm.28386.1|Mm.28386 2498 180 3202 GENE=Kif23 PROTSIM=sp:P82266 kinesin family member 23; translated; ANNOTATION ALEX: UNIGENE [ugc|Mm.28386.1|Mm.28386]; ADIPOCYTE_EST [gi|3393853|gb|AU023506.1|AU023506]; EXPRESSION of ADIPOCYTE_EST [AU023506][0h(-2.
486	NM_024245	NP_077207	gi|29568094|ref|NP_077207.2| kinesin family member 23 [Mus musculus];EST[AU023506];(No)653
487	Mm.142095	NP_055131	ugc|Mm.142095.7|Mm.142095 2118 320 2276 GENE=D16Ertd465e PROTSIM=ref:NP_055131.1 DNA segment, Chr 16, ERATO Doi 465, expressed; translated; ANNOTATION ALEX: UNIGENE_CONTIGS_BLASTN [ugc|Mm.142095.7|Mm.142095]; ADIPOCYTE_EST [gi|5489697|gb|AI845791.1|AI84
488	NM_016720	NP_057929	gi|7710068|ref|NP_057929.1| neuraminidase 3; membrane sialidase; ganglioside sialidase [Mus musculus]; ANNOTATION ALEX: REFSEQ_NEW_BLASTN [gi|7710067|ref|NM_016720.1|NP_057929]; ADIPOCYTE_EST [gi|7181764|gb|AW539347.1|AW539347]; EXPRESSION of ADIPOCYTE_E
489	XM_289912	XP_289912	gi|28489231|ref|XP_289912.1| hypothetical protein XP_289912 [Mus musculus]; ANNOTATION ALEX: REFSEQ_NEW_BLASTN [gi|28489230|ref|XM_289912.1|XP_289912]; ADIPOCYTE_EST [gi|7181764|gb|AW539347.1|AW539347]; EXPRESSION of ADIPOCYTE_EST [AW539347][0h(-0.962497
490	ENSMUSG00000040152	ENSMUSP00000044903	ENSMUSP00000044903; ANNOTATION ALEX: ENSEMBL_GENOME_BLASTN [ENSMUSG00000040152|ENSMUSP00000044903]; ADIPOCYTE_EST [gi|5472820|gb|AI838607.1|AI838607], aligns to 3' UTR;EXPRESSION of ADIPOCYTE_EST [AI838607][0h(-0.073884286) 6h(0.20179674) 12h(-1.0216373)
491	Mm.180271		ugc|Mm.180271.1|Mm.180271 331 1 302 GENE=5630400D24Rik PROTSIM= RIKEN cDNA 5630400D24 gene; translated; ANNOTATION ALEX: UNIGENE_CONTIGS_BLASTN [ugc|Mm.180271.1|Mm.180271]; ADIPOCYTE_EST [gi|7179322|gb|AW536905.1|AW536905]; EXPRESSION of ADIPOCYTE_EST [
492	XM_283773	XP_283773	gi|28487374|ref|XP_283773.1| CD44 antigen [Mus musculus]; ANNOTATION ALEX: REFSEQ_NEW_BLASTN [gi|28487373|ref|XM_283773.1|XP_283773]; ADIPOCYTE_EST [gi|3393480|gb|AU023133.1|AU023133]; EXPRESSION of ADIPOCYTE_EST [AU023133][0h(-0.8174475) 6h(0.36246657)
493	5730422C08	P35465	ri|5730422C08 194..1827; BLAST to gi|3915789|sp|P35465|PAK1_RAT Serine/threonine-protein kinase PAK 1 (p21-activated kinase 1) (PAK-1) (P68-PAK) (Alpha-PAK) (Protein kinase MUK2);EST[AI850830];(No)493
494	XM_290068	XP_290068	gi|28503694|ref|XP_290068.1| procollagen, type VI, alpha 2 [Mus musculus]; ANNOTATION ALEX: REFSEQ_NEW_BLASTN [gi|28503693|ref|XM_290068.1|XP_290068]; ADIPOCYTE_EST [gi|5473134|gb|AI838921.1|AI838921]; EXPRESSION of ADIPOCYTE_EST [AI838921][0h(0.07667061
496	XM_109904	XP_109904	gi|20347165|ref|XP_109904.1| similar to Hypothetical WD-repeat protein CGI-48 [Mus musculus]; ANNOTATION ALEX: REFSEQ_NEW_BLASTN [gi|28514089|ref|XM_109904.3|XP_109904]; ADIPOCYTE_EST [gi|2917137|gb|C85180.1|C85180]; EXPRESSION of ADIPOCYTE_EST [C85180][
497	XM_125952	XP_125952	gi|23597239|ref|XP_125952.2| similar to methionine-tRNA synthetase; methionine tRNA ligase; methionyl-tRNA synthetase [Homo sapiens] [Mus musculus]; ANNOTATION ALEX: REFSEQ_NEW_BLASTN [gi|28503239|ref|XM_125952.3|XP_125952]; ADIPOCYTE_EST [gi|5475132|gb|
498	NM_007837	NP_031863	gi|6681151|ref|NP_031863.1| DNA-damage inducible transcript 3; C/EBP homoologous protein 10 [Mus musculus]; ANNOTATION ALEX: REFSEQ_NEW_BLASTN [gi|6681150|ref|NM_007837.1|NP_031863]; ADIPOCYTE_EST [gi|5475132|gb|AI840919.1|AI840919]; EXPRESSION of ADIPOC
499	5730450G06	P22752	ri|5730450G06 55..447 ProCrest,rsCDS,NCBI CDS Predictor,decoder,Longest-ORF; ANNOTATION ALEX: FANTOM_BLASTN [ri|5730450G06|PX00644G04|924]; ADIPOCYTE_EST [gi|5477611|gb|AI843398.1|AI843398]; EXPRESSION of ADIPOCYTE_EST [AI843398][0h(-1.9712237) 6h(-2.730
500	C230003M12	JH0303	ri|C230003M12 55..450 rsCDS; ANNOTATION ALEX: FANTOM_BLASTN [ri|C230003M12|PX00173C17|2150]; ADIPOCYTE_EST [gi|5492815|gb|AI848909.1|AI848909]; FANTOM_BLASTN [ri|C230003M12|PX00173C17|2150]; ADIPOCYTE_EST [gi|5477611|gb|AI843398.1|AI843398]; EXPRESSION o
501	C630019H19	Q9BVI2	ri|C630019H19 55..447; ANNOTATION ALEX: FANTOM_BLASTN [ri|C630019H19|PX00084O18|3665]; ADIPOCYTE_EST [gi|5477611|gb|AI843398.1|AI843398]; EXPRESSION of ADIPOCYTE_EST [AI843398][0h(-1.9712237) 6h(-2.7309961) 12h(-1.3870447) 24h(0.2357859) 48h(-1.9261304)
502	D130049H21	Q9BVI2	ri|D130049H21 55..447 ProCrest,rsCDS,NCBI CDS Predictor,decoder,Longest-ORF; ANNOTATION ALEX: FANTOM_BLASTN [ri|D130049H21|PX00184F13|1991]; ADIPOCYTE_EST [gi|5492815|gb|AI848909.1|AI848909]; FANTOM_BLASTN [ri|D130049H21|PX00184F13|1991]; ADIPOCYTE_EST [
503	E130315C04	Q9BVI2	ri|E130315C04 56..448 ProCrest,rsCDS,NCBI CDS Predictor,decoder,Longest-ORF; ANNOTATION ALEX: FANTOM_BLASTN [ri|E130315C04|PX00675F13|1500]; ADIPOCYTE_EST [gi|5492815|gb|AI848909.1|AI848909]; FANTOM_BLASTN [ri|E130315C04|PX00675F13|1500]; ADIPOCYTE_EST [
504	ENSMUSG00000012249	NP_083093	gi|58037349|ref|NP_083093.1| acyl-CoA synthetase long-chain family member 3 [Mus musculus];EST[AW548769];EST[AI843601];(No)652
505	Mm.31267	NP_079225	ugc|Mm.31267.3|Mm.31267 4638 440 3766 GENE=BC037006 PROTSIM=ref:NP_079225.1 cDNA sequence BC037006; translated; ANNOTATION ALEX: UNIGENE_CONTIGS_BLASTN [ugc|Mm.31267.3|Mm.31267]; ADIPOCYTE_EST [gi|7185803|gb|AW543386.1|AW543386]; UNIGENE_CONTIGS_BLASTN
506	XM_207130	XP_207130	gi|28528531|ref|XP_207130.2| similar to FLJ00343 protein [Homo sapiens] [Mus musculus]; ANNOTATION ALEX: REFSEQ_NEW_BLASTN [gi|28528530|ref|XM_207130.2|XP_207130]; ADIPOCYTE_EST [gi|5472960|gb|AI838747.1|AI838747]; EXPRESSION of ADIPOCYTE_EST [AI838747][
507	XM_289920	XP_289920	gi|28530277|ref|XP_289920.1| similar to FLJ00343 protein [Homo sapiens] [Mus musculus]; ANNOTATION ALEX: REFSEQ_NEW_BLASTN [gi|28530276|ref|XM_289920.1|XP_289920]; ADIPOCYTE_EST [gi|5472960|gb|AI838747.1|AI838747]; EXPRESSION of ADIPOCYTE_EST [AI838747][
508	Mm.34590	NP_193070	ugc|Mm.34590.1|Mm.34590 161 259 687 GENE= PROTSIM=ref:NP_193070.1 ESTs, Weakly similar to hypothetical protein FLJ22184 [Homo sapiens] [H.sapiens]; minus strand; translated; ANNOTATION ALEX: UNIGENE_CONTIGS_BLASTN [ugc|Mm.34590.1|Mm.34590]; ADIPOCYTE_E
509	Mm.34590	NP_193070	ugc|Mm.34590.2|Mm.34590 795 495 1594 GENE= PROTSIM=ref:NP_193070.1 ESTs, Weakly similar to hypothetical protein FLJ22184 [Homo sapiens] [H.sapiens]; minus strand; translated; ANNOTATION ALEX: UNIGENE_CONTIGS_BLASTN [ugc|Mm.34590.2|Mm.34590]; ADIPOCYTE_
510	Mm.6635	T47470	ugc|Mm.6635.1|Mm.6635 1896 1 1961 GENE=Ivd PROTSIM=pir:T47470 isovaleryl coenzyme A dehydrogenase; translated; ANNOTATION ALEX: UNIGENE_CONTIGS_BLASTN [ugc|Mm.6635.1|Mm.6635]; ADIPOCYTE_EST [gi|3809475|gb|AI226422.1|AI226422]; EXPRESSION of ADIPOCYTE_ES
511	XM_287607	XP_287607	gi|28525270|ref|XP_287607.1| hypothetical protein XP_287607 [Mus musculus]; ANNOTATION ALEX: REFSEQ_NEW_BLASTN [gi|28525269|ref|XM_287607.1|XP_287607]; ADIPOCYTE_EST [gi|5475942|gb|AI841729.1|AI841729]; EXPRESSION of ADIPOCYTE_EST [AI841729][0h(-1.291988
512	Mm.40236		ugc|Mm.40236.1|Mm.40236 240 131 464 GENE= PROTSIM= ESTs; minus strand; translated; ANNOTATION ALEX: UNIGENE_CONTIGS_BLASTN [ugc|Mm.40236.1|Mm.40236]; ADIPOCYTE_EST [gi|5497552|gb|AI853646.1|AI853646]; EXPRESSION of ADIPOCYTE_EST [AI853646][0h(0.76649964
513	G430060N02	IPI00224972	IPI:IPI00224972.1|TREMBL:Q8BTC1 Tax_Id=10090 Ensembl_locations(Chr-bp):None Unknown EST Unknown EST ; ANNOTATION ALEX: FANTOM_BLASTN_IPI_Mm_BLASTX [ri|G430060N02|PH00001N15|1664IPI:IPI00224972.1|TREMBL:Q8BTC1]; ADIPOCYTE_EST [gi|7180962|gb|AW538545.1|AW5
514	Mm.38576		ugc|Mm.38576.1|Mm.38576 944 5705 6619 GENE= PROTSIM= Mus musculus, clone IMAGE:4500763, mRNA; minus strand; translated; ANNOTATION ALEX: UNIGENE_CONTIGS_BLASTN [ugc|Mm.38576.1|Mm.38576]; ADIPOCYTE_EST [gi|5493655|gb|AI849749.1|AI849749]; EXPRESSION of A
515	NM_008017	NP_032043	gi|62990166|ref|NP_032043.3| structural maintenance of chromosomes 2-like 1 [Mus musculus];EST[AW545314];(No)655
516	Mm.21814	NP_780623	ugc|Mm.21814.1|Mm.21814 768 1 1225 GENE=6720474K14Rik PROTSIM= RIKEN cDNA 6720474K14 gene; minus strand; translated; ANNOTATION ALEX: UNIGENE [ugc|Mm.21814.1|Mm.21814]; ADIPOCYTE_EST [gi|7203184|gb|AW557755.1|AW557755]; EXPRESSION of ADIPOCYTE_EST [AW55
517	C920008M18	Q95221	ri|C920008M18 196..1405 rsCDS; ANNOTATION ALEX: FANTOM_BLASTN [ri|C920008M18|PX00178A20|1696]; ADIPOCYTE_EST [gi|5497038|gb|AI853132.1|AI853132]; EXPRESSION of ADIPOCYTE_EST [AI853132][0h(-1.0050555) 6h(1.2512506) 12h(0.86247736) 24h(-1.0095204) 48h(-0.9
518	B930022J16	Q9QYY5	ri|B930022J16 23..679 ProCrest,rsCDS,NCBI CDS Predictor,decoder,Longest-ORF; ANNOTATION ALEX: FANTOM_BLASTN [ri|B930022J16|PX00163A20|4204]; ADIPOCYTE_EST [gi|7198779|gb|AW553356.1|AW553356]; EXPRESSION of ADIPOCYTE_EST [AW553356][0h(-1.1537133) 6h(-0.16
519	Mm.103242		ugc|Mm.103242.1|Mm.103242 254 413 706 GENE= PROTSIM= ESTs; translated; ANNOTATION ALEX: UNIGENE_CONTIGS_BLASTN [ugc|Mm.103242.1|Mm.103242]; ADIPOCYTE_EST [gi|7202936|gb|AW557507.1|AW557507]; EXPRESSION of ADIPOCYTE_EST [AW557507][0h(-0.9358708) 6h(0.209
520	Mm.102983		ugc|Mm.102983.1|Mm.102983 526 88 605 GENE= PROTSIM= ESTs; translated; ANNOTATION ALEX: UNIGENE_CONTIGS_BLASTN [ugc|Mm.102983.1|Mm.102983]; ADIPOCYTE_EST [gi|7197428|gb|AW552005.1|AW552005]; EXPRESSION of ADIPOCYTE_EST [AW552005][0h(-1.0674604) 6h(-0.282
521	XM_127017	XP_127017	gi|20857373|ref|XP_127017.1| actinin, alpha 1 [Mus musculus]; ANNOTATION ALEX: REFSEQ_NEW_BLASTN [gi|28521607|ref|XM_127017.3|XP_127017]; ADIPOCYTE_EST [gi|2517803|gb|C77473.1|C77473]; EXPRESSION of ADIPOCYTE_EST [C77473][0h(-1.1986752) 6h(0.65806067) 12
522	Mm.247850	Q9UKR5	ugc|Mm.247850.2|Mm.247850 588 183 1171 GENE= PROTSIM=sp:Q9UKR5 Mus musculus 12 days embryo spinal ganglion cDNA, RIKEN full-length enriched library, clone:D130064A05 product:open reading frame 11, full insert sequence.; minus strand; translated; ANNOTAT
523	XM_127907	XP_127907	gi|28480776|ref|XP_127907.2| RIKEN cDNA 2810028N01 [Mus musculus]; ANNOTATION ALEX: REFSEQ_NEW_BLASTN [gi|28480775|ref|XM_127907.2|XP_127907]; ADIPOCYTE_EST [gi|7194814|gb|AW549388.1|AW549388]; EXPRESSION of ADIPOCYTE_EST [AW549388][0h(-1.4330684) 6h(0.6
524	ENSMUSESTG00000025161	ENSMUSESTP00000024805	ENSMUSESTP00000024805; ANNOTATION ALEX: ENSEMBL_GENOME_BLASTN [ENSMUSESTG00000025161|ENSMUSESTP00000024805]; ADIPOCYTE_EST [gi|5477631|gb|AI843418.1|AI843418], aligns to intronic sequence;EXPRESSION of ADIPOCYTE_EST [AI843418][0h(-1.4872586) 6h(-1.926714
525	9130231E21	Q9Z211	gi|62901114|sp|Q9Z211|PX11A_MOUSE Peroxisomal membrane protein 11A (Peroxin-11A) (Peroxisomal biogenesis factor 11A) (PEX11alpha);EST[AW544886];(No)674
526	XM_133701	XP_133701	gi|20843110|ref|XP_133701.1| phosphodiesterase 3B, cGMP-inhibited [Mus musculus]; ANNOTATION ALEX: REFSEQ_NEW_BLASTN [gi|20843109|ref|XM_133701.1|XP_133701]; ADIPOCYTE_EST [gi|5491615|gb|AI847709.1|AI847709]; REFSEQ_NEW_BLASTN [gi|20843109|ref|XM_133701.
527	NM_013760	NP_038788	gi|13937385|ref|NP_038788.1| DnaJ (Hsp40) homolog, subfamily B, member 9; microvascular endothelial differentiation gene 1; DNA j protein b9; microvascular endothelial differentiation gene [Mus musculus]; ANNOTATION ALEX: REFSEQ_NEW_BLASTN [gi|13937384|r
528	NM_009284	NP_033310	gi|6678155|ref|NP_033310.1| signal transducer and activator of transcription 6 [Mus musculus]; ANNOTATION ALEX: REFSEQ_NEW_BLASTN [gi|6678154|ref|NM_009284.1|NP_033310]; ADIPOCYTE_EST [gi|5124606|gb|AI746342.1|AI746342]; EXPRESSION of ADIPOCYTE_EST [AI74
529	Mm.219946	NP_188819	ugc|Mm.219946.1|Mm.219946 2247 1 2327 GENE=MGC29044 PROTSIM=ref:NP_188819.1 hypothetical protein MGC29044; translated; ANNOTATION ALEX: UNIGENE_CONTIGS_BLASTN [ugc|Mm.219946.1|Mm.219946]; ADIPOCYTE_EST [gi|2519392|gb|C79062.1|C79062]; EXPRESSION of ADIP
530	Mm.226845	NP_192795	ugc|Mm.226845.2|Mm.226845 238 1 355 GENE=A930035J23Rik PROTSIM=ref:NP_192795.1 RIKEN cDNA A930035J23 gene; minus strand; translated; ANNOTATION ALEX: UNIGENE [ugc|Mm.226845.2|Mm.226845]; ADIPOCYTE_EST [gi|5492814|gb|AI848908.1|AI848908]; EXPRESSION of A
531	ENSMUSG00000005148	ENSMUSP00000005279	ENSMUSP00000005279; ANNOTATION ALEX: ENSEMBL_GENOME_BLASTN [ENSMUSG00000005148|ENSMUSP00000005279]; ADIPOCYTE_EST [gi|3375523|gb|AU019939.1|AU019939], aligns to 3' UTR; EXPRESSION of ADIPOCYTE_EST [AU019939][0h(-0.20107642) 6h(2.4683924) 12h(2.793555) 24
532	XM_283952	XP_283952	gi|28495681|ref|XP_283952.1| similar to KIAA1161 protein [Homo sapiens] [Mus musculus]; ANNOTATION ALEX: REFSEQ_NEW_BLASTN [gi|28495680|ref|XM_283952.1|XP_283952]; ADIPOCYTE_EST [gi|5490578|gb|AI846672.1|AI846672]; EXPRESSION of ADIPOCYTE_EST [AI846672][
533	XM_181411	XP_181411	gi|28499529|ref|XP_181411.2| expressed sequence AI785303 [Mus musculus]; ANNOTATION ALEX: REFSEQ_NEW_BLASTN [gi|28499528|ref|XM_181411.2|XP_181411]; ADIPOCYTE_EST [gi|3377069|gb|AU021485.1|AU021485]; EXPRESSION of ADIPOCYTE_EST [AU021485][0h(0.78652006)
534	NM_025674	NP_079950	gi|22094991|ref|NP_079950.1| RIKEN cDNA 5730403J10 [Mus musculus]; ANNOTATION ALEX: REFSEQ_NEW_BLASTN [gi|22094990|ref|NM_025674.1|NP_079950]; ADIPOCYTE_EST [gi|3374177|gb|AU018687.1|AU018687]; EXPRESSION of ADIPOCYTE_EST [AU018687][0h(-2.135559) 6h(-2.7
535	XM_287809	XP_287809	gi|28484600|ref|XP_287809.1| hypothetical protein XP_287809 [Mus musculus]; ANNOTATION ALEX: REFSEQ_NEW [gi|28484599|ref|XM_287809.1|XP_287809]; ADIPOCYTE_EST [gi|3981465|gb|AU045282.1|AU045282]; EXPRESSION of ADIPOCYTE_EST [AU045282][0h(-0.3448812) 6h(1
536	NM_033444	NP_254279	gi|15617203|ref|NP_254279.1| chloride intracellular channel 1 [Mus musculus]; ANNOTATION ALEX: REFSEQ_NEW_BLASTN [gi|15617202|ref|NM_033444.1|NP_254279]; ADIPOCYTE_EST [gi|5472512|gb|AI838299.1|AI838299]; EXPRESSION of ADIPOCYTE_EST [AI838299][0h(-0.8004
537	XM_287665	XP_287665	gi|28477189|ref|XP_287665.1| hypothetical protein XP_287665 [Mus musculus]; ANNOTATION ALEX: REFSEQ_NEW_BLASTN [gi|28477188|ref|XM_287665.1|XP_287665]; ADIPOCYTE_EST [gi|5472780|gb|AI838567.1|AI838567]; EXPRESSION of ADIPOCYTE_EST [AI838567][0h(0.0482567
538	AF107018	AAD20813	gi|4433616|gb|AAD20813.1| alpha-mannosidase IIx [Mus musculus];EST[AI851620];(No)675
539	NM_022415	NP_071860	gi|11967941|ref|NP_071860.1| prostaglandin E synthase [Mus musculus];EST[AI854719];(No)662
540	9230102G02		ri|9230102G02 45..506 ProCrest,rsCDS,NCBI CDS Predictor,decoder,Longest-ORF;
541	Mm.45554	E030022H18	ugc|Mm.45554.1|Mm.45554 216 138 422 GENE= PROTSIM= Mus musculus 0 day neonate lung cDNA, RIKEN full-length enriched library, clone:E030022H18 product:unknown EST, full insert sequence.; minus strand; translated; ANNOTATION ALEX: UNIGENE [ugc|Mm.45554.1|
542	Mm.214474	B230339E18	ugc|Mm.214474.2|Mm.214474 583 2056 2669 GENE=B230339E18Rik PROTSIM= RIKEN cDNA B230339E18 gene; minus strand; translated; ANNOTATION ALEX: UNIGENE [ugc|Mm.214474.2|Mm.214474]; ADIPOCYTE_EST [gi|5490562|gb|AI846656.1|AI846656]; EXPRESSION of ADIPOCYTE_ES
543	Mm.189222	NP_568772	ugc|Mm.189222.1|Mm.189222 1427 12 1342 GENE= PROTSIM=ref:NP_568772.1 ESTs, Moderately similar to S38342 fibrillarin - mouse [M.musculus]; translated; ANNOTATION ALEX: UNIGENE_CONTIGS_BLASTN [ugc|Mm.189222.1|Mm.189222]; ADIPOCYTE_EST [gi|5472170|gb|AI837
544	Mm.28044	NP_499911	ugc|Mm.28044.4|Mm.28044 9719 88 7987 GENE=LOC192176 PROTSIM=ref:NP_499911.1 filamin-like protein; translated; ANNOTATION ALEX: UNIGENE [ugc|Mm.28044.4|Mm.28044]; ADIPOCYTE_EST [gi|7203217|gb|AW557788.1|AW557788]; EXPRESSION of ADIPOCYTE_EST [AW557788][0
545	Mm.30163	NP_180251	ugc|Mm.30163.1|Mm.30163 913 262 1356 GENE=4930555L11Rik PROTSIM=ref:NP_180251.1 RIKEN cDNA 4930555L11 gene; translated; ANNOTATION ALEX: UNIGENE_CONTIGS_BLASTN [ugc|Mm.30163.1|Mm.30163]; ADIPOCYTE_EST [gi|7193609|gb|AW548188.1|AW548188]; EXPRESSION of A
546	Mm.3628		ugc|Mm.3628.1|Mm.3628 154 380 696 GENE= PROTSIM= ESTs; minus strand; translated; ANNOTATION ALEX: UNIGENE_CONTIGS_BLASTN [ugc|Mm.3628.1|Mm.3628]; ADIPOCYTE_EST [gi|2066449|gb|AA409749.1|AA409749]; EXPRESSION of ADIPOCYTE_EST [AA409749][0h(-1.3276902) 6h
547	XM_195135	XP_195135	gi|25057036|ref|XP_195135.1| similar to selenoprotein H [Homo sapiens] [Mus musculus]; ANNOTATION ALEX: REFSEQ_NEW_BLASTN [gi|25057035|ref|XM_195135.1|XP_195135]; ADIPOCYTE_EST [gi|7196923|gb|AW551495.1|AW551495]; EXPRESSION of ADIPOCYTE_EST [AW551495][0
548	C130078M18	P21803	ri|C130078M18 <3..705 rsCDS; ANNOTATION ALEX: FANTOM_BLASTN [ri|C130078M18|PX00171N05|2218]; ADIPOCYTE_EST [gi|7201552|gb|AW556123.1|AW556123]; FANTOM_BLASTN [ri|C130078M18|PX00171N05|2218]; ADIPOCYTE_EST [gi|5498093|gb|AI854187.1|AI854187]; EXPRESSION o
549	Mm.202329		ugc|Mm.202329.1|Mm.202329 205 503 923 GENE= PROTSIM= ESTs; minus strand; translated; ANNOTATION ALEX: UNIGENE_CONTIGS_BLASTN [ugc|Mm.202329.1|Mm.202329]; ADIPOCYTE_EST [gi|5493263|gb|AI849357.1|AI849357]; EXPRESSION of ADIPOCYTE_EST [AI849357][0h(1.0787
550	Mm.207195		ugc|Mm.207195.1|Mm.207195 198 95 214 BB054052.207195 BB054052 RIKEN full-length enriched, 12 days embryo male wolffian duct Mus musculus cDNA clone 6720468D10 3'.; minus strand; translated; ANNOTATION ALEX: UNIGENE_CONTIGS_BLASTN [ugc|Mm.207195.1|Mm.207
551	Mm.253925	P06803	ugc|Mm.253925.1|Mm.253925 168 1846 2050 GENE=9230112N11Rik PROTSIM= RIKEN cDNA 9230112N11 gene; minus strand; translated; ANNOTATION ALEX: UNIGENE_CONTIGS_BLASTN [ugc|Mm.253925.1|Mm.253925]; ADIPOCYTE_EST [gi|5470765|gb|AI836552.1|AI836552]; EXPRESSION
552	Mm.102555		ugc|Mm.102555.1|Mm.102555 237 43 283 GENE= PROTSIM= ESTs; minus strand; translated; ANNOTATION ALEX: UNIGENE_CONTIGS_BLASTN [ugc|Mm.102555.1|Mm.102555]; ADIPOCYTE_EST [gi|7180924|gb|AW538507.1|AW538507]; EXPRESSION of ADIPOCYTE_EST [AW538507][0h(-1.7049
553	NM_134137	NP_598898	gi|19527370|ref|NP_598898.1| (NM_134137) leucyl-tRNA synthetase [Mus musculus];
554	XM_288324	XP_288324	gi|28497824|ref|XP_288324.1| similar to M65 odorant receptor [Mus musculus]; ANNOTATION ALEX: REFSEQ_NEW_BLASTN [gi|28497823|ref|XM_288324.1|XP_288324]; ADIPOCYTE_EST [gi|5495139|gb|AI851233.1|AI851233]; EXPRESSION of ADIPOCYTE_EST [AI851233][0h(0.978327
555	XM_289075	XP_289075	gi|28528740|ref|XP_289075.1| hypothetical protein XP_289075 [Mus musculus]; ANNOTATION ALEX: REFSEQ_NEW_BLASTN [gi|28528739|ref|XM_289075.1|XP_289075]; ADIPOCYTE_EST [gi|5495139|gb|AI851233.1|AI851233]; EXPRESSION of ADIPOCYTE_EST [AI851233][0h(0.9783274
556	XM_161922	XP_161922	gi|20831815|ref|XP_161922.1| hypothetical protein XP_161922 [Mus musculus]; ANNOTATION ALEX: REFSEQ_NEW_BLASTN [gi|20831814|ref|XM_161922.1|XP_161922]; ADIPOCYTE_EST [gi|7193949|gb|AW548527.1|AW548527]; EXPRESSION of ADIPOCYTE_EST [AW548527][0h(-2.373971
557	XM_134100	XP_134100	gi|28483719|ref|XP_134100.2| expressed sequence AW228814 [Mus musculus]; ANNOTATION ALEX: REFSEQ_NEW_BLASTN [gi|28483718|ref|XM_134100.2|XP_134100]; ADIPOCYTE_EST [gi|7193949|gb|AW548527.1|AW548527]; EXPRESSION of ADIPOCYTE_EST [AW548527][0h(-2.3739715)
558	NM_133237	NP_573500	gi|18875402|ref|NP_573500.1| ethanol induced gene product EIG180 [Mus musculus]; ANNOTATION ALEX: REFSEQ_NEW_BLASTN [gi|18875401|ref|NM_133237.1|NP_573500]; ADIPOCYTE_EST [gi|3955493|gb|AU041258.1|AU041258]; EXPRESSION of ADIPOCYTE_EST [AU041258][0h(0.11
559	Mm.17695		ugc|Mm.17695.1|Mm.17695 382 1779 2205 GENE= PROTSIM= Mus musculus adult male cecum cDNA, RIKEN full-length enriched library, clone:9130232E19 product:unknown EST, full insert sequence.; translated; ANNOTATION ALEX: UNIGENE_CONTIGS_BLASTN [ugc|Mm.17695.1
560	Mm.4606	NP_201379	ugc|Mm.4606.1|Mm.4606 418 93 475 GENE=Bcat1 PROTSIM=ref:NP_201379.1 branched chain aminotransferase 1, cytosolic; minus strand; translated; ANNOTATION ALEX: UNIGENE [ugc|Mm.4606.1|Mm.4606]; ADIPOCYTE_EST [gi|7179231|gb|AW536814.1|AW536814]; EXPRESSION o
561	Mm.4606	NP_201379	ugc|Mm.4606.4|Mm.4606 1205 1347 3773 GENE=Bcat1 PROTSIM=ref:NP_201379.1 branched chain aminotransferase 1, cytosolic; translated; ANNOTATION ALEX: UNIGENE [ugc|Mm.4606.4|Mm.4606]; ADIPOCYTE_EST [gi|7179231|gb|AW536814.1|AW536814]; EXPRESSION of ADIPOCYT
562	NM_026515	NP_080791	gi|13386008|ref|NP_080791.1| RIKEN cDNA 2810417H13 [Mus musculus]; ANNOTATION ALEX: REFSEQ_NEW_BLASTN [gi|13386007|ref|NM_026515.1|NP_080791]; ADIPOCYTE_EST [gi|2068029|gb|AA408580.1|AA408580]; EXPRESSION of ADIPOCYTE_EST [AA408580][0h(-2.2783852) 6h(-2.
563	NM_009263	NP_033289	gi|6678113|ref|NP_033289.1| secreted phosphoprotein 1; osteopontin; bone sialoprotein; 44 kDa bone phosphoprotein [Mus musculus]; ANNOTATION ALEX: REFSEQ_NEW_BLASTN [gi|6678112|ref|NM_009263.1|NP_033289]; ADIPOCYTE_EST [gi|5469808|gb|AI835595.1|AI835595]
564	NM_028072	NP_082348	gi|21312492|ref|NP_082348.1| RIKEN cDNA 2010004N24 [Mus musculus]; ANNOTATION ALEX: REFSEQ_NEW_BLASTN [gi|21312491|ref|NM_028072.1|NP_082348]; ADIPOCYTE_EST [gi|5471890|gb|AI837677.1|AI837677]; EXPRESSION of ADIPOCYTE_EST [AI837677][0h(1.4351642) 6h(1.39
565	Mm.150706		ugc|Mm.150706.1|Mm.150706 100 1 116 BE951975.150706 UI-M-CC0-ayh-c-06-0-UI.s1 NIH_BMAP_Ret1 Mus musculus cDNA clone UI-M-CC0-ayh-c-06-0-UI 3'.; minus strand; translated; ANNOTATION ALEX: UNIGENE_CONTIGS_BLASTN [ugc|Mm.150706.1|Mm.150706]; ADIPOCYTE_EST
566	XM_129145	XP_129145	gi|20885316|ref|XP_129145.1| RIKEN cDNA 2210019E14 [Mus musculus]; ANNOTATION ALEX: REFSEQ_NEW_BLASTN [gi|28525976|ref|XM_129145.4|XP_129145]; ADIPOCYTE_EST [gi|5489384|gb|AI845478.1|AI845478]; EXPRESSION of ADIPOCYTE_EST [AI845478][0h(1.1466614) 6h(0.67
567	XM_131373	XP_131373	gi|28495982|ref|XP_131373.3| RIKEN cDNA 5730414A08 [Mus musculus]; ANNOTATION ALEX: REFSEQ_NEW [gi|28495981|ref|XM_131373.3|XP_131373]; ADIPOCYTE_EST [gi|2517510|gb|C77180.1|C77180]; EXPRESSION of ADIPOCYTE_EST [C77180][0h(-1.0138791) 6h(-0.187026) 12h(-
568	Mm.29043	NP_174461	ugc|Mm.29043.2|Mm.29043 1493 1 1058 GENE=2700073B04Rik PROTSIM=ref:NP_174461.1 RIKEN cDNA 2700073B04 gene; translated; ANNOTATION ALEX: UNIGENE [ugc|Mm.29043.2|Mm.29043]; ADIPOCYTE_EST [gi|5496047|gb|AI852146.1|AI852146]; EXPRESSION of ADIPOCYTE_EST [AI
569	XM_132006	XP_132006	gi|28505448|ref|XP_132006.2| RIKEN cDNA 9430010A17 [Mus musculus]; ANNOTATION ALEX: REFSEQ_NEW_BLASTN [gi|28505447|ref|XM_132006.3|XP_132006]; ADIPOCYTE_EST [gi|7181867|gb|AW539450.1|AW539450]; EXPRESSION of ADIPOCYTE_EST [AW539450][0h(-1.2930907) 6h(-1.
570	NM_010476	NP_034606	gi|6754250|ref|NP_034606.1| hydroxysteroid (17-beta) dehydrogenase 7; hydroxysteroid 17-beta dehydrogenase 7 [Mus musculus]; ANNOTATION ALEX: REFSEQ_NEW_BLASTN [gi|6754249|ref|NM_010476.1|NP_034606]; ADIPOCYTE_EST [gi|5478103|gb|AI843890.1|AI843890]; EXP
571	Mm.6635	T47470	ugc|Mm.6635.1|Mm.6635 1896 1 1961 GENE=Ivd PROTSIM=pir:T47470 isovaleryl coenzyme A dehydrogenase; translated; ANNOTATION ALEX: UNIGENE [ugc|Mm.6635.1|Mm.6635]; ADIPOCYTE_EST [gi|5494838|gb|AI850932.1|AI850932]; EXPRESSION of ADIPOCYTE_EST [AI850932][0h
572	XM_485004	XP_485004	gi|51706196|ref|XP_485004.1| PREDICTED: similar to rbm3 [Mus musculus];EST[AW538776];EST[AI838842];(No)656
573	Mm.27927	NP_198865	ugc|Mm.27927.1|Mm.27927 1209 160 1131 GENE=Hnrpa1 PROTSIM=ref:NP_198865.1 heterogeneous nuclear ribonucleoprotein A1; translated; ANNOTATION ALEX: UNIGENE [ugc|Mm.27927.1|Mm.27927]; ADIPOCYTE_EST [gi|2517080|gb|C76750.1|C76750]; EXPRESSION of ADIPOCYTE_
574	Mm.1291	T43286	ugc|Mm.1291.3|Mm.1291 1870 912 2472 GENE=Tgfb3 PROTSIM=pir:T43286 transforming growth factor, beta 3; translated; ANNOTATION ALEX: UNIGENE_CONTIGS_BLASTN [ugc|Mm.1291.3|Mm.1291]; ADIPOCYTE_EST [gi|5493120|gb|AI849214.1|AI849214]; EXPRESSION of ADIPOCYTE
575	NM_010233	NP_034363	gi|46849812|ref|NP_034363.1| fibronectin 1 [Mus musculus];EST[AW547266];(No)664
576	ENSMUSG00000026193	ENSMUSP00000027386	ENSMUSP00000027386 Database:core Gene:ENSMUSG00000026193 Clone:1.72000001-73000000 Contig:1.72000001-73000000 Chr:1 Basepair:72264373
577	ENSMUSG00000026193	ENSMUSP00000027388	ENSMUSP00000027388 Database:core Gene:ENSMUSG00000026193 Clone:1.72000001-73000000 Contig:1.72000001-73000000 Chr:1 Basepair:72264373 Status:novel
578	Mm.170197	P04035	ugc|Mm.170197.1|Mm.170197 740 1 998 GENE= PROTSIM=sp:P04035 Mus musculus 9 days embryo whole body cDNA, RIKEN full-length enriched library, clone:D030073C08 product:unclassifiable, full insert sequence.; translated; ANNOTATION ALEX: UNIGENE [ugc|Mm.1701
579	Mm.26621		ugc|Mm.26621.1|Mm.26621 442 78 741 GENE= PROTSIM= ESTs; minus strand; translated; ANNOTATION ALEX: UNIGENE_CONTIGS_BLASTN [ugc|Mm.26621.1|Mm.26621]; ADIPOCYTE_EST [gi|7202816|gb|AW557387.1|AW557387]; EXPRESSION of ADIPOCYTE_EST [AW557387][0h(1.4838852)
580	Mm.103175		ugc|Mm.103175.1|Mm.103175 459 234 994 GENE= PROTSIM= Mus musculus 2 days neonate thymus thymic cells cDNA, RIKEN full-length enriched library, clone:C920009C23 product:unknown EST, full insert sequence.; translated; ANNOTATION ALEX: UNIGENE_CONTIGS_BLAS
581	5730589H11	Q60442	ri|5730589H11 155..3015 rsCDS,decoder; ANNOTATION ALEX: FANTOM_BLASTN [ri|5730589H11|PX00314D05|3399]; ADIPOCYTE_EST [gi|3387568|gb|AU022593.1|AU022593]; EXPRESSION of ADIPOCYTE_EST [AU022593][0h(-2.509865) 6h(-2.735667) 12h(-2.4844067) 24h(0.68666303) 4
582	A130035N10		ri|A130035N10 2188..2646 decoder,Longest-ORF; ANNOTATION ALEX: FANTOM_BLASTN [ri|A130035N10|PX00122D06|3051]; ADIPOCYTE_EST [gi|7183902|gb|AW541485.1|AW541485]; FANTOM_BLASTN [ri|A130035N10|PX00122D06|3051]; ADIPOCYTE_EST [gi|6514936|gb|AW208996.1|AW2089
583	Mm.205563	JC5909	ugc|Mm.205563.1|Mm.205563 543 816 2085 GENE=Spred2 PROTSIM=pir:JC5909 sprouty protein with EVH-1 domain 2, related sequence; minus strand; translated; ANNOTATION ALEX: UNIGENE_CONTIGS_BLASTN [ugc|Mm.205563.1|Mm.205563]; ADIPOCYTE_EST [gi|5495156|gb|AI85
584	Mm.24820		ugc|Mm.24820.1|Mm.24820 189 845 901 GENE= PROTSIM= Mus musculus adult male thymus cDNA, RIKEN full-length enriched library, clone:5830453E13 product:unknown EST, full insert sequence.; minus strand; translated; ANNOTATION ALEX: UNIGENE_CONTIGS_BLASTN [u
585	NM_010362	NP_034492	gi|6754090|ref|NP_034492.1| glutathione S-transferase omega 1; glutathione S-transferase like; glutathione-S-transferase like [Mus musculus]; ANNOTATION ALEX: REFSEQ_NEW_BLASTN [gi|6754089|ref|NM_010362.1|NP_034492]; ADIPOCYTE_EST [gi|5473196|gb|AI838983
586	Mm.173254		ugc|Mm.173254.1|Mm.173254 605 441 996 GENE= PROTSIM=ref:NP_081764.1 ESTs, Weakly similar to RIKEN cDNA 5730493B19 [Mus musculus] [M.musculus]; translated; ANNOTATION ALEX: UNIGENE_CONTIGS_BLASTN [ugc|Mm.173254.1|Mm.173254]; ADIPOCYTE_EST [gi|3371164|gb
587	XM_129845	XP_129845	gi|28479106|ref|XP_129845.3| fibronectin 1 [Mus musculus]; ANNOTATION ALEX: REFSEQ_NEW_BLASTN [gi|28479105|ref|XM_129845.3|XP_129845]; ADIPOCYTE_EST [gi|9760510|gb|BE531865.1|BE531865]; EXPRESSION of ADIPOCYTE_EST [BE531865][0h(-0.5795856) 6h(-0.5460145)
588	D430036A13	Q9Y2J6	ri|D430036A13 855..4438 rsCDS,decoder; ANNOTATION ALEX: FANTOM(Riken60k) [ri|D430036A13|PX00195E22|4544]; ADIPOCYTE_EST [gi|7192434|gb|AW547023.1|AW547023]; EXPRESSION of ADIPOCYTE_EST [AW547023][0h(-0.26144156) 6h(1.6500213) 12h(0.3839105) 24h(-0.859644
589	XM_282612	XP_282612	gi|28518928|ref|XP_282612.1| RIKEN cDNA 4732452O09 gene [Mus musculus]; ANNOTATION ALEX: REFSEQ_NEW_BLASTN [gi|28518927|ref|XM_282612.1|XP_282612]; ADIPOCYTE_EST [gi|5477605|gb|AI843392.1|AI843392]; EXPRESSION of ADIPOCYTE_EST [AI843392][0h(0.76091015) 6
590	XM_129679	XP_129679	gi|28483935|ref|XP_129679.2| RIKEN cDNA 2810047L02 [Mus musculus]; ANNOTATION ALEX: REFSEQ_NEW_BLASTN [gi|28483934|ref|XM_129679.3|XP_129679]; ADIPOCYTE_EST [gi|2918614|gb|C86657.1|C86657]; EXPRESSION of ADIPOCYTE_EST [C86657][0h(-1.918226) 6h(-2.214724)
591	Mm.27836	NP_172024	ugc|Mm.27836.4|Mm.27836 176 1 75 GENE=Tacc3 PROTSIM=ref:NP_172024.1 transforming, acidic coiled-coil containing protein 3; translated; ANNOTATION ALEX: UNIGENE [ugc|Mm.27836.4|Mm.27836]; ADIPOCYTE_EST [gi|3372724|gb|AU017342.1|AU017342]; EXPRESSION of A
592	NM_011146	NP_035276	gi|6755138|ref|NP_035276.1| peroxisome proliferator activated receptor gamma; peroxisome proliferator activator receptor gamma [Mus musculus]; ANNOTATION ALEX: REFSEQ_NEW_BLASTN [gi|6755137|ref|NM_011146.1|NP_035276]; ADIPOCYTE_EST [gi|8597467|gb|BE13496
593	Mm.123299		ugc|Mm.123299.1|Mm.123299 218 1 260 GENE= PROTSIM= Mus musculus adult male aorta and vein cDNA, RIKEN full-length enriched library, clone:A530048L22 product:unknown EST, full insert sequence.; translated; ANNOTATION ALEX: UNIGENE_CONTIGS_BLASTN [ugc|Mm.
594	XM_123634	XP_123634	gi|28478776|ref|XP_123634.2| similar to Elongation factor 1-gamma (EF-1-gamma) (eEF-1B gamma) [Mus musculus]; ANNOTATION ALEX: REFSEQ_NEW_BLASTN [gi|28478775|ref|XM_123634.2|XP_123634]; ADIPOCYTE_EST [gi|7197317|gb|AW551894.1|AW551894]; EXPRESSION of ADI
595	XM_282724	XP_282724	gi|28527309|ref|XP_282724.1| similar to Elongation factor 1-gamma (EF-1-gamma) (eEF-1B gamma) (PRO1608) [Mus musculus]; ANNOTATION ALEX: REFSEQ_NEW_BLASTN [gi|28527308|ref|XM_282724.1|XP_282724]; ADIPOCYTE_EST [gi|7197317|gb|AW551894.1|AW551894]; EXPRESS
596	NM_026007	NP_080283	gi|27754099|ref|NP_080283.2| RIKEN cDNA 2610301D06 [Mus musculus]; ANNOTATION ALEX: REFSEQ_NEW_BLASTN [gi|27754098|ref|NM_026007.2|NP_080283]; ADIPOCYTE_EST [gi|7197317|gb|AW551894.1|AW551894]; EXPRESSION of ADIPOCYTE_EST [AW551894][0h(1.0515225) 6h(1.33
597	Mm.182726		ugc|Mm.182726.1|Mm.182726 253 20 395 GENE= PROTSIM= ESTs; minus strand; translated; ANNOTATION ALEX: UNIGENE [ugc|Mm.182726.1|Mm.182726]; ADIPOCYTE_EST [gi|7199007|gb|AW553584.1|AW553584]; EXPRESSION of ADIPOCYTE_EST [AW553584][0h(-0.85360897) 6h(-0.209
598	Mm.249754	clone IMAGE:5028619, mRNA; minus strand; translated	ugc|Mm.249754.1|Mm.249754 532 738 1210 GENE= PROTSIM= Mus musculus, clone IMAGE:5028619, mRNA; minus strand; translated; ANNOTATION ALEX: UNIGENE [ugc|Mm.249754.1|Mm.249754]; ADIPOCYTE_EST [gi|5497160|gb|AI853254.1|AI853254]; EXPRESSION of ADIPOCYTE_EST
599	B230362H01	Q63787	ri|B230362H01 344..1710 rsCDS,decoder; ANNOTATION ALEX: FANTOM_BLASTN [ri|B230362H01|PX00161I03|2928]; ADIPOCYTE_EST [gi|5494880|gb|AI850974.1|AI850974]; EXPRESSION of ADIPOCYTE_EST [AI850974][0h(0.68331236) 6h(1.8463279) 12h(2.121578) 24h(2.0744977) 48h
600	Mm.103581	NP_180966	ugc|Mm.103581.1|Mm.103581 2320 266 2210 GENE=Slc23a1 PROTSIM=ref:NP_180966.1 solute carrier family 23 (nucleobase transporters), member 1; translated; ANNOTATION ALEX: UNIGENE [ugc|Mm.103581.1|Mm.103581]; ADIPOCYTE_EST [gi|5488642|gb|AI844736.1|AI844736
601	A530032F22	Q99J15	ri|A530032F22 93..326 ProCrest,rsCDS,NCBI CDS Predictor,decoder,Longest-ORF; ANNOTATION ALEX: FANTOM_BLASTN [ri|A530032F22|PX00316D07|616]; ADIPOCYTE_EST [gi|7193740|gb|AW548319.1|AW548319]; EXPRESSION of ADIPOCYTE_EST [AW548319][0h(-1.70217) 6h(1.015716
602	E230040C23	Q99J15	ri|E230040C23 147..380 ProCrest,rsCDS,NCBI CDS Predictor,decoder,Longest-ORF; ANNOTATION ALEX: FANTOM_BLASTN [ri|E230040C23|PX00210P02|669]; ADIPOCYTE_EST [gi|7193740|gb|AW548319.1|AW548319]; EXPRESSION of ADIPOCYTE_EST [AW548319][0h(-1.70217) 6h(1.01571
603	E430026B19	Q99J15	ri|E430026B19 147..380 ProCrest,rsCDS,NCBI CDS Predictor,decoder,Longest-ORF; ANNOTATION ALEX: FANTOM_BLASTN [ri|E430026B19|PX00100K16|670]; ADIPOCYTE_EST [gi|7193740|gb|AW548319.1|AW548319]; EXPRESSION of ADIPOCYTE_EST [AW548319][0h(-1.70217) 6h(1.01571
604	NM_010358	NP_034488	gi|6754084|ref|NP_034488.1| glutathione S-transferase, mu 1; glutathione-S-transferase, mu 1 [Mus musculus]; ANNOTATION ALEX: REFSEQ_NEW_BLASTN [gi|24475914|ref|NM_010358.2|NP_034488]; ADIPOCYTE_EST [gi|7198629|gb|AW553206.1|AW553206]; EXPRESSION of ADIP
605	XM_124621	XP_124621	gi|20841385|ref|XP_124621.1| similar to glutathione S-transferase, mu 1; glutathione-S-transferase, mu 1 [Mus musculus]; ANNOTATION ALEX: REFSEQ_NEW_BLASTN [gi|20841384|ref|XM_124621.1|XP_124621]; ADIPOCYTE_EST [gi|7198629|gb|AW553206.1|AW553206]; EXPRES
606	NM_172397	NP_765985	gi|27369487|ref|NP_765985.1| RIKEN cDNA 0610025L06 [Mus musculus]; ANNOTATION ALEX: REFSEQ_NEW_BLASTN [gi|27369486|ref|NM_172397.1|NP_765985]; ADIPOCYTE_EST [gi|7198629|gb|AW553206.1|AW553206]; EXPRESSION of ADIPOCYTE_EST [AW553206][0h(-0.55629826) 6h(-1
607	0610039C24	Q9JIP8	ri|0610039C24 <1..144 rsCDS,Truncated-Longest-ORF; ANNOTATION ALEX: FANTOM_BLASTN [ri|0610039C24|R000004P23|803]; ADIPOCYTE_EST [gi|5476929|gb|AI842716.1|AI842716]; EXPRESSION of ADIPOCYTE_EST [AI842716][0h(-1.7149336) 6h(-2.018564) 12h(-1.6718801) 24h(-
608	3830408I16	Q9JIP8	ri|3830408I16 84..1595 ProCrest,rsCDS,NCBI CDS Predictor,decoder,Longest-ORF; ANNOTATION ALEX: FANTOM_BLASTN [ri|3830408I16|PX00313C19|3093]; ADIPOCYTE_EST [gi|5476929|gb|AI842716.1|AI842716]; EXPRESSION of ADIPOCYTE_EST [AI842716][0h(-1.7149336) 6h(-2.0
609	4732458H05	Q9JIP8	ri|4732458H05 148..1659 ProCrest,rsCDS,NCBI CDS Predictor,decoder,Longest-ORF; ANNOTATION ALEX: FANTOM_BLASTN [ri|4732458H05|PX00051H08|3639]; ADIPOCYTE_EST [gi|5476929|gb|AI842716.1|AI842716]; EXPRESSION of ADIPOCYTE_EST [AI842716][0h(-1.7149336) 6h(-2.
610	4930589F06	Q9JIP8	ri|4930589F06 124..1635 ProCrest,rsCDS,NCBI CDS Predictor,decoder,Longest-ORF; ANNOTATION ALEX: FANTOM_BLASTN [ri|4930589F06|PX00036H21|2101]; ADIPOCYTE_EST [gi|5476929|gb|AI842716.1|AI842716]; EXPRESSION of ADIPOCYTE_EST [AI842716][0h(-1.7149336) 6h(-2.
611	5930400G01	Q9JIP8	ri|5930400G01 124..1635 ProCrest,rsCDS,NCBI CDS Predictor,decoder,Longest-ORF; ANNOTATION ALEX: FANTOM_BLASTN [ri|5930400G01|PX00055A23|3449]; ADIPOCYTE_EST [gi|5476929|gb|AI842716.1|AI842716]; EXPRESSION of ADIPOCYTE_EST [AI842716][0h(-1.7149336) 6h(-2.
612	Mm.143951		ugc|Mm.143951.1|Mm.143951 470 525 853 GENE= PROTSIM= ESTs; translated; ANNOTATION ALEX: UNIGENE_CONTIGS_BLASTN [ugc|Mm.143951.1|Mm.143951]; ADIPOCYTE_EST [gi|3374214|gb|AU018724.1|AU018724]; EXPRESSION of ADIPOCYTE_EST [AU018724][0h(-1.2017154) 6h(-1.61
613	XM_127746	XP_127746	gi|20876328|ref|XP_127746.1| RIKEN cDNA 2610207P08 [Mus musculus]; ANNOTATION ALEX: REFSEQ_NEW_BLASTN [gi|28479608|ref|XM_127746.2|XP_127746]; ADIPOCYTE_EST [gi|7198096|gb|AW552673.1|AW552673]; EXPRESSION of ADIPOCYTE_EST [AW552673][0h(-1.0703655) 6h(-1.
614	NM_010329	NP_034459	gi|6754042|ref|NP_034459.1| glycoprotein 38 [Mus musculus]; ANNOTATION ALEX: REFSEQ_NEW_BLASTN [gi|6754041|ref|NM_010329.1|NP_034459]; ADIPOCYTE_EST [gi|5471039|gb|AI836826.1|AI836826]; EXPRESSION of ADIPOCYTE_EST [AI836826][0h(-0.18042873) 6h(-0.6387468
615	XM_135239	XP_135239	gi|20896601|ref|XP_135239.1| RIKEN cDNA 2310037P21 [Mus musculus]; ANNOTATION ALEX: REFSEQ_NEW_BLASTN [gi|23621534|ref|XM_135239.2|XP_135239]; ADIPOCYTE_EST [gi|5492656|gb|AI848750.1|AI848750]; EXPRESSION of ADIPOCYTE_EST [AI848750][0h(-0.27683407) 6h(1.
616	Mm.26101	A45973	ugc|Mm.26101.1|Mm.26101 2093 115 2584 GENE=D430039N05Rik PROTSIM=pir:A45973 RIKEN cDNA D430039N05 gene; minus strand; translated; ANNOTATION ALEX: UNIGENE [ugc|Mm.26101.1|Mm.26101]; ADIPOCYTE_EST [gi|5489546|gb|AI845640.1|AI845640]; EXPRESSION of ADIPOC
617	E330031J07	Q60710	ri|E330031J07 33..1916 ProCrest,NCBI CDS Predictor,decoder,Longest-ORF; ANNOTATION ALEX: FANTOM_BLASTN [ri|E330031J07|PX00212B13|2636]; ADIPOCYTE_EST [gi|3394455|gb|AU024108.1|AU024108]; EXPRESSION of ADIPOCYTE_EST [AU024108][0h(-0.15938306) 6h(2.0796788
618	Mm.27363		ugc|Mm.27363.1|Mm.27363 755 1 942 GENE=1110003O22Rik PROTSIM=pir:T31613 RIKEN cDNA 1110003O22 gene; translated; ANNOTATION ALEX: UNIGENE_CONTIGS_BLASTN [ugc|Mm.27363.1|Mm.27363]; ADIPOCYTE_EST [gi|5490960|gb|AI847054.1|AI847054]; EXPRESSION of ADIPOCYTE
619	XM_127496	XP_127496	gi|20909286|ref|XP_127496.1| 3-hydroxy-3-methylglutaryl-Coenzyme A reductase [Mus musculus]; ANNOTATION ALEX: REFSEQ_NEW_BLASTN [gi|28526842|ref|XM_127496.4|XP_127496]; ADIPOCYTE_EST [gi|9163078|gb|BE307648.1|BE307648]; EXPRESSION of ADIPOCYTE_EST [BE307
620	1600014E21		ri|1600014E21 68..898 ProCrest,rsCDS,NCBI CDS Predictor,decoder,Longest-ORF
621	C430045N19	Q9DAX2	ri|C430045N19 111..941 ProCrest,rsCDS,NCBI CDS Predictor,decoder,Longest-ORF; ANNOTATION ALEX: FANTOM_BLASTN [ri|C430045N19|PX00080F07|1631]; ADIPOCYTE_EST [gi|5471312|gb|AI837099.1|AI837099]; EXPRESSION of ADIPOCYTE_EST [AI837099][0h(-1.138901) 6h(-0.71
622	Mm.39892		ugc|Mm.39892.1|Mm.39892 181 94 390 AI851034.39892 UI-M-BH0-ajv-e-05-0-UI.s1 NIH_BMAP_M_S1 Mus musculus cDNA clone UI-M-BH0-ajv-e-05-0-UI 3'.; translated; ANNOTATION ALEX: UNIGENE_CONTIGS_BLASTN [ugc|Mm.39892.1|Mm.39892]; ADIPOCYTE_EST [gi|5494940|gb|AI8
623		P28654	gi|129952|sp|P28654|PGS2_MOUSE Decorin precursor (Bone proteoglycan II) (PG-S2) (PG40);EST[AW552829];(No)672
624	XM_287949	XP_287949	gi|28546033|ref|XP_287949.1| hypothetical protein XP_287949 [Mus musculus]; ANNOTATION ALEX: REFSEQ_NEW_BLASTN [gi|28546032|ref|XM_287949.1|XP_287949]; ADIPOCYTE_EST [gi|5474860|gb|AI840652.1|AI840652]; EXPRESSION of ADIPOCYTE_EST [AI840652][0h(0.9450207
625	Mm.161133	T29181	ugc|Mm.161133.1|Mm.161133 295 125 312 GENE= PROTSIM=pir:T29181 ESTs, Moderately similar to LMO6_HUMAN LIM-only protein 6 (Triple LIM domain protein 6) [H.sapiens]; translated; ANNOTATION ALEX: UNIGENE_CONTIGS_BLASTN [ugc|Mm.161133.1|Mm.161133]; ADIPOCYT
626	Mm.248837	NP_492462	ugc|Mm.248837.2|Mm.248837 1043 341 1286 GENE= PROTSIM=ref:NP_492462.1 Mus musculus, Similar to hypothetical protein FLJ31937, clone IMAGE:5322594, mRNA, partial cds; translated; ANNOTATION ALEX: UNIGENE_CONTIGS_BLASTN [ugc|Mm.248837.2|Mm.248837]; ADIPOC
627	NM_145962	NP_666074	gi|22122397|ref|NP_666074.1| pantothenate kinase 3 [Mus musculus]; ANNOTATION ALEX: REFSEQ_NEW_BLASTN [gi|22122396|ref|NM_145962.1|NP_666074]; ADIPOCYTE_EST [gi|3373196|gb|AU017706.1|AU017706]; EXPRESSION of ADIPOCYTE_EST [AU017706][0h(-0.22663446) 6h(1.
628	Mm.29777		ugc|Mm.29777.1|Mm.29777 62 1 63 GENE=2310014D11Rik PROTSIM= RIKEN cDNA 2310014D11 gene; translated; ANNOTATION ALEX: UNIGENE_CONTIGS_BLASTN [ugc|Mm.29777.1|Mm.29777]; ADIPOCYTE_EST [gi|5493056|gb|AI849150.1|AI849150]; EXPRESSION of ADIPOCYTE_EST [AI8491
629	Mm.29777		ugc|Mm.29777.2|Mm.29777 57 1 91 GENE=2310014D11Rik PROTSIM= RIKEN cDNA 2310014D11 gene; translated; ANNOTATION ALEX: UNIGENE_CONTIGS_BLASTN [ugc|Mm.29777.2|Mm.29777]; ADIPOCYTE_EST [gi|5493056|gb|AI849150.1|AI849150]; EXPRESSION of ADIPOCYTE_EST [AI8491
630	Mm.29777		ugc|Mm.29777.3|Mm.29777 269 946 1214 GENE=2310014D11Rik PROTSIM= RIKEN cDNA 2310014D11 gene; minus strand; translated; ANNOTATION ALEX: UNIGENE_CONTIGS_BLASTN [ugc|Mm.29777.3|Mm.29777]; ADIPOCYTE_EST [gi|5493056|gb|AI849150.1|AI849150]; EXPRESSION of AD
631	Mm.130372	NP_055639	ugc|Mm.130372.1|Mm.130372 226 1042 1206 GENE= PROTSIM=ref:NP_055639.1 Mus musculus 12 days embryo eyeball cDNA, RIKEN full-length enriched library, clone:D230017K18 product:unclassifiable, full insert sequence.; minus strand; translated; ANNOTATION ALEX
632	XM_127565	XP_127565	gi|28477132|ref|XP_127565.3| expressed sequence AL024016 [Mus musculus]; ANNOTATION ALEX: REFSEQ_NEW_BLASTN [gi|28477131|ref|XM_127565.3|XP_127565]; ADIPOCYTE_EST [gi|7180617|gb|AW538200.1|AW538200]; EXPRESSION of ADIPOCYTE_EST [AW538200][0h(-0.63055587)
633	XM_134042	XP_134042	gi|20859992|ref|XP_134042.1| procollagen, type IV, alpha 1 [Mus musculus]; ANNOTATION ALEX: REFSEQ_NEW_BLASTN [gi|25070569|ref|XM_134042.2|XP_134042]; ADIPOCYTE_EST [gi|5497116|gb|AI853210.1|AI853210]; REFSEQ_NEW_BLASTN [gi|25070569|ref|XM_134042.2|XP_13
634	Mm.31972	NP_499755	ugc|Mm.31972.2|Mm.31972 753 1 613 GENE= PROTSIM=ref:NP_499755.1 Mus musculus 13 days embryo heart cDNA, RIKEN full-length enriched library, clone:D330013L20 product:hypothetical Trp-Asp (WD) repeats circular profile containing protein, full insert seque
635	4732465J15		ri|4732465J15 189..2816 ProCrest,NCBI CDS Predictor,decoder,Longest-ORF; ANNOTATION ALEX: FANTOM_BLASTN [ri|4732465J15|PX00051M08|3687]; ADIPOCYTE_EST [gi|3375819|gb|AU020235.1|AU020235]; EXPRESSION of ADIPOCYTE_EST [AU020235][0h(1.658949) 6h(0.9752024)
636	9430027K19		ri|9430027K19 160..2886 ProCrest,decoder,Longest-ORF; ANNOTATION ALEX: FANTOM_BLASTN [ri|9430027K19|PX00108I06|3759]; ADIPOCYTE_EST [gi|3375819|gb|AU020235.1|AU020235]; EXPRESSION of ADIPOCYTE_EST [AU020235][0h(1.658949) 6h(0.9752024) 12h(1.2804412) 24h(
637	9830162M14		ri|9830162M14 210..2837 ProCrest,NCBI CDS Predictor,Longest-ORF; ANNOTATION ALEX: FANTOM_BLASTN [ri|9830162M14|PX00119C13|3704]; ADIPOCYTE_EST [gi|3375819|gb|AU020235.1|AU020235]; EXPRESSION of ADIPOCYTE_EST [AU020235][0h(1.658949) 6h(0.9752024) 12h(1.28
638	C130058L07		ri|C130058L07 232..2859 ProCrest,NCBI CDS Predictor,decoder,Longest-ORF; ANNOTATION ALEX: FANTOM_BLASTN [ri|C130058L07|PX00170O06|3734]; ADIPOCYTE_EST [gi|3375819|gb|AU020235.1|AU020235]; EXPRESSION of ADIPOCYTE_EST [AU020235][0h(1.658949) 6h(0.9752024)
639	C330011A01		ri|C330011A01 <2..1816 NCBI CDS Predictor,Truncated-Longest-ORF; ANNOTATION ALEX: FANTOM_BLASTN [ri|C330011A01|PX00076E01|2685]; ADIPOCYTE_EST [gi|3375819|gb|AU020235.1|AU020235]; EXPRESSION of ADIPOCYTE_EST [AU020235][0h(1.658949) 6h(0.9752024) 12h(1.28
640	Mm.11734	NP_176303	ugc|Mm.11734.2|Mm.11734 2010 1 1569 GENE=2410043F08Rik PROTSIM=ref:NP_176303.1 RIKEN cDNA 2410043F08 gene; translated; ANNOTATION ALEX: UNIGENE_CONTIGS_BLASTN [ugc|Mm.11734.2|Mm.11734]; ADIPOCYTE_EST [gi|3377154|gb|AU021570.1|AU021570]; EXPRESSION of AD
641	Mm.136559		ugc|Mm.136559.1|Mm.136559 220 1 161 BB529556.136559 BB529556 RIKEN full-length enriched, 0 day neonate lung Mus musculus cDNA clone E030003A10 3'.; translated; ANNOTATION ALEX: UNIGENE_CONTIGS_BLASTN [ugc|Mm.136559.1|Mm.136559]; ADIPOCYTE_EST [gi|337715
642	Mm.169262		ugc|Mm.169262.1|Mm.169262 201 96 285 BB484455.169262 BB484455 RIKEN full-length enriched, 13 days embryo lung Mus musculus cDNA clone D430025L16 3'.; minus strand; translated; ANNOTATION ALEX: UNIGENE_CONTIGS_BLASTN [ugc|Mm.169262.1|Mm.169262]; ADIPOCYT
643	XM_287561	XP_287561	gi|28522832|ref|XP_287561.1| RIKEN cDNA 4930528J11 [Mus musculus]; ANNOTATION ALEX: REFSEQ_NEW_BLASTN [gi|28522831|ref|XM_287561.1|XP_287561]; ADIPOCYTE_EST [gi|3956778|gb|AU042543.1|AU042543]; REFSEQ_NEW_BLASTN [gi|28522831|ref|XM_287561.1|XP_287561]; A
644	NM_015784	NP_056599	gi|7657429|ref|NP_056599.1| osteoblast specific factor 2 (fasciclin I-like); osteoblast specific factor 2 [Mus musculus]; ANNOTATION ALEX: REFSEQ_NEW_BLASTN [gi|7657428|ref|NM_015784.1|NP_056599]; ADIPOCYTE_EST [gi|7198710|gb|AW553287.1|AW553287]; EXPRES
645	ENSMUSG00000018076	ENSMUSP00000040862	ENSMUSP00000040862; ANNOTATION ALEX: ENSEMBL_GENOME_BLASTN [ENSMUSG00000018076|ENSMUSP00000040862]; ADIPOCYTE_EST [gi|2519819|gb|C79489.1|C79489], aligns to intronic sequence, ENSMUSP similar to: Thyroid hormone receptor-associated protein complex 240 kD
646	Mm.40661		ugc|Mm.40661.1|Mm.40661 135 722 781 GENE=9030412M04Rik PROTSIM= RIKEN cDNA 9030412M04 gene; translated; ANNOTATION ALEX: UNIGENE_CONTIGS_BLASTN [ugc|Mm.40661.1|Mm.40661]; ADIPOCYTE_EST [gi|5496575|gb|AI852669.1|AI852669]; EXPRESSION of ADIPOCYTE_EST [AI
647	Mm.229395	NP_081764	ugc|Mm.229395.1|Mm.229395 114 523 617 GENE= PROTSIM=ref:NP_081764.1 ESTs, Moderately similar to RIKEN cDNA 5730493B19 [Mus musculus] [M.musculus]; translated; ANNOTATION ALEX: UNIGENE [ugc|Mm.229395.1|Mm.229395]; ADIPOCYTE_EST [gi|7181112|gb|AW538695.1
648	XM_131205	XP_131205	gi|20878745|ref|XP_131205.1| dimethylarginine dimethylaminohydrolase 1 [Mus musculus]; ANNOTATION ALEX: REFSEQ_NEW_BLASTN [gi|28494087|ref|XM_131205.3|XP_131205]; ADIPOCYTE_EST [gi|5490567|gb|AI846661.1|AI846661]; EXPRESSION of ADIPOCYTE_EST [AI846661][0
649	XM_203275	XP_203275	gi|25024243|ref|XP_203275.1| similar to nuclear protein 95 [Mus musculus]; ANNOTATION ALEX: REFSEQ_NEW_BLASTN [gi|25024242|ref|XM_203275.1|XP_203275]; ADIPOCYTE_EST [gi|7179057|gb|AW536640.1|AW536640]; EXPRESSION of ADIPOCYTE_EST [AW536640][0h(-2.1618097
650	NM_010931	NP_035061	gi|6754878|ref|NP_035061.1| nuclear protein 95 [Mus musculus]; ANNOTATION ALEX: REFSEQ_NEW_BLASTN [gi|6754877|ref|NM_010931.1|NP_035061]; ADIPOCYTE_EST [gi|7179057|gb|AW536640.1|AW536640]; EXPRESSION of ADIPOCYTE_EST [AW536640][0h(-2.1618097) 6h(-2.31662
651	XM_125438	XP_125438	gi|20985171|ref|XP_125438.1| similar to nuclear protein 95 [Mus musculus]; ANNOTATION ALEX: REFSEQ_NEW_BLASTN [gi|20985170|ref|XM_125438.1|XP_125438]; ADIPOCYTE_EST [gi|7179057|gb|AW536640.1|AW536640]; EXPRESSION of ADIPOCYTE_EST [AW536640][0h(-2.1618097
652	XM_355470	XP_355470	gi|38078072|ref|XP_355470.1| PREDICTED: similar to PPM2C protein [Mus musculus];EST[AW557980];EST[AI852806]
653		Q9DAX2	gi|45477165|sp|Q9DAX2|LPP2_MOUSE Lipid phosphate phosphohydrolase 2 (Phosphatidic acid phosphatase 2c) (Phosphatidate phosphohydrolase type 2c)(PAP2c) (PAP-2c) (PAP2-gamma) (PAP2-G);
654	NM_007393	NP_031419	gi|6671509|ref|NP_031419.1| actin, beta, cytoplasmic [Mus musculus];EST[AI838591]
655	NM_177420	NP_803155	gi|54292132|ref|NP_803155.1| phosphoserine aminotransferase 1 [Mus musculus];EST[AI839009]
656	NM_009609	NP_033739	gi|6752954|ref|NP_033739.1| actin, gamma, cytoplasmic 1 [Mus musculus];EST[AW546793]
657	XM_619533	XP_619533	gi|63723778|ref|XP_619533.1| PREDICTED: leucyl-tRNA synthetase [Mus musculus];EST[AW536573];EST[BE282455]
658	XM_622418	XP_622418	gi|63562089|ref|XP_622418.1| PREDICTED: hypothetical protein XP_622418 [Mus musculus];EST[AI854187]
659	NM_007569	NP_031595	gi|40363261|ref|NP_031595.1| B-cell translocation gene 1, anti-proliferative [Mus musculus];EST[AI848411]
