# Supplementary material for: Molecular processes during fat cell development revealed by gene expression profiling and functional annotation
Source: Genome Biol. 2005 Dec 19;6(13):R108. doi: 10.1186/gb-2005-6-13-r108 (PMC1414107; doi:10.1186/gb-2005-6-13-r108)
Supplement: Additional data file 10 — A table including statistical analysis of independent experiments [file gb-2005-6-13-r108-S10.xls]

## Sheet: QC
Correlation study
	t0=0h	Rep 1	Rep 2	Rep 3		t1=6h	Rep 1	Rep 2	Rep 3		t2=12h	Rep 1	Rep 2	Rep 3		t3=24h	Rep 1	Rep 2	Rep 3
	Rep 1	1	0.881387	0.789008		Rep 1	1	0.866156	0.856112		Rep 1	1	0.727034	0.76172		Rep 1	1	0.849402	0.776879
	Rep 2	0.881387	1	0.835412		Rep 2	0.866156	1	0.943003		Rep 2	0.727034	1	0.849333		Rep 2	0.849402	1	0.907524
	Rep 3	0.789008	0.835412	1		Rep 3	0.856112	0.943003	1		Rep 3	0.76172	0.849333	1		Rep 3	0.776879	0.907524	1
	t4=48h	Rep 1	Rep 2	Rep 3		t5=3d	Rep 1	Rep 2	Rep 3		t6=7d	Rep 1	Rep 2	Rep 3		t7*=14d	Rep 1	Rep 2	Rep 3	* 3rd replicate all NaN
	Rep 1	1	0.90953	0.874127		Rep 1	1	0.909781	0.85547		Rep 1	1	0.964485	0.939115		Rep 1	1	0.965313	NaN
	Rep 2	0.90953	1	0.938077		Rep 2	0.909781	1	0.954864		Rep 2	0.964485	1	0.952252		Rep 2	0.965313	1	NaN
	Rep 3	0.874127	0.938077	1		Rep 3	0.85547	0.954864	1		Rep 3	0.939115	0.952252	1		Rep 3	NaN	NaN	NaN
CV study
	t0=0h	t1=6h	t2=12h	t3=24h	t4=48h	t5=3d	t6=7d	t7=14d
	0.27031	0.180045	0.155164	0.256264	0.132918	0.261586	0.208415	0.113709
