# Supplementary material for: Molecular processes during fat cell development revealed by gene expression profiling and functional annotation
Source: Genome Biol. 2005 Dec 19;6(13):R108. doi: 10.1186/gb-2005-6-13-r108 (PMC1414107; doi:10.1186/gb-2005-6-13-r108)
Supplement: Additional data file 12 — A table including expression levels from the present study and GeneAtlas [file gb-2005-6-13-r108-S12.xls]

## Sheet: selected tissues
RefSeq	Name	0h	6h	12h	24h	2d	3d	7d	14d	adipose tissue	brown fat	skeletal muscle	heart	liver	bone	bone marrow	hypothalamus	adrenal gland	embryo day 10.5	blastocysts	epidermis	spleen	thymus	pancreas
NM_007532	branched chain aminotransferase 1, cytosolic (Bcat1)	-2.7	-0.2	-0.7	-2.7	-3.4	-4	-3.6	-3.4	-0.557653	-0.664043	-0.658294	-0.686946	-0.728173	-0.434354	-0.662763	1.36573	-0.512296	1.52874	1.4235	-0.408656	0.0810926	-0.67884	0.251102
NM_178748	expressed sequence AU040377 (AU040377)	-2.6	-0.1	-0.6	-2.4	-3.1	-3.3	-3.2	-3.1	-0.342901	0.275491	-0.363901	0.509798	0.78789	-0.285008	0.109183	0.67814	0.101543	-0.608439	-1.37239	0.496266	-0.568076	0.158618	0.542895
NM_007472	aquaporin 1 (Aqp1)	-2.6	-0.7	-0.2	-1.6	-2.4	-2.2	-3.3	-4.4	2.0021	1.43672	2.50482	1.99435	0.979138	2.43184	2.50003	-1.88562	0.477469	-1.47941	-2.10909	0.880344	0.154429	-0.591166	-0.594277
NM_013470	annexin A3 (Anxa3)	-2.1	-0.4	0	-2	-2.5	-2.3	-3	-3.2	1.58715	0.123478	0.344712	0.658656	-0.252138	2.0731	0.569786	-0.581021	0.244372	-0.313169	1.47339	0.670512	0.141819	-0.354138	-0.243436
NM_023785	chemokine (C-X-C motif) ligand 7 (Cxcl7)	-1.1	-1	-0.5	-1.9	-2.6	-2	-2.7	-2.9	-0.327011	1.08856	0.383836	1.02057	0.0725622	6.66203	5.36553	0.0433174	-0.115266	0.943518	0.225771	-0.0934477	3.92354	-0.234565	0.398024
NM_008536	transmembrane 4 superfamily member 1 (Tm4sf1)	-1.6	-0.3	-1.1	-1.6	-2.2	-2	-2.2	-2.8	0.0794345	0	0.154723	-0.142958	-0.569491	0.0231453	0.13361	-0.0514596	-0.0514596	0.0193135	-0.0156391	-0.0964835	0.0904335	-0.155897	0.316474
NM_008444	kinesin family member 3B (Kif3b)	-1.4	-1.8	-1.6	-2.7	-2.8	-2.4	-2.7	-3.1	-0.0212533	-2.93272	-3.65554	-0.78534	-0.951794	-0.897035	-1.01874	0.340057	0.0776106	0.0820139	-2.05889	-0.937462	-0.450848	0.118767	-1.7083
NM_009932	procollagen, type IV, alpha 2 (Col4a2)	0.1	2.3	2.6	1.6	1.9	1.7	1.4	0.9	1.68184	0.969411	0.81735	1.06709	-0.733715	0.143956	-0.671078	-0.293044	1.08858	0.464891	0.456648	0.739121	-0.309775	-0.393899	-0.659428
NM_008597	matrix gamma-carboxyglutamate (gla) protein (Mglap)	0.4	1.8	1.7	1.7	1.6	2.6	1.6	0.8	0.30502	-0.154091	0.679966	3.11524	-1.08415	1.71501	-0.546067	-0.111499	2.6721	-3.06347	-2.33644	-0.269809	-1.73408	0.312133	-1.48012
NM_007796	cytotoxic T lymphocyte-associated protein 2 alpha (Ctla2a)	-0.6	3.3	3.3	1.9	1.6	1.2	0.1	-0.1	2.09787	-0.645415	1.13382	1.29234	1.22861	2.41133	2.07143	-1.78878	1.0935	-1.41192	-1.74634	1.24973	2.52884	-0.810474	1.66378
NM_146217	alanyl-tRNA synthetase (Aars)	0	1.4	2.5	1.2	1.8	2.1	0.3	-0.5	-0.266491	0.180276	-0.578146	-0.611455	-0.759435	0.258913	0.241782	-0.235961	-0.531661	0.86936	-1.04134	0	-0.930273	-0.0639669	-1.64743
NM_177263	zinc fingers and homeoboxes 3 (Zhx3)	0.7	1.3	1.9	2	2.4	2.6	1.3	1.2	0.351773	-3.16646	-0.107125	-1.99876	0.718928	-0.616374	-3.45326	0.58521	0.719529	-0.761603	-0.805932	0.382677	0.235876	-0.103662	1.36433
NM_009931	procollagen, type IV, alpha 1 (Col4a1)	0	2.5	2.7	1.6	2.1	1.7	1.1	0.8	2.4579	1.38681	0.790101	1.19236	-0.834493	0.404298	-1.0543	-0.936902	1.85995	0.899919	1.4819	0.909091	-0.129514	-0.921013	-0.278159
NM_133670	sulfotransferase family 1A, phenol-preferring, member 1 (Sult1a1)	-0.1	1	1.4	1.9	2.3	2.8	1.2	1.1	2.96454	1.58754	0.896209	1.39246	3.47776	0	0.907174	-0.129454	1.13228	-0.381641	-1.08887	0.576644	0.205166	-0.255105	0.357892
NM_134024	tubulin, gamma 1 (Tubg1)	0.8	5.4	4.3	3.3	4.2	3.6	2	1.3	0.202186	0.14277	0.11925	-0.511975	-0.0414566	0.0601981	-0.327002	0.521664	0.0661148	0.372874	-0.183988	-0.629249	-0.374739	0.685223	-0.756906
NM_008610	matrix metalloproteinase 2 (Mmp2)	1.6	1.7	2.1	1.8	2.6	2.3	1.2	2	1.04532	-0.433963	0	0.400391	-0.161201	1.61181	-0.889512	-0.537036	-0.451528	0.33231	-1.99744	1.89446	-0.317325	-0.0332263	0.115218
NM_009384	T-cell lymphoma invasion and metastasis 1 (Tiam1)	-0.2	2	2.4	2.2	2.5	2	0.2	0.3	-0.424824	-0.473573	-0.377454	-0.577296	-1.19305	0.422334	-0.138165	0.317325	0.702536	-0.0732438	0.360971	1.60776	-0.923852	0.51837	-2.53668
NM_009714	asialoglycoprotein receptor 1 (Asgr1)	-0.3	3.5	3.3	2.9	3.4	2.8	0.3	-0.4	-0.530515	0.917856	-0.313158	-0.24742	6.73599	-1.0136	-0.218788	-0.644364	0.479227	1.1244	-0.151101	-0.181475	1.21697	-1.57418	3.56543
NM_009899	chloride channel calcium activated 1 (Clca1)	0	1.3	1.9	2.1	2.5	2.6	-0.5	-0.9	0.561533	0.882734	-1.86201	1.00802	0.575996	1.80505	2.00669	-1.18882	0.142857	0.942558	-1.59573	1.45014	2.3527	-0.587647	1.13311
NM_010444	nuclear receptor subfamily 4, group A, member 1 (Nr4a1)	1.9	3	1.4	1.2	2.2	1.7	0.7	1	-0.249344	1.45436	2.23059	0.75519	-0.569958	-0.326426	0.689872	-0.00254952	2.98467	-0.160804	-0.194159	0.0805616	-0.119729	0.663621	-0.0367975
NM_011723		0.1	2.6	2.5	2.5	2.8	2.7	0.2	0.1	3.12598	1.89371	1.2823	2.37399	2.4262	2.1158	1.36105	-1.4141	3.06504	-2.09292	-2.36619	2.02111	-2.57655	0.294101	-2.01129
NM_016693		-0.4	2.7	2.3	1.4	1.8	1.7	-0.4	-0.5	1.18831	-0.329771	0.0847126	0.604802	-0.520123	0.403979	0.121633	-0.367362	0.737054	-0.484546	-0.274359	0.93626	0.366531	-0.326452	-0.177989
NM_019521	growth arrest specific 6 (Gas6)	0.2	1.5	2.6	2.3	2.3	2.4	0.6	0.3	1.52338	-0.99267	0.322257	0.236038	-1.48681	0.542706	0.314075	-0.392941	1.19624	-2.0415	-2.18226	1.32576	-0.641103	0.472742	0.185332
NM_007796	cytotoxic T lymphocyte-associated protein 2 alpha (Ctla2a)	-0.6	3.3	3.3	1.9	1.6	1.2	0.1	-0.1	-0.285492	0.765977	0.436551	0.470042	0.773542	0.537251	0.731438	-0.47415	-0.397589	0.319418	-0.0943758	0.0517251	0.850661	-0.187995	1.23868
NM_133753	RIKEN cDNA 1300002F13 gene (1300002F13Rik)	0.7	5.2	3.8	3.1	4	3.5	1.9	1.3	0.528954	-0.726993	0.331669	-0.19187	4.32459	-0.274064	-0.976871	-0.466957	0.308257	-0.752056	2.66648	0.855677	-0.523911	-0.561833	-0.368422
NM_133955	ras homolog gene family, member U (Rhou)	1.7	2.6	2.3	3.2	3	2.9	1.8	1.4	0.115213	-0.414808	-0.127845	-0.956669	0.552174	0	-1.26937	-0.139154	-0.0237351	0.0863708	-0.253512	0.455114	-0.599295	-0.99417	-0.0328472
NM_010286	delta sleep inducing peptide, immunoreactor (Dsip1)	-0.2	1.5	1.9	1.8	2.1	1.7	0.2	0.4	0.668862	-0.285522	0.672116	0.386427	0.195886	-0.221084	0.261734	0.182717	0.0896898	-1.04414	-1.91727	0.365574	0.0509451	0.199033	-0.835238
NM_007796	cytotoxic T lymphocyte-associated protein 2 alpha (Ctla2a)	-0.6	3.3	3.3	1.9	1.6	1.2	0.1	-0.1	1.65247	-1.69646	1.61793	1.29608	-0.590046	2.43957	3.61442	-3.29085	0.712693	-3.68553	-2.89966	0.948839	2.21856	-0.781133	-2.42717
NM_019819	dual specificity phosphatase 14 (Dusp14)	-0.7	1.3	2	1.3	1.6	1.1	-0.6	-0.5	-0.539855	-0.0441051	0.0870012	-0.90668	-1.41242	-0.0818688	-0.0703473	0.0795946	0.126301	-0.663128	3.05344	0.908907	-1.1973	-0.892044	-2.44868
NM_009025	RAS p21 protein activator 3 (Rasa3)	-0.2	1.7	2	1.3	1.6	1.5	0.4	0.3	1.9403	-0.789867	0	-0.509555	-1.60725	1.54418	1.84268	0.237395	0.0523238	-1.15293	-3.33371	0.416796	1.47582	0.505159	-3.53652
NM_177263	zinc fingers and homeoboxes 3 (Zhx3)	0.7	1.3	1.9	2	2.4	2.6	1.3	1.2	0.273096	-1.4879	-0.466813	-0.03808	1.01257	-0.125327	0.30432	-0.204554	0.202219	0.0828361	0.243552	-0.198748	0.126138	-0.554712	-1.30354
NM_007830	diazepam binding inhibitor (Dbi)	-1.1	-1.2	-1.1	-0.4	0	0.5	1.5	1.8	1.22274	1.22741	-0.109658	-0.333327	0.408066	-0.194004	-0.410833	0.0819338	0.457069	-0.137958	-0.212961	0.140146	-0.221707	-0.38077	-0.158404
NM_054077	proline arginine-rich end leucine-rich repeat (Prelp)	0.5	-0.5	-1.2	-1.4	-1	0.4	1.5	1.9	2.68625	2.59519	0.943173	0.629986	0.646831	0.516889	-0.495105	-0.0774303	0.710454	-4.58356	-2.24711	1.00654	-0.317136	-0.671065	-1.11497
NM_011528	transaldolase 1 (Taldo1)	-1.4	-1	-0.5	-0.2	0.1	0.4	1.2	1.3	1.22411	1.95527	-0.642716	-0.849823	-0.0696727	1.06382	0.795331	-0.743306	1.44875	-0.937432	1.89188	0	0.394941	0.240927	-0.804588
NM_178111	tumor protein p53 inducible nuclear protein 2 (Trp53inp2)	-0.2	-1	-1.2	-1.2	-0.4	0.7	1.5	1.8	0.95675	1.43156	2.30831	2.41907	0.788554	-0.285692	-0.252002	-0.215226	1.22372	-1.47457	-0.701089	0.194509	-1.20985	-1.20347	-1.99042
NM_026439	RIKEN cDNA 2610001E17 gene (2610001E17Rik)	0.5	-0.1	-0.9	-1.4	-1.2	0.5	1.9	2.1	5.12232	2.2431	2.19303	2.47759	-0.0580103	2.26417	-0.712786	-0.444221	1.92687	-0.087751	-0.622482	3.39044	0.686614	-0.0535378	0.504054
NM_145526	purinergic receptor P2X, ligand-gated ion channel, 3 (P2rx3)	0	-0.3	-1	-1.6	-1.7	-1.2	0.5	1.3	-0.166796	0.988859	-0.408608	0.311725	1.05583	0.235324	1.0627	-0.249495	-0.392541	0.481842	1.65825	0.543072	0.772048	-2.5545	0.383734
NM_007856	7-dehydrocholesterol reductase (Dhcr7)	-1.5	-1.2	-1	-1.6	-0.8	-0.3	0.5	0.7	-0.558967	-0.540127	-1.10632	-1.14071	1.38689	-0.840149	-0.531676	0.401862	3.17529	0.82734	0.322511	1.19973	-0.809178	0.194223	-1.49254
NM_008615	malic enzyme, supernatant (Mod1)	-0.9	-0.9	-0.5	-1.3	-1.2	-0.3	1.6	1.7	3.07403	2.9609	2.28545	0.881679	1.24317	-0.97271	-1.35705	-0.0237334	3.74658	-2.28475	0.585776	1.46699	-3.99756	-0.612157	-5.62205
NM_010358	glutathione S-transferase, mu 1 (Gstm1)	-0.6	-1.2	-1.3	-1.3	-1.1	-0.6	-0.1	0.2	0.859497	0.36152	0.719046	0.742098	3.30873	0.0526859	-0.304859	0.36435	1.51538	-1.14247	-1.9633	-0.410914	-1.33297	-1.05525	-1.5639
NM_011406	solute carrier family 8 (sodium/calcium exchanger), member 1 (Slc8a1)	0.6	-1.8	-1.1	-0.8	-1.7	-0.6	0.4	1.1	-0.697615	-0.0882865	0.120031	0.242764	0.0517614	0.168509	-0.513319	-0.271491	-0.392235	0.326226	-0.406717	0.337566	0.498231	0.00984779	0.0904307
NM_016741	scavenger receptor class B, member 1 (Scarb1)	-1.4	-1.4	-1.4	-1.2	-1.1	0.2	0.5	-0.1	1.92962	0.968161	-0.00949468	-0.275291	2.41506	1.47445	0.869268	0.128546	5.72975	-0.46135	0	1.14649	-0.910485	-0.0898715	-1.84337
NM_145491	ras homolog gene family, member Q (Rhoq)	-0.3	-1.2	-1.6	-1.7	-1.2	-0.4	-0.2	0.1	1.39138	0.813686	2.90067	1.42692	-1.37046	0.433181	0.439966	-0.243437	1.04406	-0.321608	-2.51372	0.145711	-0.627546	-1.11093	-0.825621
NM_153150	solute carrier family 25 (mitochondrial carrier, citrate transporter), member 1 (Slc25a1)	-1.3	-1.6	-1.1	-1.8	-0.8	-0.4	0.7	1.1	1.65691	1.91604	-0.166332	-0.88078	0.980003	-0.492682	-0.793454	-0.245321	1.09709	0.261912	-0.734863	0.377961	-0.0996258	-0.40595	0.525204
NM_007830	diazepam binding inhibitor (Dbi)	-1.1	-1.2	-1.1	-0.4	0	0.5	1.5	1.8	2.72755	2.61556	0.333836	-0.0573008	2.34089	-0.665724	-1.51991	0.883985	1.60263	-0.588244	-0.228233	0.535433	-1.48124	-0.786521	-2.04969
NM_011584	nuclear receptor subfamily 1, group D, member 2 (Nr1d2)	0.2	-1.4	-1.9	-1.3	-1.3	-0.7	0.7	0	1.04399	-0.879613	0.811768	0.847596	0.225226	-0.74045	-1.79554	0.735702	1.44141	-3.1464	-2.47936	-0.46594	-2.11367	-0.541412	-1.57866
NM_011406	solute carrier family 8 (sodium/calcium exchanger), member 1 (Slc8a1)	0.6	-1.8	-1.1	-0.8	-1.7	-0.6	0.4	1.1	-0.417877	0.526335	0.775389	1.1704	-0.430727	0.645387	1.10711	-0.201793	-1.1407	-0.17392	0.304804	0.0655174	1.80887	-0.264312	2.72639
NM_010476	hydroxysteroid (17-beta) dehydrogenase 7 (Hsd17b7)	-2.2	-1.1	-1	-2.2	-1.6	-1.2	-0.4	0.2	-0.876367	-2.85434	-0.701952	0.0458481	1.71543	-0.829482	-0.00320401	-1.08609	0.74703	0.310145	-0.854341	1.25757	-3.43545	-1.93907	-3.04075
NM_010941	NAD(P) dependent steroid dehydrogenase-like (Nsdhl)	-2.3	-2.5	-2.2	-2.3	-1.9	-1.3	-0.6	-0.2	0.425455	0.401284	-1.13775	-1.38945	1.65111	-0.279332	-0.924556	0.237077	0.203182	0.831965	0.468147	0.324594	-0.989992	-0.22253	-1.55501
NM_133774	StAR-related lipid transfer (START) domain containing 4 (Stard4)	-2.4	-3	-2.1	-1.9	-2	-1.8	-1.3	-1.5	-1.33892	-1.427	-1.2056	-1.43927	2.42966	0.158258	-0.664752	0.206343	-0.249329	-0.0239063	0.165516	0.230074	-0.201488	-0.595884	-2.52641
NM_009270	squalene epoxidase (Sqle)	-2.3	-2.3	-1.9	-2.6	-2.1	-1.2	-0.6	-0.2	-0.922576	-0.959527	-1.52477	-1.3805	0.289917	-0.841863	-0.658953	0.141319	-0.4612	0.571678	0.0571801	0.294648	-1.14187	-0.364732	-1.03619
NM_025436	sterol-C4-methyl oxidase-like (Sc4mol)	-2.5	-3.5	-3.2	-3.4	-2.4	-2	-0.8	-0.2	-1.03556	-2.17932	-2.41963	-3.37012	1.83297	-1.29292	-2.24249	0.718183	1.35075	0.210282	0.0383099	1.41963	-1.45168	-1.63501	-3.17501
NM_020010	cytochrome P450, family 51 (Cyp51)	-2	-2.4	-2.1	-2.5	-1.8	-1.2	-0.8	-0.5	-0.629456	-1.08239	-1.67228	-0.705963	0.909287	-0.873406	-2.92646	0.443624	0.0768414	0.725663	-0.540674	0.670216	-1.40925	-0.02872	-2.77182
NM_172769	sterol-C5-desaturase (fungal ERG3, delta-5-desaturase) homolog (S cerevisae) (Sc5d)	-1.9	-3	-2.3	-2.6	-2.1	-1.6	-0.9	-0.2	0.387936	0.838593	-0.284065	-1.15721	2.78846	-0.883887	-0.282542	0.405808	0.0890671	-0.736048	-1.89828	-0.344763	-0.900147	-0.247646	-1.24171
NM_153526	insulin induced gene 1 (Insig1)	-1.8	-2.8	-2.6	-2.6	-1.4	-0.7	0.7	1.5	0.70711	1.02463	-0.629652	-0.661108	0.912475	-0.683158	-1.13222	0.320434	0.465997	0.027415	-0.281289	-0.179464	-0.445252	-0.616313	0.00139314
NM_010738	lymphocyte antigen 6 complex, locus A (Ly6a)	-1.9	-1.6	-0.5	-0.3	-1.8	-2	-2.3	-2.8	2.31115	0.681717	1.06176	1.12282	-0.911031	-0.638984	-0.716606	-1.00695	0.842935	-2.37677	-1.0557	1.65687	0.933482	0.471494	-1.11924
NM_026507	RIKEN cDNA 2310031L18 gene (2310031L18Rik)	-1.9	-2.1	-0.8	0.6	-1.8	-1.7	-1.2	-2.2	-0.687086	-0.791221	-1.28213	-0.886444	-0.655289	1.46381	2.11701	-0.436833	0.173065	1.97968	2.67096	0.517399	-0.256062	1.73096	-1.62546
NM_015786	histone 1, H1c (Hist1h1c)	-1.4	-2.7	-1.7	0.5	-1	-1	-0.9	-1.2	0.172288	0.268755	1.80147	0.763318	-0.524079	0.796129	0.632902	-0.354219	0.59253	-1.75206	-0.673951	0	-0.348162	-0.673559	-0.364302
NM_019413	roundabout homolog 1 (Drosophila) (Robo1)	-2.1	-1.4	-1	0.6	-1.6	-1.5	-1.6	-2.1	-1.66724	-1.83163	-2.08475	-1.07982	-0.919956	-0.00388762	-1.7484	1.09503	2.91092	1.1138	-1.80969	0.970188	-1.9288	-0.537607	-3.00155
NM_009772	budding uninhibited by benzimidazoles 1 homolog (S cerevisiae) (Bub1)	-2.1	-2.3	-1.5	0.6	-1.9	-1.5	-1.7	-3	-0.0960467	0.00974798	-0.449684	1.40461	-0.0804498	3.35576	2.64405	-0.176665	-0.829532	4.35767	2.28628	-0.74514	0.0900496	4.17101	0.580064
NM_009689	baculoviral IAP repeat-containing 5 (Birc5)	-2.9	-3.1	-2.1	0.9	-2.3	-2.2	-2	-3.6	-0.352604	-0.711787	-0.568108	0.765556	-0.412488	3.44645	3.33199	-0.649267	-0.453837	3.435	3.36095	0.20241	1.5225	3.49696	0.13959
NM_028760	RIKEN cDNA 1200008O12 gene (1200008O12Rik)	-2.8	-3.3	-1.9	0.5	-2.8	-2.2	-2	-3.4	0	-0.53779	-0.761984	-0.220189	-0.521084	2.00557	1.23169	-0.994224	-0.174687	1.53248	2.33624	0.743235	0.289657	2.47282	-0.725984
NM_028109		-2.5	-2.6	-1.9	0.5	-2.1	-2.1	-2	-3	-0.371027	-1.01333	-0.039897	0.571016	-0.504866	2.80212	2.5312	-1.05265	-0.435157	3.01824	3.00051	0.183234	0.186455	3.02686	-1.90998
NM_007681	centromere autoantigen A (Cenpa)	-2.7	-2.6	-2.4	0.8	-2.5	-2.1	-2.2	-3.5	-0.272796	0.640533	-0.408756	0.640288	-0.238184	1.79748	1.38985	-0.49538	-0.298138	1.37926	0.733757	0.053734	0.508648	1.60548	-0.0655617
NM_009387	thymidine kinase 1 (Tk1)	-2.4	-2.2	-1	0.6	-1.7	-1.7	-1.5	-3	-1.80811	-1.83108	0.362403	-0.951758	0.516624	2.22728	2.45542	-1.05718	-1.90227	1.95332	2.83778	0.395128	-0.0308637	2.12243	0.297494
NM_009387	thymidine kinase 1 (Tk1)	-2.4	-2.2	-1	0.6	-1.7	-1.7	-1.5	-3	-0.607447	-0.302232	-0.599913	-0.51245	3.02214	4.74124	4.71731	-1.30223	-1.09741	5.24453	5.96559	-0.345672	0.519028	5.30108	0.185812
NM_010715	ligase I, DNA, ATP-dependent (Lig1)	-1.9	-2.2	-0.6	0.5	-1.7	-1.5	-1.4	-2.5	-0.233445	-0.468237	-0.500466	-0.188151	-0.114783	1.16109	1.35879	0.0838417	-0.108336	1.49673	1.54295	0.0208061	0.334448	1.14405	-0.362035
NM_010721	lamin B1 (Lmnb1)	-1.9	-1.6	-0.3	0.4	-2	-2	-2.2	-3	0.134326	-0.77327	-0.404192	0.814577	-0.27559	2.13529	1.48027	-0.488584	-0.768466	2.64975	0.685724	-1.3725	-0.364865	2.32018	-0.901516
NM_011131	polymerase (DNA directed), delta 1, catalytic subunit (Pold1)	-1.9	-2	0.3	0.4	-1.4	-1.5	-1.8	-2.8	0.315348	-0.608092	0.554582	0.239365	-0.798934	0.75275	1.22798	-0.687985	-0.472356	1.59206	0.837228	0.265847	-0.267823	1.34801	-0.978804
NM_011369		-2.4	-3.1	-1.8	0.6	-2.4	-1.9	-1.7	-2.9	-0.361058	-1.25149	-2.05453	0.37834	-0.26348	2.72122	1.78844	-0.558723	-0.909262	2.46146	3.05423	0.667301	0.452319	2.98431	-0.790727
NM_013726		-2.1	-2	-1.4	-0.4	-2.3	-2.3	-2.1	-3.1	0	-0.797825	-0.573446	-0.725449	-0.60692	2.69592	2.53289	-3.30601	-0.312619	2.9019	2.90131	0.598537	1.30799	2.9523	-1.34163
NM_013882		-1.7	-1.5	-1.2	-0.3	-1.6	-1.5	-1.5	-2.6	0.088956	-0.025206	0.794541	0.0134547	0.678789	0.915006	-0.10887	-1.59854	-0.0440869	1.0822	1.70227	-0.757732	0.089726	1.17202	-0.60663
NM_016692	inner centromere protein (Incenp)	-2.1	-1.9	-1	1	-1	-1.6	-1.3	-2.5	-0.553377	-0.661113	-1.04475	-0.145773	-3.07679	2.06993	2.18525	-0.69605	-0.551006	2.1791	1.6441	-0.0653251	0.609412	2.69124	0
NM_020043		-2	-1.8	-1	0.8	-1.7	-1.5	-1.2	-2.5	-0.702045	-0.157756	0.596176	0.179499	-1.44921	-0.0082977	-0.265671	0.765853	0.729856	0.359659	-0.415713	0.0941222	-0.21403	0.0351955	0.578419
NM_023294	kinetochore associated 2 (Kntc2)	-2.8	-3.2	-2	0.6	-2.7	-2.6	-2.4	-3.7	0.0183785	1.80735	-0.135655	0.174029	-0.612977	3.64386	2.70895	-0.504043	-0.504043	1.76445	4.1208	-0.825971	0	4.63495	0.736966
NM_025415	CDC28 protein kinase regulatory subunit 2 (Cks2)	-2.4	-2.3	-1.3	0.5	-2.2	-1.9	-1.8	-2.8	-1.43722	-3.7684	-2.52169	-0.697124	0.2529	3.00777	2.19006	-3.40531	-0.866153	2.45254	1.83089	0	1.23768	2.64628	-2.0185
NM_025928	polyamine-modulated factor 1 (Pmf1)	-2.1	-2.2	-1.3	-0.1	-1.9	-1.3	-0.8	-1.4	0.166141	-2.14134	0.0501373	-0.721811	-0.319981	0.108155	0.395149	0	-0.166563	0.836416	0.348606	0.519242	0.0179569	0.0273738	0.571436
NM_026515	RIKEN cDNA 2810417H13 gene (2810417H13Rik)	-2.3	-2.1	-1.1	0.4	-2.3	-1.9	-1.7	-3.3	-0.0297095	0.145271	-0.239985	0.499465	-0.771501	1.63725	1.1286	-0.447591	-0.575374	2.65885	-0.784574	0.193053	0.695572	2.88214	-0.501049
NM_028390	anillin, actin binding protein (scraps homolog, Drosophila) (Anln)	-2.7	-3.1	-2.4	0.3	-3.2	-2.6	-2.4	-3.1	-0.282471	0.215386	0.0391352	-0.211852	-1.01062	0.845203	0.654659	0.141185	-0.824259	0.847776	1.58276	0.155899	-0.592586	0.624098	-0.179295
NM_010655	karyopherin (importin) alpha 2 (Kpna2)	-2.5	-1.1	-0.8	0.9	-1.8	-1.7	-1.5	-2.3	-0.212689	-1.77584	-0.806001	0.430764	0.186256	1.57642	0.961567	-0.689352	-0.365754	1.90718	1.81013	-0.217885	-0.244707	1.95374	-1.86142
NM_011234	RAD51 homolog (S cerevisiae) (Rad51)	-2.2	-2.5	-0.6	0.3	-2	-1.8	-1.6	-2.6	-1.1037	-0.183712	-1.12309	0	-0.991067	1.4759	1.74701	-0.394279	-0.510738	2.76821	3.62231	-0.151837	0.213404	2.39118	0.144817
NM_010790	maternal embryonic leucine zipper kinase (Melk)	-2.5	-2.9	-1.3	0.6	-2.5	-2.1	-1.9	-3.3	-0.708769	0.366782	0	-0.466568	-0.872888	4.21611	4.01886	-1.1394	-0.890376	5.13713	6.6083	0.911944	2.21355	4.32477	3.08299
NM_008252		-2.3	-2.7	-1.6	0.4	-2.1	-2.2	-2.2	-3.4	0	-2.09304	-0.367412	0.254397	-1.39133	3.21327	2.84339	-1.36315	-1.15188	2.91413	2.15547	0.163578	1.67737	3.57594	-2.58129
NM_011524		-1.9	-2.3	-1.6	0.5	-1.8	-1.7	-1.5	-2.6	-0.00696619	-1.55607	0.443423	-1.66865	-0.894177	1.60292	1.89759	-1.09033	-1.16628	2.39205	3.70007	0.330243	0.233666	2.07201	0.477263
NM_007659	cell division cycle 2 homolog A (S pombe) (Cdc2a)	-2.5	-2.5	-1	1	-2.1	-1.9	-1.4	-2.7	0.100749	-0.0117772	-0.205704	0.0024247	-1.03562	-0.0162696	-0.646943	0.0656243	0.298523	0.15261	-1.31769	-0.0298316	0.400097	0.0760214	0.548786
NM_007634	cyclin F (Ccnf)	-2.1	-1.6	-1.1	0.4	-1.7	-1.7	-1.7	-2.4	-0.231205	0.313023	0	0.426781	0.420576	-0.3254	0.401798	-0.328881	-0.378512	0.0274807	1.34067	0.0597812	0.754065	-0.211796	1.2409
NM_011351	sema domain, transmembrane domain (TM), and cytoplasmic domain, (semaphorin) 6C (Sema6c)	-2.3	-2.7	-1.7	0.6	-1.8	-1.9	-1.3	-2	-0.203596	-0.507004	1.01384	-0.313548	-0.369554	-0.329366	-0.705897	0.0978745	-0.163532	0.49609	-0.0736511	0.14518	-0.190749	-0.31458	0.0310004
NM_025674	transcription factor 19 (Tcf19)	-2.1	-2.7	0.3	0.8	-1.7	-1.7	-1	-2.7	0.0287412	-0.31234	-0.692137	-0.319343	0.0545395	0.882609	0.91388	-0.66548	-0.117635	1.02664	-0.534872	-0.0736335	0.506585	1.31521	-0.555229
NM_011234	RAD51 homolog (S cerevisiae) (Rad51)	-2.2	-2.5	-0.6	0.3	-2	-1.8	-1.6	-2.6	-0.625255	0.938599	-0.21494	0.253494	-0.476084	0.424178	1.15261	0.4043	0.436276	0.250071	0.542223	1.26964	-0.763702	0.0480943	0.498179
NM_010790	maternal embryonic leucine zipper kinase (Melk)	-2.5	-2.9	-1.3	0.6	-2.5	-2.1	-1.9	-3.3	-0.306536	1.93425	1.10112	1.2666	1.28235	-0.336283	0.311415	0.069709	-0.330285	0.228501	-0.0985157	0.624105	0.232559	-0.894446	2.18099
NM_019499	MAD2 (mitotic arrest deficient, homolog)-like 1 (yeast) (Mad2l1)	-2.3	-2.7	-1	0.4	-2.3	-1.9	-1.3	-2.6	0.208593	-2.98021	-0.478522	-0.129764	0.218842	1.8829	1.73164	-0.764731	-0.220122	2.41997	1.55981	-0.308705	0.506546	2.5742	-0.330079
NM_172301		-2.9	-2.9	-2.4	1	-2.1	-2.3	-2.2	-3.6	-0.896109	0.187514	-0.243473	1.0249	-0.397739	2.94098	2.65095	-0.800926	-0.89488	3.71254	3.62959	0.843069	0.556711	3.12344	-0.80323
NM_026515	RIKEN cDNA 2810417H13 gene (2810417H13Rik)	-2.3	-2.1	-1.1	0.4	-2.3	-1.9	-1.7	-3.3	-0.489119	0.0893595	-1.20256	0.555471	-0.460296	-0.321352	0.983777	0.436199	0.0273938	0.618374	-0.814285	0.134147	0.63924	-0.395201	-1.97714
NM_009127	stearoyl-Coenzyme A desaturase 1 (Scd1)	-1.3	1.6	0.9	-0.8	-0.3	1.2	5.2	5.9	4.08601	4.38202	2.81548	0	4.37559	-0.373794	-0.542603	0.866958	3.69292	-1.49672	-1.3063	3.05107	-0.219009	1.4851	-0.998191
NM_053078	DNA segment, human D4S114 (D0H4S114)	2	-1	-0.7	0.4	0.6	1.6	2.8	2.6	0.212933	-0.68313	1.71272	-0.370406	-0.323091	0.329967	-0.991829	-0.229108	1.14925	1.66288	-1.44111	0.572283	-0.941408	-1.67462	-0.34332
NM_025972	N-acylsphingosine amidohydrolase (acid ceramidase)-like (Asahl)	-0.3	-0.6	-0.2	0	1	1.3	1.5	1.9	1.51227	2.12669	0.124515	1.02351	-0.335539	-0.756285	-0.326168	-0.887966	-0.494395	0.611361	0.122027	0.783747	1.39689	-2.11706	-0.948113
NM_133237		0.1	1.2	0.3	0.2	1	1.4	2.3	2.3	1.63662	0.216525	-0.0760873	-0.0818596	-0.546293	-0.0387696	-0.493647	0.216231	0.563976	0.629025	-0.984036	1.76336	-0.000683256	-0.687667	-0.323081
NM_007382	acetyl-Coenzyme A dehydrogenase, medium chain (Acadm)	0.1	-0.6	0.4	0.8	1.6	1.6	1.7	1.8	2.44414	3.42957	3.21868	3.5594	1.87514	-1.01597	-0.0306173	-1.08876	2.90509	-1.07702	0.633043	0.157019	-2.69749	0.866352	-2.18796
NM_145962	pantothenate kinase 3 (Pank3)	-0.2	1.4	1.3	0.9	1.8	2.2	2.8	2.8	1.70832	2.4482	-0.128688	-0.688585	0.579966	-0.202297	-0.809142	0.157401	0.841634	-0.619031	1.03826	0.361776	-0.0927013	0.504539	-1.42939
NM_134042	aldehyde dehydrogenase family 6, subfamily A1 (Aldh6a1)	0.9	-0.1	0.2	0.5	1.2	2.3	3	3.9	-0.249763	0.754955	0.0433745	0.468466	-0.122476	0.199052	0.0569598	0.116841	0.0421871	-0.32821	-0.272483	0.547584	0.493442	-0.165727	1.39758
NM_007382	acetyl-Coenzyme A dehydrogenase, medium chain (Acadm)	0.1	-0.6	0.4	0.8	1.6	1.6	1.7	1.8	1.65786	2.58497	1.84502	2.92299	1.53231	-0.0632675	-0.362252	-1.03485	1.95683	-1.10059	1.59393	0.300755	-0.735552	0.240805	-1.135
NM_007533	branched chain ketoacid dehydrogenase E1, alpha polypeptide (Bckdha)	0.1	-1.2	-0.6	0.1	0.6	1.3	1.7	2.2	2.12204	1.89396	2.12519	2.19789	2.21524	0.335614	-1.72684	-2.09706	2.22282	-2.55713	0.422046	-0.157794	0.676277	0.481921	1.12533
NM_008509	lipoprotein lipase (Lpl)	0.5	-0.2	-0.2	-0.5	1.4	2.3	3.8	4.4	5.02632	4.99675	3.87228	5.47136	0.0243792	1.55475	-0.347409	-1.63746	3.88853	-0.946756	-1.11213	2.57224	-0.755009	1.37649	0.895341
NM_008695	nidogen 2 (Nid2)	1.7	1.1	0.7	0.9	1.9	1.7	2	2.4	0.943401	0.332307	0.465742	0.877059	-1.18771	0.346429	-0.481554	-0.343472	0.646849	0.719756	0.792233	0.35448	-0.691439	-0.706869	-0.325258
NM_008797	pyruvate carboxylase (Pcx)	-0.3	-0.1	0.4	1.4	2.5	3	4.2	4.2	3.25069	2.57999	1.02359	-0.315431	2.31348	-0.583831	-1.27021	0.35276	2.93211	-0.42367	-1.16008	0.917091	-0.804781	-0.220808	-0.064259
NM_009284	signal transducer and activator of transcription 6 (Stat6)	-0.1	-0.1	0.3	0.4	1.4	1.9	2.7	2.8	0.309172	-0.320548	0.417413	-0.00954106	0.938586	0.188652	0.177845	-0.653918	0.560315	-1.177	0.0258418	-0.136982	-0.263464	0.587517	-1.06751
NM_009804	catalase (Cat)	-0.1	0.4	0.6	1	2.1	1.5	1.8	2.4	2.51919	1.9479	0.667678	0.87203	4.06974	0.381773	0.449907	-0.725393	1.82922	-0.523377	-1.66274	0.714572	-0.158795	0.383463	-2.2459
NM_009949	carnitine palmitoyltransferase 2 (Cpt2)	0	0.4	0.7	0.5	1.1	1.5	1.9	2	2.78748	3.286	2.25316	3.1966	2.25529	0	-0.0965756	-2.7572	2.07742	0.315347	0.620921	-0.127214	-0.984564	-0.984564	-1.78162
NM_010097	SPARC-like 1 (mast9, hevin) (Sparcl1)	1	0.1	0.1	-0.7	0.3	1.6	1.4	1.5	0.55485	-0.309885	0.797455	0.90865	-1.62709	-1.04752	-0.95413	3.08736	-0.256777	-0.850032	-3.14161	-0.300288	-1.32936	-1.15412	-2.31629
NM_011146	peroxisome proliferator activated receptor gamma (Pparg)	0.5	-0.1	1.3	0.9	2	2.7	3.4	3.9	5.85306	5.2543	1.32614	1.07374	0.708537	-0.109624	0.172269	-0.417385	1.69447	-0.7022	-0.0356239	1.29206	1.01052	-0.635086	0.786086
NM_013492	clusterin (Clu)	1.9	1.7	1.5	0.8	0.8	1.7	2.6	3.4	0.577942	-1.54099	-0.168737	1.13288	1.95171	-1.17678	-1.17003	1.03098	0.982921	-1.85025	-2.93923	-0.716532	0.850038	-1.5226	1.88699
NM_015744	ectonucleotide pyrophosphatase/phosphodiesterase 2 (Enpp2)	1.2	0.7	0.3	0.5	1.3	2.3	3.1	3.9	3.12635	1.63515	0.532474	-1.82574	1.79965	-2.24849	-1.49122	2.22148	0	-4.60722	-5.0108	0.673569	-0.151877	0.212894	-4.4504
NM_021414	RIKEN cDNA 4631427C17 gene (4631427C17Rik)	1.2	0.9	1.4	1.1	1.6	2.2	2.2	2.2	-0.472119	-0.271141	-0.819062	0	-0.219545	0.00929774	1.6646	-0.0914521	1.20069	-0.0172031	0.389947	0.0216023	1.57299	0.566185	-0.425439
NM_027464	RIKEN cDNA 5730469M10 gene (5730469M10Rik)	0.6	-0.5	-0.7	0.4	2.1	2.5	4.1	4.9	2.96428	3.1883	-0.0317821	-0.857171	0.592636	0.175118	1.393	1.86874	1.2142	-2.89387	3.07775	-0.0795299	-1.12651	-1.85598	-4.14486
NM_019946	microsomal glutathione S-transferase 1 (Mgst1)	0.6	-0.2	-0.1	1	1.4	1.7	2.5	2.4	3.80035	2.97023	0.988071	0.50775	5.30218	1.33349	-0.0255311	-0.258555	3.64427	-0.833505	-2.10341	1.92928	-0.260142	0.0884051	-0.542388
NM_009760	BCL2/adenovirus E1B 19kDa-interacting protein 1, NIP3 (Bnip3)	-0.3	1.5	1.1	0.7	1.1	1.5	1.8	2.8	2.10651	1.43407	1.51987	0.809078	1.65899	-0.488861	-1.76448	0.0495084	0.823355	-0.804024	2.65192	-0.274789	-2.09383	-1.06544	-1.52915
NM_175324	RIKEN cDNA 5730439E10 gene (5730439E10Rik)	0.8	-1.2	0	-0.1	0.2	1.6	2.3	2.8	2.60575	1.55893	1.14584	1.55487	3.91072	0	-2.54484	-0.895108	0.35671	-2.43075	-2.30741	1.0053	-1.44633	0.236852	-1.44633
NM_011303	dehydrogenase/reductase (SDR family) member 3 (Dhrs3)	0.5	0.8	1.2	0.2	0.8	1.1	2	2.1	-0.174453	0.518275	-0.0257692	0.0832154	-0.0513043	-0.270422	0.203706	0.0119297	-0.428435	0.588199	0.10985	0.125682	0.356808	0.0508521	-0.0361608
NM_020591		0	-0.5	-0.2	0.2	1	1.2	1.4	1.5	-1.00059	-2.0582	-0.633145	-0.476955	-0.249432	-0.233627	-0.2015	2.61272	-0.05851	0.423332	-0.287725	1.97732	0.128943	0.159057	-2.58199
NM_008002	fibroblast growth factor 10 (Fgf10)	1.8	0.3	1.3	1.3	2	2.3	2.5	2.9	3.52794	0.462779	-0.973215	0	1.41289	-0.152823	0.52046	0.124711	-0.333031	0.975211	1.54846	0.968946	1.49191	-0.935122	0.920426
NM_015744	ectonucleotide pyrophosphatase/phosphodiesterase 2 (Enpp2)	1.2	0.7	0.3	0.5	1.3	2.3	3.1	3.9	0.00658589	0.693328	-0.00759161	-0.0800317	-0.851963	-0.413291	0.068067	-0.069807	-0.232035	0.441155	-0.569898	0.282926	0	0.0335816	1.17133
NM_010512	insulin-like growth factor 1 (Igf1)	1.5	0.7	0.5	1.3	1.3	1.3	2.5	2.4	-0.110381	0.858076	0.842332	-0.150927	0.426844	0.183095	0.550163	-0.405837	-0.154004	0.610352	-0.120129	0.245448	1.08191	-0.216175	1.20007
NM_021414	RIKEN cDNA 4631427C17 gene (4631427C17Rik)	1.2	0.9	1.4	1.1	1.6	2.2	2.2	2.2	0.623446	0.0260562	-0.738807	-0.467606	-0.689634	-0.963908	-0.823749	0.253824	0.573524	-0.62333	-0.682443	-0.0332464	-1.32772	-0.129768	-2.27396
NM_148938	solute carrier family 1 (glial high affinity glutamate transporter), member 3 (Slc1a3)	0.6	-0.6	1.4	-0.1	0.6	1.2	2	2.2	2.7283	1.75473	0.304504	-0.91365	-0.721521	-0.661721	-0.175485	2.8889	1.12566	-0.0301746	-0.489454	0.639973	-0.215838	-0.0150084	0.266944
NM_178902	mitochondrial tumor suppressor 1 (Mtus1)	0.4	-0.5	0	0.7	1.5	1.9	1.7	1.4	0.57336	0.0833582	0.613624	0.458152	0.374042	0.372187	0	-0.733994	0.169505	-1.39335	0.0399458	-0.201153	-1.74488	-1.9326	-0.904704
NM_178902	mitochondrial tumor suppressor 1 (Mtus1)	0.4	-0.5	0	0.7	1.5	1.9	1.7	1.4	-0.144963	0.536366	-0.132974	-0.233932	2.18577	-1.13896	-0.733944	0.0287471	0.17897	-0.405992	-1.32647	-0.0348982	-0.0592718	-0.259772	-0.0164255
Mm.45554		0.9	1.4	1.1	0.2	0.9	1.9	3	2.7	0.599644	0.378111	0.106118	-0.0551705	-1.20299	0.0774933	0	0.126368	0.870066	0.112842	-0.980783	-0.0373083	-0.551227	-0.563545	-0.777714
NM_009373	transglutaminase 2, C polypeptide (Tgm2)	1.6	1.1	0.7	1.2	1.8	2.6	3.8	4.3	2.94637	0.379277	0.713561	0.81796	0.865092	0.404719	-0.212587	-1.17042	0.767289	-0.287518	-2.47947	0.941682	0.609298	-0.291031	0
NM_010517	insulin-like growth factor binding protein 4 (Igfbp4)	1.3	2.1	2.4	1.4	3.2	2.2	3.6	4.4	2.40171	-0.0720876	0.149052	0	3.84533	1.75939	0.503122	-1.40373	0.597869	1.66244	-1.88189	0.424583	0.468984	-0.227153	-0.16168
NM_025802	patatin-like phospholipase domain containing 2 (Pnpla2)	-0.5	0	0.8	1.9	3.1	3.5	4.7	4.2	0.141166	0.779401	0.303063	-0.39486	-0.00851688	-0.225732	0.415341	-0.302199	0.140341	0.704517	0.599147	-0.844604	0.348313	-0.288058	0.609122
NM_007428	angiotensinogen (Agt)	1.8	1.3	2	2.5	4.7	5.5	4.8	4.5	-0.0602425	-0.483905	0.684244	-0.807831	5.98352	1.34983	0.826263	4.62786	-1.03858	1.06966	-0.677311	-0.52166	-0.191015	-0.714305	0.629933
NM_007470	apolipoprotein D (Apod)	2.2	1.9	2.2	1.3	1.9	2.6	2	3.7	0.926407	-0.748501	0.966411	-0.493129	-0.998172	0	-0.226666	1.78693	-0.939796	-1.40146	-2.42468	1.65864	-0.846282	-0.490162	0.202704
NM_007833	decorin (Dcn)	3.3	1.8	1.6	1.3	1.1	2.8	3.6	4.3	2.7371	0.250078	2.17388	2.18121	0.453345	2.26596	-1.69805	-1.92639	1.11763	-4.79747	-5.72206	2.90862	-1.49867	-0.0931904	-0.704717
NM_008131	glutamate-ammonia ligase (glutamine synthase) (Glul)	-0.1	4.5	4.3	4.2	5.2	4.9	5	4.8	2.04704	1.78857	-0.584943	0.336763	0.605768	-0.713735	-0.523708	1.08246	0.936648	-1.96983	-0.0419921	-0.363016	-1.58749	-0.652489	-1.97277
NM_013454	ATP-binding cassette, sub-family A (ABC1), member 1 (Abca1)	1.1	1.7	2.3	1.2	2	2.2	3.2	3.8	1.12431	0.879179	0.0887067	0.362751	0.718367	-0.402615	-1.0491	0	1.26005	-0.182478	-0.3957	0.0817186	-0.509751	0.317473	-0.496426
NM_013467	aldehyde dehydrogenase family 1, subfamily A1 (Aldh1a1)	-1.1	0.7	2.6	3.2	3	3.2	3.1	3.4	1.42637	-1.41157	1.30386	-0.306635	4.5699	1.10195	1.26177	0.912994	2.19868	-2.18438	-2.64988	0.0730084	-1.54197	-2.94789	-1.33764
NM_015784	periostin, osteoblast specific factor (Postn)	2	2.2	2.3	1.6	1.6	2.7	3	3.6	4.24647	2.01229	0.934747	1.25567	-0.811397	3.8807	-0.506568	-1.95086	2.14435	0.801622	-2.2381	3.88653	-1.49558	0.903223	-2.34761
NM_033037	cysteine dioxygenase 1, cytosolic (Cdo1)	1.6	2.7	2.8	2.2	2	3.8	3.3	4.6	5.16051	5.48226	1.69067	-0.379392	5.74486	0.86507	-4.14535	-0.65068	3.55947	-0.614282	-1.10902	2.00204	-1.85257	0.0322475	-1.96648
NM_033037	cysteine dioxygenase 1, cytosolic (Cdo1)	1.6	2.7	2.8	2.2	2	3.8	3.3	4.6	4.00305	4.22741	1.34132	-1.08113	4.59709	0.404335	-0.350121	-0.111968	2.4408	0.196953	-0.998029	1.17299	-0.878996	0.368502	-0.709776
NM_013454	ATP-binding cassette, sub-family A (ABC1), member 1 (Abca1)	1.1	1.7	2.3	1.2	2	2.2	3.2	3.8	2.49359	1.38843	-0.0272366	0.12344	2.07092	0.669815	-0.761509	0.0416116	2.84742	-1.53996	-0.802166	1.27659	-0.0619389	0.955189	-2.17708
NM_010517	insulin-like growth factor binding protein 4 (Igfbp4)	1.3	2.1	2.4	1.4	3.2	2.2	3.6	4.4	-0.131165	1.01754	0.0202009	0.156439	0.812742	0.369381	0.192489	-0.535181	-0.579782	0.598872	0.0744364	0.0271439	0.464217	-0.216867	0.295871
NM_009391	RAN, member RAS oncogene family (Ran)	-1.9	-0.2	0.2	-0.2	-1	-1	-1.1	-1.6	0.30698	-1.02078	0.0191291	-0.145625	-0.263536	0.826678	0.245042	0.371755	0.736755	2.12627	0.4964	-0.513152	-0.501536	2.04192	-3.03596
NM_025863	tripartite motif-containing 59 (Trim59)	-1.4	-0.5	-0.4	0.3	-1.6	-1.5	-1.7	-2.5	0.20371	-0.462211	-0.715598	-0.485892	-1.02423	1.95647	1.79539	0.0898768	-0.819808	2.12483	1.60183	0.354569	1.05238	2.88522	-1.64644
NM_133948	PC4 and SFRS1 interacting protein 1 (Psip1)	-1.1	-1.4	-0.5	-0.2	-1	-0.9	-0.8	-1.2	0.539235	-1.09738	0.111097	-0.0414544	-0.345664	0.0506261	0.196526	0.0246621	0.548376	-1.25382	0.111097	0.853317	0.150047	0.426099	-0.989379
NM_011605		-1.9	-0.5	0.1	0.2	-1.4	-1.8	-2.2	-3	-0.670794	0.444886	1.24513	0.75329	-0.277032	0.992102	0.766022	-0.553592	-0.121917	0.763827	-1.17055	0.636275	0.745151	0.552541	0.853743
NM_027052	solute carrier family 38, member 4 (Slc38a4)	-1.1	-0.3	0.1	0	-1.6	-1.2	-1.3	-2.1	0.102268	0.880672	3.0833	0.341397	5.55	0.850021	-0.5084	-0.680353	-0.939739	1.68829	2.34857	0.761373	-1.7211	-1.24537	-0.375324
NM_029792	beta-1,3-glucuronyltransferase 1 (glucuronosyltransferase P) (B3gat1)	-1.4	-1.6	-1.4	0.4	-1.5	-1.1	-1.3	-1.7	-1.40043	0.0602425	0.0564309	0.105951	-0.0398371	0.129725	0.579528	1.9572	-0.728392	-0.00278091	-0.444575	-0.465248	0.171203	-0.697813	0.575539
NM_028023	cell division cycle associated 4 (Cdca4)	-1.1	0	0.1	-0.1	-1.1	-1.1	-1.3	-1.7	0.121717	-0.232764	-0.161938	0.194768	-0.325838	0.891901	0.798205	-0.714256	-0.19153	1.58029	0.951542	-0.143556	0.175985	1.88626	0.270974
NM_011133	polymerase (DNA directed), epsilon 2 (p59 subunit) (Pole2)	-1.4	-1.6	0.4	-0.1	-1.8	-1.2	-1.1	-2.5	-0.150985	-0.389479	-0.68771	0.0603155	-1.77097	1.30162	0.931681	-0.642368	-0.094699	1.7461	2.27732	0.221816	0.143656	1.06277	0.0627748
NM_197982	DEAD (Asp-Glu-Ala-Asp) box polypeptide 39 (Ddx39)	-1.5	-0.3	0.3	-0.5	-1.1	-1.2	-1.4	-2	0.439975	-2.25301	0	-0.00596268	-0.924134	1.4828	1.07227	-0.945853	-0.289567	1.78547	3.11157	0.306374	0.588744	2.47177	-2.16062
NM_146144	ubiquitin specific protease 1 (Usp1)	-1.6	-0.7	0.2	-0.2	-1	-1.2	-0.9	-1.6	0.200096	-1.91501	-0.518547	-0.77089	-0.392212	1.86383	0.655592	-1.06808	-0.136284	1.66717	1.59238	-0.0733805	0.774764	2.48424	-3.76587
NM_009391	RAN, member RAS oncogene family (Ran)	-1.9	-0.2	0.2	-0.2	-1	-1	-1.1	-1.6	0.202224	-0.960405	0.0440946	-1.04836	-2.23127	0.0539445	-0.363276	1.94356	0.44476	0.354174	0.779562	-1.0458	-0.414214	0.128718	-4.33808
NM_145480	replication factor C (activator 1) 4 (Rfc4)	-1.3	-1.2	-0.3	0	-1	-1.1	-0.7	-1.3	0.15557	-0.241565	0.576093	0.757832	-1.23195	2.5542	2.1884	-1.71402	0	2.83078	2.97336	-0.777316	1.09094	2.93984	-1.22001
NM_176979	topoisomerase (DNA) II beta binding protein (Topbp1)	-1.6	-0.9	0.6	0.3	-1	-1.1	-1	-1.8	0.224434	-1.57681	-0.479261	0	-1.81029	1.52474	1.58019	-0.792052	-0.0827626	1.20839	1.14872	0.0867116	0.278064	2.13768	-2.33604
NM_028083	chromatin assembly factor 1, subunit B (p60) (Chaf1b)	-1.5	-0.8	-0.1	-0.1	-1	-1.2	-1.3	-1.9	-0.207688	0.274278	0.571747	0.29309	-0.148164	0.972702	1.23838	-0.663818	-0.0191283	2.0143	2.02128	-0.150867	-0.138478	1.46107	-0.559607
NM_026859	MAF1 homolog (yeast) (Maf1)	-1.3	-0.7	-0.1	-0.7	-0.8	-1.2	-1.1	-1.2	0.698222	-2.58599	0.945807	0.6929	-3.36051	0.273373	0.495735	-0.161237	0.295656	-1.06741	-0.0112343	-0.343114	0.272948	1.2755	-4.33693
NM_178598	transgelin 2 (Tagln2)	-1.4	-0.4	-0.2	-0.5	-1.2	-1.3	-1.7	-2	0.972376	-0.403179	-0.27235	-0.2659	-0.865577	1.02638	-0.0188537	-1.2407	-0.136728	-0.0724311	3.2641	0.569764	0.231633	0	-1.17307
NM_173867	RIKEN cDNA 2610510H01 gene (2610510H01Rik)	-0.9	-0.6	-0.3	-0.8	-1.1	-1.1	-1.2	-1.5	0.251104	-0.718329	-1.13868	-0.870017	-0.895158	0.722916	0.565499	-0.284529	-0.0586564	0.534731	-0.884284	-0.0822185	-0.14115	1.74048	-0.28516
NM_007832	deoxycytidine kinase (Dck)	-1.7	-1.1	-0.1	0.1	-1.2	-1.5	-1	-1.9	0.0976279	-1.31646	-0.706461	-0.0666217	-0.644275	3.09628	2.38852	0.109521	-0.930509	1.65329	0.772782	-0.106681	1.65252	4.32988	-3.31041
NM_008017	SMC2 structural maintenance of chromosomes 2-like 1 (yeast) (Smc2l1)	-1.5	-1.3	-0.4	0.3	-1.4	-1.2	-1.2	-1.9	0.395946	-2.87707	-1.99136	-0.0148149	-2.60768	3.04161	2.43999	-0.643125	-0.116417	2.58069	1.52085	0.473862	1.0958	3.17536	-3.11173
NM_008894	polymerase (DNA directed), delta 2, regulatory subunit (Pold2)	-1.3	-0.9	0.1	-0.7	-1.1	-1	-1	-1.4	-0.0665658	0.606872	0.187876	-0.0127528	0.243111	-0.276131	0.0573536	-0.542974	0.0346595	0.706649	0.579455	-0.229346	0.0233703	0.369462	0.278074
NM_009028	RAS-like, family 2, locus 9 (Rasl2-9)	-1.9	-0.2	0.2	-0.1	-1	-1.1	-1.1	-1.7	0.184809	0.517696	-0.295128	0.845323	0.650765	-0.681924	-1.1899	-1.40864	-0.971431	-0.0266949	0.314213	0.834576	0.193246	-0.318926	0
NM_009185		-1.5	-1.1	-0.4	0.1	-1.2	-1.1	-0.8	-1.4	-1.10445	0.741498	0.361893	0.823868	0.459734	0.544921	0.389626	-0.410983	-1.21963	1.34978	0.331419	0.224131	0.902085	0.277174	0.66849
NM_009828	cyclin A2 (Ccna2)	-1.6	-1.4	-0.8	0.3	-1.7	-1.2	-1.2	-1.7	-0.273285	0.390359	-0.440712	0.715921	0.257626	1.85514	1.90859	-0.176189	-0.357191	1.72768	1.18168	0.390494	0.599893	1.78597	0.293497
NM_009862	cell division cycle 45 homolog (S cerevisiae)-like (Cdc45l)	-2	-2.2	0.2	0.4	-1.5	-1.2	-0.7	-2	-0.105909	0.326749	0.385883	0.00502157	0.564019	0.56538	0.752426	-0.366888	0.0414033	0.615654	1.05466	0.0704372	-0.12416	0.493417	0.158478
NM_010741	lymphocyte antigen 6 complex, locus C (Ly6c)	-1.8	-1.4	-0.5	-0.7	-1.8	-2	-1.8	-1.9	0.0489096	0.144332	-0.160995	-0.0944546	-0.787128	0.0591411	-0.403698	0.0770964	-0.00876611	0.868099	-0.532742	0.318536	0.0648083	-0.353189	-1.68416
NM_010798	macrophage migration inhibitory factor (Mif)	-1.6	-0.2	0.1	-0.3	-1.2	-1.1	-1.2	-0.8	-0.594721	-1.3974	-0.707331	-0.285854	0.527139	-0.24038	-1.02237	0.511963	0.0392201	1.64825	0.82504	-0.157012	-1.37112	0.0433119	-2.02996
NM_011099	pyruvate kinase, muscle (Pkm2)	-1.9	-0.8	0.3	-0.4	-0.9	-1.2	-1.3	-1.3	-0.749357	0.666714	2.3783	0.0969468	-2.8968	0.0168755	-0.71541	-0.111696	-0.378048	1.71662	-2.22992	-0.429805	-2.73516	-0.752538	-4.37185
NM_011239	RAN binding protein 1 (Ranbp1)	-1.4	-0.1	0.6	-0.4	-1	-1.1	-1.1	-1.6	0.385574	-0.631137	-0.827299	-0.448715	-0.641629	0.697971	0.062442	0.0410574	0.6992	2.52159	2.0511	-0.500508	-2.46832	1.55429	-1.83426
NM_011514	suppressor of variegation 3-9 homolog 1 (Drosophila) (Suv39h1)	-1.4	-1	0	0	-1.5	-1.1	-1.1	-1.9	0	-0.582208	-0.3554	-0.050503	-2.04979	1.22603	1.01934	0.503676	-0.266485	1.46737	0.933887	-1.19215	-0.395185	1.92366	-3.00899
NM_011568	THO complex 4 (Thoc4)	-1.4	-0.4	0.1	-0.1	-1.1	-0.9	-1.1	-1.6	0.171032	-0.00354743	-0.133545	0.176529	-0.362349	1.34124	1.51548	-1.64164	-0.172696	2.46864	0.597383	-0.995799	0.692942	2.54651	-0.599429
NM_011605		-1.9	-0.5	0.1	0.2	-1.4	-1.8	-2.2	-3	-0.247928	0.315728	0.344806	-1.02268	1.24748	-0.457851	0.120013	-0.237943	-0.0255351	0.63018	0.272145	0.806953	1.51338	2.91138	2.14152
NM_012025	Rac GTPase-activating protein 1 (Racgap1)	-1.6	-1	-0.9	0.3	-1.1	-1.2	-1.5	-2	-0.211925	-0.219827	0.0637997	-0.301563	-0.483467	0.893839	0.996193	-0.300577	-0.232466	0.919878	0.6313	0.0499497	0.615453	0.877268	0.517931
NM_016661		-1.7	-1.2	-0.2	-0.3	-1.2	-1	-1.2	-1.6	-0.278296	-0.843414	-0.116514	-0.735086	4.26425	0.398726	0.427993	-0.260524	0.445611	1.70709	0.55935	-0.268996	0.449279	0.890973	0.865583
NM_016750	H2A histone family, member Z (H2afz)	-1.7	-1.7	-0.9	0	-1.8	-1.3	-1.2	-1.7	-0.353667	-2.00875	-0.934488	-0.821979	-0.654897	1.3091	1.31566	-0.344036	0.00610007	1.97726	1.45118	-0.744812	0.477958	1.70584	-1.12133
NM_016904	CDC28 protein kinase 1b (Cks1b)	-1.5	-0.9	-0.2	-0.1	-1.3	-1.1	-0.9	-1.3	1.21118	-3.01857	-1.08841	-1.66532	-0.119917	2.85104	2.63946	-3.37613	1.47015	3.28309	2.64468	0.0771452	1.50422	2.59578	-3.10934
NM_018736	meiotic recombination 11 homolog A (S cerevisiae) (Mre11a)	-1.2	-1.2	-0.3	-0.1	-1.1	-0.8	-1	-1.4	-0.0854995	-0.200859	0.260191	-0.290343	0	0.293265	1.00574	-0.324864	-0.18366	0.602054	0.693869	0.258711	0.394077	0.481659	-0.925158
NM_023209	PDZ binding kinase (Pbk)	-2.2	-0.1	-0.2	1	-1.4	-1.4	-1.7	-3	-0.679355	-0.119028	-0.171894	0.171026	-0.213192	1.65262	1.5758	0.169472	-0.244616	2.0413	1.19643	0.0618984	0.286403	2.42766	-0.394012
NM_023284	cell division cycle associated 1 (Cdca1)	-1.6	-1.1	-0.8	0.4	-1.2	-1.3	-1.3	-1.9	0.398685	-1.14938	0.250001	-1.02585	1.07535	2.8558	2.50337	0.607128	-0.0399664	3.25393	2.05107	0.460148	1.35621	2.75416	0
NM_023627	myo-inositol 1-phosphate synthase A1 (Isyna1)	-1.1	-1	0.2	-0.5	-0.2	-0.4	-1.8	-2.3	-0.18684	-2.65664	0	-0.857276	-2.84729	-0.806857	-1.0223	-0.123039	1.1067	0.594519	0.0202148	-0.812675	0.05471	0.0103625	-0.777355
NM_026653	replication protein A1 (Rpa1)	-1.6	-1.1	-0.1	-0.1	-1.2	-0.9	-0.9	-1.6	0.191703	-0.619423	0.485369	-0.212619	-0.938226	0.307276	0.43994	-0.26389	-0.0663485	0.680348	0.478517	-0.100103	0.0425297	1.35963	-0.717953
NM_030597	LSM2 homolog, U6 small nuclear RNA associated (S cerevisiae) (Lsm2)	-1.3	-0.9	-0.1	-0.1	-1.3	-1	-1.1	-1.7	0.000795823	-0.471957	-0.227132	0.33224	-0.748599	0.990549	0.804813	-0.443532	-0.00425182	1.82555	0.810725	-0.183388	0.257407	1.08201	0.106365
NM_033075	DNA segment, Chr 17, human D6S56E 5 (D17H6S56E-5)	-1.9	-1.7	0.3	0.3	-1.6	-1.9	-1.5	-2.6	2.35436	-0.0292111	0.00668486	0.316912	-0.189676	1.89634	2.97624	-0.439339	-0.109304	0.615897	-0.721532	0.621867	1.23313	2.20736	0.125722
NM_138672	stabilin 1 (Stab1)	-1.5	-1.5	-0.5	0	-1.1	-0.8	-1	-1.4	1.64395	0.0342379	0.44636	0.712448	0.60452	0.942644	-0.641728	-0.800838	1.19619	1.31464	-1.43103	1.37479	-1.88645	-2.48725	-0.34555
NM_145462	DNA segment, Chr 14, ERATO Doi 500, expressed (D14Ertd500e)	-1.3	-1.4	-0.3	0.2	-1.4	-0.9	-0.8	-1.5	0.0763112	-0.0792163	0.100477	-0.69435	0.982552	1.63421	0.690225	-0.56139	1.45464	1.44994	1.95565	-0.462486	-0.338726	3.21863	-0.7174
NM_146171	RIKEN cDNA 2810406C15 gene (2810406C15Rik)	-1.8	-1.5	-1.2	0.5	-1.3	-1.3	-1.2	-1.8	-0.223341	-0.0232059	-0.494174	0.359407	0.0923136	2.53172	2.46947	-0.428187	-0.18589	2.72766	2.20133	0.119492	0.126952	3.42331	-1.51337
NM_153563	RIKEN cDNA 6330569M22 gene (6330569M22Rik)	-1.4	-1	-0.3	-0.6	-1.4	-1.2	-1.2	-1.5	-0.499484	-1.45731	-1.45417	-1.16477	-1.53626	-0.406273	-0.435128	0.474674	-0.10362	0.786998	0.0462623	-0.109299	0.0772419	0.194908	-1.66706
NM_011793	barrier to autointegration factor 1 (Banf1)	-1.6	-0.8	-0.2	-0.4	-1.1	-1	-1.1	-1.4	0.126934	-0.427153	0.621005	0.100397	-0.543807	0.528904	0.16753	-0.724152	0.486765	1.04731	1.23229	-0.187247	-0.020164	1.34779	-1.06341
NM_025995	F-box only protein 5 (Fbxo5)	-1.5	-1.9	-0.7	0.3	-1.1	-1.1	-0.5	-0.8	0.224873	-1.34756	-0.899306	0.75226	-1.52858	2.77021	3.10777	-0.771698	-1.15513	2.40354	1.34764	-0.309779	1.12787	3.09578	-0.105373
NM_011605		-1.9	-0.5	0.1	0.2	-1.4	-1.8	-2.2	-3	-0.278927	-0.275477	0.0232622	0.0067618	0.0733362	0.382375	0.363955	-0.262086	-0.0644508	1.41969	-0.269093	0.056229	0.0823266	1.59693	-0.00638512
NM_011655	tubulin, beta 5 (Tubb5)	-1.1	-0.2	0.2	0	-1.6	-1.2	-1.2	-2.1	-0.599123	-1.90831	-1.55472	-0.927359	-1.68775	0.156631	-0.149692	0.527406	-1.17896	2.13618	1.06565	-0.679015	-0.922459	1.3141	-2.3617
NM_008017	SMC2 structural maintenance of chromosomes 2-like 1 (yeast) (Smc2l1)	-1.5	-1.3	-0.4	0.3	-1.4	-1.2	-1.2	-1.9	-3.97848	-1.59706	-1.08175	1.33488	-1.60436	1.65087	0.727784	-1.3016	0.293224	1.9535	0.218603	-1.68725	1.68947	2.0825	0.674455
NM_145150	protein regulator of cytokinesis 1 (Prc1)	-0.8	-1.1	-0.6	0.5	-1.2	-1	-0.8	-1.3	-0.182035	0.241683	0.800448	0.0892673	0.169438	0.696048	0.544947	-0.248202	-0.243003	4.5802	-0.323025	-0.0490608	0.034661	4.39586	1.14783
NM_026014	retroviral integration site 2 (Ris2)	-2.1	-1.8	0.7	-0.3	-1.5	-1.8	-1.6	-2.9	0.0719046	-0.325703	-0.204905	-0.0916579	-0.528282	4.62327	4.80166	-0.795673	-0.638734	4.08144	5.40546	-0.681091	2.0417	4.73067	-0.242075
NM_023595	deoxyuridine triphosphatase (Dutp)	-1.7	-0.4	0.1	-0.1	-1.3	-1.5	-1.5	-1.9	-0.0959405	-0.807034	-2.08227	-0.217729	-0.704173	0.136077	-0.347152	0.231145	-0.175883	0.579037	-0.370895	-0.227931	0.602596	0.321774	0.335899
NM_134081	DnaJ (Hsp40) homolog, subfamily C, member 9 (Dnajc9)	-1.3	-1.5	-0.3	0.2	-1.2	-1.1	-0.9	-1.3	0.0669961	-2.3596	-0.812061	-0.690279	-2.72423	1.70976	1.34887	0	0.443054	2.11602	1.17117	-0.327387	0.238977	2.03706	-3.27589
NM_008231	hepatoma-derived growth factor (Hdgf)	-1.3	-1	-0.3	-0.7	-1.3	-1.2	-0.9	-1.5	-0.740449	0.147348	0.915309	0.00987163	-0.700154	0.664031	1.3551	-0.414479	0.0282942	1.00696	2.43774	-0.0156283	-0.756708	0.628591	-1.9516
NM_008231	hepatoma-derived growth factor (Hdgf)	-1.3	-1	-0.3	-0.7	-1.3	-1.2	-0.9	-1.5	0.174131	0.192924	0.526818	0.0196457	-0.190663	0.682263	1.0821	-0.146848	0.311613	0.94959	2.36172	0.330697	-0.432421	0.479213	-0.24286
NM_010049	dihydrofolate reductase (Dhfr)	-1.4	-1.5	0	0.3	-1.1	-1.3	-0.7	-1.5	-0.934088	0.129564	-0.649416	-0.41945	0.854084	-0.371311	0.554711	0	0.0381263	0.796713	-0.0538613	-0.1223	-0.515493	0.0144996	0.0623463
NM_011284	replication protein A2 (Rpa2)	-1.1	-1.5	0.9	0.2	-1	-1	-0.7	-1.6	0.859126	-2.27462	1.28114	0.389233	-1.76939	1.50096	2.73395	-0.335103	-0.181447	2.90187	3.12633	0.352039	1.04984	2.46435	-1.35733
NM_008567	minichromosome maintenance deficient 6 (MIS5 homolog, S pombe) (S cerevisiae) (Mcm6)	-2	-1.8	0.6	0.1	-1.3	-1.7	-1.3	-2.9	0.565009	-1.0729	-0.6281	-0.184896	-0.511	2.60427	2.45628	-0.596391	0.109334	2.66492	2.98509	0	0.43145	3.00678	-1.18806
NM_011705		-1.4	-1.4	-0.6	0	-1.4	-1.1	-1	-1.6	-0.658454	-0.181516	-0.439424	-0.52815	0.0347335	0.303549	0.235969	0.121503	-0.452003	0.145808	0.0249574	0.394522	0.516583	-0.0582111	0.705461
NM_009447	tubulin, alpha 4 (Tuba4);serine/threonine kinase 16 (Stk16)	-1.4	-0.5	0	-0.1	-1.4	-1	-1	-1.5	-0.882849	-0.197394	1.46568	1.33132	-0.231341	0.499075	0.256298	1.88814	-0.418491	-0.00589987	0.22076	0.113032	-0.163427	-0.741612	-0.603729
NM_021336	small nuclear ribonucleoprotein polypeptide A' (Snrpa1)	-1.5	-0.1	0.6	-0.2	-1	-1	-1.1	-1.7	0.477637	-0.717724	-0.169785	-0.181988	-1.36369	0.346672	0.155575	0.0144549	0.0587596	0.73002	1.58546	-0.324445	-0.463909	1.32528	-0.635569
NM_007691	checkpoint kinase 1 homolog (S pombe) (Chek1)	-1.7	-1.3	0	0.1	-1.4	-1.5	-1.8	-2.3	-0.0828663	-1.20118	-0.381339	-1.82212	-0.400355	0.765984	-0.647558	-0.353277	-2.66258	0.896779	0.53842	0.453173	0.743819	0.45122	0.597124
NM_007633	cyclin E1 (Ccne1)	-1.9	-1.1	0.6	-0.7	-1.3	-0.9	-0.6	-1.6	-1.18921	-1.08157	-0.997329	-1.39176	-0.181107	1.38658	1.17556	0.479303	-0.922795	3.12047	1.2002	-1.53677	1.58704	1.75327	-0.273947
NM_011568	THO complex 4 (Thoc4)	-1.4	-0.4	0.1	-0.1	-1.1	-0.9	-1.1	-1.6	-0.110728	-0.408669	-0.481458	-0.0855898	-0.459432	-0.00470464	0.0511119	0.343374	0.332225	0.147226	0.339953	-0.835263	0.64915	0.150159	-0.189294
NM_133851	nucleolar and spindle associated protein 1 (Nusap1)	-1.7	-1.3	-0.8	1.1	-0.8	-0.9	-0.7	-1.1	0.464086	0.0319754	0.0122122	-0.26348	-1.57607	0.877304	0.156234	-0.139177	0.16521	0.871831	-0.710088	0.380911	0.318803	0.139124	0
NM_016904	CDC28 protein kinase 1b (Cks1b)	-1.5	-0.9	-0.2	-0.1	-1.3	-1.1	-0.9	-1.3	-0.460515	-1.13303	0	0.699217	0.883499	0.367136	0.211209	-0.712858	-1.02036	0.320483	1.66228	-0.215309	0.716898	-1.50491	0.605515
NM_008563		-2.1	-2.3	0.7	-0.1	-1.6	-1.8	-1.5	-2.7	0.0328686	-0.245469	0.201621	0.293954	-0.326529	1.90749	2.09063	-0.542717	-0.578851	2.61174	1.73714	0.210722	0.928714	2.46258	-0.360946
NM_177150	RIKEN cDNA G630055P03 gene (G630055P03Rik)	-1.2	-1.1	-0.8	-0.3	-1.3	-1	-1.3	-1.8	-0.050521	-1.05052	-0.700532	-0.504678	-1.12556	1.00624	1.0219	0.140076	-0.408311	1.22905	1.91313	0.299468	0.314332	0.71331	-1.92233
NM_007999	insulinoma-associated 1 (Insm1)	-1.7	-1	0.7	0.3	-1.2	-1.1	-0.8	-2.1	0.490129	-1.93494	-0.371143	-1.8098	-0.903765	2.35261	2.10634	-0.175737	0.254564	2.0918	1.22117	-1.205	1.10336	2.59551	-1.90949
Mm.226845		-1.4	0.3	0.5	0.1	-1.3	-1.1	-1	-1.7	-0.187959	0.0869356	1.78109	0	0.0324879	-0.261243	0.385617	0.415037	-0.621259	0.364891	-0.388402	0.419511	0	-0.0641303	0.597848
NM_175494	zinc finger protein 367 (Zfp367)	-1.2	-1.6	0.5	0.1	-1.3	-1.2	-1	-1.4	-0.706269	-1.27494	0.657722	0.444255	-0.00343324	0.872285	1.19833	-0.055937	0.0184963	0.00244732	-0.874796	0.078183	-2.29764	0.65399	-3.36923
NM_172746	expressed sequence C86302 (C86302)	-1.3	-1.2	-0.1	0.5	-0.9	-0.7	-1.4	-1.8	-0.0279155	0.0409839	-0.515813	-0.25326	0.0943197	0.374517	0.485629	0	-0.112437	0.891594	-0.143307	-0.302435	-0.49604	0.53702	-1.20361
NM_015781	nucleosome assembly protein 1-like 1 (Nap1l1)	-1.3	-0.6	0	-0.5	-1.2	-1.2	-1.1	-1.5	-0.183461	-1.145	-0.0657789	-0.29696	-1.22342	-0.150237	-0.145004	0.72397	-0.309569	2.07408	0.853556	-0.384859	-0.46217	0.205088	-1.46337
NM_016895	adenylate kinase 2 (Ak2)	-1.1	0.3	1	-0.2	0	0.6	1.4	1.2	1.81033	1.67745	-0.728394	-0.824014	1.79963	0.289238	0.531534	-1.08705	0.37357	0.967697	2.03772	-0.000710046	-0.473879	0.340408	-0.609362
NM_008996	RAB1, member RAS oncogene family (Rab1)	0.5	1.2	1.2	1.3	1.7	1.7	1.5	1.6	0	-0.84797	0.300932	-0.161597	-0.526725	-0.337256	-1.5605	0.0680318	0.226897	-1.04055	0.713878	-0.149671	-1.36143	-0.579822	-1.02861
NM_133792	lysophospholipase 3 (Lypla3)	0.9	1.1	1	0.4	0.5	1	1.2	1.3	0.679437	0.420202	-0.216035	-1.26459	-0.289315	0.379683	-0.351403	0.0804966	0.45375	-0.574223	4.58929	0.0329643	0.198168	0.179253	-1.02581
NM_019739	forkhead box O1 (Foxo1)	0.3	1	1.2	0.5	1.5	1.1	1	1.3	1.00952	0.936161	0.0334054	-0.0617565	0.0370925	0.234486	-0.123757	-0.771234	0.197805	-0.387798	0.110674	0.417397	0.152066	0.43939	-0.0554169
NM_178606	DNA segment, Chr 10, University of California at Los Angeles 1 (D10Ucla1)	0.6	1.1	1.3	0.5	1.1	1.3	0.7	0.6	0.794665	0.685344	-0.610933	-0.0141705	0.355861	0.187674	-0.650357	-0.487372	0.220827	-0.163948	0.271838	0.618432	-0.290846	-0.0151386	-0.718331
NM_013758	adducin 3 (gamma) (Add3)	0.8	0.5	0.8	1.2	1.7	1.3	0.8	1	0.386318	-1.56804	-0.994018	-0.313627	-1.78321	0.223206	0.132618	0.0815697	-0.592493	-0.781811	-2.07153	-0.0797179	0.249341	-0.531535	-2.20301
NM_013587	low density lipoprotein receptor-related protein associated protein 1 (Lrpap1)	0.4	0.7	0.9	0.6	1.1	1.4	1.1	1.2	-0.350748	-0.275351	-0.301024	-0.101477	-1.4488	-0.668095	-0.104837	0.878309	-0.121214	-0.0665899	0.804205	-0.719922	0.171148	-0.685097	0.34053
NM_019814	hypoxia induced gene 1 (Hig1)	-0.5	1.6	2.1	0.7	1.1	0.9	0.8	1.5	-0.651902	-0.186371	0.443786	-0.582519	0.02665	-0.605278	-0.651902	1.30256	0.0290485	-0.959811	-1.04891	-0.0225907	0.263034	-1.38014	1.04632
NM_153537	pleckstrin homology-like domain, family B, member 1 (Phldb1)	0.9	1	0.9	0.2	0.7	1.3	1.5	1.4	0.641589	-0.195578	-0.767281	0.299034	-0.84076	0.390844	-0.58772	0.0293912	-0.278545	0.33406	-0.855085	0.0725305	-0.43156	-1.25443	-0.402339
NM_145569	methionine adenosyltransferase II, alpha (Mat2a)	0.4	1.8	1.4	1	1.4	1.2	0.6	0.4	0.694749	-0.270657	0.35445	0.400591	-0.858248	0.00161586	-0.0628703	0.244251	0.579327	0.853312	0.816664	-0.164582	-0.815743	0.531143	-1.85068
NM_177870	solute carrier family 5 (sodium-dependent vitamin transporter), member 6 (Slc5a6)	-0.3	0.9	0.8	0.3	1.1	1.6	1.8	1.2	1.97215	1.18393	1.12269	0.160966	1.40735	-0.0913848	1.14319	-0.0942906	0.0769266	0.214782	-0.0555485	0.8017	1.54257	-0.212437	3.14304
NM_178929	Kazal-type serine protease inhibitor domain 1 (Kazald1)	1.1	1.4	1.9	0.7	0.7	1.6	1.1	0.5	-0.460223	0.101547	0.170682	0.0169474	-0.27379	1.23065	0.128086	-0.259726	0.530702	-0.032012	-0.583989	0.75939	1.32504	-0.419265	-1.63905
NM_080635	eukaryotic translation initiation factor 3, subunit 3 (gamma) (Eif3s3)	0	1.3	1.4	-0.2	0.8	1.2	1.6	1.2	0.243313	-0.340486	0.317459	-0.261319	-0.369718	-0.4705	-0.187454	-0.354277	0.0064893	0.8716	-0.854398	-0.459528	-0.32247	0.946046	-1.04747
NM_010638	basic transcription element binding protein 1 (Bteb1)	0.4	1.8	1.5	0.6	1.1	1.3	0.7	0.6	0.390736	-0.114796	1.38022	0.789545	0.599969	-0.397173	-1.37451	0.20376	0.45097	-3.2207	0.779563	0.202851	-1.89089	-1.66057	-1.01997
NM_028865	RIKEN cDNA 1110005A03 gene (1110005A03Rik)	0.9	1.1	0.8	0.1	0.7	1.4	1.7	1.5	-1.86093	-1.4002	0	0.861046	-1.77599	-2.05767	0.269981	-0.0777568	0.513245	0.13862	0.0435746	0.554327	0.549298	0.270389	-0.621299
NM_007405	adenylate cyclase 6 (Adcy6)	0.4	1.3	1.3	0.5	1.2	1.6	1.2	1	1.25434	0.30259	-0.562396	1.33407	-1.58873	0.152973	0.0299631	0.199005	0.183781	0.0231365	-1.09165	0.29529	-0.733686	1.44385	-0.367587
NM_007515	solute carrier family 7 (cationic amino acid transporter, y+ system), member 3 (Slc7a3)	0.2	0.6	1	0.5	1.6	1.5	1.8	1.6	0.00884188	-0.149013	0.170217	0.291387	-0.0751767	0.159669	-0.435771	1.254	-0.122309	0.0910138	2.831	0.232213	0.474168	-0.642256	1.03328
NM_007994	fructose bisphosphatase 2 (Fbp2)	0.5	1.6	1.5	0.9	1.4	1.9	1.5	1.4	0.361928	1.4585	3.14155	2.11587	0.412468	0.836039	0.0267056	-2.93475	-0.00901285	-0.403107	3.57282	0.57896	0.417282	-1.14858	-0.0304829
NM_008590	mesoderm specific transcript (Mest)	1.1	0.3	0.6	1.1	2	1.2	1.1	2.1	1.28194	-0.615115	-0.117533	0.165305	-0.0650152	-0.00650157	-0.581723	0.619996	1.89508	6.0052	-0.859198	-0.394427	0.196775	-1.40813	0.160089
NM_009155	selenoprotein P, plasma, 1 (Sepp1)	0.7	1.2	1.2	1	1.8	1.7	1.7	1.9	1.36253	0.451379	0.341694	0.396677	2.63946	0.0206192	-1.17479	-0.0127979	0.0571499	-2.80516	-4.42081	0.447453	0.342051	-0.0328627	0.692955
NM_009242	secreted acidic cysteine rich glycoprotein (Sparc)	0.4	0.6	1.2	0.6	0.6	1.1	1.2	1.5	2.68819	1.02508	0.889644	0.14583	-1.24473	3.41878	-0.63167	1.87677	2.04217	-0.089077	-0.664146	2.82942	-0.954945	-2.16925	-1.97606
NM_009572	zinc fingers and homeoboxes protein 1 (Zhx1)	0.5	1.2	1.2	0.7	1.2	1.2	1	0.8	0.580572	-0.76717	-0.604422	-0.602605	-0.273434	-0.0581466	-0.431068	0.375443	0.443108	-1.17027	-3.22932	0.176993	-0.409204	0.448813	-1.6456
NM_010160	CUG triplet repeat,RNA binding protein 2 (Cugbp2)	0.4	1	1.6	0.8	1.3	1.3	0.8	1.1	1.35433	0.626327	0.816692	0.311469	-1.23633	0.843727	0.0909198	0.434928	-0.425714	-0.568363	-1.00445	-0.167117	0.184527	1.92163	-1.60517
NM_010284	growth hormone receptor (Ghr)	0.6	0.8	0.9	0.7	1	1.8	1.7	1.8	3.13917	1.91451	1.67498	1.71672	2.82701	0.339215	-0.327704	-0.117826	1.24668	-0.246138	-0.816814	1.24132	-0.609629	-0.400617	0.435397
NM_010728	lysyl oxidase (Lox)	1.3	1.7	1.7	1.4	1	1.3	0.7	0.7	1.5063	0.738678	0.201016	0.318995	-1.82071	2.67488	0.264311	-0.194933	-0.585413	-0.361572	-1.55596	1.47737	0.115391	-0.148227	0.51042
NM_010763	mannosidase 1, beta (Man1b)	0.6	1	1.2	0.8	1.4	1.4	1.3	1.3	0.147306	-0.398799	-0.409895	0.10238	0	-0.472491	-1.05364	-0.098937	0.08643	0.0171875	-0.125555	0.0171875	-1.13243	0.415299	-0.96506
NM_011058	platelet derived growth factor receptor, alpha polypeptide (Pdgfra)	1.2	0.6	1.4	1.7	1.8	1.5	1.2	1	0.690508	-0.0123719	-0.105757	0.154021	-1.38792	0.145074	-0.72906	0.23679	0.33039	0.439383	0.0453064	0.485818	-0.57839	-1.48324	-0.296405
NM_011204	protein tyrosine phosphatase, non-receptor type 13 (Ptpn13)	1.4	1	1.2	1	1.2	1	0.5	0.8	-0.483361	-0.208751	-0.349374	-0.225992	-0.765939	0.514281	-0.675244	-0.407791	-0.395621	0.593252	-0.412269	1.30216	0	-0.273	-0.801525
NM_011658	twist gene homolog 1 (Drosophila) (Twist1)	1.7	-0.4	0	0.5	0.3	1.1	1.3	1.2	2.08933	1.32263	0.986437	-0.94812	0	2.21702	0.124748	-0.883891	1.07547	3.49266	0.0011734	2.48807	-0.526867	-0.8224	-1.71637
NM_013842	X-box binding protein 1 (Xbp1)	-0.1	1.5	1.6	0.1	1.1	1.4	1.8	1.3	1.09782	-0.801018	-0.70977	-0.914301	0.715867	0.221255	-1.06999	-0.26901	0.889875	-1.60963	-0.555449	0.0728204	0.340195	0.265999	0.914772
NM_016762	matrilin 2 (Matn2)	0.9	0.9	1	1.2	1.3	1.3	0.8	0.8	1.56069	0	-0.820397	1.13301	-1.23767	0.0226211	-1.94898	-0.0861177	1.4607	-2.62217	-3.5837	1.12548	-0.174842	-0.9662	-1.74841
NM_019444	receptor (calcitonin) activity modifying protein 2 (Ramp2)	1	1.2	0.5	0.1	0.8	1.5	1.8	1.5	0.976711	0.395452	0	0.382658	-0.563702	-0.146878	-0.513895	-0.329179	0.522574	0.288006	-1.05286	0.383783	0.0799603	-1.02026	-0.257225
NM_019831	zinc finger protein 261 (Zfp261)	0.1	0.5	1	0.6	1.4	1.6	1.1	1.2	0.452936	-1.11661	-0.608491	-0.477472	-0.304006	0.737814	-0.301912	2.22015	1.62898	-0.605906	0.12277	-0.593047	0	0.779445	-2.36063
NM_011594	tissue inhibitor of metalloproteinase 2 (Timp2)	1	0.9	1.1	0.5	0.9	1.3	1	0.7	-0.368178	0.123609	-0.173675	-0.0255762	0.127834	0.0296533	-0.163314	-0.371156	-0.485888	1.27984	0	0.427658	0.102299	0.615368	1.73304
NM_021895	actinin alpha 4 (Actn4)	1.1	1	0.8	0.4	0.6	0.9	1.2	1.8	0.629752	-0.459124	-0.915389	-0.711553	-0.545497	0.583062	-0.38988	-1.56624	0.457948	-0.360075	2.5589	0.423075	-0.46144	-0.239302	-0.784728
NM_022420		-0.3	1.9	1.8	0.7	1.4	1.1	0.6	0.6	2.27302	1.50752	0.610086	0.471648	-1.31293	-1	-0.826489	2.69531	3.33912	-0.975499	-1.30117	-0.492477	-0.631318	-1.36828	-0.208207
NM_023587		0.5	1.4	1.4	1.1	1.4	1.8	1.4	1.3	1.82601	1.99543	-0.800194	-0.590032	1.09617	0.212558	-0.840087	-0.222902	0.726785	-0.277202	1.05394	1.25445	-0.623001	-0.381421	-0.875705
NM_025826	acyl-Coenzyme A dehydrogenase, short/branched chain (Acadsb)	0.2	0.4	0.6	0.4	1.1	1.3	1.2	1.1	1.82278	1.03409	1.20001	1.51716	1.51138	-0.727972	-0.99046	0.184702	2.23836	-0.998351	-2.16597	0.381732	-1.0693	-2.03847	-0.443593
NM_026728	DNA segment, Chr 4, ERATO Doi 765, expressed (D4Ertd765e)	0.6	0.1	0.6	0.6	1.8	2	1.4	1.4	0.629716	0.306244	-0.154718	0.502719	1.67528	-0.869702	0.102151	-0.270909	0.43054	0.220952	3.0418	0.151234	0.108563	-0.596282	0
NM_011058	platelet derived growth factor receptor, alpha polypeptide (Pdgfra)	1.2	0.6	1.4	1.7	1.8	1.5	1.2	1	0.176889	-1.24387	-0.610142	-0.662007	0.120474	0.385356	-0.937431	-0.636931	-0.15219	-0.671356	-0.583841	0.327303	0.395839	0.989727	-1.70937
NM_054071	fibroblast growth factor receptor-like 1 (Fgfrl1)	0.5	0.7	1.2	0.5	1	1.5	1.5	1.4	5.31808	2.02536	0.870031	0	0.0169588	-0.522953	-0.791601	0.0713174	-0.332936	1.17749	-0.502094	-0.275763	0.262222	-0.512486	1.576
NM_080635	eukaryotic translation initiation factor 3, subunit 3 (gamma) (Eif3s3)	0	1.3	1.4	-0.2	0.8	1.2	1.6	1.2	-0.0231068	-1.15002	0.313905	-0.040475	-0.289836	-0.331703	0.193965	-0.112506	-0.137207	0.468369	0.99507	-0.518212	0.306329	0.84911	-0.344259
NM_144938	complement component 1, s subcomponent (C1s)	2	1.6	1.3	0.4	1	1.3	1	1.4	2.97308	0.362852	1.09011	0.331701	3.04511	0.745476	-0.2408	-2.25589	1.24593	-1.09204	-1.24441	1.57161	0.584878	0	0.960338
NM_009061	regulator of G-protein signaling 2 (Rgs2)	-0.8	2	1.2	0.9	1	0.7	1	1.1	0.0893966	0.7273	0.18757	0.639149	0.455582	0.217938	0.473884	-0.268449	0.740544	-0.0138708	0.45708	-0.108226	0.334561	-0.451122	0.447204
NM_178935	CXORF15 (4932441K18) ;retinoblastoma binding protein 7 (Rbbp7)	0.3	0.5	0.6	-0.3	1.1	1.4	1.4	1.4	0.954903	0.605194	0.241052	-0.341229	0.590334	-0.0510586	-0.68524	0.37113	0.45218	-1.69454	0.0481983	0.447536	-0.355175	1.06124	-0.800022
NM_173440	nuclear receptor interacting protein 1 (Nrip1)	0.3	1.4	1.5	0.7	1.9	1.9	2	2	0.749212	0.586013	0.338961	-0.229989	-0.425764	-0.490376	-0.0437537	-0.20191	0.942365	0.389386	0.217428	0.171034	-0.303325	1.82103	-1.13488
NM_080454	gap junction membrane channel protein alpha 12 (Gja12)	1.2	1.2	1.4	0.6	1.3	1.4	1	2	-0.159605	0.477047	0.329705	0.0620097	0.412598	-0.23791	0.73599	-0.272815	0.0479345	0.0573332	0.0384741	-0.296564	0.23349	-0.774825	0.815686
NM_011594	tissue inhibitor of metalloproteinase 2 (Timp2)	1	0.9	1.1	0.5	0.9	1.3	1	0.7	1.46606	-1.44321	-0.364954	-0.585075	-2.01233	0.448172	-4.05758	1.55675	0.0940949	-2.61997	-5.04451	1.77524	-0.501036	-0.689133	-1.79736
NM_008309	5-hydroxytryptamine (serotonin) receptor 1D (Htr1d)	0.8	1.1	1.3	1.1	1	1.2	0.5	0.6	-0.182423	-0.643244	-0.0164131	-0.151278	-0.306103	1.44392	-0.504814	-0.0788187	0.12049	-0.0447512	0.555283	0.167747	1.28222	0.0591548	0.608702
NM_008047	follistatin-like 1 (Fstl1)	0.7	1.2	1.3	1.3	1.1	1.2	0.6	0.4	2.03492	-0.343266	0.351989	0.643898	-1.62831	1.34299	-0.800869	-0.65518	-0.0983308	1.13816	-1.53853	2.57889	0.109078	-0.983222	-0.617969
NM_011204	protein tyrosine phosphatase, non-receptor type 13 (Ptpn13)	1.4	1	1.2	1	1.2	1	0.5	0.8	-0.26213	-1.72923	-0.189234	-0.0339935	-0.959861	0.014464	-0.447929	-0.750815	-0.0872206	-0.000323076	-0.379093	0.694014	0.507773	0.0523405	0.826517
NM_011480	sterol regulatory element binding factor 1 (Srebf1)	0.1	0.1	0.7	1.1	1.5	1.6	1.3	1	0.867568	0.253412	-0.404061	-0.468907	0.224964	-0.345778	-0.59057	0.187674	0.328872	-0.0311143	-0.384295	0.209468	-0.110269	0.127468	0.0311422
NM_007680	Eph receptor B6 (Ephb6)	1.3	0.5	0.8	0.7	1.3	1.7	1.7	1.5	-0.964953	-0.639183	-1.85036	-1.62088	-2.2303	-1.76751	-0.205087	1.64732	0.00393641	-0.567333	-1.39158	3.23291	-1.7148	3.25703	-1.90099
NM_013760	DnaJ (Hsp40) homolog, subfamily B, member 9 (Dnajb9)	0.2	0.9	1.1	0.2	0.8	1	1.7	1.9	-0.0813001	0.424885	-0.0400774	0.312676	0.269607	0.264132	0.659841	-0.130931	-0.38247	0.107856	-0.365396	0.247581	0.547141	-0.584963	1.7798
NM_028865	RIKEN cDNA 1110005A03 gene (1110005A03Rik)	0.9	1.1	0.8	0.1	0.7	1.4	1.7	1.5	0.554761	0.354594	1.20464	1.34596	0.192326	0.578538	0.0676617	-0.545992	0.0156691	-0.329652	-0.00510607	0.141773	0.709412	1.07384	-0.767088
NM_026159	RIKEN cDNA 0610039N19 gene (0610039N19Rik)	0	0.7	1.2	0.9	1.1	1.1	1.8	1.5	-0.20374	0.273723	0.01906	-0.128742	-0.475927	0	-0.446953	0.0951967	-0.201603	0.583518	-0.166448	0.313611	-0.486294	-0.398015	0.69285
NM_177176		1.4	1.3	2	1.1	1.4	2.1	1.2	1.2	0.786856	0.820327	0.0902656	0.447896	-0.0260169	-0.626542	-0.80434	0.282526	0.827651	-1.56528	-1.78958	0.0369319	-0.877478	-1.05313	0
NM_019444	receptor (calcitonin) activity modifying protein 2 (Ramp2)	1	1.2	0.5	0.1	0.8	1.5	1.8	1.5	-0.148072	-0.631973	-0.184141	0.20343	0.670301	0.0201961	-0.73795	-0.20971	0.274307	0.690971	-0.495302	0.288074	0.90387	-0.0115271	0.470779
NM_177870	solute carrier family 5 (sodium-dependent vitamin transporter), member 6 (Slc5a6)	-0.3	0.9	0.8	0.3	1.1	1.6	1.8	1.2	1.58141	0.670339	-0.0743859	-0.196884	0.184146	-0.341978	-0.39737	0.0378411	0.632504	-0.401047	1.8198	-0.138933	-0.486857	-0.460957	-0.22594
NM_007494	argininosuccinate synthetase 1 (Ass1)	-1.2	0.6	0.5	-1.3	-1.4	-1.1	-1.1	-1.6	-0.203176	-0.402098	-0.831587	-0.407801	5.60702	-0.334794	-1.05264	0.828445	-0.438501	-0.00522346	2.44314	-0.43758	-0.347429	0	-0.195887
NM_010590	ajuba (Jub)	-0.7	0.4	-0.1	-1.6	-1.3	-1.4	-1.5	-1.9	-0.349804	-0.0436527	-0.0438949	0.336702	-0.0232125	0.183748	-0.177552	-0.685044	0.290958	0.564771	0.586215	1.02769	0.174617	-0.246401	-0.311102
NM_009416	tropomyosin 2, beta (Tpm2)	-1.1	-0.3	-0.2	-1.6	-2.4	-1.8	-1.4	-2.6	0.743626	1.32946	3.74895	-0.286994	-0.0690909	1.30611	0.390635	-0.992183	0.273331	-0.73911	-1.05173	1.46024	-0.227009	-0.550974	0
NM_180678	glycyl-tRNA synthetase (Gars)	-1.5	0	-0.3	-1.5	-1.5	-1.3	-0.8	-1.1	-0.011242	-0.0434703	-0.197452	-0.35042	-0.989784	-0.0110036	-0.535773	0.0983786	-0.286697	0.231288	2.64425	-0.243017	-0.776729	-0.130227	-0.327875
NM_008102	GTP cyclohydrolase 1 (Gch1)	-0.5	-0.1	-0.4	-2.3	-3.2	-2.2	-0.9	-1.4	-0.123757	0.583857	-0.20379	0.681475	2.46455	0.355349	0.600957	0.0837098	1.68652	-0.11855	1.18697	0.651775	-0.200401	-0.0686409	0.365391
NM_007540	brain derived neurotrophic factor (Bdnf)	-0.6	0.7	0.7	-1.2	-0.7	-1.3	-1.3	-1.7	-0.3079	0	-0.796099	0.25634	0.178391	-0.318031	0.0726952	0.18435	-0.0339473	0.263927	-0.339391	-0.13241	0.0485678	-0.229868	0.619495
NM_033523	sprouty protein with EVH-1 domain 2, related sequence (Spred2)	-0.6	0.2	-0.1	-1.8	-1.2	-0.9	-1.1	-1.1	-0.407658	-0.178671	-0.678072	0.0860633	-0.498106	-0.25135	-0.582092	0.42176	0.224288	0.306868	-0.0343933	0.0282583	-0.311438	0.048903	-0.216854
NM_030690	retinoic acid induced 14 (Rai14)	-0.7	-0.2	-0.4	-1.5	-1.2	-1	-1.1	-1.4	-0.135623	-0.568078	-0.365853	-0.839849	-0.088496	0.554188	-1.07103	-1.14625	1.11339	1.14342	2.54667	1.14529	0.946937	-1.25818	-0.181215
NM_153119	expressed sequence AI840980 (AI840980)	-0.4	0.3	-0.8	-1.4	-1	-0.9	-1.2	-1.3	0.0461645	-0.395049	-0.302098	0.032352	-0.584061	0.633222	0.155391	-0.234168	0.158412	-0.113444	0.130114	0.0128134	0.247636	-0.277104	0.542814
Mm.31267		-0.8	-0.1	0.3	-1.2	-1.3	-1	-1.1	-1.6	-0.831066	-1.01151	-0.810497	-1.02403	0.690708	-1.04266	-0.592076	-0.0613293	0.527741	-0.74713	-0.644015	-0.286921	-0.768048	-1.31585	0.206948
NM_026064	RIKEN cDNA 2900073G15 gene (2900073G15Rik)	-1	-0.1	-0.1	-1.2	-1.4	-0.9	-0.8	-1.3	-0.244538	0.504454	0.269576	0.931936	-1.29395	0.453982	-0.823932	-0.0559188	0.767228	-0.0376059	0.874771	-0.114093	-0.390864	0.0187151	-1.4217
NM_033523	sprouty protein with EVH-1 domain 2, related sequence (Spred2)	-0.6	0.2	-0.1	-1.8	-1.2	-0.9	-1.1	-1.1	-0.779874	1.70652	1.17169	1.14326	0	-1.18587	0.91847	0.350186	-0.649814	0.672114	-0.485427	0.691878	-0.115477	-0.893085	0.832055
NM_028230	serine hydroxymethyl transferase 2 (mitochondrial) (Shmt2)	-2	-0.6	-0.3	-1.3	-1.9	-2	-1.7	-1.9	0	1.00037	-0.354906	-0.560126	1.37743	-0.202998	-0.833189	-1.35774	0.169434	0.676782	1.59109	0.320454	0.00441416	-0.100694	0.803772
NM_025542	RIKEN cDNA 2410001C21 gene (2410001C21Rik)	-0.7	-0.4	-0.3	-1.1	-1	-0.9	-1.1	-1.3	-0.251439	0.455734	-0.00282953	-0.350743	0.4016	0.143772	0.23226	-0.26019	0.206904	-0.133739	0.305333	0.0839852	-0.0743312	-0.101594	0.0979434
NM_010128	epithelial membrane protein 1 (Emp1)	-0.8	-0.4	-0.3	-1	-2.3	-1.3	-1.4	-1.4	2.9418	-0.0125294	0.997382	1.41865	-0.76268	1.77779	-0.558051	-1.67976	0.986455	-0.85866	0.409897	3.61982	-0.44691	0.724842	-0.434892
NM_172015	isoleucine-tRNA synthetase (Iars)	-1.1	0.1	0.1	-1	-1	-1.1	-1.3	-1.3	-0.337637	-0.756016	0.767708	0.173539	0.394872	-0.637626	-0.647933	-0.0638903	0.233915	0.520459	-0.290045	0.255091	-0.855233	0.0539913	1.16119
NM_007725	calponin 2 (Cnn2)	-0.7	0.3	-0.1	-2.1	-2.3	-1.2	-1.1	-1.8	1.43766	-1.34877	-0.407002	0	-2.77045	2.86002	1.68216	-2.35351	0.412804	1.34729	2.01549	0.930475	1.93758	1.61551	-1.9257
NM_007984	fascin homolog 1, actin bundling protein (Strongylocentrotus) purpuratus) (Fscn1)	-0.7	0.4	0.7	-1.4	-0.7	-1.1	-1.2	-1.8	2.53589	0.0628681	0.0987985	-0.582891	-0.686943	1.2218	-0.206132	-0.0949531	-0.400372	4.55309	-0.352831	-0.0956912	0.554236	-0.473317	1.08551
NM_009416	tropomyosin 2, beta (Tpm2)	-1.1	-0.3	-0.2	-1.6	-2.4	-1.8	-1.4	-2.6	-0.596026	1.7851	4.37741	0.267925	-1.65505	1.48577	0.23773	-0.287256	-0.249116	0.320813	-0.201723	2.07311	-0.108631	0.109971	-0.3453
NM_009559	zinc finger protein 57 (Zfp57)	-0.4	-0.4	-0.3	-1.4	-1	-1	-1.2	-1.6	1.46767	0.933319	0.251114	-0.170304	1.24025	-0.427212	0.283847	1.27823	-0.024453	1.51298	-0.260007	0.751741	-0.581935	0.169925	0.0593785
NM_009627	adrenomedullin (Adm)	-0.7	0.3	-0.1	-1.7	-1.8	-0.9	-1.1	-1.3	0.915044	0	-0.0332551	0.247994	-0.434984	-0.776705	0.282189	-0.560826	0.4429	-0.225346	-1.11442	0.0606628	0.466884	-0.172377	0.813663
NM_009687	apurinic/apyrimidinic endonuclease 1 (Apex1)	-1.3	-0.4	0.4	-1.1	-0.8	-0.9	-1	-1.6	0.421888	-0.204483	-0.148747	-0.156101	0.011565	0.0346643	-0.409596	0.11871	0.615395	1.8584	2.20962	0.0357609	0.120319	0.317451	-0.539128
NM_010169	coagulation factor II (thrombin) receptor (F2r)	-0.8	1.2	0.3	-1.2	-1.1	-1	-0.9	-1.4	-0.304223	-0.746023	-0.547863	0.531772	0.257043	0.626653	-0.829424	-0.227934	3.04206	1.95382	1.28455	-0.289832	0.795031	0.333013	-0.669119
NM_010324	glutamate oxaloacetate transaminase 1, soluble (Got1)	-1.3	0.4	-0.2	-1.2	-1.2	-1.1	-1.3	-0.9	-1.46673	-0.233184	3.00134	3.22315	1.80935	-0.304521	-0.616293	1.81949	1.47196	-0.36863	0.96351	-0.164502	-1.66981	-0.917132	-1.06481
NM_010362	glutathione S-transferase omega 1 (Gsto1)	-1.4	0.6	0.4	-1.1	-1	-1	-1.1	-1.3	0.481761	0.283017	-0.14041	0.82891	1.18014	-0.116761	-0.629749	-0.79085	0.300891	0.0606133	2.33544	-0.156642	-0.212043	-0.60309	-0.512589
NM_010480	heat shock protein 1, alpha (Hspca)	-1.2	0.2	0.7	-0.6	-1.1	-0.6	-1	-1	-0.61446	-1.61663	-2.24292	-1.22853	-1.26331	-0.113971	-0.507276	1.01493	0	0.881591	2.13073	-1.54825	-1.10995	0.193523	-3.03465
NM_010637	Kruppel-like factor 4 (gut) (Klf4)	-0.4	-0.5	-0.4	-1.3	-0.7	-1	-1.7	-1.3	1.85821	0.941195	0.488878	1.41894	-2.38841	1.7811	0.900617	-0.426146	0.515995	-3.43638	0.903408	4.51124	-0.409043	-0.839485	0
NM_010637	Kruppel-like factor 4 (gut) (Klf4)	-0.4	-0.5	-0.4	-1.3	-0.7	-1	-1.7	-1.3	1.57881	0.782951	0.533313	1.47445	-3.79513	1.52381	0.634036	-0.508274	0.417388	-2.92584	1.85948	3.96932	-0.762837	-2.4732	-0.86272
NM_010730	annexin A1 (Anxa1)	-1	-0.2	0	-0.5	-1.2	-0.6	-1.2	-1.7	2.1192	-1.05699	0	0.223039	-1.2765	3.83391	1.57058	-1.4508	-0.297174	-2.01024	-1.0873	3.29578	0.310836	0.246736	-1.08173
NM_011076	ATP-binding cassette, sub-family B (MDR/TAP), member 1A (Abcb1a)	-1.4	-0.3	-0.3	-1.2	-1.5	-1.1	-1.7	-2	0	-0.453973	0.344795	0.497826	-0.228773	-0.290123	-0.472427	0.504976	0.571734	-0.720949	-0.3914	-0.237984	0.0669806	-1.22533	-1.5031
NM_011595	tissue inhibitor of metalloproteinase 3 (Timp3)	-0.8	1.6	0.4	-1.6	-1.6	-1.6	-1.3	-1	1.66029	0.463467	0.504797	1.2225	-0.812887	0.519113	-0.670797	0.36675	2.6509	-1.2733	-1.70488	0.92662	-0.927875	-0.965252	-2.39932
NM_011607	tenascin C (Tnc)	-0.5	0.3	-0.2	-1.7	-1.3	-1.1	-0.6	-1	-0.437418	0.138494	0.262833	-0.764687	-0.380724	3.0542	0.526245	-0.511893	0.508048	0.0344121	-0.246414	0.279395	-0.990944	1.93052	0.487459
NM_013614	ornithine decarboxylase, structural 1 (Odc1)	-1.4	0.7	0.4	-0.6	-1.2	-1.5	-1.5	-1.8	-0.225884	-1.17156	0.315739	-0.987806	-0.874238	0.99167	1.44447	-0.213607	1.29147	1.09409	2.41805	-0.343303	0	-0.297367	0.195072
NM_013749	tumor necrosis factor receptor superfamily, member 12a (Tnfrsf12a)	-1.4	1.6	1.1	-1.6	-1.3	-1	-1.1	-1.6	0.0360728	-1.32547	1.28458	1.36164	-1.01166	-0.263657	-1.3426	-0.371253	2.66076	-1.18494	-0.108157	0.823885	-1.06872	-0.743588	0.178489
NM_015747		-1.1	0.3	0	-1.3	-1.5	-1.1	-1	-1.5	-0.243577	-1.75632	-1.42502	-1.17578	-0.353202	0.12914	0.539445	0.552676	-1.3127	0	2.4946	-1.56151	-0.307177	0.470626	-3.78072
NM_016720	neuraminidase 3 (Neu3)	-1	0.6	0.9	-1.3	-1.5	-1.1	-1.1	-1.6	-0.359542	-0.12862	0.807355	0.488455	-0.29045	0.00423699	0.959116	-0.185389	0.190522	0.152851	-0.190222	0.896671	0.961296	3.27755	0.355481
NM_020577		-1.1	0.3	0.2	-0.9	-1.2	-1.2	-1.3	-1.5	-0.517109	-0.61163	0.702939	0.653051	1.07506	0.100964	-0.574836	0.849597	0.904721	0.0518998	-1.60094	-0.752695	0.499192	0.251657	0.121151
NM_023119	enolase 1, alpha non-neuron (Eno1)	-1.6	0	0.8	-0.4	-1	-1.1	-1	-1.2	0.179022	1.64438	-0.344834	-1.1718	-0.592266	-0.13112	-0.178759	-0.402385	-0.356257	1.9224	0.0360127	-0.972777	-0.956068	0.110216	-2.92592
NM_026064	RIKEN cDNA 2900073G15 gene (2900073G15Rik)	-1	-0.1	-0.1	-1.2	-1.4	-0.9	-0.8	-1.3	-0.0624366	0.00688803	1.12287	1.50997	-0.379686	0.439682	-0.545126	-1.2232	0.315354	0.255593	0.800583	-0.131097	0.0462028	0.0324291	0.6838
NM_026473	RIKEN cDNA 2310057H16 gene (2310057H16Rik)	-1.3	0.7	0.1	0.2	-1.5	-1.1	-1.3	-1.8	0.634107	-0.726258	0.106738	0.105509	-1.20906	0.760029	-1.4141	-1.98372	1.47785	0.458364	-0.473931	0.565597	-1.85732	0.197494	-1.15688
NM_011076	ATP-binding cassette, sub-family B (MDR/TAP), member 1A (Abcb1a)	-1.4	-0.3	-0.3	-1.2	-1.5	-1.1	-1.7	-2	4.42417	2.70062	2.02417	1.24835	3.02298	1.62674	0.311297	-2.24232	1.71811	-1.68676	-1.86089	1.9474	-0.817824	0.342324	-1.73536
NM_153412	pleckstrin homology-like domain, family B, member 2 (Phldb2)	-0.3	-0.4	-0.1	-1.8	-2	-1.5	-0.8	-1.6	-0.557156	-0.274657	0	0.395687	0.466483	-0.382578	0.0972878	-1.42718	1.06957	1.07778	0.688562	0.571364	-0.157774	-1.33168	-0.0617762
NM_024427	tropomyosin 1, alpha (Tpm1)	-0.5	0	-0.5	-2.4	-3.2	-2.4	-0.9	-1.4	0.449401	-1.27211	-1.25781	-1.03055	-0.993825	1.57689	0.384613	-0.62894	1.17752	0.856881	1.86056	0.486226	-0.504038	0	-1.72087
NM_016754	myosin light chain, phosphorylatable, fast skeletal muscle (Mylpf)	-1	-0.3	0.2	-1.2	-1.3	-0.7	-1.4	-1.4	0.253572	5.59266	8.34837	1.12046	-0.0620553	6.16153	5.79588	-0.416596	-0.544018	0.632117	2.65719	6.50453	-0.141142	1.00906	0.738315
NM_007408	adipose differentiation related protein (Adfp)	-1.2	0.5	0	-1.6	-1.5	-1.1	-1.1	-1.4	1.95921	2.58384	-0.367732	-0.144934	2.48778	0.296099	0.0235583	-1.06915	1.82841	0.419292	3.16581	1.10684	-0.27062	0.0401226	-2.53546
NM_011526	transgelin (Tagln)	-1.5	0.9	1.1	-1.2	-2	-1.3	-0.4	-2.5	1.19432	0	0.352817	0.513936	-1.08001	-0.0485815	-0.676648	-0.974946	0.946881	0.13767	-1.54788	0.584689	0.456352	-0.696223	-0.736924
NM_011526	transgelin (Tagln)	-1.5	0.9	1.1	-1.2	-2	-1.3	-0.4	-2.5	0.379358	0.291468	-0.114032	-0.145527	0.285229	0.513218	0.460663	-0.0738223	0.0580807	-0.170084	-0.176767	0.653308	0.222392	-0.151157	0.649265
NM_178788	dCMP deaminase (Dctd)	-1.4	0.8	1.5	-1.2	-1.1	-1.4	-2.4	-2.9	-0.188576	1.10179	0.131826	0.371424	0.879805	-0.383344	0.614358	0.328042	-0.234237	1.32622	0.0837918	-0.0155777	0.0874421	-0.233409	0.877507
NM_023871	SET translocation (Set)	-1.1	-0.2	0.5	-1.1	-0.9	-0.9	-1.1	-1.4	-0.0162531	0.9035	0.188061	-0.0216001	-0.0222699	0.494445	0.220412	0.00822238	-0.105698	0.355958	-0.017588	0.170878	1.10907	0.110445	0.799891
NM_033523	sprouty protein with EVH-1 domain 2, related sequence (Spred2)	-0.6	0.2	-0.1	-1.8	-1.2	-0.9	-1.1	-1.1	-0.451009	0.272298	0.0518002	-0.11786	-0.243933	-0.0446345	-0.0182447	0.204068	-0.230012	-0.0452013	-0.117264	0.174435	-0.178742	-0.19343	-0.648706
NM_172381	expressed sequence AI314180 (AI314180)	-1	-0.2	-0.1	-1.3	-1.4	-0.9	-0.8	-1.3	-0.0524674	-0.0794345	3.5148	0.30117	0.104337	-0.544321	-0.0605047	0.82927	0.340359	-0.315502	-0.924712	-0.172181	0	1.1281	-0.65355
NM_009255	serine (or cysteine) proteinase inhibitor, clade E, member 2 (Serpine2)	0.1	-0.3	-0.1	-1	-1.6	-1.1	-0.7	-1.1	-0.598766	-0.647052	1.83337	-0.944575	-1.32994	3.08743	0.583617	2.53867	-1.38078	-0.460771	-0.691233	-0.896682	-4.59337	-0.496897	-3.03743
NM_013928	schwannomin interacting protein 1 (Schip1)	-1.2	0.4	-0.4	-1.8	-1.8	-1.6	-1.5	-2	-1.34858	-0.91974	2.27877	2.03892	-1.63604	0.173954	-0.685884	1.64994	-1.1918	-0.0512452	-0.0927133	0.0555356	-1.16861	-1.61111	-0.834557
NM_172015	isoleucine-tRNA synthetase (Iars)	-1.1	0.1	0.1	-1	-1	-1.1	-1.3	-1.3	-0.103523	-0.483709	0.272652	0.208376	-0.304153	-0.143779	-0.175575	-0.0437296	0.0492068	0.851228	1.73012	-0.0240455	-0.630465	0.087924	-0.0115395
NM_027350	asparaginyl-tRNA synthetase (Nars)	-1	-0.1	-0.2	-1.2	-1.2	-1	-1	-1	-0.23365	-0.264455	0.129604	-0.219615	-0.179947	-0.299746	0	0.434366	-0.0713652	-0.0340409	1.82003	-0.321894	-0.653614	-0.516041	-0.268934
NM_011526	transgelin (Tagln)	-1.5	0.9	1.1	-1.2	-2	-1.3	-0.4	-2.5	-0.120681	0.480329	-0.10623	0.384664	0.977563	1.35015	1.55497	-0.120681	-0.159941	-0.625604	-0.0590792	0.0567548	1.08011	-0.159941	1.96279
NM_025542	RIKEN cDNA 2410001C21 gene (2410001C21Rik)	-0.7	-0.4	-0.3	-1.1	-1	-0.9	-1.1	-1.3	0.164335	0.180892	0.207875	-0.117288	0.182985	0.00609447	0.647164	-0.0834604	-0.112878	0.122871	0.115686	-0.0856191	0.482564	1.00407	1.23148
NM_009272	spermidine synthase (Srm)	-1.2	1.4	1.9	-0.9	0	-0.5	-0.8	-1.3	0.417076	-0.105399	-0.564709	-0.666066	-0.0754804	0.336988	-0.452071	-0.0154934	0.734175	1.059	1.17083	-0.121951	-0.229966	0.105612	0.496489
NM_028274	exosome component 6 (Exosc6)	-1.1	0.5	1.6	0	-0.1	-0.2	-1.2	-1.1	-0.315264	-2.49185	-0.72019	-1.32404	0.268881	-0.327211	0.248431	-0.351763	0.051925	0.349008	1.76446	-0.0144144	-0.0623546	0.729183	-0.418228
NM_053086	nucleolar and coiled-body phosphoprotein 1 (Nolc1)	-1.1	1.5	1.6	-0.4	0	-0.2	-0.5	-1.1	0.59733	0	-0.793971	-0.462687	-2.74779	0.567041	0.546488	-0.133992	0.661632	1.92922	1.96963	-0.421144	0.657627	1.38197	-1.14018
NM_144835	RIKEN cDNA B130016L12 gene (B130016L12Rik)	-1.6	1.2	1.3	-1.4	-0.5	-0.6	-1.7	-1.5	0.448795	-1.65183	-1.57313	-0.663935	-0.249878	-0.0259727	0.534507	-0.57608	0.534678	1.70202	0.911586	0.215694	0.0698117	0.797599	0.870346
NM_008630	metallothionein 2 (Mt2)	-1.3	3.9	2.9	0.8	1	0.7	-2.4	-2	-0.789342	0.260202	-2.41619	-1.08284	-1.23346	-1.4936	-2.22804	0.794507	-0.249479	-1.06139	2.72709	0.605483	-0.27862	-2.4191	2.12824
NM_007951	enhancer of rudimentary homolog (Drosophila) (Erh)	-1.3	0	1.2	-0.1	-0.7	-0.8	-1.1	-1.4	0.175062	-3.43344	-0.570851	-0.496385	-0.89941	0.831161	0.418632	0.321729	0.416391	1.98823	-0.111824	-0.384624	-0.174779	1.49944	-5.8135
NM_007991	fibrillarin (Fbl)	-1.3	0.3	1.2	-0.4	-0.5	-0.8	-1.3	-1.9	0.897407	-0.375126	-0.461939	-0.136702	0.0479574	0.804083	0.366295	-0.176159	1.00542	1.5602	1.36487	0.383807	0.533569	1.76433	-0.269294
NM_009846	CD24a antigen (Cd24a)	-1	1	2.5	1	1.2	1.4	-0.7	-2	0.678762	-3.32214	1.33877	-2.71399	-6.69819	2.24777	2.21298	-2.39	-2.3798	0.972613	-7.21845	-1.04037	1.23063	0.992033	0
NM_010849	myelocytomatosis oncogene (Myc)	-1.3	1.8	1.8	-0.6	0.9	-0.2	-1.1	-1.6	0.295884	-0.380763	-0.316704	-0.158371	0.584025	0.452284	0.182886	-1.27036	0.873872	0.643044	-0.658026	0.261367	0	1.43378	0.153409
NM_011045		-1.6	0	1	0.9	-0.2	-1.1	-1	-2	0.437518	-1.35771	-0.930275	0.146027	-0.760104	2.25055	2.20368	-1.18952	0.414643	2.34819	1.7626	-0.361336	1.03277	2.98232	-2.74987
NM_019553	DEAD (Asp-Glu-Ala-Asp) box polypeptide 21 (Ddx21)	-1.1	1.4	1.9	-0.1	0	-0.5	-0.6	-1.1	0.63688	-0.575033	0.200578	-0.330747	-0.178954	0.417965	-0.387229	-0.204391	0.882561	1.05786	1.19239	0.161733	0.427211	0.972527	-0.60223
NM_025866	cell division cycle associated 7 (Cdca7)	-1.5	0.4	1.5	-0.5	-0.8	-1.2	-1.2	-1.9	-0.39443	-0.44223	-1.67094	-0.0136434	-2.07896	1.33931	1.26463	-0.927656	-1.28304	1.72168	0.295996	-0.00331578	0.704002	2.92941	0.875914
NM_025866	cell division cycle associated 7 (Cdca7)	-1.5	0.4	1.5	-0.5	-0.8	-1.2	-1.2	-1.9	0.0901141	-1.58588	0.0700824	0.412734	-0.583122	1.43129	1.5627	-1.03447	-0.681575	2.69753	0.666981	0.606589	-0.0241383	4.79663	1.24069
NM_153419	glutamate-rich WD repeat containing 1 (Grwd1)	-1	1.2	1.3	-0.5	-0.3	-0.4	-0.8	-1.1	-0.058914	0.0860437	0.0981548	-0.102183	0.172224	-0.476152	0.113771	0.0544929	0.0584747	1.05508	0.725865	-0.0599293	-0.952325	-0.168251	-2.15273
NM_053086	nucleolar and coiled-body phosphoprotein 1 (Nolc1)	-1.1	1.5	1.6	-0.4	0	-0.2	-0.5	-1.1	-0.224436	-1.63506	-0.194786	-0.458808	-1.12755	0.213287	0.0809613	0.378442	0.225177	0.650033	0.393721	-0.244457	-0.851359	0.301544	0.169168
NM_023731	DNA segment, Chr 19, ERATO Doi 678, expressed (D19Ertd678e)	-1	1.3	1.1	-1.1	-0.4	-0.5	-0.8	-1.2	-0.274965	0.443139	-0.11477	0	0.175102	0.0095158	0.411984	-0.507016	-0.0213737	-0.255206	-0.627212	0.306142	0.879187	-0.273041	1.10532
NM_018868	nucleolar protein 5 (Nol5)	-1.3	1.1	1.2	-0.6	-0.6	-0.9	-1.2	-1.7	-0.308935	-1.80585	0.00601124	0.0243898	0.293744	-0.100289	-1.54486	-0.0396957	0.233536	0.475135	-0.114348	0.448162	0.848778	-0.175394	0.698198
NM_021446	RIKEN cDNA 0610007P14 gene (0610007P14Rik)	-1.4	-1.5	-1.1	-1.2	-1.3	-1	-1.1	-1.1	-0.670367	-0.924225	-1.53583	-0.929794	1.18745	-0.165059	-0.539022	0.170881	-0.185107	0.167951	0.417644	-0.26051	0.140977	0.283303	-0.279049
NM_025626	RIKEN cDNA 3110001A13 gene (3110001A13Rik)	-0.7	-1.2	-0.5	-1.2	-1.3	-1.1	-0.6	-0.7	0.599005	-0.812451	-0.949758	-0.0921154	-0.166609	1.47012	0.760958	-0.783668	-0.857668	-0.511755	0.977013	-0.0225928	0.755606	1.8754	-0.826908
NM_009831	cyclin G1 (Ccng1)	-1	-1	-0.6	-1.2	-1	-1	-1.1	-1	0.907197	0.988097	3.58755	3.12701	-0.969538	0.850825	-0.183524	-0.638125	0.697797	-1.62989	0.5672	0.969303	-0.203623	0.38789	-0.53865
NM_183315	cortexin (Ctxn)	-0.5	-1.5	-1.7	-1.7	-2	-1.1	-1.5	-2.4	-0.288469	-0.39188	-1.184	-1.16818	2.38541	-0.945034	0.778386	4.61595	-1.11159	4.216	-0.660438	1.87001	-0.694034	-1.40728	-0.499974
NM_010191	farnesyl diphosphate farnesyl transferase 1 (Fdft1)	-1.2	-1.2	-1	-1.3	-1.4	-0.9	-0.4	-0.3	0.00148722	0.0643851	0.809439	-0.372489	0.639262	-0.627718	-0.634344	0.46474	-0.448626	0.177993	-0.675637	-0.0622378	-0.987684	-1.10561	0.122692
NM_029364	glucosamine (N-acetyl)-6-sulfatase (Gns)	-0.5	-1	-1.5	-1.9	-1.5	-1.4	-1	-1	1.06712	0.596332	-0.612391	0.19985	0.806899	0.130458	-0.817202	0.215355	0.806756	-1.64159	0.633045	0.515124	0.202409	-0.540517	-1.98487
NM_153548	RIKEN cDNA E430025E21 gene (E430025E21Rik)	-0.7	-1.1	-1	-1.2	-1	-0.7	-1	-1.1	0.105339	0.151724	-0.381126	0.0251347	-0.122722	-0.054516	-0.111721	0.0441943	-0.15313	-0.201583	2.36406	-0.657629	-0.451498	0.298308	-0.814663
NM_133900	phosphoserine phosphatase (Psph)	-1.5	-0.3	-0.6	-1.5	-1.7	-1.4	-1	-1.1	0.345702	0.277023	0.316294	-0.948548	-0.513939	-0.511828	-0.458803	-0.35183	0.100029	-0.0259791	1.29884	0.581704	-0.549014	0.922178	-0.0992186
NM_029508	RIKEN cDNA 0610009F02 gene (0610009F02Rik)	-0.6	-1.2	-1.2	-1.4	-2.1	-1	-0.5	-0.4	-0.280837	0.348895	0.524745	0.604489	0.391021	0	-1.27946	0.51446	0.219473	-0.442518	-0.147976	-0.0949253	-0.0768688	0.531823	0.365717
NM_012055		-1.8	-0.4	-0.8	-1.6	-1.7	-1.7	-1.1	-1.3	0.0709185	0.256676	-1.65669	-1.79137	-1.11766	-0.193091	-0.409902	0.412416	-0.328219	-0.121487	2.5097	-0.927255	-0.116017	-1.69062	1.87921
NM_134072	RIKEN cDNA 9030611N15 gene (9030611N15Rik)	-0.6	-1.6	-1.2	-1.3	-1.4	-0.8	-0.8	-0.8	0.914725	0.300754	-0.584963	0.798685	5.79926	0	0.80781	-0.599366	-2.67362	1.39701	-2.00319	0.913035	-0.81214	0.549498	-1.78994
NM_008160	glutathione peroxidase 1 (Gpx1)	-1.3	-0.8	-0.7	-1.3	-1.1	-1	-1.2	-1.2	0.863701	0.224108	-0.91255	-1.02988	2.45087	1.78338	2.25533	-1.20786	0.444853	-0.286632	0.788834	-0.119793	0.487177	-0.389602	-1.58875
NM_008176	chemokine (C-X-C motif) ligand 1 (Cxcl1)	-0.8	-1.6	-1.7	-1.3	-1.5	-2	-2	-2.4	0.137553	0.4086	0.803836	0.657979	0.632109	0.112994	0.145977	-0.250732	0.151402	0.049438	-0.450643	0.237851	0.955871	0.0802738	1.39764
NM_008654	myeloid differentiation primary response gene 116 (Myd116)	-0.3	-0.8	-0.7	-1.8	-1.2	-1.2	-1.1	-0.3	-0.0215113	-2.73035	0.237907	-0.814043	-1.50842	1.9207	2.36524	-0.637592	0.932447	-0.880385	0.97972	0.456296	0.49847	0	-1.44627
NM_008698	4-nitrophenylphosphatase domain and non-neuronal SNAP25-like protein homolog 1 (C elegans) (Nipsnap1)	-1.3	-1.3	-1.2	-1.3	-1	-1.2	-0.6	-0.7	-0.506901	-0.803154	-0.687346	-0.317168	2.28971	-0.822467	-0.606892	0.512889	0.399416	0.423873	-0.387627	-0.224076	0.0411405	0.076892	-0.112172
NM_008715	DEAD/H (Asp-Glu-Ala-Asp/His) box polypeptide 26 (Ddx26)	-0.3	-0.2	-1	-1.6	-1.2	-0.7	-1.4	-1.4	-0.14786	-0.74884	-0.411308	0.0716336	-0.275386	0.185251	0.229028	0.0559131	0.114347	0	0.445948	-0.388479	-0.248371	0.61095	-0.490939
NM_008776	platelet-activating factor acetylhydrolase, isoform 1b, alpha1 subunit (Pafah1b3)	-0.9	-1.1	-0.5	-1.3	-1.1	-1	-1.3	-1.5	-1.42317	-3.65607	-3.42559	-1.25029	-1.55332	-0.122176	0.351363	0.23406	-0.383838	1.23789	0.835528	-0.316644	-0.625862	0.627581	0.12384
NM_008985	protein tyrosine phosphatase, receptor type, N (Ptprn)	-2	-0.9	-0.6	-1.4	-1.8	-1.7	-1.3	-1.7	-0.699021	0.188268	-0.405111	-0.133922	0.292952	-0.426638	0.528491	2.17172	0.811788	0.484103	-0.319092	-0.3984	-0.00388988	-0.659309	1.35396
NM_009263	secreted phosphoprotein 1 (Spp1)	-1.6	-1.5	-1.5	-1.8	-1.9	-1.7	-1.5	-1.4	-1.0545	-1.2554	-0.321315	-1.30546	1.89421	5.04929	1.82519	0.298179	0.133707	-1.3152	2.13951	0.105249	-0.0859302	-1.39103	0.78887
NM_009369	transforming growth factor, beta induced (Tgfbi)	-0.1	-0.3	-1.6	-1.6	-1	-1	-0.8	-0.5	1.92275	-0.772943	0.863839	-0.0861376	0.182422	1.98373	1.41181	-1.09706	1.50886	0.0912742	-0.156705	3.63933	0.930561	0.172731	-0.738027
NM_009750	nerve growth factor receptor (TNFRSF16) associated protein 1 (Ngfrap1)	-1	-1.4	-1.4	-1.4	-1.8	-1.6	-1.9	-2.4	-0.576881	-3.22942	-1.23107	-1.159	-2.84709	-0.140671	-0.045678	1.9231	0.670288	2.29458	3.03566	-0.816305	-1.23235	-0.0233312	-1.07928
NM_010129		-1.2	-1.2	-0.7	-1.1	-1.5	-1.1	-1.6	-2.1	0.790156	-0.637527	0.22577	0.282015	0.490771	1.39058	0.220136	-0.886244	2.35088	0.214669	-1.86973	0.658042	0.64254	0.767158	-1.13693
NM_010191	farnesyl diphosphate farnesyl transferase 1 (Fdft1)	-1.2	-1.2	-1	-1.3	-1.4	-0.9	-0.4	-0.3	-0.229475	-0.876709	0.204442	-1.12057	0.823839	-0.662693	-0.99636	0.822321	-0.306616	-0.0265219	-0.0434233	0	-1.26938	-0.706784	0.153786
NM_010211		-2	-1.4	-0.9	-1.4	-1.9	-1.4	-1.3	-1.2	-0.346749	1.13723	3.11987	0.682602	-1.48334	1.24837	-0.788516	0.748125	-0.456338	-0.280489	-1.75324	2.02209	-1.62484	-2.39145	-2.13328
NM_010329	glycoprotein 38 (Gp38)	-0.2	-0.6	-1.4	-1.8	-1.5	-1.1	-1.4	-1	-0.172579	-0.252354	0.134251	-0.54477	-0.480522	-0.414541	-0.295101	-0.0890456	-0.104569	1.71173	0.738528	0.655423	-0.0270513	-1.01271	-0.0878584
NM_010492	islet cell autoantigen 1 (Ica1)	-1.4	-1.3	-1.2	-1.7	-1.5	-1.3	-1.3	-1.5	-0.428544	-0.863185	-0.722773	0.0732429	-0.158226	-0.169234	0.0634804	0	0.199665	-0.042802	-1.65094	-0.368373	-0.551272	-1.40504	0.365365
NM_011020	osmotic stress protein (Osp94)	-1.2	-1.4	-1	-1	-1.4	-0.9	-0.9	-0.7	-0.618349	0	-0.876566	0.215641	-0.657475	-1.0158	-0.303192	2.89574	0.332575	0.0463929	-0.672425	-0.314873	-0.566226	1.11185	0.429113
NM_012030	solute carrier family 9 (sodium/hydrogen exchanger), isoform 3 regulator 1 (Slc9a3r1)	-1.1	-2.3	-1.6	-1.5	-1.4	-0.8	-1.3	-1.9	-0.236784	-0.800691	-2.9427	-0.346692	1.78925	-0.250595	0.0828663	-0.223836	-1.07148	-1.2497	2.09334	-0.665235	-0.223396	1.02413	-1.79306
NM_016660	high mobility group AT-hook 1 (Hmga1)	-1.6	-1.3	-0.9	-1.4	-1.2	-1.9	-1.9	-2.4	-0.451138	-0.862067	-0.274078	0.182067	-0.55119	0.883533	0.874772	0.0518422	-0.900446	3.53114	-0.424048	0.304881	-0.155465	1.32847	-0.657166
NM_018764	protocadherin 7 (Pcdh7)	0.1	-0.8	-0.4	-1	-1.3	-1	-0.8	-1.2	0.616641	-1.4781	0.131582	1.38307	-1.16288	0.846976	0.576459	-0.252616	-0.266996	0.25808	0.112757	2.18072	0.332908	-0.593821	1.117
NM_022331	homocysteine-inducible, endoplasmic reticulum stress-inducible, ubiquitin-like domain member 1 (Herpud1)	-0.7	-1.5	-0.8	-1.7	-1.3	-1.1	-0.8	-0.6	0.029556	-1.32311	0.526536	1.25443	2.58228	0.364562	-0.714116	-0.319153	0.465935	-3.39901	-0.308657	0.029556	0.34446	-0.722491	1.81971
NM_026319	coiled-coil domain containing 2 (Ccdc2)	-0.6	-1.7	-0.8	-1.1	-1	-0.7	-0.7	-1.3	-0.393071	-0.225162	-0.0733018	0	-0.209721	-0.57973	0.0211629	0.739375	0.478997	0.971232	-0.124197	-0.282882	-0.26052	-0.614087	-0.495774
NM_033444	chloride intracellular channel 1 (Clic1)	-0.8	-1.3	-0.9	-0.7	-1.1	-0.7	-1.1	-1.6	0.605588	-2.40927	-1.04351	-0.13029	-1.80774	1.0028	0.49094	-2.36146	0.119374	-0.166433	-0.253719	0.509259	0.460398	1.69057	-1.48626
NM_080559	SH3 domain binding glutamic acid-rich protein-like 3 (Sh3bgrl3)	-0.9	-1	-0.4	-1.2	-1.3	-0.8	-1	-1.4	0.817614	-1.1426	-0.786029	-0.556036	-1.35698	1.7412	1.10166	-0.507421	-0.374701	-0.467504	-0.391136	0.276747	1.34496	1.47331	-1.58016
NM_130450	ELOVL family member 6, elongation of long chain fatty acids (yeast) (Elovl6)	-1.4	-1.7	-0.9	-1.9	-1.2	-1.5	-1.5	-0.6	1.69711	2.84058	-0.893837	-0.883297	0.746471	-0.661317	-1.76031	0.370078	1.2668	0.745113	2.13097	2.32048	-0.754052	-0.751413	-0.477676
NM_007657	CD9 antigen (Cd9)	-1.1	-1	-0.7	-1.1	-1.1	-0.8	-1.3	-1.7	1.32755	-4.18736	-3.28473	-0.710913	-2.18736	1.18047	-0.0224349	-0.540265	0	-3.59469	1.92753	2.34921	-1.12847	-2.19535	-3.01808
NM_023320	RIKEN cDNA 2810052M02 gene (2810052M02Rik)	-0.8	-0.6	-0.4	-1	-1.2	-1	-1.2	-1.4	0.521896	-0.0487926	0.243355	0.64011	-0.101891	0.25213	1.54674	-0.445236	0.0853804	1.01842	-1.00243	-0.17141	0.500132	0.189552	-1.58472
NM_134086	solute carrier family 38, member 1 (Slc38a1)	-1.2	-0.7	-0.6	-1.3	-1	-1	-1.3	-1.1	-0.101329	-0.281722	-0.728626	0.149994	0.147731	-0.578704	1.40623	0.147731	-0.538062	0.730427	0.256748	0.287909	0.930614	0.52781	0.546827
NM_026929	RIKEN cDNA 1810008K03 gene (1810008K03Rik)	-0.7	-1.4	-1.2	-1.5	-1.3	-1.3	-0.9	-0.4	-0.0873647	-0.205485	1.86782	0.337231	0.489793	0.424816	-0.876695	-0.354073	0.0707132	-0.0155201	0.440903	0.44725	0.290719	-0.696292	1.91652
NM_013742	cysteinyl-tRNA synthetase (Cars)	-1.1	-1.1	-0.9	-1.3	-1.5	-1.3	-1.1	-1.4	-0.336812	0.265852	0.472068	-0.0782376	-0.180008	-0.284345	-0.413628	0.241008	-0.0916998	0.0941667	0.0458037	-0.11442	0.208424	-0.119007	-0.00423699
NM_175514	RIKEN cDNA D430039N05 gene (D430039N05Rik)	-0.2	-1.2	-0.9	-1.5	-1.7	-1.3	-1	-0.2	-0.125564	-0.021596	-0.211294	-0.0749378	-0.374086	0.157479	0.0812304	2.69447	-0.122397	0.506193	-1.49381	-0.356304	0.0191279	-0.377386	0.409122
NM_009338	acetyl-Coenzyme A acetyltransferase 2 (Acat2)	-1.8	-1.5	-0.8	-1.1	-1.2	-0.9	-0.4	-0.5	1.31763	2.24231	-1.01122	-0.719838	0.904922	-0.948331	-0.630867	0.338585	0.380864	1.66696	0.597433	0.165866	-0.482131	-0.0191895	-1.07698
NM_172690	expressed sequence N28178 (N28178)	-0.8	-1.8	-1.4	-1.2	-1.6	-1	-1.6	-1.9	0.638336	-0.150795	-0.415037	0.901564	-0.419879	-0.183354	1.26046	1.89036	-0.806902	-0.181297	-0.451749	1.51439	1.40709	-0.0610854	1.83556
NM_024207	RIKEN cDNA 1110021N07 gene (1110021N07Rik)	-1.7	-0.3	-0.8	-1.6	-1.7	-1.7	-1.2	-1.2	0.407841	0.0317257	-0.0551046	-0.237649	0.00979675	0.0817146	0.0443236	0.212715	0.208691	-0.545161	-0.320183	0.0625211	0.156033	-0.0266303	-0.297115
NM_029508	RIKEN cDNA 0610009F02 gene (0610009F02Rik)	-0.6	-1.2	-1.2	-1.4	-2.1	-1	-0.5	-0.4	0.109215	1.83575	1.10204	0.664413	0.818913	-0.605925	0.663989	0.458027	-0.376834	-0.839429	-0.0491643	-1.08931	0.523941	1.48009	0.228613
NM_134086	solute carrier family 38, member 1 (Slc38a1)	-1.2	-0.7	-0.6	-1.3	-1	-1	-1.3	-1.1	0.0463212	-0.234209	-0.63869	0.062272	-1.69544	-0.76632	0.704524	0.15209	-0.492943	1.12237	-0.781224	-1.16905	0.558867	0.707196	0.414602
NM_013508	ELK3, member of ETS oncogene family (Elk3), transcript variant 1	-0.5	-1.3	-0.8	-1.4	-1.4	-1	-1.1	-1.7	-0.0378191	0.265822	-0.344324	-0.0123671	-0.150123	-0.142457	0.0999717	-0.129349	0.0368529	0.556201	-0.201855	0.159756	0.347483	0	0.334266
NM_026319	coiled-coil domain containing 2 (Ccdc2)	-0.6	-1.7	-0.8	-1.1	-1	-0.7	-0.7	-1.3	-2.56071	-1.49033	-2.1822	-1.07529	0.492396	-1.35908	1.13972	2.01217	1.60117	1.2363	-1.71272	-0.79518	0	-0.423211	-0.560715
NM_026319	coiled-coil domain containing 2 (Ccdc2)	-0.6	-1.7	-0.8	-1.1	-1	-0.7	-0.7	-1.3	-1.21595	-0.240625	-0.716327	-0.492354	0.471637	-0.241621	0.183346	1.23867	0.272553	0.678493	-1.92448	-0.813689	-0.00337473	-0.152752	-0.287168
NM_145602	N-myc downstream regulated gene 4 (Ndrg4)	-0.7	-1.1	-0.8	-1.5	-1.1	-0.9	-1.1	-1.1	-0.760235	-1.91866	-1.05499	2.76664	-0.36086	0	-0.313298	4.04083	0.512783	-0.65449	0.906737	0.0289934	-2.06492	-1.56619	-0.820107
NM_028994	RIKEN cDNA 1810010O14 gene (1810010O14Rik)	-1.4	-1.8	-1.3	-0.9	-1.6	-1.5	-1.2	-1	0.713538	0.864754	-0.429092	-1.31228	0.628411	0.633621	0.407757	0.165975	0.474318	0.31999	-0.165695	-0.255309	-0.488981	-0.740736	-0.682598
NM_008715	DEAD/H (Asp-Glu-Ala-Asp/His) box polypeptide 26 (Ddx26)	-0.3	-0.2	-1	-1.6	-1.2	-0.7	-1.4	-1.4	-0.303792	0.802878	0.718774	0.94183	0.690619	0.383051	1.49286	-0.0756482	-0.0231285	0	-0.938078	-0.100778	-0.118029	-0.0502288	1.46088
NM_172690	expressed sequence N28178 (N28178)	-0.8	-1.8	-1.4	-1.2	-1.6	-1	-1.6	-1.9	-0.139441	0.196613	-0.527468	0.270336	0.482286	-0.330405	-0.205873	1.20227	0.0877178	-0.762619	-0.0526708	0.341159	-0.911739	-0.667306	0.25879

## Sheet: log (relative to median)
Cluster	ESTID	RefSeq	Name	0h	6h	12h	24h	2d	3d	7d	14d	substantia nigra	spinal cord upper	spinal cord lower	hypothalamus	preoptic	frontal cortex	cerebral cortex	amygdala	dorsal striatum	hippocampus	olfactory bulb	cerebellum	trigeminal	dorsal root ganglia	pituitary	eye	lymph node	trachea	uterus	ovary	adipose tissue	adrenal gland	bladder	embryo day 10.5	embryo day 9.5	embryo day 8.5	embryo day 7.5	embryo day 6.5	epidermis	digits	snout epidermis	tongue	medial olfactory epithelium	prostate	vomeralnasal organ	lung	umbilical cord	stomach
1	AU040668	NM_007532	branched chain aminotransferase 1, cytosolic (Bcat1)	-2.7	-0.2	-0.7	-2.7	-3.4	-4	-3.6	-3.4	1.88342	1.62637	1.83691	1.36573	1.94126	0.458311	0.820424	0.74108	0.235919	1.01177	1.89215	1.34107	1.23326	1.18424	0.0535274	0.959133	-0.561821	-0.647813	3.69871	2.90143	-0.557653	-0.512296	-0.563014	1.52874	1.8267	1.26293	1.9431	1.76046	-0.408656	-0.754509	-1.26655	-0.653202	-1.01115	-0.59408	-0.373431	-0.970611	-0.988934	-0.21524
1	AU040377	NM_178748	expressed sequence AU040377 (AU040377)	-2.6	-0.1	-0.6	-2.4	-3.1	-3.3	-3.2	-3.1	0.706622	-0.00219338	0.32138	0.67814	0.152715	0.443655	0.00219005	0.184885	0.241135	-0.263802	-0.727681	0.18199	-0.399596	-0.471468	-0.186319	0.638916	0.442043	0	-0.219109	0.366279	-0.342901	0.101543	-0.0496089	-0.608439	-0.439164	-0.836971	0.653968	-0.228065	0.496266	0.438004	0.118298	0.0543057	0.43679	-1.08404	0.415996	0.584049	-0.20199	-1.58277
1	AI838965	NM_007472	aquaporin 1 (Aqp1)	-2.6	-0.7	-0.2	-1.6	-2.4	-2.2	-3.3	-4.4	-1.72432	-1.13082	-1.05137	-1.88562	-3.54829	-1.72328	-2.02724	-2.24769	-2.27585	-1.30222	-0.549687	-1.19187	0.83471	1.766	-1.78374	1.50155	0.965873	1.73234	1.25687	1.45211	2.0021	0.477469	1.89283	-1.47941	-2.31638	-1.68501	-1.79032	-1.46007	0.880344	2.07887	1.85885	1.14434	1.84367	0.0742386	2.28505	3.3257	0	-1.09207
1	AI838487	NM_013470	annexin A3 (Anxa3)	-2.1	-0.4	0	-2	-2.5	-2.3	-3	-3.2	-0.410722	-0.439996	-0.229488	-0.581021	-0.840911	-0.390627	-0.468575	-0.62237	-1.04408	-0.563419	-0.649234	-0.516696	-0.353178	-1.09535	-0.313403	0.294725	1.04769	2.47535	2.12374	1.65173	1.58715	0.244372	1.67051	-0.313169	-0.330079	-0.618326	-0.360397	0.87534	0.670512	-0.0154927	0.116214	-0.0301937	0.0607192	1.00066	1.41532	3.09306	3.03247	2.09063
1	AW544009	NM_023785	chemokine (C-X-C motif) ligand 7 (Cxcl7)	-1.1	-1	-0.5	-1.9	-2.6	-2	-2.7	-2.9	-0.66226	-0.0264566	1.11535	0.0433174	-1.09616	-0.29761	-0.514815	-0.67841	0.162199	-0.0050829	-1.37885	-0.310137	1.15348	-0.219717	0.0733662	-0.279021	0.0506844	0.285966	-1.15144	-1.20113	-0.327011	-0.115266	-0.417859	0.943518	0.140882	0.372776	0.388366	0.206845	-0.0934477	-0.323832	-0.11435	-0.886215	-0.0997773	0.320236	-0.0817659	2.85734	6.7484	0.352386
1	AI845774	NM_008536	transmembrane 4 superfamily member 1 (Tm4sf1)	-1.6	-0.3	-1.1	-1.6	-2.2	-2	-2.2	-2.8	-0.155897	0.212917	-0.164588	-0.0514596	-0.507369	-0.0554951	0.0977198	-0.0514596	0.413092	0.226276	-0.190979	-0.411154	-0.0394203	0.122936	-0.0434223	-0.0554951	0.0646375	-0.268489	-0.240655	-0.0394203	0.0794345	-0.0514596	0.151225	0.0193135	0	0	0.0609144	0.17897	-0.0964835	-0.773724	-0.501852	0.0116191	-0.773724	0.00388343	0.246084	0.404304	-0.222392	0.897267
1	BE370741	NM_008444	kinesin family member 3B (Kif3b)	-1.4	-1.8	-1.6	-2.7	-2.8	-2.4	-2.7	-3.1	0.496025	0.0439992	0.512431	0.340057	0.194196	0.430774	0.236419	0.52456	0.0720136	0.180298	0.830482	0	0.0963054	0.655992	-1.47652	0.123332	0.284845	-0.351708	0.0172706	0.253957	-0.0212533	0.0776106	-0.626509	0.0820139	0.126177	-1.51679	-0.935087	-2.12367	-0.937462	-0.433146	-1.40166	-3.37888	0.431925	-0.18372	0.375406	0.397244	0.224253	-0.574298
2	AI843282	NM_009932	procollagen, type IV, alpha 2 (Col4a2)	0.1	2.3	2.6	1.6	1.9	1.7	1.4	0.9	-0.526378	-0.473131	-0.0836496	-0.293044	0.241487	-0.64162	-0.635396	-0.337823	-0.293728	-0.530267	-0.307587	-0.617738	-0.236737	-0.108597	-0.256595	0.0592098	0.521308	0.126429	1.57654	1.57582	1.68184	1.08858	1.27388	0.464891	0.438717	0.865251	1.5154	1.42908	0.739121	0.0383542	0.770858	-0.341471	-0.341824	-0.2165	0.575041	2.0919	3.30758	0.12148
2	AW553124	NM_008597	matrix gamma-carboxyglutamate (gla) protein (Mglap)	0.4	1.8	1.7	1.7	1.6	2.6	1.6	0.8	0.736099	0.293636	0.498775	-0.111499	-1.77501	-1.05325	-0.623156	-1.52763	-0.729284	-0.195495	-0.445098	-0.337354	1.93426	0.587175	1.94769	1.79551	0	4.71767	2.68832	3.12956	0.30502	2.6721	3.97907	-3.06347	-2.78443	-2.21347	-1.74082	0.0185101	-0.269809	1.38737	1.45388	0.726094	2.49765	2.66317	3.96391	4.78418	4.21306	1.45809
2	AI845860	NM_007796	cytotoxic T lymphocyte-associated protein 2 alpha (Ctla2a)	-0.6	3.3	3.3	1.9	1.6	1.2	0.1	-0.1	-3.12695	-0.611694	-1.16837	-1.78878	-0.371053	-2.37913	-1.47116	-0.720442	-1.85487	-1.90067	-2.19666	-0.236483	0.342348	0.535301	1.30878	-0.866184	1.46254	1.8078	2.24842	1.51908	2.09787	1.0935	0.949263	-1.41192	-1.74634	0	2.3138	4.42256	1.24973	1.25366	1.66869	-0.424416	-0.012518	-1.04751	-0.735927	3.7002	3.68162	0.00621852
2	AI839392	NM_146217	alanyl-tRNA synthetase (Aars)	0	1.4	2.5	1.2	1.8	2.1	0.3	-0.5	0	0.0591813	-0.316067	-0.235961	0.0439146	-0.419359	0.216627	-0.570294	0.51522	0.220748	0.073605	-0.254144	-0.196143	-0.248437	0.439462	-0.318157	0.210218	-0.901328	0.368259	0.398946	-0.266491	-0.531661	-0.265626	0.86936	0.943033	0.594679	1.03294	0.528743	0	0.0218883	-0.28273	-0.628402	0.256106	-0.176774	-0.328957	-0.0677308	0.0171581	0.385062
2	AI848714	NM_177263	zinc fingers and homeoboxes 3 (Zhx3)	0.7	1.3	1.9	2	2.4	2.6	1.3	1.2	0.606018	0.47303	0.65023	0.58521	0.704263	0.304041	0.387795	0.361056	0.406034	0.469279	0.364522	0.59917	-0.139486	0	-0.575216	0.174018	-0.24263	-0.207327	0.575773	0.331847	0.351773	0.719529	-0.193954	-0.761603	-0.613341	-1.0212	-1.98792	-0.305496	0.382677	0.254882	0.278345	-0.140304	0.0641626	0.00962376	-0.222846	0.415347	-0.0328042	-0.382156
2	AW559158	NM_009931	procollagen, type IV, alpha 1 (Col4a1)	0	2.5	2.7	1.6	2.1	1.7	1.1	0.8	-0.923498	-0.993932	-0.31417	-0.936902	-0.505693	-1.08356	-1.0157	-0.795275	-1.07048	-0.754076	-0.896393	-1.22271	0.0554321	-0.467277	-0.422488	0.431073	0.34846	0.387626	2.17839	2.02561	2.4579	1.85995	2.16085	0.899919	0.770317	1.82961	2.41844	2.42267	0.909091	-0.0719878	0.764153	-0.578064	-1.08888	0.738729	0.52089	2.38519	4.54258	0.394263
2	BE309345	NM_133670	sulfotransferase family 1A, phenol-preferring, member 1 (Sult1a1)	-0.1	1	1.4	1.9	2.3	2.8	1.2	1.1	-0.108363	-0.187193	0.498997	-0.129454	-0.362397	-0.256192	-0.248241	-0.339177	-0.275714	-0.112458	-0.285113	-0.686716	1.38951	0.220744	-0.0406246	0.0648295	0.613706	1.23545	-0.570619	1.93407	2.96454	1.13228	0.613706	-0.381641	-0.390564	-0.411199	-0.171557	-0.489773	0.576644	-0.117717	0.192607	0.0788328	-0.0385972	0.186753	0.310105	0.928537	1.42837	0.348628
2	AW539270	NM_134024	tubulin, gamma 1 (Tubg1)	0.8	5.4	4.3	3.3	4.2	3.6	2	1.3	0.601466	0.318008	0.126504	0.521664	-0.0914391	0	0.422915	-0.0256393	-0.162688	0.0950184	-0.176982	0.738682	0.291597	0.623925	0.589876	-0.00343826	-0.214743	-0.337812	0.257529	0.0752707	0.202186	0.0661148	0.0687367	0.372874	0.519989	-0.279961	0.214669	0.399674	-0.629249	-0.489141	-0.206002	-0.239666	0.05888	-0.335211	-0.335644	-0.484809	-0.0646143	-0.653353
2	AI838311	NM_008610	matrix metalloproteinase 2 (Mmp2)	1.6	1.7	2.1	1.8	2.6	2.3	1.2	2	-0.462244	-0.355568	-0.341854	-0.537036	-1.04027	-0.306297	-0.706375	-0.605229	-0.400527	-0.713201	-1.02485	-0.171474	0.0840617	-0.315984	-0.302971	0.180699	0.0377336	1.18503	1.76594	0.865939	1.04532	-0.451528	0.845182	0.33231	0.106242	-0.00256	-0.538795	-0.608305	1.89446	1.92218	2.3611	0.750738	0.390053	-0.142358	1.35132	0.775171	1.95783	0.186389
2	AI847750	NM_009384	T-cell lymphoma invasion and metastasis 1 (Tiam1)	-0.2	2	2.4	2.2	2.5	2	0.2	0.3	0.448131	-0.126027	-0.0094538	0.317325	0.544901	1.16568	0.990879	1.55995	0.690807	1.2027	1.75206	1.92018	-0.429937	-0.558671	0.302925	0.392042	-0.177446	0.928321	-0.339308	-0.163122	-0.424824	0.702536	0.454298	-0.0732438	0.103333	-0.130725	0.291084	0.241046	1.60776	1.71694	1.48563	1.68146	-0.0496109	-0.25522	-0.0463637	-0.327643	0.159916	-0.897129
2	AI845829	NM_009714	asialoglycoprotein receptor 1 (Asgr1)	-0.3	3.5	3.3	2.9	3.4	2.8	0.3	-0.4	1.33003	0	-0.0273246	-0.644364	-1.70926	-0.791205	-0.118413	-0.127254	0.960208	1.01481	0.757392	2.02814	0.891835	-0.745109	-0.299769	0.257158	-1.33007	-1.45066	-0.439606	-1.3031	-0.530515	0.479227	-0.313158	1.1244	0.413683	0.693552	0.750972	-0.218788	-0.181475	-1.53443	-0.77259	0.824651	1.42582	1.72091	1.4802	1.51849	-0.731562	0.197037
2	AW553491	NM_009899	chloride channel calcium activated 1 (Clca1)	0	1.3	1.9	2.1	2.5	2.6	-0.5	-0.9	-1.26411	0.856316	-1.61203	-1.18882	-1.86201	-0.4865	-0.776842	-0.158573	-1.21348	-1.31657	-1.22597	0.00535323	-2.21348	0.897204	0.897204	0.862228	0.622025	0.35899	-0.852294	0.608018	0.561533	0.142857	1.9158	0.942558	1.17884	-1.34354	-0.823535	-0.804676	1.45014	0.565162	-0.71391	-0.384962	-0.28356	-0.427606	-2.02707	-1.59573	0.12821	1.38797
2	BE533846	NM_010444	nuclear receptor subfamily 4, group A, member 1 (Nr4a1)	1.9	3	1.4	1.2	2.2	1.7	0.7	1	-0.0546489	-0.170428	0	-0.00254952	-0.0527008	1.2523	1.29964	0.66252	1.19759	0.646936	2.01334	0.360632	0.518991	-0.00187816	1.30675	-0.0236546	0.0796739	0.5972	-0.114059	0.136394	-0.249344	2.98467	0.458127	-0.160804	-0.513558	-0.348789	-0.181788	-0.708119	0.0805616	0.0811954	-0.0694847	0.474526	0.553838	-0.108845	0.0553661	0.556029	-0.465747	-0.356321
2	AW557135	NM_011723		0.1	2.6	2.5	2.5	2.8	2.7	0.2	0.1	-1.98879	-1.66297	-1.4141	-1.4141	-1.99439	-1.30585	-1.34818	-1.98601	-1.69903	-1.48712	-2	-1.80069	-1.48712	-1.8254	0.33034	-0.480233	0.546007	1.97482	1.48804	1.9864	3.12598	3.06504	0.310635	-2.09292	-2.19224	-2.01413	-1.60194	0	2.02111	1.59594	1.16648	2.09818	1.71379	0.883644	-1.37346	3.19256	3.21847	0.130327
2	AI847285	NM_016693		-0.4	2.7	2.3	1.4	1.8	1.7	-0.4	-0.5	-0.499419	-0.375914	0	-0.367362	-0.141563	-0.843949	-0.659334	-0.744624	0.045542	-0.494444	-0.427725	-0.133807	0.165905	-0.428318	-0.791905	0.630078	-0.348164	0.890167	0.848437	0.705785	1.18831	0.737054	0.384533	-0.484546	-0.408882	-0.344802	-0.339774	0.2176	0.93626	1.38403	1.38453	1.68866	-0.190004	0.50276	-0.0488488	1.2779	1.94418	-0.0639701
2	AW557878	NM_019521	growth arrest specific 6 (Gas6)	0.2	1.5	2.6	2.3	2.3	2.4	0.6	0.3	0.306822	0.0301748	0.397963	-0.392941	0.288349	-0.428223	-0.487886	-0.51224	-0.353028	-0.437552	-0.431326	0	0.44352	0.684515	-0.546434	0.538483	-0.134282	0.41287	1.97684	2.69522	1.52338	1.19624	0.412128	-2.0415	-2.2642	-1.24639	-1.67363	-1.22598	1.32576	1.25252	0.980454	1.07964	1.09086	0.0991773	0.458923	1.32248	-0.0433114	1.38639
2	AI845860	NM_007796	cytotoxic T lymphocyte-associated protein 2 alpha (Ctla2a)	-0.6	3.3	3.3	1.9	1.6	1.2	0.1	-0.1	-0.157707	0.188474	-0.0697267	-0.47415	-0.574077	-0.185956	0.056556	1.21957	0.49923	0.441572	-0.176208	-0.751488	-0.285492	0.245191	1.13711	-0.121401	-0.207719	-0.931779	0	-0.512987	-0.285492	-0.397589	-0.333438	0.319418	-0.230236	0.166617	0.10799	0.232745	0.0517251	-0.651872	-0.855252	-0.602625	-0.815618	-0.0614784	0.22847	-0.337959	1.2844	0.379035
2	AW543971	NM_133753	RIKEN cDNA 1300002F13 gene (1300002F13Rik)	0.7	5.2	3.8	3.1	4	3.5	1.9	1.3	-0.300568	0.619779	0.90921	-0.466957	-0.904537	-0.58824	-0.243871	-0.662632	-1.19534	-0.0475666	-0.545426	-0.00993529	0	-0.395895	-1.11186	-0.475147	-0.827699	0.680924	1.48507	0.451074	0.528954	0.308257	0.498644	-0.752056	-0.406228	-0.373379	1.44534	1.61572	0.855677	1.77109	1.11107	0.0223432	-0.206168	0.0497557	0.501918	2.08575	2.47474	0.162774
2	AI838878	NM_133955	ras homolog gene family, member U (Rhou)	1.7	2.6	2.3	3.2	3	2.9	1.8	1.4	0.872437	0.708506	0.856392	-0.139154	-0.259259	0.0378183	-0.350957	0.0358083	0.177314	-0.00930885	-0.635674	0.0842653	-0.150934	0.0687847	-0.174206	-0.545638	-1.19196	0.173967	0.80224	0.225727	0.115213	-0.0237351	-0.0448506	0.0863708	0.335473	0.347813	0.263865	0.254244	0.455114	0.832082	0.642233	0.39849	-0.333963	1.1687	-0.227327	-0.510455	0.862926	0.452102
2	BE372547	NM_010286	delta sleep inducing peptide, immunoreactor (Dsip1)	-0.2	1.5	1.9	1.8	2.1	1.7	0.2	0.4	0.180511	0.662331	0.859487	0.182717	-0.0255413	-0.149683	-0.224887	-0.279152	-0.697395	-0.131209	-0.576606	-0.00501382	0.889674	0.670691	-0.651329	-0.161742	0.325636	0.853799	-0.236223	0.0407972	0.668862	0.0896898	0.0886503	-1.04414	-1.19001	-1.59003	-1.20108	-0.5917	0.365574	0.480321	0.505957	0.0686451	-0.337375	0.622588	0	1.15146	2.04303	0.00354578
2	AI845860	NM_007796	cytotoxic T lymphocyte-associated protein 2 alpha (Ctla2a)	-0.6	3.3	3.3	1.9	1.6	1.2	0.1	-0.1	-2.36361	-1.38491	0.0831064	-3.29085	-1.74423	-2.92146	-2.15981	0.737545	-2.92513	-1.31229	-2.27907	-1.75888	0.116481	-0.155498	1.02301	-2.86756	1.46596	1.7387	3.54042	1.5099	1.65247	0.712693	1.13222	-3.68553	-1.48147	0	3.46452	5.68724	0.948839	-0.272636	0.661056	0.223014	-2.43238	0.510071	1.55452	4.40754	4.03388	-2.38112
2	AW546067	NM_019819	dual specificity phosphatase 14 (Dusp14)	-0.7	1.3	2	1.3	1.6	1.1	-0.6	-0.5	0	0.0205904	-0.203415	0.0795946	-0.153311	1.53574	2.02259	0.98804	1.41766	0.76988	1.44159	-0.0166299	-0.0305883	-0.583282	1.3283	0.155781	-0.937479	1.38874	-0.449065	-0.116692	-0.539855	0.126301	0.00894004	-0.663128	-0.745773	-0.265727	-0.329444	-0.311248	0.908907	1.80856	2.46604	2.44581	2.48844	-0.0548359	1.4489	0.686838	1.36521	0.100656
2	AI848749	NM_009025	RAS p21 protein activator 3 (Rasa3)	-0.2	1.7	2	1.3	1.6	1.5	0.4	0.3	0.376061	0.322933	0.441437	0.237395	0.358916	0.372959	0.327213	0.81428	0.219661	-0.0501235	1.97584	1.49342	-0.595558	-1.14773	-2.15891	-0.323605	1.86558	1.18824	-0.312742	0.428795	1.9403	0.0523238	0.104376	-1.15293	-1.10385	-3.26767	-3.06617	-2.51529	0.416796	0.103128	-0.393638	0.235403	-1.50765	-2.20761	0.0357465	0.243635	0.421307	-2.88692
2	AI848714	NM_177263	zinc fingers and homeoboxes 3 (Zhx3)	0.7	1.3	1.9	2	2.4	2.6	1.3	1.2	0.0321722	0.420776	0.267981	-0.204554	-0.365779	-0.49816	-0.649195	-0.462169	-0.0944562	-0.115571	0.229746	0.111156	0.0939155	0.289711	0.0918117	0.55664	0.1506	-0.766433	-0.116787	-0.282233	0.273096	0.202219	0.0791239	0.0828361	-0.358569	-0.476926	0.435367	-0.270683	-0.198748	0.111156	-0.0519689	-0.278146	-0.304228	-0.279507	0.135871	0.0452777	0.302957	0.591306
3	AW550493	NM_007830	diazepam binding inhibitor (Dbi)	-1.1	-1.2	-1.1	-0.4	0	0.5	1.5	1.8	-0.257227	0.16972	-0.148145	0.0819338	-0.202308	-0.160147	-0.239358	0	0.286963	0.108111	0.216521	0.0947495	0.299241	0.184158	0.298664	0.541499	-0.0793515	0.129936	-0.288781	0.15054	1.22274	0.457069	0.0692738	-0.137958	-0.351864	-0.176094	0.0462294	0.0649385	0.140146	0.014545	-0.277039	-0.128928	-0.588728	0.00467603	-0.0102552	0.29381	0.0890232	0.309699
3	AI851932	NM_054077	proline arginine-rich end leucine-rich repeat (Prelp)	0.5	-0.5	-1.2	-1.4	-1	0.4	1.5	1.9	-0.499071	-0.110161	-0.0766894	-0.0774303	0.0257569	-1.07842	-0.802097	-0.626648	-1.96347	-0.0585328	-1.40679	-1.05148	0.0672419	0.0865536	0.626047	0.662743	0	1.69571	-0.222861	1.27954	2.68625	0.710454	1.21212	-4.58356	-2.82265	-3.60619	-2.0666	-3.01933	1.00654	1.70069	0.541227	-0.154815	0.165287	1.05411	0.890724	2.94074	1.1415	0.466608
3	AW557661	NM_011528	transaldolase 1 (Taldo1)	-1.4	-1	-0.5	-0.2	0.1	0.4	1.2	1.3	-0.529275	-0.369312	-0.410185	-0.743306	-0.867251	-0.932449	-0.455821	-0.94212	-1.04677	-0.833618	-1.09398	-0.760177	-0.334178	0.317637	-0.506069	-0.144862	0.24003	0.821517	0.245125	0.420241	1.22411	1.44875	-0.0318736	-0.937432	-0.650751	-0.879487	-0.0332066	0.871838	0	-0.0411471	0.332786	0.0744526	0.713892	0.708469	0.409304	-0.2571	-0.841187	0.108323
3	AI852438	NM_178111	tumor protein p53 inducible nuclear protein 2 (Trp53inp2)	-0.2	-1	-1.2	-1.2	-0.4	0.7	1.5	1.8	1.38327	1.31339	1.63838	-0.215226	0.148484	-0.0358091	0	-0.354823	0.136971	0.0609215	0.756266	0.356071	-0.457775	-0.28731	-0.0938391	0.256147	-1.00565	0.603958	-0.833678	-0.347491	0.95675	1.22372	-0.392628	-1.47457	-1.16232	-2.23122	-2.36205	-2.62293	0.194509	0.290531	1.70772	1.48545	1.17006	0.156737	0.313659	0.689987	-0.770473	0.857276
3	AW552006	NM_026439	RIKEN cDNA 2610001E17 gene (2610001E17Rik)	0.5	-0.1	-0.9	-1.4	-1.2	0.5	1.9	2.1	-0.21968	0.259496	-0.246411	-0.444221	-0.562245	-0.0509884	-0.522851	-0.211116	-0.466132	-0.214678	-0.0176261	-0.722389	0	-0.803212	0.611155	0.68585	1.04568	2.77175	2.81257	3.84144	5.12232	1.92687	2.32181	-0.087751	-0.0449513	0.279891	-0.774012	-0.533489	3.39044	4.15347	3.23222	1.33087	0.660601	1.96437	2.69912	1.00077	3.93232	0.55201
3	AI326809	NM_145526	purinergic receptor P2X, ligand-gated ion channel, 3 (P2rx3)	0	-0.3	-1	-1.6	-1.7	-1.2	0.5	1.3	-2.1854	-1.8759	-1.07872	-0.249495	-0.709778	-1.60806	-2.08782	-0.901085	0.740684	-1.75982	-2.31479	-0.247793	1.56695	3.10667	0.451272	-0.0399262	-0.0878209	-0.799145	0.489002	-0.599354	-0.166796	-0.392541	0.117514	0.481842	0.437064	-0.251198	0.184568	0.974356	0.543072	0.244419	-0.462837	0.3605	-0.76955	-0.595021	-0.433532	-0.918572	0.475677	0.398475
3	AA409147	NM_007856	7-dehydrocholesterol reductase (Dhcr7)	-1.5	-1.2	-1	-1.6	-0.8	-0.3	0.5	0.7	0.303153	0.738131	0.500785	0.401862	0.245522	0.0599425	0.150034	-0.143661	-0.434928	0.268287	0	-0.168832	1.00848	1.44103	0.340078	0.292881	-0.335042	-0.11655	-0.055457	0.180358	-0.558967	3.17529	0.13463	0.82734	0.497004	-0.305927	0.451727	-0.0752795	1.19973	1.86923	2.70618	0.639458	-0.799423	0.0207377	0.216761	-0.960235	-0.397655	-0.122884
3	AW545641	NM_008615	malic enzyme, supernatant (Mod1)	-0.9	-0.9	-0.5	-1.3	-1.2	-0.3	1.6	1.7	-0.00629083	0.332698	0.402164	-0.0237334	-0.0538242	-0.641504	-0.490072	-0.471337	-1.27122	-0.517765	-0.869074	-0.140733	0.779539	1.07748	-0.638787	0.919321	-0.0163078	1.89903	-0.94929	2.64997	3.07403	3.74658	1.63848	-2.28475	-2.25865	-1.436	-1.70774	0	1.46699	1.40605	1.10571	1.884	-0.788559	-1.13939	0.506249	0.702557	0.889324	2.1209
3	AW553206	NM_010358	glutathione S-transferase, mu 1 (Gstm1)	-0.6	-1.2	-1.3	-1.3	-1.1	-0.6	-0.1	0.2	0.773148	-0.0889445	0.30761	0.36435	0.842843	0.241687	-0.0212951	-0.127503	0.0896111	-0.0823711	-0.028069	0.407312	-0.770678	-0.968901	0.206487	-0.888579	-0.0638805	1.81332	0	1.92963	0.859497	1.51538	4.94731	-1.14247	-1.18673	0.335062	-0.698534	-0.862863	-0.410914	-0.0302023	0.383589	0.925763	3.01244	1.07565	1.43352	1.66777	-0.666965	0.0800469
3	AW550861	NM_011406	solute carrier family 8 (sodium/calcium exchanger), member 1 (Slc8a1)	0.6	-1.8	-1.1	-0.8	-1.7	-0.6	0.4	1.1	-0.295815	-0.118958	-0.241068	-0.271491	-0.835796	0.0642067	-0.28534	-0.143489	0.121041	-0.159096	0.109485	-0.286144	-0.259613	-0.0324215	-0.0639806	0.236813	-0.203919	-0.247049	0	-0.0461862	-0.697615	-0.392235	0.0139856	0.326226	0.445511	0.087127	0.004604	-0.31208	0.337566	0.120031	-0.170913	0.168118	0.132705	0.281218	0.43125	0.080289	0.28158	0.568177
3	AI848035	NM_016741	scavenger receptor class B, member 1 (Scarb1)	-1.4	-1.4	-1.4	-1.2	-1.1	0.2	0.5	-0.1	-0.382662	-1.79841	-0.356105	0.128546	-0.0104805	-0.163616	0.265968	-0.462699	-0.0501367	0.282965	-0.19652	-1.96422	-0.694415	-1.44749	0.997387	1.19091	1.39974	-0.0150897	1.25712	3.11949	1.92962	5.72975	0.561826	-0.46135	-0.205146	1.03035	1.0643	1.34002	1.14649	0.329674	1.68517	-0.468105	1.38495	-0.319809	-0.329617	1.47198	1.14811	-0.258018
3	BE307267	NM_145491	ras homolog gene family, member Q (Rhoq)	-0.3	-1.2	-1.6	-1.7	-1.2	-0.4	-0.2	0.1	0.267086	0.787821	0.599411	-0.243437	-0.518912	-0.667349	-0.748615	-0.590418	-1.20576	-1.06374	-0.0302101	-0.495843	0.29259	0.840766	0.309575	0.537054	0	0.796577	1.01392	0.904098	1.39138	1.04406	0.725646	-0.321608	-0.296213	-0.838547	-1.52535	-0.165687	0.145711	-0.616045	0.590504	0.712284	1.65614	0.870971	1.90854	-0.0143788	0.801118	-0.838929
3	C77781	NM_153150	solute carrier family 25 (mitochondrial carrier, citrate transporter), member 1 (Slc25a1)	-1.3	-1.6	-1.1	-1.8	-0.8	-0.4	0.7	1.1	0.135552	0.15026	0.45432	-0.245321	0.388285	-0.294527	-0.306132	-0.311552	-0.279639	-0.23667	0	-0.273218	0.346143	0.460265	-0.0639162	-0.114489	0.191003	-0.702461	0.0897923	0.680174	1.65691	1.09709	0.0289073	0.261912	0.272331	0.204284	-0.346218	-0.170398	0.377961	0.671641	0.784833	0.0040334	-0.375066	0.0723714	0.0292372	-0.116951	-0.275661	0.0183945
3	AW550493	NM_007830	diazepam binding inhibitor (Dbi)	-1.1	-1.2	-1.1	-0.4	0	0.5	1.5	1.8	0.366121	0.785041	0.750538	0.883985	0.921423	0	-0.330007	-0.454184	-0.394931	0.238828	0.621469	1.17521	0.86136	0.612509	-0.0707436	0.633612	-0.518537	1.249	-0.00363546	1.52273	2.72755	1.60263	0.115359	-0.588244	-0.457643	-0.597829	-0.182991	0.555851	0.535433	1.25891	0.901476	0.56983	-0.425557	-0.855515	0.258206	-0.471281	-0.579439	0.675608
3	AW910304	NM_011584	nuclear receptor subfamily 1, group D, member 2 (Nr1d2)	0.2	-1.4	-1.9	-1.3	-1.3	-0.7	0.7	0	0.41816	0.587281	0.715747	0.735702	0.456992	0.610938	0	-0.0808555	-0.896311	-0.00879222	-0.257733	0.523786	0.567063	-0.920262	0.920984	1.37259	-1.36703	1.13596	0.371594	0.466446	1.04399	1.44141	1.4369	-3.1464	-2.9276	-2.52388	-3.01451	-2.76193	-0.46594	0.817119	0.61431	0.532011	0.170154	0.363701	0.00115967	1.48093	-2.83547	0.0658891
3	AW550861	NM_011406	solute carrier family 8 (sodium/calcium exchanger), member 1 (Slc8a1)	0.6	-1.8	-1.1	-0.8	-1.7	-0.6	0.4	1.1	0.415835	0.139823	0.382761	-0.201793	-0.917301	-1.18355	-0.711655	-0.388333	0.532968	0.187316	0.11842	-0.0742246	-0.835286	-0.56122	-1	0.643345	0.381945	0.263744	-0.692614	0.545414	-0.417877	-1.1407	-0.360747	-0.17392	-0.697782	0.644707	1.53591	1.09121	0.0655174	-0.704702	-0.495248	-0.54716	0	-0.190822	-0.805229	-1.01928	1.0827	-0.321662
4	AI843890	NM_010476	hydroxysteroid (17-beta) dehydrogenase 7 (Hsd17b7)	-2.2	-1.1	-1	-2.2	-1.6	-1.2	-0.4	0.2	0.647479	0.341916	0.531226	-1.08609	-0.272811	0.242321	-0.246839	0	0.233576	-0.297947	-0.663706	-0.0591604	0.780538	0.968181	-0.695603	-0.294454	-1.41824	0.221732	-0.897409	0.871783	-0.876367	0.74703	0.595944	0.310145	0.49434	-0.0841994	0.286432	-0.692151	1.25757	2.42723	2.71365	0.633793	0.10755	-0.867257	0.246823	-0.0849536	0.872755	0.263212
4	AI850456	NM_010941	NAD(P) dependent steroid dehydrogenase-like (Nsdhl)	-2.3	-2.5	-2.2	-2.3	-1.9	-1.3	-0.6	-0.2	0.141537	0.360826	0.341848	0.237077	0.117772	0.164427	-0.155416	0	-0.223815	-0.176561	-0.071924	-0.364615	1.06378	1.5086	-0.349813	0.436578	-0.279499	0.0325101	0.093608	0.467152	0.425455	0.203182	0.35836	0.831965	0.590866	0.37033	-0.0284811	0.167738	0.324594	0.652552	0.378078	-0.0978956	-0.175473	-0.185138	0.175798	-0.425762	0.448422	-0.103206
4	AI853043	NM_133774	StAR-related lipid transfer (START) domain containing 4 (Stard4)	-2.4	-3	-2.1	-1.9	-2	-1.8	-1.3	-1.5	0.429901	0.260488	0.569288	0.206343	-0.204853	0.145395	-0.124763	-0.22559	-0.529685	-1.00521	-0.740326	0.177053	0.913846	1.34742	0.0193567	0.278273	-0.159166	-0.179252	0.435916	-0.32746	-1.33892	-0.249329	-2.06715	-0.0239063	-0.208601	0.70039	0.355443	0.711143	0.230074	1.71025	0.309533	0.0851301	-0.536264	-0.296416	0.476164	0.250967	0.564464	0.547231
4	AW544982	NM_009270	squalene epoxidase (Sqle)	-2.3	-2.3	-1.9	-2.6	-2.1	-1.2	-0.6	-0.2	0.2796	0.016112	0.417735	0.141319	0.58686	-0.18219	0.0526428	0.137664	-0.0858742	-0.189898	-0.175521	-0.305403	0.909272	1.61005	-0.0242609	0.438752	-1.01481	0.103341	-0.0851448	-0.278951	-0.922576	-0.4612	0.168921	0.571678	0.645725	0.0259829	-0.0599497	0.309621	0.294648	1.12214	1.07868	0.338409	0.581882	-0.722505	0.515015	-0.180297	0.526582	0.352783
4	AU018130	NM_025436	sterol-C4-methyl oxidase-like (Sc4mol)	-2.5	-3.5	-3.2	-3.4	-2.4	-2	-0.8	-0.2	0.835282	1.13053	0.987516	0.718183	0.471212	0.807748	0.704292	0.378316	0.0179768	0.459105	-0.333798	-0.319999	1.4356	1.87698	-0.231767	0.702083	-1.56605	0.511025	-0.0337131	0.538742	-1.03556	1.35075	1.5317	0.210282	0	-1.16122	-1.28388	-0.735344	1.41963	2.13673	3.13349	0.29515	0.000740305	-0.442879	0.688034	-0.229657	0.223933	0.868977
4	AI854178	NM_020010	cytochrome P450, family 51 (Cyp51)	-2	-2.4	-2.1	-2.5	-1.8	-1.2	-0.8	-0.5	0.286919	0.693369	0.221231	0.443624	-0.512254	0.225705	0.0910768	-0.0842384	-0.0216335	-0.763911	-0.0477894	-0.0304971	0.729868	0.124999	-0.137504	0.39016	-0.232487	0.452557	0.55486	0.241499	-0.629456	0.0768414	0.0507461	0.725663	0.60456	-0.589613	-2.28526	-0.388586	0.670216	1.13613	1.13745	0.383503	-0.227043	-0.582643	0	-0.990745	0.208732	0.734061
4	AI845765	NM_172769	sterol-C5-desaturase (fungal ERG3, delta-5-desaturase) homolog (S cerevisae) (Sc5d)	-1.9	-3	-2.3	-2.6	-2.1	-1.6	-0.9	-0.2	0.509859	0.922609	0.744008	0.405808	-0.382774	0.45704	0.39671	0	0.0689223	0.0991518	-0.156935	0.143567	0.818008	1.0873	-0.595515	0.746248	-0.568163	-0.0450044	-0.647506	0.851692	0.387936	0.0890671	0.139482	-0.736048	-0.603861	-0.616855	-1.08959	-1.65025	-0.344763	-0.195975	-0.907172	-0.637736	-0.222309	0.560813	0.0267862	0.39766	0.143794	0.666636
4	AI852787	NM_153526	insulin induced gene 1 (Insig1)	-1.8	-2.8	-2.6	-2.6	-1.4	-0.7	0.7	1.5	0.290303	0.69824	0.504964	0.320434	0.250435	0.072327	0.00467165	-0.356538	0.00357964	-0.0734191	-0.0312996	0	0.221012	0.227574	0.210812	0.638994	-0.768265	-0.227146	-0.0502457	0.246832	0.70711	0.465997	-0.133308	0.027415	0.0552772	-0.530836	-0.328264	-0.323896	-0.179464	-0.0225763	0.118453	-0.457504	0.566291	-0.14295	0.220927	-0.0284537	0.447791	0.691475
5	AW546921	NM_010738	lymphocyte antigen 6 complex, locus A (Ly6a)	-1.9	-1.6	-0.5	-0.3	-1.8	-2	-2.3	-2.8	-0.477307	-0.567763	-0.330975	-1.00695	-0.673333	-0.973224	-0.81457	-0.826606	-1.14877	-0.817984	-0.864934	-0.6227	-0.667442	-1.16462	-0.235267	0.3407	1.01298	2.47516	1.97456	0.893338	2.31115	0.842935	1.91808	-2.37677	-2.60615	-2.99554	-0.614671	1.79447	1.65687	2.06871	1.96673	2.00937	0.734296	1.08099	2.49184	2.69529	1.82969	0
5	AW536120	NM_026507	RIKEN cDNA 2310031L18 gene (2310031L18Rik)	-1.9	-2.1	-0.8	0.6	-1.8	-1.7	-1.2	-2.2	0.137201	-0.234367	-0.260042	-0.436833	-0.483764	0.00415403	-0.582469	0.00664073	0.0239286	-0.347318	-0.611412	-0.947711	-0.0439262	0.02311	0.193581	-0.0716379	0	0.220251	0.847442	1.11086	-0.687086	0.173065	-0.138752	1.97968	2.36569	2.59533	1.85666	2.20608	0.517399	1.57885	0.0785279	-0.256062	-1.3892	-1.15441	-0.487258	0.493959	-0.0830496	-0.501322
5	AI839118	NM_015786	histone 1, H1c (Hist1h1c)	-1.4	-2.7	-1.7	0.5	-1	-1	-0.9	-1.2	-0.466151	-0.118462	-0.349726	-0.354219	-0.428088	-0.317636	-0.459718	-0.77303	-0.505711	-0.579161	0.0392539	-0.391755	0.343706	0.450082	0.443896	0.669346	-0.509319	0.26651	-0.0608738	0.284369	0.172288	0.59253	0.79273	-1.75206	-1.96569	-1.17585	-1.08187	-0.605454	0	0.575433	1.50584	0.847087	0.0495754	1.2429	0.505522	0.290541	1.30897	0.898328
5	AW537036	NM_019413	roundabout homolog 1 (Drosophila) (Robo1)	-2.1	-1.4	-1	0.6	-1.6	-1.5	-1.6	-2.1	1.29497	1.62906	1.4683	1.09503	0.157274	0.952241	0.867535	0.735723	0.0443471	0.416008	0.0785745	-0.227448	0.542411	-0.20669	0.556207	0	-0.438522	-0.330104	1.17458	1.00659	-1.66724	2.91092	0.782968	1.1138	0.719781	0.254858	-1.22654	-0.35174	0.970188	0.892009	0.72918	0.0123705	1.92305	-0.241149	1.2352	0.24047	0.0712026	-1.05702
5	AW552266	NM_009772	budding uninhibited by benzimidazoles 1 homolog (S cerevisiae) (Bub1)	-2.1	-2.3	-1.5	0.6	-1.9	-1.5	-1.7	-3	-0.497212	0	-0.582519	-0.176665	-0.553519	-0.518071	-0.67319	-1.16018	-0.328054	-0.873654	-0.681009	0	-0.67319	-0.456378	-0.0048988	-1.23879	0.342323	0.858824	2.01822	2.45185	-0.0960467	-0.829532	-1.0447	4.35767	4.1923	4.36362	4.08256	4.51866	-0.74514	2.00853	1.71727	-0.340385	-0.604658	0.250756	-1.22729	-0.75336	-0.604658	1.15078
5	AW540984	NM_009689	baculoviral IAP repeat-containing 5 (Birc5)	-2.9	-3.1	-2.1	0.9	-2.3	-2.2	-2	-3.6	-0.792213	-0.674649	-0.437451	-0.649267	-0.721373	-0.484625	-0.518694	-0.75236	-0.941063	-0.473445	-0.999635	-0.872708	-0.42712	-0.632779	-0.960797	-0.373235	0.782824	0.0152322	1.61776	1.14899	-0.352604	-0.453837	-0.897623	3.435	3.55497	3.91547	4.07722	4.28963	0.20241	1.26306	0.523007	-0.381285	-0.834497	-0.936171	-0.914018	-0.527601	0.617527	0.971464
5	AW538141	NM_028760	RIKEN cDNA 1200008O12 gene (1200008O12Rik)	-2.8	-3.3	-1.9	0.5	-2.8	-2.2	-2	-3.4	-1.06511	-0.801785	-0.596584	-0.994224	-1.38531	-1.42916	-0.581659	-0.559558	0.167627	-1.04109	-2.07901	-0.108124	-0.350105	-0.725984	-0.54501	-0.164458	1.09634	0.032697	1.4676	1.10789	0	-0.174687	-0.339605	1.53248	1.77619	1.95699	1.35995	1.60358	0.743235	1.41555	0.648841	0.223219	-0.62946	-0.56444	-1.14879	-0.0351486	0.583032	0.487787
5	AW548072	NM_028109		-2.5	-2.6	-1.9	0.5	-2.1	-2.1	-2	-3	-0.973253	-0.816766	-0.764528	-1.05265	-1.36159	-0.968769	-1.03473	-0.807126	-0.673412	-0.94479	-1.22163	-1.24313	-0.646661	-0.91515	-0.80233	-0.591842	0.130707	-0.139701	1.02337	0.674407	-0.371027	-0.435157	-0.82161	3.01824	3.07804	2.99392	2.62646	2.86282	0.183234	0.929439	0.222981	0.221019	-0.336529	-0.544359	-0.650966	-0.713366	0.618878	0.289257
5	AU046168	NM_007681	centromere autoantigen A (Cenpa)	-2.7	-2.6	-2.4	0.8	-2.5	-2.1	-2.2	-3.5	-0.46689	0.0212081	-0.264981	-0.49538	-0.863416	-0.135083	-0.203504	-0.222742	-0.027345	0.00095347	-0.599341	-0.524719	-0.278338	-0.64425	-0.319641	-0.186255	0.582608	-0.219851	0.253209	0.233874	-0.272796	-0.298138	-0.316074	1.37926	1.30963	1.41504	1.27087	1.21312	0.053734	0.0290815	0.226556	-0.0677593	-0.72015	-0.705145	-0.699248	-0.295794	0.073266	0.154519
5	AW544533	NM_009387	thymidine kinase 1 (Tk1)	-2.4	-2.2	-1	0.6	-1.7	-1.7	-1.5	-3	-0.977155	-1.53285	-1.6679	-1.05718	-2.39482	-2.14192	-0.598037	-2.93443	-1.31046	-1.8508	-2.1597	-2.43757	-1.99102	-1.02423	-0.753918	-2.01106	0.412532	-0.14468	1.37905	0.830763	-1.80811	-1.90227	-1.24256	1.95332	2.22257	1.84254	2.08823	1.79601	0.395128	1.5182	1.35459	0.581287	0	-0.303648	-1.38957	-1.25087	1.05549	0.785595
5	AW544533	NM_009387	thymidine kinase 1 (Tk1)	-2.4	-2.2	-1	0.6	-1.7	-1.7	-1.5	-3	-0.333126	-0.677081	-1.25414	-1.30223	-0.862947	-1.17365	-0.927488	-1.19619	-0.908751	-1.03513	-1.30223	-0.908751	-1.03513	-0.685029	-1.08684	-0.260063	1.90656	0.346506	3.13818	2.20099	-0.607447	-1.09741	-0.491388	5.24453	5.28171	4.52937	4.97247	4.91069	-0.345672	4.36322	2.99628	1.25392	0	-0.792558	0.48401	-1.2076	1.08659	1.12801
5	C77364	NM_010715	ligase I, DNA, ATP-dependent (Lig1)	-1.9	-2.2	-0.6	0.5	-1.7	-1.5	-1.4	-2.5	-0.123526	-0.0863616	-0.175714	0.0838417	0.124385	-0.127614	-0.088426	-0.267789	-0.157798	-0.570051	-0.449542	-0.137046	0.0270853	-0.107289	0.10632	-0.128524	0.229098	-0.072285	0.361598	0.334778	-0.233445	-0.108336	-0.0395361	1.49673	1.62879	1.26932	1.56437	1.16858	0.0208061	0.238422	-0.302799	0.12604	-0.129738	0.00152585	0.0371295	-0.186571	-0.0379679	0
5	AW542456	NM_010721	lamin B1 (Lmnb1)	-1.9	-1.6	-0.3	0.4	-2	-2	-2.2	-3	-1.57235	-1.35727	-1.0698	-0.488584	-1.54827	-1.01301	-1.06626	-2.51088	-2.06685	-1.34292	-1.487	-1.23162	-1.43127	-1.53026	-0.464297	1.1634	0.418202	0.122995	1.8161	0.795237	0.134326	-0.768466	0.0145671	2.64975	2.74979	2.15919	1.83358	2.87926	-1.3725	0.800097	0.413136	0.166041	-0.634804	-0.676946	-1.36088	-0.365227	0.673242	0.511811
5	AI851668	NM_011131	polymerase (DNA directed), delta 1, catalytic subunit (Pold1)	-1.9	-2	0.3	0.4	-1.4	-1.5	-1.8	-2.8	-0.599375	-0.198896	-0.515894	-0.687985	-0.47856	-0.270127	-0.395308	-0.913118	-1.58114	-1.08906	-0.902952	-0.289082	-0.410053	-0.128925	0.344505	-0.409207	1.07785	0.478627	0.424092	0.499066	0.315348	-0.472356	0.235851	1.59206	1.80558	1.32835	1.37222	1.12596	0.265847	0.677434	0.663015	0.273249	0	-0.486128	-0.126835	0.0645044	0.0255854	-0.542569
5	C87245	NM_011369		-2.4	-3.1	-1.8	0.6	-2.4	-1.9	-1.7	-2.9	-0.699186	-0.309716	-0.272206	-0.558723	-1.08141	-0.785914	-0.640654	-0.83479	-0.53834	-0.53996	-0.442047	0.0482405	-0.413552	-1.51266	-0.36536	-0.225834	0.360214	0.0707078	0.753152	0.234605	-0.361058	-0.909262	-0.712826	2.46146	2.64831	2.72037	2.48106	2.70113	0.667301	1.09205	0.639658	0.0254177	-0.833796	-0.586078	-0.358197	-0.422489	0.248749	0.36801
5	AU022276	NM_013726		-2.1	-2	-1.4	-0.4	-2.3	-2.3	-2.1	-3.1	-3.41563	-3.1244	-0.966591	-3.30601	-3.76874	-2.98408	-3.66356	-2.47373	-2.99822	-3.0197	-3.65233	-1.20003	-2.15576	-2.73875	-0.327052	-1.11089	1.33503	1.13572	1.06181	1.41393	0	-0.312619	-0.285263	2.9019	3.23957	3.24061	3.25689	3.7537	0.598537	1.72554	1.1717	0.880923	-1.42754	-0.494886	-1.08048	-0.154773	0.835291	0.783525
5	AW548297	NM_013882		-1.7	-1.5	-1.2	-0.3	-1.6	-1.5	-1.5	-2.6	-1.58373	-0.45575	-0.878297	-1.59854	-0.90183	-0.345468	-0.448465	0.0538712	-0.0602256	-1.16655	-1.19816	-1.19346	-0.870038	-0.372258	-1.26549	0.105041	-0.523613	-0.575775	0.565996	0.398662	0.088956	-0.0440869	0.470782	1.0822	1.25107	1.19582	1.45159	1.34033	-0.757732	0.13482	0.0279907	0.355773	0.00490713	-0.00328072	-0.794915	-0.0210435	-0.205223	-0.34703
5	AA407134	NM_016692	inner centromere protein (Incenp)	-2.1	-1.9	-1	1	-1	-1.6	-1.3	-2.5	-0.478813	-1.8312	-0.81333	-0.69605	-0.908003	0.163759	-0.0806324	-0.433343	-0.548639	-0.273339	-0.578509	-0.6746	-1.33472	-0.0943765	-1.78728	0.653509	1.14615	0.24582	1.15453	0.901085	-0.553377	-0.551006	0.117186	2.1791	2.17257	1.95994	2.09181	2.14478	-0.0653251	1.25092	0.884977	0.71267	-0.119187	-1.6364	-0.604702	-0.349578	0.537432	-0.961313
5	AI849335	NM_020043		-2	-1.8	-1	0.8	-1.7	-1.5	-1.2	-2.5	0.638768	0.756388	0.738282	0.765853	0.860215	0.402956	0.601305	0.517441	0.197134	0.838094	0.498801	0.679823	-0.338315	-0.288794	0.120612	0.0443941	-0.51549	0.239371	0.466781	0.567977	-0.702045	0.729856	0.514725	0.359659	0.0386519	-0.401815	-0.315232	-0.111052	0.0941222	-0.466838	0.073249	-0.0416265	-0.427247	-0.146124	-0.649185	-0.899564	1.32766	0.363995
5	C77976	NM_023294	kinetochore associated 2 (Kntc2)	-2.8	-3.2	-2	0.6	-2.7	-2.6	-2.4	-3.7	-0.76184	-0.641546	-0.452512	-0.504043	-0.730813	-0.427421	-0.427421	-0.793549	0.547488	-0.285402	-0.504043	-0.219313	-0.70044	-0.641546	-1.2854	-0.197939	0.894507	-0.670692	0.657112	0.584963	0.0183785	-0.504043	-0.378512	1.76445	3.60486	4.23325	3.04551	2.88952	-0.825971	2.52517	0.91427	-0.504043	-1	0.0183785	-0.156119	-0.308122	-0.241008	0
5	AU016270	NM_025415	CDC28 protein kinase regulatory subunit 2 (Cks2)	-2.4	-2.3	-1.3	0.5	-2.2	-1.9	-1.8	-2.8	-3.95641	-3.41981	-2.12139	-3.40531	-3.92505	-3.16958	-3.70487	-3.91988	-2.58769	-2.64403	-3.56939	-3.82035	-1.19041	-1.38028	-1.07834	-0.894983	0.415888	-0.921174	1.20039	0.950304	-1.43722	-0.866153	0.158457	2.45254	2.84181	2.56704	2.59615	3.24721	0	1.35518	0.983567	-0.516325	0.118877	-1.24342	-0.745958	-1.4262	0.289847	0.217911
5	AW539436	NM_025928	polyamine-modulated factor 1 (Pmf1)	-2.1	-2.2	-1.3	-0.1	-1.9	-1.3	-0.8	-1.4	-1.42642	-1.45722	-0.402339	0	-0.176139	-0.481252	-0.50519	-0.412677	-1.28244	-0.962235	-0.273845	-0.221684	-1.11347	-0.584785	-0.601891	-0.566306	0.259961	-0.315124	0.579757	0.249269	0.166141	-0.166563	-0.257659	0.836416	0.644423	0.537665	0.894365	1.14995	0.519242	0.693008	0.647367	0.0708616	-0.0351457	-0.0482745	0.132276	-0.0196191	0.44102	-0.218795
5	AA408580	NM_026515	RIKEN cDNA 2810417H13 gene (2810417H13Rik)	-2.3	-2.1	-1.1	0.4	-2.3	-1.9	-1.7	-3.3	-0.656024	0.107356	-0.0860114	-0.447591	-0.95005	-0.342126	-0.505165	-0.44413	0	-0.50465	-0.328842	-0.32429	-0.0972297	-0.552831	-0.331124	-0.320658	0.736239	0.104995	0.968065	0.464637	-0.0297095	-0.575374	-0.765934	2.65885	2.701	2.303	1.45487	1.13522	0.193053	1.09857	0.252773	0.076014	-0.539579	-0.152245	-0.48928	-0.340287	0.00326361	0.375101
5	AW541455	NM_028390	anillin, actin binding protein (scraps homolog, Drosophila) (Anln)	-2.7	-3.1	-2.4	0.3	-3.2	-2.6	-2.4	-3.1	1.30303	1.6035	1.074	0.141185	-0.454509	0.383791	0.0559816	-0.00596293	0.319546	0.245257	0	0.266117	-0.0612281	-0.0879175	-0.537486	-0.378908	-0.634055	-0.201678	0.267216	-0.101095	-0.282471	-0.824259	-0.368912	0.847776	0.874589	0.906332	1.24888	1.50607	0.155899	1.12309	-0.0201965	0.266117	-1.13579	0.205672	-0.658546	-0.665171	-0.0386409	0.0839062
5	AW545310	NM_010655	karyopherin (importin) alpha 2 (Kpna2)	-2.5	-1.1	-0.8	0.9	-1.8	-1.7	-1.5	-2.3	-0.874096	-0.901336	-0.927531	-0.689352	-1.01813	-0.93112	-0.727262	-0.770608	-1.05217	-0.877554	-1.13614	-0.851818	-0.524416	-0.48432	-0.191955	1.41799	0.0461312	0.161512	1.00165	0.63417	-0.212689	-0.365754	-0.413115	1.90718	2.16038	1.96287	2.02305	2.15073	-0.217885	0.765999	0.67679	-0.140545	0.0021185	0.178888	-0.409982	-0.104516	0	1.0427
5	AW547357	NM_011234	RAD51 homolog (S cerevisiae) (Rad51)	-2.2	-2.5	-0.6	0.3	-2	-1.8	-1.6	-2.6	0.176878	-0.750972	0.164938	-0.394279	-0.10933	-1.60073	-1.44827	-0.97777	-0.989583	-0.994038	-1.2541	-1.29749	-0.282884	-0.708865	-0.811281	-0.0278972	0.737861	-0.0347654	1.1103	0.819677	-1.1037	-0.510738	-1.40413	2.76821	2.93626	3.02636	3.07644	3.39998	-0.151837	1.1051	0.831474	-0.0362961	0.0841206	-0.700346	-0.470865	-1.43206	0.403793	-0.0294207
5	AW538175	NM_010790	maternal embryonic leucine zipper kinase (Melk)	-2.5	-2.9	-1.3	0.6	-2.5	-2.1	-1.9	-3.3	-1.16046	-0.740133	-1.16046	-1.1394	-1.01911	-1.03847	-1.0581	-1.03847	-0.908078	-1	-1.18184	-1.27065	-0.890376	-0.466568	-1.31719	-0.282143	-0.270648	2.05585	3.3677	2.9456	-0.708769	-0.890376	-1.16046	5.13713	6.04554	5.95098	5.89705	6.22311	0.911944	3.3057	2.19294	1.37046	3.04439	-0.520007	1.85536	-0.944147	-0.708769	2.11621
5	AW546306	NM_008252		-2.3	-2.7	-1.6	0.4	-2.1	-2.2	-2.2	-3.4	-0.840697	-1.10406	-1.31661	-1.36315	-2.26797	-0.807815	-1.18452	-1.51568	-0.795315	-1.12196	-1.73746	-2.17038	-0.657261	-1.38267	-1.42797	-0.0722016	0.68007	0.298422	0.96171	0.808563	0	-1.15188	-0.303157	2.91413	3.30558	3.18596	2.85024	2.993	0.163578	1.35372	0.968115	0.263923	0.288972	-0.374784	1.57259	-0.376215	-0.178894	0.0924082
5	AU043578	NM_011524		-1.9	-2.3	-1.6	0.5	-1.8	-1.7	-1.5	-2.6	-2.3866	-1.95889	-2.09775	-1.09033	-3.1867	-2.27476	-2.94278	-2.30191	-1.27981	-1.79077	-1.66204	-1.71581	-0.491137	-1.11722	-0.73882	0.0592272	0.523441	-0.229242	1.18008	1.04414	-0.00696619	-1.16628	-1.20581	2.39205	2.4998	2.38196	2.60486	2.71818	0.330243	1.20018	1.17023	-0.465961	-0.0323267	-0.0748787	-0.722675	0.283048	-0.353367	-0.398455
5	AW536234	NM_007659	cell division cycle 2 homolog A (S pombe) (Cdc2a)	-2.5	-2.5	-1	1	-2.1	-1.9	-1.4	-2.7	0.0176872	0.0204812	-0.0174973	0.0656243	-0.128954	-0.117501	-0.243032	0.0629165	-0.693933	0.323626	-0.693933	-0.527866	0.272642	-0.429263	-0.449556	0.083675	0.0582626	-0.291215	0.141652	0.207933	0.100749	0.298523	0.123946	0.15261	0.316498	0.0543729	-0.344141	0.16601	-0.0298316	0.0402824	-0.699176	-0.804022	0.238766	0.108272	0.027641	-0.226848	-0.164777	0.701342
5	AW544881	NM_007634	cyclin F (Ccnf)	-2.1	-1.6	-1.1	0.4	-1.7	-1.7	-1.7	-2.4	-0.231205	0.00553818	-0.202189	-0.328881	-0.452512	-0.0336831	-0.118486	-0.199001	0.0991657	-0.215013	-0.502732	-0.91908	-0.152003	-0.186317	-0.857461	1.83484	0.0677446	0.397592	0.619684	-0.550693	-0.231205	-0.378512	0.101753	0.0274807	0.605166	0.361336	0.967736	0.927459	0.0597812	-0.437405	-0.260817	0.206451	0.512908	-0.287658	-0.342888	-0.0975553	-0.441167	2.26592
5	AI847223	NM_011351	sema domain, transmembrane domain (TM), and cytoplasmic domain, (semaphorin) 6C (Sema6c)	-2.3	-2.7	-1.7	0.6	-1.8	-1.9	-1.3	-2	0.150238	-0.322343	0.265902	0.0978745	0.091656	-0.195494	0.0881463	-0.13796	0.295625	0.0930186	0.412493	0.386376	0.402637	0.044545	0.281182	-0.0143906	0.09865	-0.492917	-0.186728	-0.242839	-0.203596	-0.163532	-0.17778	0.49609	0.31877	0.237844	0.191893	0.388438	0.14518	0.185702	0.535996	0.335149	0.138409	0.30892	-0.238181	-0.135223	0.180584	0.0881463
5	AU018687	NM_025674	transcription factor 19 (Tcf19)	-2.1	-2.7	0.3	0.8	-1.7	-1.7	-1	-2.7	-0.53879	-0.136064	-0.145243	-0.66548	-0.405542	-0.211184	-0.0788529	-0.24199	-0.386885	-0.297052	-0.417515	-0.935097	0	-0.711169	0.183389	-0.493098	0.386573	0.153757	0.550729	-0.0653686	0.0287412	-0.117635	0.286066	1.02664	0.786469	0.809507	0.359817	0.637478	-0.0736335	0.704744	0.582485	0.200528	-0.715596	0.214559	-0.0807556	0.104583	0.489536	0.707778
5	AW547357	NM_011234	RAD51 homolog (S cerevisiae) (Rad51)	-2.2	-2.5	-0.6	0.3	-2	-1.8	-1.6	-2.6	0.267104	-0.243604	0	0.4043	-0.924574	0.449767	0.19239	-1.17298	0.652632	-0.739685	-0.901552	-0.415037	-1	-0.631555	0.100351	0.300579	0.384143	-1.06673	-0.913017	-1.12331	-0.625255	0.436276	-0.763702	0.250071	-0.103471	0.115477	-0.746506	-0.138931	1.26964	0.346176	-1.60342	0.670666	0.0734911	0.366865	-0.525091	-1.21968	-0.361697	0.373172
5	AW538175	NM_010790	maternal embryonic leucine zipper kinase (Melk)	-2.5	-2.9	-1.3	0.6	-2.5	-2.1	-1.9	-3.3	-0.119053	0.224432	-0.348356	0.069709	-0.461814	-0.0782671	-0.13465	-0.0833026	-0.0582986	0.708111	0.0422282	0.109973	0.0742386	0.0606068	-0.0386028	0.870568	0.551242	-0.921246	-0.995246	-0.842295	-0.306536	-0.330285	-0.711793	0.228501	0.276462	0.494918	0.544729	0.400682	0.624105	-0.85947	0.260652	0.131865	-0.948553	1.08326	-0.759358	-0.570749	-0.948553	0.64861
5	C87726	NM_019499	MAD2 (mitotic arrest deficient, homolog)-like 1 (yeast) (Mad2l1)	-2.3	-2.7	-1	0.4	-2.3	-1.9	-1.3	-2.6	-0.30395	-0.161082	-0.430619	-0.764731	-0.599896	-0.712242	-0.0830998	-0.243521	-0.260589	-0.0735039	-0.327006	-0.895184	-0.17128	0.105791	0.264956	-0.115681	0.228124	-0.120233	1.51195	0.921337	0.208593	-0.220122	0.0555479	2.41997	2.96859	2.91981	2.42739	2.9581	-0.308705	0.868514	0.901825	-0.315649	-0.396628	0.208291	-0.695162	-1.06543	-0.695162	-0.788687
5	AU045643	NM_172301		-2.9	-2.9	-2.4	1	-2.1	-2.3	-2.2	-3.6	-1.00198	-0.424985	-0.235671	-0.800926	-1.03005	-1.05592	-0.996699	-1.19425	-0.293625	-0.472793	-0.904744	-0.293625	-1.18821	-1.52795	-0.527947	-0.391657	0.24664	-0.459101	1.22503	1.43465	-0.896109	-0.89488	-0.781484	3.71254	3.88809	3.8876	3.81822	4.17077	0.843069	1.64726	1.82042	0.351883	0.124649	-0.0634996	-0.892424	-0.789457	0.752217	0.837532
5	AA408580	NM_026515	RIKEN cDNA 2810417H13 gene (2810417H13Rik)	-2.3	-2.1	-1.1	0.4	-2.3	-1.9	-1.7	-3.3	-0.0444661	0.850811	0.628844	0.436199	-0.646163	0.392976	0.753008	-0.295665	0.506021	0.283628	0.550759	0.277937	-0.117591	0	0.805378	0.32285	0.469869	-0.127628	-0.0468449	0.203837	-0.489119	0.0273938	-0.20521	0.618374	-1.0564	0.662722	0.378866	-0.215877	0.134147	-0.43827	-0.0208922	0.777416	-0.621134	-0.46984	0.26265	-0.66431	-0.838808	-0.2511
6	AI853169	NM_009127	stearoyl-Coenzyme A desaturase 1 (Scd1)	-1.3	1.6	0.9	-0.8	-0.3	1.2	5.2	5.9	1.1721	1.44719	1.41873	0.866958	0.808197	0.315735	-0.250972	-0.51814	-0.468726	-0.243346	0.426266	-0.0282515	1.20376	2.23883	-1.44238	1.68493	2.73568	3.23915	-0.981949	3.70688	4.08601	3.69292	0.829553	-1.49672	-1.39062	-1.74053	-1.43557	-1.00368	3.05107	3.07836	3.43786	-1.65841	0.0209321	1.52842	-0.864361	2.50074	-1.62308	-1.46622
6	AI849124	NM_053078	DNA segment, human D4S114 (D0H4S114)	2	-1	-0.7	0.4	0.6	1.6	2.8	2.6	0.158511	0.102368	0.192147	-0.229108	0	0.508325	0.0480271	0.200266	0.117452	0.107208	1.21365	3.44737	-0.250421	-0.219921	0.202	0.882681	-0.842184	0.0894157	-0.151659	0.581489	0.212933	1.14925	-0.751956	1.66288	1.11771	-0.148587	-1.35192	-1.21941	0.572283	0.44799	0.42821	0.0697142	0.420453	0.181933	0.327499	0.724934	0.690765	-0.260202
6	C87694	NM_025972	N-acylsphingosine amidohydrolase (acid ceramidase)-like (Asahl)	-0.3	-0.6	-0.2	0	1	1.3	1.5	1.9	0.800955	0.830202	-1.03288	-0.887966	0.231075	-0.436418	-0.744889	-1.01088	0.0892944	-0.0273505	0.402794	-0.202549	0.517009	1.09786	-0.152003	0.253975	0.345308	0.844983	0.428688	0.722671	1.51227	-0.494395	-0.938995	0.611361	-0.228501	0.0886576	-0.572822	-0.690316	0.783747	0.298713	0.0308251	0.711547	-0.0566377	0.515115	-0.0829403	1.02518	-0.541924	-0.593113
6	AU041258	NM_133237		0.1	1.2	0.3	0.2	1	1.4	2.3	2.3	0.226047	0.0983512	0.183071	0.216231	0.241442	0	0.371084	0.189825	0.214908	0.606097	1.16924	0.125687	-0.431526	-0.612897	-0.39424	0.102015	-0.358112	-0.30905	0.851086	1.68007	1.63662	0.563976	-0.441695	0.629025	0.731936	0.348996	-0.000512412	0.219169	1.76336	1.09019	2.08215	2.25349	0.75792	-0.202437	0.845205	-0.508147	0.42079	-0.405732
6	AW537244	NM_007382	acetyl-Coenzyme A dehydrogenase, medium chain (Acadm)	0.1	-0.6	0.4	0.8	1.6	1.6	1.7	1.8	-0.964601	-0.409997	0	-1.08876	-0.96172	-1.01971	-0.476808	-0.892874	-2.2729	-1.61143	-0.819319	-2.00927	-0.191326	0.0618315	-1.41442	0.842445	-0.0735145	2.80941	-0.864345	1.87161	2.44414	2.90509	0.418727	-1.07702	-1.09822	-0.829131	-0.566425	-0.606364	0.157019	0.8627	1.1867	1.88237	1.58767	0.537772	1.1784	0.707329	-0.118528	0.967306
6	AU017706	NM_145962	pantothenate kinase 3 (Pank3)	-0.2	1.4	1.3	0.9	1.8	2.2	2.8	2.8	-0.492108	0.140222	0.369431	0.157401	-1.51817	-0.108014	-0.0565291	-0.631622	-0.76224	-0.205431	0.0226085	-0.286072	0	0.100488	-0.190606	-0.450616	0.234873	-0.328148	0.50166	0.834405	1.70832	0.841634	0.570607	-0.619031	-0.668445	-1.01024	-0.88625	-0.202297	0.361776	0.0938107	-0.151928	0.191752	-0.313282	-0.183636	0.109658	0.523828	0.992669	-0.234345
6	AI835979	NM_134042	aldehyde dehydrogenase family 6, subfamily A1 (Aldh6a1)	0.9	-0.1	0.2	0.5	1.2	2.3	3	3.9	0	0.139781	-0.437431	0.116841	-0.173293	0.0779703	-0.158883	-0.295567	0.0779703	-0.0967426	0.346787	0.174335	-0.00920285	-0.205369	-1.08762	0.176501	0.298375	0.00792859	-0.285096	-1.18437	-0.249763	0.0421871	0.0634122	-0.32821	-0.156836	0.135334	0.55343	-0.59848	0.547584	-0.323611	-0.0843701	-0.0817788	-0.119816	0.19692	-0.165727	-0.0599388	0.0587224	0.195852
6	AW537244	NM_007382	acetyl-Coenzyme A dehydrogenase, medium chain (Acadm)	0.1	-0.6	0.4	0.8	1.6	1.6	1.7	1.8	-0.76055	-0.437208	-0.400482	-1.03485	-0.446751	-0.840367	-1.0397	-0.82193	-1.06102	-0.928296	-0.525454	-0.799482	-0.0247628	0.0604758	-0.68023	0.584476	-0.171743	2.20143	-0.496122	0.97757	1.65786	1.95683	0.256435	-1.10059	-1.03428	-0.299619	-0.349258	0.0391768	0.300755	0.564157	0.891597	1.37554	1.20245	0.07712	0.719726	0.219697	0	0.715793
6	AI849471	NM_007533	branched chain ketoacid dehydrogenase E1, alpha polypeptide (Bckdha)	0.1	-1.2	-0.6	0.1	0.6	1.3	1.7	2.2	-0.210089	-0.432481	-0.252194	-2.09706	0.0683095	-1.31477	0.0654555	-2.46183	-1.59095	-0.492619	-0.300711	-0.16448	0.240134	0.782283	1.33396	-1.06919	-0.33273	0.332294	-0.407682	1.48213	2.12204	2.22282	0.694125	-2.55713	-0.987499	-2.50529	-2.7528	-1.96515	-0.157794	0.0819306	1.49767	0.662367	1.01576	1.29501	0.216144	-0.601801	-2.12548	1.70664
6	AW537964	NM_008509	lipoprotein lipase (Lpl)	0.5	-0.2	-0.2	-0.5	1.4	2.3	3.8	4.4	-1.85092	1.00928	0.58903	-1.63746	-3.16294	-0.73503	-1.21215	-1.01468	-0.656127	-0.447689	-3.00627	-2.00987	-2.06929	-1.54673	-0.0340751	-0.10554	1.80104	3.65311	0	4.19355	5.02632	3.88853	0.403218	-0.946756	-1.68458	-1.91129	-1.28798	-0.9436	2.57224	-0.645366	1.15812	2.25261	-0.377097	1.1813	0.842972	1.81741	0.291754	2.73668
6	AW547149	NM_008695	nidogen 2 (Nid2)	1.7	1.1	0.7	0.9	1.9	1.7	2	2.4	-0.666486	-0.270123	0	-0.343472	-0.694512	-1.9845	-0.209964	-1.10689	-1.05147	-0.456299	-0.837316	-1.0397	0.432044	0.45219	0.843979	0.537952	-0.0975006	0.217006	0.437668	1.46092	0.943401	0.646849	-0.20689	0.719756	1.40013	2.23908	1.05666	1.63833	0.35448	0.0308408	0.0259952	-0.0268595	-0.269664	-0.258252	-1.08012	-0.240628	1.89741	-0.318606
6	AW763542	NM_008797	pyruvate carboxylase (Pcx)	-0.3	-0.1	0.4	1.4	2.5	3	4.2	4.2	0.541198	0.43606	0.450965	0.35276	0.582998	0.114153	0.356215	-0.309525	-0.135489	0.413876	0.308366	0.873377	-0.0581154	0	-0.448952	-0.125325	0.881821	1.285	-0.0639039	2.61863	3.25069	2.93211	-0.248791	-0.42367	-0.464025	-0.740367	-0.452977	-0.592171	0.917091	-0.0707857	1.06569	-0.233001	0.405522	0.165742	-0.260681	0.0639038	-0.79296	1.43639
6	AI746342	NM_009284	signal transducer and activator of transcription 6 (Stat6)	-0.1	-0.1	0.3	0.4	1.4	1.9	2.7	2.8	-1.63903	-0.276038	-0.552357	-0.653918	-0.811887	0.0776311	-0.0563013	-0.418416	-0.916277	0.0923807	-0.716054	-1.30455	-0.296614	-0.0527969	-0.259419	-0.0166609	0.932491	0.553224	0.430902	0.370727	0.309172	0.560315	0.275101	-1.177	-1.62761	-0.263096	-0.589725	0.147148	-0.136982	0.604765	0.659975	1.08198	-0.747639	0.623205	0	0.21029	0.565506	-0.353092
6	AW558591	NM_009804	catalase (Cat)	-0.1	0.4	0.6	1	2.1	1.5	1.8	2.4	-0.333709	0.305169	0.269009	-0.725393	-0.72464	-0.993862	-1.14068	-0.884529	-1.62173	-0.958455	-0.862131	-1.16704	0.767727	0.899526	-1.23352	-0.0808236	0.332868	1.55416	-0.746006	1.09244	2.51919	1.82922	-0.0506993	-0.523377	-0.193025	-0.0138883	-0.779899	-1.11842	0.714572	0.507615	0.494468	0.270458	-0.391112	0.0953527	-0.367798	1.61564	0.354294	0.847845
6	AW546037	NM_009949	carnitine palmitoyltransferase 2 (Cpt2)	0	0.4	0.7	0.5	1.1	1.5	1.9	2	-1.83492	-1.43972	-0.923852	-2.7572	-0.605552	-3.32014	-2.76124	-3.10714	-3.51108	-3.25316	-2.73716	-2.55075	0.347369	-0.244295	0.854911	-0.407695	-0.490809	2.11228	0.0183861	1.60521	2.78748	2.07742	0.716467	0.315347	-0.176956	0.744883	0.817467	1.19184	-0.127214	-0.21006	1.00774	1.80949	-0.404926	-0.186094	-0.567461	-0.093388	0.554805	1.55633
6	AI851745	NM_010097	SPARC-like 1 (mast9, hevin) (Sparcl1)	1	0.1	0.1	-0.7	0.3	1.6	1.4	1.5	3.17976	3.09894	3.17733	3.08736	3.18849	2.8292	2.50044	2.42486	2.39087	2.25708	2.95677	2.94216	1.63843	1.38955	0.0721705	-0.146521	-1.0041	1.51575	2.15522	1.89229	0.55485	-0.256777	2.84923	-0.850032	-1.42131	-1.9226	-2.80024	-2.25838	-0.300288	0.0519453	-0.126648	0.0581987	-0.363569	0.654578	2.16217	2.04329	2.21333	0.561373
6	BE134967	NM_011146	peroxisome proliferator activated receptor gamma (Pparg)	0.5	-0.1	1.3	0.9	2	2.7	3.4	3.9	-0.389461	-0.784662	-1.14032	-0.417385	-1.27009	-0.725284	-0.931287	-1.35755	0.505395	-0.827731	-0.175654	-1.04286	-0.736966	0.0209596	-0.394078	0.175388	-0.308793	3.57259	-0.99298	4.3279	5.85306	1.69447	4.5895	-0.7022	-0.179634	0.337328	-0.270089	0.415917	1.29206	1.84114	2.47597	-0.629632	-0.592017	-0.455478	-1.27009	0.0887042	-1.30444	3.78507
6	AI836624	NM_013492	clusterin (Clu)	1.9	1.7	1.5	0.8	0.8	1.7	2.6	3.4	1.03752	0.716574	0.645947	1.03098	1.16939	1.11869	0.958212	0.994942	0.796737	1.01216	0.2539	0.585949	0.46226	0.598145	0.344347	1.13222	1.6238	1.17126	-0.826045	1.20607	0.577942	0.982921	-0.304948	-1.85025	-2.1039	-1.55963	-2.1628	-1.36109	-0.716532	-0.334914	-0.612711	-0.627436	1.00194	0.366982	-0.126816	0	-0.870664	1.48048
6	AI836118	NM_015744	ectonucleotide pyrophosphatase/phosphodiesterase 2 (Enpp2)	1.2	0.7	0.3	0.5	1.3	2.3	3.1	3.9	3.13792	3.35245	3.09454	2.22148	1.64406	2.44223	2.07807	1.1824	2.23123	3.99342	1.55241	3.58949	0.934827	-0.417116	0.250757	2.06595	3.03352	2.39934	-1.01423	1.19061	3.12635	0	0.126286	-4.60722	-5.23777	-3.72213	-4.28116	-1.33587	0.673569	1.91401	1.72382	-0.825237	-1.4228	-0.406941	2.5285	0.98305	-5.1853	-0.00141677
6	AI853279	NM_021414	RIKEN cDNA 4631427C17 gene (4631427C17Rik)	1.2	0.9	1.4	1.1	1.6	2.2	2.2	2.2	0.387572	-0.380223	-0.0506261	-0.0914521	0.175442	0.267432	-0.402654	1.34292	0.786777	2.08929	1.01777	0.169925	-0.138592	0.154644	0.164387	0.929105	0.0443941	-0.121579	1.52788	0.245307	-0.472119	1.20069	-0.83839	-0.0172031	-0.612428	-0.509253	-1.09643	-0.487294	0.0216023	1.51271	1.13212	0.807355	-0.690563	1.48631	-0.895085	-0.565659	-1.0442	-0.857981
6	AU040822	NM_027464	RIKEN cDNA 5730469M10 gene (5730469M10Rik)	0.6	-0.5	-0.7	0.4	2.1	2.5	4.1	4.9	1.47634	1.01563	1.20746	1.86874	1.29042	0.981638	0.663879	0.796606	-0.31847	0.637273	0.40898	1.06322	0.18482	-0.0681928	-0.293199	0.716465	-1.0117	0.97472	3.65097	2.56971	2.96428	1.2142	-0.0610661	-2.89387	-1.82294	-0.570636	-1.78456	-2.40634	-0.0795299	1.24625	0.197336	-0.286749	2.53247	-0.892237	2.13264	-0.772873	0.0634325	-1.21559
6	AW550508	NM_019946	microsomal glutathione S-transferase 1 (Mgst1)	0.6	-0.2	-0.1	1	1.4	1.7	2.5	2.4	-0.486046	-0.570503	-0.257101	-0.258555	-0.246706	-0.829572	-1.11294	-0.950575	-1.05255	-0.496921	-0.317239	-0.864155	-0.368106	-0.498638	-0.170105	0.351786	0.430563	2.86671	1.04134	2.87297	3.80035	3.64427	3.32297	-0.833505	-0.780152	-1.44952	-1.38345	-0.83075	1.92928	2.47711	2.88477	0.323541	2.76391	0.470749	1.48693	2.77556	-0.578402	0
6	AW553554	NM_009760	BCL2/adenovirus E1B 19kDa-interacting protein 1, NIP3 (Bnip3)	-0.3	1.5	1.1	0.7	1.1	1.5	1.8	2.8	0.409035	0.237905	0.640014	0.0495084	-0.291909	0.456169	0.311198	-0.228015	-0.0391881	-0.660411	-0.685442	-0.122589	0.541572	0.585658	0.305628	-0.246845	-1.19015	0.0583382	-1.1749	0.380737	2.10651	0.823355	0.315142	-0.804024	-0.752354	0.529488	-0.178082	0.260582	-0.274789	-0.3319	-0.120121	0.608576	-0.226209	0	0.979711	-0.548934	1.17884	0.0246544
6	AI848955	NM_175324	RIKEN cDNA 5730439E10 gene (5730439E10Rik)	0.8	-1.2	0	-0.1	0.2	1.6	2.3	2.8	-0.91916	-0.614903	-0.936831	-0.895108	-0.90253	-0.772184	-0.50099	-2.12079	-1.92503	-1.9573	-2.17769	0.393875	-0.779757	-0.639495	0.957588	-0.405926	-0.0842323	1.66441	0.443828	1.25011	2.60575	0.35671	0.712163	-2.43075	-2.96764	-2.2728	-2.50412	0.483593	1.0053	0.807481	1.09333	0.0275976	2.61523	1.26675	1.10345	0.0110147	-0.726829	1.13561
6	AI851021	NM_011303	dehydrogenase/reductase (SDR family) member 3 (Dhrs3)	0.5	0.8	1.2	0.2	0.8	1.1	2	2.1	0.125682	0	-0.17114	0.0119297	0.264992	0.215239	0.0634521	0.160072	-0.254965	-0.173433	-0.0136254	-0.279721	0.307801	0.204098	-0.986278	0.30451	-0.217954	0.214265	-0.553883	-0.118418	-0.174453	-0.428435	0.0438529	0.588199	0.52127	0.404717	0.718907	0.289055	0.125682	0.255935	0.00653978	0.498573	-0.0289941	-0.0621181	-0.503028	0.0662612	-0.49186	0.297723
6	AI840713	NM_020591		0	-0.5	-0.2	0.2	1	1.2	1.4	1.5	2.74118	2.11076	2.36501	2.61272	2.92684	2.41216	2.28966	2.39266	2.24618	2.06442	2.23126	2.08333	-0.202184	0.357842	0.398529	1.34445	-0.256513	1.34105	-0.634067	-0.027595	-1.00059	-0.05851	0	0.423332	0.113648	-0.0551107	-0.319257	0.153725	1.97732	2.40325	2.27642	1.36443	1.26051	-0.41385	0.350404	-0.586003	0.765849	-0.382915
6	C78836	NM_008002	fibroblast growth factor 10 (Fgf10)	1.8	0.3	1.3	1.3	2	2.3	2.5	2.9	0.026785	0.404554	1.1702	0.124711	-0.377038	-0.50373	-0.272404	-0.535439	0.790047	0.260164	0.585782	-0.978048	-0.578831	-0.84407	0.732042	1.11793	-0.123075	0.723136	-0.770952	1.58742	3.52794	-0.333031	-0.733692	0.975211	-0.155558	0.266308	0.616564	0.943613	0.968946	1.43759	-0.750133	0.603683	1.48226	1.0098	-0.627361	1.49975	-0.601027	-0.185989
6	AI836118	NM_015744	ectonucleotide pyrophosphatase/phosphodiesterase 2 (Enpp2)	1.2	0.7	0.3	0.5	1.3	2.3	3.1	3.9	0.0774813	0.106985	0.143474	-0.069807	-0.0643157	-0.156951	0.169083	0.0840899	0.135013	0.0104459	-0.228846	-0.182282	0.231929	0.00928901	0.17752	0.0177517	-0.201799	-0.317276	-0.401447	-0.0158121	0.00658589	-0.232035	-0.210983	0.441155	0.139779	0.161292	0.130409	0.0815235	0.282926	-0.14145	0.0955826	0.278931	-0.0647217	-0.197563	-0.643808	0.00677914	-0.671679	0.432262
6	AU041343	NM_010512	insulin-like growth factor 1 (Igf1)	1.5	0.7	0.5	1.3	1.3	1.3	2.5	2.4	-0.199386	0.309413	-0.384443	-0.405837	-0.583233	-0.16134	-0.485012	-0.480658	0.348269	0.496216	-0.454335	0.298197	-0.0279601	0.362609	0.453883	0.308854	-0.181611	-0.57754	0.646402	-0.40492	-0.110381	-0.154004	0.127462	0.610352	0.509163	0.842718	0.426844	-0.618935	0.245448	-0.1883	-0.879207	-0.904254	-0.0265491	-0.2917	-0.458134	-0.462897	-0.0914489	-0.597827
6	AI853279	NM_021414	RIKEN cDNA 4631427C17 gene (4631427C17Rik)	1.2	0.9	1.4	1.1	1.6	2.2	2.2	2.2	1.06924	0.120625	0.751875	0.253824	0.809794	0.0371173	-0.271737	0.288574	0.237414	0.584173	1.14473	0.353603	-0.143933	0.161163	-0.564404	0	-0.399261	0.36314	0.0175096	0.0805327	0.623446	0.573524	0.500039	-0.62333	-0.704125	-0.631861	-0.943791	-0.892127	-0.0332464	0.420254	-0.604618	0.39728	0.71559	0.889095	0.218217	0.0978344	-1.82003	0.932034
6	AI847514	NM_148938	solute carrier family 1 (glial high affinity glutamate transporter), member 3 (Slc1a3)	0.6	-0.6	1.4	-0.1	0.6	1.2	2	2.2	1.83638	1.50017	1.39524	2.8889	3.33025	2.84975	2.69828	2.74547	2.74648	2.80083	3.56779	3.96442	0.401437	-0.128375	0.249299	1.60558	0.744907	0.847599	-0.975328	1.33054	2.7283	1.12566	-0.693563	-0.0301746	-0.291543	-0.292762	-0.168532	-0.252601	0.639973	-0.36041	-0.437845	-0.493652	-0.125332	0	0.0146568	0.394638	-0.473334	0.488722
6	AW552927	NM_178902	mitochondrial tumor suppressor 1 (Mtus1)	0.4	-0.5	0	0.7	1.5	1.9	1.7	1.4	-0.0563501	-0.19997	0.00102939	-0.733994	-0.768662	-0.936541	-1.73	-1.46072	-1.62887	-2.32296	-0.226632	0.869499	0.169811	0.467367	-0.539851	0.155089	-1.46261	0.919717	-0.428025	0.379594	0.57336	0.169505	-0.160303	-1.39335	-2.31953	-1.76108	-1.98464	-1.25995	-0.201153	0.0683774	0.217825	0.00102939	0.381176	0.172554	0.308479	1.36341	0.0588525	0.117931
6	AW552927	NM_178902	mitochondrial tumor suppressor 1 (Mtus1)	0.4	-0.5	0	0.7	1.5	1.9	1.7	1.4	-0.00910221	0.0144451	-0.0536105	0.0287471	-0.242494	0.00543389	-0.00181585	-0.0348982	0.253932	-0.370368	0.144908	-0.695232	0.0180339	0.215376	-0.452417	0.0464274	0.204393	-0.457392	0.0287471	0.10834	-0.144963	0.17897	-0.169245	-0.405992	0.188556	-0.00727717	-0.0330403	0.190148	-0.0348982	-0.275061	-0.686444	0.237094	-0.648969	0.139976	0.207539	-0.0937144	-0.153012	0.570982
6	AI846656	Mm.45554		0.9	1.4	1.1	0.2	0.9	1.9	3	2.7	0.74668	0.579371	0.978921	0.126368	0.648996	-0.00130266	-0.220657	0.319545	-0.185541	0.329349	0.550832	0.654088	-0.594106	-0.541177	0.240665	-0.0574915	0.0668774	0.0869813	-0.83795	0.154716	0.599644	0.870066	-0.099921	0.112842	0.163711	-0.233721	-1.1771	-1.07561	-0.0373083	-0.0420883	-0.381211	-0.272964	0.147177	-0.00428459	0.269499	1.02982	0.466516	0.708032
7	AI839130	NM_009373	transglutaminase 2, C polypeptide (Tgm2)	1.6	1.1	0.7	1.2	1.8	2.6	3.8	4.3	-0.617836	-0.706699	-0.458354	-1.17042	-1.25761	-0.622254	-0.716839	-0.518527	-0.214894	-1.37887	-0.548934	-0.681304	-0.541192	-0.239742	0.480364	0.416198	1.41172	1.16063	3.38847	1.82441	2.94637	0.767289	1.50324	-0.287518	-0.0369511	0.159347	-0.0704557	-0.303801	0.941682	-0.0561325	0.446043	0.226461	-0.248909	1.06051	1.50426	2.36239	2.26285	0.0980757
7	BE377972	NM_010517	insulin-like growth factor binding protein 4 (Igfbp4)	1.3	2.1	2.4	1.4	3.2	2.2	3.6	4.4	-1.0591	-0.774964	-0.808883	-1.40373	-1.38614	-0.2866	-0.0292948	-0.511597	-0.398739	-0.169077	-0.075865	-1.13141	0.316117	0.412538	-0.174102	0.332692	1.79482	1.60388	2.29032	2.12813	2.40171	0.597869	1.2281	1.66244	1.60936	1.19248	-0.178705	0.272781	0.424583	1.32516	2.80844	1.54736	1.60273	-0.286955	2.24923	1.22781	0.202962	-0.341457
7	AW544089	NM_025802	patatin-like phospholipase domain containing 2 (Pnpla2)	-0.5	0	0.8	1.9	3.1	3.5	4.7	4.2	-0.240705	-0.263095	0.147751	-0.302199	-0.0901	-0.159876	-0.392867	-0.712011	-0.0094324	-0.223252	-0.731517	0.0111779	-1.02046	-0.135685	0.366541	-0.0702225	0	-0.196941	0.567571	0.219574	0.141166	0.140341	-0.709529	0.704517	0.5509	0.540094	0.699483	0.662023	-0.844604	-0.634636	-0.472264	-0.834293	0.051243	-0.602047	-0.338936	0.0873736	0.261669	0.0246569
7	AI838902	NM_007428	angiotensinogen (Agt)	1.8	1.3	2	2.5	4.7	5.5	4.8	4.5	4.11848	4.47706	3.52439	4.62786	5.29944	1.75023	-0.787977	-0.403663	0.0412763	2.076	1.84863	3.8543	-0.844955	-0.0923483	0.708906	-0.695689	-0.403663	-1.08627	-1.64124	3.40099	-0.0602425	-1.03858	-1.58877	1.06966	0.247727	1.33632	0.197158	1.00665	-0.52166	-0.904276	-0.494592	-1.00381	0.39973	-0.441933	2.22185	-1.38614	-1.10253	-0.378702
7	BE369529	NM_007470	apolipoprotein D (Apod)	2.2	1.9	2.2	1.3	1.9	2.6	2	3.7	2.90153	2.91364	3.26712	1.78693	1.27395	1.8309	1.39155	0.892175	1.46626	1.62186	2.78542	2.17141	3.83168	3.43078	1.14846	1.57187	-1.67748	1.26807	-1.40779	-1.82419	0.926407	-0.939796	0.254333	-1.40146	-1.90777	-0.703133	-1.31877	-1.08444	1.65864	2.1633	2.44559	0.886936	3.80703	2.57482	2.95181	-1.13452	-1.47698	-1.19927
7	AW556372	NM_007833	decorin (Dcn)	3.3	1.8	1.6	1.3	1.1	2.8	3.6	4.3	-1.47949	-0.876107	0	-1.92639	-3.4114	-2.40254	-2.39693	-2.02471	-5.00284	-1.031	-1.49652	-1.34973	1.89006	2.03693	-0.00679824	2.58413	1.47736	2.85594	3.24378	3.03688	2.7371	1.11763	3.44216	-4.79747	-5.34767	-5.49967	-5.7301	-3.82733	2.90862	3.32737	3.17116	2.6752	2.01413	2.35556	1.83942	0.680903	3.60028	0.545801
7	C88016	NM_008131	glutamate-ammonia ligase (glutamine synthase) (Glul)	-0.1	4.5	4.3	4.2	5.2	4.9	5	4.8	1.23717	1.25189	1.30638	1.08246	1.46164	1.46961	1.58603	0.892827	0.740476	1.1286	1.51114	1.02573	0.327698	-0.0291609	-0.46622	1.3667	-0.952302	0.597936	-0.184611	0.719884	2.04704	0.936648	0	-1.96983	-1.867	-0.596719	-0.556612	0.40346	-0.363016	-0.0132109	0.0914622	-0.1604	0.349403	0.648342	-0.6845	0.255631	0.767452	0.654727
7	AI845514	NM_013454	ATP-binding cassette, sub-family A (ABC1), member 1 (Abca1)	1.1	1.7	2.3	1.2	2	2.2	3.2	3.8	-0.114152	0.0946455	-0.174906	0	-0.45197	0.160836	-0.121608	-0.306238	-0.0906645	0.0829141	0.200556	-0.209403	0.116826	-0.355818	-0.383148	-0.0176462	0.738881	0.537355	-0.108098	0.743424	1.12431	1.26005	0.762522	-0.182478	-0.317911	-0.299101	-0.164939	-0.301328	0.0817186	-0.2362	-0.108488	-0.167779	-0.237692	-0.0408951	-0.00452738	0.396247	0.111982	0.0579459
7	AW551942	NM_013467	aldehyde dehydrogenase family 1, subfamily A1 (Aldh1a1)	-1.1	0.7	2.6	3.2	3	3.2	3.1	3.4	3.04768	1.86588	1.99478	0.912994	-0.263134	0.768653	-0.724538	-1.92228	-1.31772	0.124415	0	2.10788	-0.820245	-1.44832	0.116888	1.71551	-2.28956	4.79528	0.609061	4.3708	1.42637	2.19868	1.01185	-2.18438	-2.38996	-2.37188	-2.45646	-2.36165	0.0730084	-1.98667	-0.193141	-1.31463	3.19153	3.5097	2.76114	4.53924	3.0252	2.96015
7	AW553287	NM_015784	periostin, osteoblast specific factor (Postn)	2	2.2	2.3	1.6	1.6	2.7	3	3.6	-1.41721	-1.66441	-1.66048	-1.95086	-1.82233	-1.48686	-1.96534	-2.26471	-1.52477	-2.02474	-1.42386	-2.07749	0.0761876	-0.0159208	-2.94129	1.07043	1.89373	2.86321	2.33909	2.77828	4.24647	2.14435	3.3551	0.801622	1.73482	-0.120713	-1.77057	-2.01467	3.88653	3.55936	3.26993	1.48425	2.25007	0.773566	2.70018	3.47014	5.17592	1.9702
7	AU021886	NM_033037	cysteine dioxygenase 1, cytosolic (Cdo1)	1.6	2.7	2.8	2.2	2	3.8	3.3	4.6	-0.248498	-0.496426	-0.527583	-0.65068	0.310403	-0.391747	-0.56087	0.0296941	-0.260949	0	0.296398	-0.788644	-0.86143	-0.445356	-1.26643	1.74548	1.13887	3.41759	0.159452	4.50513	5.16051	3.55947	0.604397	-0.614282	-0.989602	-1.64966	-1.35876	-2.96648	2.00204	-0.768505	-0.802228	-4.30378	1.8803	1.49156	2.36637	2.27729	2.23994	-1.82573
7	AU021886	NM_033037	cysteine dioxygenase 1, cytosolic (Cdo1)	1.6	2.7	2.8	2.2	2	3.8	3.3	4.6	-0.0665977	-0.500694	-0.436563	-0.111968	0.300669	-0.00543389	-0.0121308	0.576556	0	-0.473055	0.594627	-0.22153	-0.533147	-0.442246	-0.673936	1.27013	1.02554	2.80697	-0.0430388	3.69852	4.00305	2.4408	0.226332	0.196953	-0.35642	-0.202115	-0.681429	-0.756074	1.17299	-0.610456	-0.700532	-1.4875	1.46953	0.66768	1.7321	1.65247	1.03037	-0.781275
7	AI845514	NM_013454	ATP-binding cassette, sub-family A (ABC1), member 1 (Abca1)	1.1	1.7	2.3	1.2	2	2.2	3.2	3.8	-0.138663	-0.25942	-0.211404	0.0416116	-0.0760904	-0.189158	-0.390801	-0.331882	-0.547598	-0.482953	0.802768	0	0.630065	0.848173	0.721263	-0.0902132	1.73124	1.29184	0.973572	2.01268	2.49359	2.84742	2.08164	-1.53996	-1.76043	-1.45745	-1.54644	0.585809	1.27659	0.63692	1.23107	-0.437753	-0.378781	0.259326	0.675987	0.933913	1.1238	-0.947635
7	BE377972	NM_010517	insulin-like growth factor binding protein 4 (Igfbp4)	1.3	2.1	2.4	1.4	3.2	2.2	3.6	4.4	-0.579782	-0.393745	-0.289599	-0.535181	-0.723878	0.118699	0.048176	-0.388845	-0.85741	0.281597	-0.298252	-0.289092	-0.210128	-0.0987945	-0.073236	0.33095	0.441162	-0.368335	0.0665291	-0.361384	-0.131165	-0.579782	0.00992969	0.598872	0.498416	0.298236	0.0724637	0.453949	0.0271439	0.141085	0.202987	0.388219	0.0693016	-0.998755	-0.529178	-0.503054	-0.161491	-0.659509
8	AW557767	NM_009391	RAN, member RAS oncogene family (Ran)	-1.9	-0.2	0.2	-0.2	-1	-1	-1.1	-1.6	-0.0495486	-0.210521	-0.0838669	0.371755	0.402564	-0.161012	-0.00121415	0	-0.780164	-0.220385	-0.356192	-0.00754426	0.257008	0.17768	-0.0943667	-0.1221	0.466263	0.665446	1.3211	1.07039	0.30698	0.736755	-0.312533	2.12627	2.50324	2.08027	2.08352	2.30338	-0.513152	0.613826	0.888078	0.28908	0.134477	-0.711781	-0.37937	-0.1493	0.221641	-0.314644
8	AW556676	NM_025863	tripartite motif-containing 59 (Trim59)	-1.4	-0.5	-0.4	0.3	-1.6	-1.5	-1.7	-2.5	0.98911	0.822516	0.456164	0.0898768	-0.200007	0.397168	-0.0676924	-0.339144	0	0.23675	-0.240327	0.0192448	-0.709672	-1.20595	-0.85769	-0.826205	1.11585	0.582981	-0.085946	0.285462	0.20371	-0.819808	-0.887487	2.12483	2.30906	2.16189	1.60803	1.73978	0.354569	0.624121	0.714892	-0.384284	-0.730094	-1.11531	-1.36652	-0.64968	-0.450515	-0.962519
8	AU016252	NM_133948	PC4 and SFRS1 interacting protein 1 (Psip1)	-1.1	-1.4	-0.5	-0.2	-1	-0.9	-0.8	-1.2	0.234021	0.648681	0.0625845	0.0246621	-0.0451161	0.809891	0.170714	-0.162504	-0.682342	0.211181	0.731269	0.768771	0.898814	-0.877433	-1.39387	0.822002	0.706985	0.361188	-0.16151	-0.143735	0.539235	0.548376	-0.529627	-1.25382	-0.975338	-0.367273	-1.35245	-0.0766213	0.853317	0.714584	-0.799603	0.637303	0.256505	0.143628	0.80227	-0.344535	-0.509253	-0.798057
8	AI835559	NM_011605		-1.9	-0.5	0.1	0.2	-1.4	-1.8	-2.2	-3	-0.0562188	-0.119213	0.0376448	-0.553592	-1.06097	-0.873088	0.18459	0.616131	-1.23544	0.0853152	-0.124627	0.336119	0	-1.19597	-0.781878	-0.520508	0.67444	-0.736275	0.088048	-0.0382277	-0.670794	-0.121917	-1.05063	0.763827	0.304914	0.485427	0.64558	-0.714343	0.636275	0.334147	-0.461662	0.464248	-0.400737	0.0384523	-1.1419	-0.446329	-0.170547	1.25524
8	AW536614	NM_027052	solute carrier family 38, member 4 (Slc38a4)	-1.1	-0.3	0.1	0	-1.6	-1.2	-1.3	-2.1	0.0602605	-0.552845	-1.94412	-0.680353	-2.61257	-2.32878	-1.76303	-0.391677	-0.134885	0.35215	-0.359155	-0.0102928	0.261894	0	0.501293	0.321472	0.29478	0.164597	-1.11624	0.285461	0.102268	-0.939739	-0.116237	1.68829	2.25427	2.61764	2.6635	1.87819	0.761373	0.626153	-0.180648	-0.338835	-1.01374	0.119154	-2.77468	1.31278	1.65177	-0.103938
8	AI846286	NM_029792	beta-1,3-glucuronyltransferase 1 (glucuronosyltransferase P) (B3gat1)	-1.4	-1.6	-1.4	0.4	-1.5	-1.1	-1.3	-1.7	1.9772	1.84358	1.8652	1.9572	2.21597	2.53194	2.91046	2.21853	2.53674	2.88204	2.3644	1.79328	-0.208895	-0.425794	-0.0203847	1.42478	-0.620725	-0.600124	-1.1509	-0.542337	-1.40043	-0.728392	-1.21027	-0.00278091	0.151328	0.00791604	-0.105786	-0.7153	-0.465248	-1.13862	-1.33288	-0.808149	-0.0985438	-0.202031	-0.372926	0.246736	-2.43328	0
8	AI838344	NM_028023	cell division cycle associated 4 (Cdca4)	-1.1	0	0.1	-0.1	-1.1	-1.1	-1.3	-1.7	-0.932698	-1.00691	-0.670833	-0.714256	-0.822999	-0.616304	-0.480017	-0.451473	-0.493533	-0.772302	-0.684424	-0.581522	-0.725604	-0.727504	-0.252326	-0.131179	0.649632	0.824898	0.480695	0.326239	0.121717	-0.19153	-0.16554	1.58029	1.79543	0.950354	0.948927	1.14423	-0.143556	0.388792	0.769663	0.699273	-0.122653	-0.175361	-0.0238506	0.182476	0.367588	0.0239145
8	AU043170	NM_011133	polymerase (DNA directed), epsilon 2 (p59 subunit) (Pole2)	-1.4	-1.6	0.4	-0.1	-1.8	-1.2	-1.1	-2.5	-0.779757	-0.757273	-0.521135	-0.642368	-0.590657	-0.675947	-0.967733	-0.508562	-0.397666	-0.68535	-0.287959	-0.172723	-0.712728	-1.83362	-0.543404	-0.291994	0.644926	0.319066	0.689711	0.331356	-0.150985	-0.094699	-0.420057	1.7461	1.81284	1.80384	1.56577	2.21591	0.221816	0.589721	0.349311	-0.164893	-0.133184	-0.107677	0	-0.152207	0.00585421	0.253224
8	AW536911	NM_197982	DEAD (Asp-Glu-Ala-Asp) box polypeptide 39 (Ddx39)	-1.5	-0.3	0.3	-0.5	-1.1	-1.2	-1.4	-2	-1.29023	-1.18994	-0.847672	-0.945853	-0.843784	-1.22492	-1.01413	-0.825454	-2.07722	-2.39516	-1.25947	-0.837004	-1.90426	-1.91238	-0.817329	-0.428625	1.42796	1.0733	1.97146	0.507931	0.439975	-0.289567	-0.524966	1.78547	2.48797	2.58532	3.16899	3.48463	0.306374	1.29164	1.18529	0.691968	-0.382059	-0.2092	-0.562819	-0.246255	0.6802	0.48086
8	C78943	NM_146144	ubiquitin specific protease 1 (Usp1)	-1.6	-0.7	0.2	-0.2	-1	-1.2	-0.9	-1.6	-1.61516	-1.18473	-0.973314	-1.06808	-1.44624	-0.471105	-1.02291	-1.68381	-1.47754	-0.853647	-0.729131	0.0349257	-1.3823	-2.01864	0.269124	-0.492261	0.423953	0.309417	1.5305	1.20156	0.200096	-0.136284	0	1.66717	1.59377	1.8805	1.71871	2.2895	-0.0733805	0.48777	0.597811	-0.984095	0.535879	-0.385599	-0.117899	0.236274	0.180176	-0.341205
8	AW557767	NM_009391	RAN, member RAS oncogene family (Ran)	-1.9	-0.2	0.2	-0.2	-1	-1	-1.1	-1.6	1.19644	0.562765	0.986193	1.94356	1.79156	0.75104	0.977437	1.38631	0	0.726988	-0.161228	0.813342	1.17991	1.75672	-0.177898	0.0828052	-0.530721	-0.441632	0.437253	0.182768	0.202224	0.44476	-0.338466	0.354174	0.70025	0.414729	0.640691	0.979318	-1.0458	0.0347801	-0.521383	-0.699475	-1.02178	-0.808282	-1.01365	-0.711055	-0.205762	-3.31638
8	AU040541	NM_145480	replication factor C (activator 1) 4 (Rfc4)	-1.3	-1.2	-0.3	0	-1	-1.1	-0.7	-1.3	-0.893814	-0.876852	-1.00409	-1.71402	-1.15042	-0.934185	-0.51137	-3.07325	-0.521586	-1.69408	-1.12349	-0.079704	-0.366219	-0.459942	-0.148154	0.167429	1.08422	0.330473	0.925677	1.51136	0.15557	0	0.345808	2.83078	2.88992	3.00662	2.51297	3.4417	-0.777316	1.59951	1.19977	0.284303	0.26999	-0.272041	-0.533352	-0.735946	0.0322854	-0.27081
8	AI843655	NM_176979	topoisomerase (DNA) II beta binding protein (Topbp1)	-1.6	-0.9	0.6	0.3	-1	-1.1	-1	-1.8	-0.863193	-0.152854	-0.798699	-0.792052	-1.95624	-0.431645	-0.541451	-0.583686	-1.78808	-1.38856	-1.31175	-0.633916	0.0843051	-0.104835	-0.0730601	-0.323844	0.440788	0.509842	0.699457	0.511634	0.224434	-0.0827626	0.137504	1.20839	1.21786	1.46022	1.18219	1.19663	0.0867116	1.01587	0.483602	0.218082	-0.638679	0.0360598	-0.452109	0.465778	0.518958	-0.185295
8	AW547084	NM_028083	chromatin assembly factor 1, subunit B (p60) (Chaf1b)	-1.5	-0.8	-0.1	-0.1	-1	-1.2	-1.3	-1.9	-1.7904	-1.44043	-0.62573	-0.663818	-0.687948	-0.959169	-0.598916	-1.99465	-1.15466	-0.293464	-0.246467	-1.37074	-1.52624	-0.188128	0.675146	-0.561044	0.43175	-0.348854	0.35001	0.414306	-0.207688	-0.0191283	0.0633887	2.0143	1.85265	1.34503	1.56056	2.04544	-0.150867	0.757862	0.513891	-0.150867	-0.0688554	0.544947	-0.379584	-0.035015	-0.409041	-0.303651
8	AI841771	NM_026859	MAF1 homolog (yeast) (Maf1)	-1.3	-0.7	-0.1	-0.7	-0.8	-1.2	-1.1	-1.2	-0.104819	-1.24382	-0.270566	-0.161237	0.04508	-0.0624299	0.315637	-0.433159	-0.450104	-0.483345	0.0358247	0.641055	-0.804913	-0.856382	0	0.0489396	0.64056	0.252794	0.176655	0.636263	0.698222	0.295656	-0.058674	-1.06741	-1.12347	-2.61249	-1.78838	-0.186191	-0.343114	0.132865	0.706916	-0.0187727	0.805811	-0.773131	0.437184	0.0277719	0.0145896	-0.806487
8	AW544177	NM_178598	transgelin 2 (Tagln2)	-1.4	-0.4	-0.2	-0.5	-1.2	-1.3	-1.7	-2	-1.29581	-1.44155	-0.953527	-1.2407	-1.2991	-1.60612	-1.66558	-1.71479	-1.52688	-1.25086	-1.51459	-1.70429	-0.157022	0.22821	-0.888181	-0.788678	1.17499	1.01398	1.29636	0.478606	0.972376	-0.136728	-0.0423594	-0.0724311	-0.121947	0.259172	1.1112	1.34652	0.569764	1.31632	1.4249	1.31105	0.167917	0.257829	0.922072	2.18638	2.38212	2.41956
8	AU020150	NM_173867	RIKEN cDNA 2610510H01 gene (2610510H01Rik)	-0.9	-0.6	-0.3	-0.8	-1.1	-1.1	-1.2	-1.5	0.0144271	-0.349022	0	-0.284529	-0.0400799	0.157637	0.475877	0.154073	-0.0395475	0.262373	-0.197635	-0.00640084	-0.337199	0.0336101	-0.141341	-0.301234	0.68927	0.485649	0.406077	0.576306	0.251104	-0.0586564	0.29214	0.534731	0.834083	0.180968	-0.127321	0.478109	-0.0822185	0.755795	1.03664	0.115716	0.621212	0.043023	0.0149397	-0.253332	-0.305068	-0.195657
8	AI848328	NM_007832	deoxycytidine kinase (Dck)	-1.7	-1.1	-0.1	0.1	-1.2	-1.5	-1	-1.9	0.0472861	0.311792	-0.264374	0.109521	0	0.0121185	0.698613	-0.00426563	0.0342728	-0.000608604	0.220218	0.500817	0.578254	1.08821	-0.190994	0.0271248	1.33199	0.198111	0.2389	-0.00182658	0.0976279	-0.930509	-1.3943	1.65329	1.77385	1.40596	1.00274	1.68354	-0.106681	0.134125	-0.534441	0.327879	-0.15126	-0.0533015	-0.978859	-0.613227	-0.562024	-0.834069
8	AW536910	NM_008017	SMC2 structural maintenance of chromosomes 2-like 1 (yeast) (Smc2l1)	-1.5	-1.3	-0.4	0.3	-1.4	-1.2	-1.2	-1.9	0.017665	-0.245112	-0.572445	-0.643125	-0.0986689	-1.10239	-2.02272	0.124519	-3.2953	0	-1.50322	-0.685722	-0.153063	-1.29317	-0.177858	-0.56794	0.887572	0.378712	0.928461	0.795166	0.395946	-0.116417	0.312883	2.58069	2.74748	2.94747	2.62107	2.57953	0.473862	1.06007	0.627955	-0.183262	-0.0751875	-1.07747	-0.236405	-0.28787	0.450577	0.0245004
8	AI849171	NM_008894	polymerase (DNA directed), delta 2, regulatory subunit (Pold2)	-1.3	-0.9	0.1	-0.7	-1.1	-1	-1	-1.4	-0.305594	-0.272173	-0.81109	-0.542974	0.287542	-0.690429	-0.484118	-0.228733	-0.186562	-0.310942	-0.188202	-0.0946635	-0.141541	-0.422649	0.332206	-0.264134	0.0959535	-0.239819	0.226426	0.328979	-0.0665658	0.0346595	-0.184924	0.706649	0.774638	0.595483	0.763732	1.03056	-0.229346	-0.0583648	0.0631284	0.156747	0.163541	-0.412509	-0.0966216	-0.134914	-0.364703	-0.0421012
8	AI854010	NM_009028	RAS-like, family 2, locus 9 (Rasl2-9)	-1.9	-0.2	0.2	-0.1	-1	-1.1	-1.1	-1.7	-0.22039	0.214125	-0.542318	-1.40864	-1.26303	0.00958605	0.532733	-0.386468	0.0143553	-1.8625	-1.31593	-0.286304	0.402358	0.271027	-1.98089	-1.32795	0.405992	-1.34618	-1.46727	-0.248679	0.184809	-0.971431	-1.65896	-0.0266949	0.191141	0.850666	0.117695	0.678072	0.834576	-0.463947	0.691534	0.459432	0.427606	-0.815191	0.78799	-1.65139	-0.640104	0.0658021
8	AW543849	NM_009185		-1.5	-1.1	-0.4	0.1	-1.2	-1.1	-0.8	-1.4	0	-0.511571	-0.254864	-0.410983	-0.508418	-0.730154	-1.23388	-0.284901	-0.295053	0.126084	-0.0755748	0.146734	-0.667262	-0.244989	-0.514731	0.0246996	0.411435	-0.0245666	-0.154712	0.0350027	-1.10445	-1.21963	-3.30323	1.34978	0.807197	0.511525	0.764818	0.420977	0.224131	0.0246996	0.0744434	0.0849205	0.0958402	-0.866831	-0.338493	-0.574482	-0.326641	-0.109217
8	AI851373	NM_009828	cyclin A2 (Ccna2)	-1.6	-1.4	-0.8	0.3	-1.7	-1.2	-1.2	-1.7	-0.850205	-0.0586564	-0.185468	-0.176189	-0.569475	-0.220703	-0.247705	-0.321394	-0.223193	-0.405872	-0.0844629	-0.391094	-0.207697	-0.913155	-0.738212	-0.255544	0.424571	-0.576092	0.707227	0.5268	-0.273285	-0.357191	-0.08654	1.72768	2.00276	1.55178	1.40454	2.09391	0.390494	0.723485	0.600127	0	-0.38179	-1.06795	-0.0575448	-0.741778	-0.0298474	0.257924
8	AA407173	NM_009862	cell division cycle 45 homolog (S cerevisiae)-like (Cdc45l)	-2	-2.2	0.2	0.4	-1.5	-1.2	-0.7	-2	-0.237605	-0.127453	-0.24206	-0.366888	-0.367537	-0.201873	-0.373064	-0.224616	-0.140701	-0.110247	-0.270296	-0.468673	-0.165593	-0.317471	0.206786	-0.217872	0.409557	-0.186049	0	-0.117869	-0.105909	0.0414033	-0.321237	0.615654	1.12139	0.702605	0.88622	1.09725	0.0704372	0.0956067	-0.0374548	-0.121421	-0.43462	0.00902628	-0.22256	-0.212616	-0.0045344	-0.17749
8	AI844280	NM_010741	lymphocyte antigen 6 complex, locus C (Ly6c)	-1.8	-1.4	-0.5	-0.7	-1.8	-2	-1.8	-1.9	0.139458	0.0292808	0.137626	0.0770964	0.670996	-0.106274	0.103242	0.260231	0.751867	-0.166718	0.0405673	0.113842	-0.0855817	-0.293306	0.450924	-0.283127	0.0852308	0.596124	0.188656	-0.424661	0.0489096	-0.00876611	-0.189077	0.868099	0.651355	0.819862	0.80108	0.784861	0.318536	0.320368	-0.162649	0	0.762288	-2.28673	0.5947	0.860862	-0.497009	-0.359903
8	BE457675	NM_010798	macrophage migration inhibitory factor (Mif)	-1.6	-0.2	0.1	-0.3	-1.2	-1.1	-1.2	-0.8	0.314082	0	0.122075	0.511963	0.595697	0.0793961	0.521375	0.133535	-0.361652	0.100024	0.0230168	0.545556	-0.0256874	-0.169141	-0.18663	-0.0270945	-0.404724	-0.31284	0.985343	0.46323	-0.594721	0.0392201	0.295674	1.64825	2.06839	2.01468	1.78821	2.29144	-0.157012	1.14195	0.995926	0.667358	-1.10203	-0.872274	-0.212264	-1.64243	0.698664	-1.15579
8	BE381346	NM_011099	pyruvate kinase, muscle (Pkm2)	-1.9	-0.8	0.3	-0.4	-0.9	-1.2	-1.3	-1.3	0.866974	0.309867	0.746739	-0.111696	0.9027	0.220751	0.33287	0.504219	0.0637582	-0.0687623	0.219925	0.695229	0.409025	0.921537	-0.537278	0.569234	-0.466783	0.0147239	-0.721042	-0.272236	-0.749357	-0.378048	0.0224688	1.71662	2.06639	1.89315	1.52835	1.64092	-0.429805	0.375304	0.863587	1.17734	0.272212	-1.31449	0	-1.51321	-0.222957	0.51833
8	AU045251	NM_011239	RAN binding protein 1 (Ranbp1)	-1.4	-0.1	0.6	-0.4	-1	-1.1	-1.1	-1.6	-0.0590215	-0.18685	-0.0113962	0.0410574	0.116008	-0.0388681	0.100139	-0.107198	-0.828525	-0.255324	-0.391153	-0.432062	0	-0.482071	0.272526	-0.346195	0.0788742	0.674424	1.21144	0.947197	0.385574	0.6992	0.147994	2.52159	2.80887	2.76622	2.50481	2.43624	-0.500508	0.680993	0.668453	-0.0758991	0.323492	-0.212481	0.209184	-0.0481164	0.813194	-0.586459
8	AI852103	NM_011514	suppressor of variegation 3-9 homolog 1 (Drosophila) (Suv39h1)	-1.4	-1	0	0	-1.5	-1.1	-1.1	-1.9	-0.304287	-2.47485	0.131664	0.503676	1.21776	0.535649	0.482618	0.6179	-0.924794	0.258086	-0.213973	0.552901	-0.590487	-0.885424	-0.411137	0.618349	0.600048	0.0144031	0.482371	0.450695	0	-0.266485	-0.593085	1.46737	1.8663	1.84036	1.271	1.58577	-1.19215	0.400141	0.177792	-0.214773	0.172297	-1.95321	-0.801937	-0.252869	0.0116707	-3.64765
8	AW551815	NM_011568	THO complex 4 (Thoc4)	-1.4	-0.4	0.1	-0.1	-1.1	-0.9	-1.1	-1.6	-0.882463	-1.07429	-1.18372	-1.64164	-2.61562	-1.65553	-1.44434	-1.11688	-1.29397	-0.759282	-1.10254	-1.62106	-0.806525	-0.111368	0.441423	-0.758157	0.222993	0.316826	1.28637	0.69212	0.171032	-0.172696	0.121003	2.46864	2.62504	2.30992	2.44643	2.73646	-0.995799	0.269662	0.918814	0	0.416421	-0.0977968	-0.418955	-0.335835	0.117129	0.26764
8	AI835559	NM_011605		-1.9	-0.5	0.1	0.2	-1.4	-1.8	-2.2	-3	0.0673059	-0.696753	-0.907418	-0.237943	-1.75489	0	-0.899527	0.0833212	0.572724	-0.483179	-0.845468	-0.942119	-0.0127111	0.843459	-0.364379	-0.0809741	-0.662965	0.118719	-0.759641	1.15643	-0.247928	-0.0255351	0.169612	0.63018	1.93493	1.45508	0.377646	-0.597674	0.806953	1.481	-0.30411	-0.99719	-0.0647057	-0.380763	-1.11407	0.681934	-0.710493	-0.425386
8	AW556465	NM_012025	Rac GTPase-activating protein 1 (Racgap1)	-1.6	-1	-0.9	0.3	-1.1	-1.2	-1.5	-2	0.1094	-0.00661834	-0.155342	-0.300577	-0.500351	-0.208453	-0.319179	-0.106915	-0.406127	-0.642106	-0.496958	-0.331212	0	-0.548119	0.543417	-0.0872252	0.195444	-0.327944	0.237973	-0.00742263	-0.211925	-0.232466	-0.641794	0.919878	0.839859	0.534465	0.743594	0.998498	0.0499497	0.312855	-0.18188	0.0456911	0.0574683	-0.700415	0.00499376	-0.151114	0.0989753	0.0149297
8	AW537654	NM_016661		-1.7	-1.2	-0.2	-0.3	-1.2	-1	-1.2	-1.6	-0.225023	-0.526048	-0.31228	-0.260524	-0.0669188	-0.414525	-0.503334	-0.447016	-0.780835	-0.433966	-0.56896	-0.396185	0.262778	0.323466	0.379636	-0.20582	0.448809	0	1.06928	0.96009	-0.278296	0.445611	-0.194478	1.70709	1.78144	1.70964	1.50125	1.41953	-0.268996	0.219275	0.502832	-0.070415	-0.143735	0.120479	-0.560426	-0.652553	0.875401	-0.169316
8	AI835853	NM_016750	H2A histone family, member Z (H2afz)	-1.7	-1.7	-0.9	0	-1.8	-1.3	-1.2	-1.7	-0.67287	-0.65927	-0.650439	-0.344036	-0.438193	-0.293651	0	-0.646734	-0.689848	-0.144722	-0.502269	-0.207336	-0.506739	-0.65336	0.278236	-0.696471	0.012768	0.135511	1.18229	0.666584	-0.353667	0.00610007	1.36186	1.97726	2.05345	2.08295	1.76179	2.17108	-0.744812	0.444427	0.870111	-0.927219	0.357773	0.116744	-0.419951	-0.478674	-0.6266	0.319045
8	AW545936	NM_016904	CDC28 protein kinase 1b (Cks1b)	-1.5	-0.9	-0.2	-0.1	-1.3	-1.1	-0.9	-1.3	-4.10934	-3.63466	-4.37613	-3.37613	-4.67569	-4.94986	-4.73227	-4.28866	-3.96673	-4.39885	-4.94986	-6.2062	-1.57199	-0.985956	-0.451313	-1.11874	0.753158	0	2.54423	2.2457	1.21118	1.47015	-0.2062	3.28309	3.82186	3.87195	3.71481	3.84803	0.0771452	1.42558	1.64763	-0.732269	-0.700168	2.37709	0.0438348	-1.51194	0.76662	-0.470738
8	C79846	NM_018736	meiotic recombination 11 homolog A (S cerevisiae) (Mre11a)	-1.2	-1.2	-0.3	-0.1	-1.1	-0.8	-1	-1.4	-0.026587	-0.419694	-0.375946	-0.324864	-0.54943	-0.377383	-0.264053	-0.515491	0.0657753	-0.196794	-0.356542	-0.452943	-0.442677	-0.553648	-0.595182	-0.196033	0.176869	-0.159475	0.0219693	0.00309591	-0.0854995	-0.18366	0.0125635	0.602054	0.843365	0.810293	0.983301	0.802318	0.258711	0.025671	-0.122857	0.0088279	-0.569987	0.462829	-0.177388	-0.248453	-0.557553	0.384442
8	AW538537	NM_023209	PDZ binding kinase (Pbk)	-2.2	-0.1	-0.2	1	-1.4	-1.4	-1.7	-3	-0.63342	-0.122514	-0.264084	0.169472	-0.299157	-0.331065	-0.202756	-0.0386947	0	-0.161099	-0.370838	-0.00847701	-0.433222	-0.395162	0.172578	-0.0516257	-0.015825	-0.392864	1.21864	0.7819	-0.679355	-0.244616	-0.658043	2.0413	1.9631	1.65808	1.67315	2.04243	0.0618984	0.943685	0.870808	-0.0243958	-0.244271	-0.30815	0.270786	-0.102036	0.166099	0.380304
8	AU044112	NM_023284	cell division cycle associated 1 (Cdca1)	-1.6	-1.1	-0.8	0.4	-1.2	-1.3	-1.3	-1.9	-1.19152	-1.43355	-0.467213	0.607128	1.31759	-1.60281	-1.43888	-1.67335	-0.811796	-1.16255	-1.12768	-1.62088	-1.30625	-1.65151	-0.889991	-1.37104	0.32114	0.593478	0.727474	0.952924	0.398685	-0.0399664	-0.493332	3.25393	2.92257	3.24159	2.59951	3.04618	0.460148	1.29407	1.23081	-0.335791	-0.988223	-0.302596	-1.75083	-0.0188461	1.32783	-0.601315
8	AW555806	NM_023627	myo-inositol 1-phosphate synthase A1 (Isyna1)	-1.1	-1	0.2	-0.5	-0.2	-0.4	-1.8	-2.3	0.205093	-0.238114	-0.322205	-0.123039	0.854008	-0.132953	0.0827695	-0.249643	0.0369186	-0.0681893	-0.123762	-0.060785	-0.436138	0.143125	0.210266	-0.505435	0.481629	-0.527273	0.404489	1.38429	-0.18684	1.1067	-0.610298	0.594519	0.628265	0.33374	0.921217	1.48282	-0.812675	-1.16733	-0.0663347	-0.626604	0.961203	-0.734755	0.207778	0.00970327	-0.531745	0.336196
8	AI843650	NM_026653	replication protein A1 (Rpa1)	-1.6	-1.1	-0.1	-0.1	-1.2	-0.9	-0.9	-1.6	-0.0399441	-0.117005	-0.0206081	-0.26389	-0.21924	-0.0817797	-0.41626	0.0156932	-0.226487	-0.46152	-0.228633	0	0.450706	0.314171	-0.255967	0.461318	0.376113	0.199614	0.0404525	0.240687	0.191703	-0.0663485	0.268842	0.680348	0.754993	0.568445	0.983568	1.02838	-0.100103	0.118856	-0.173288	-0.145773	-0.198649	1.03778	-0.477589	-0.0758663	-0.535137	-0.505932
8	AI849636	NM_030597	LSM2 homolog, U6 small nuclear RNA associated (S cerevisiae) (Lsm2)	-1.3	-0.9	-0.1	-0.1	-1.3	-1	-1.1	-1.7	-0.475273	-0.632985	-0.743259	-0.443532	-0.0518681	-0.559581	-0.923772	-0.930837	-0.712932	-0.596017	-0.675156	0.131775	-0.75217	-1.14064	-0.279956	-0.619877	0.518998	0.00609012	0.789543	0.396141	0.000795823	-0.00425182	-0.102818	1.82555	2.37972	2.25162	1.82037	2.29531	-0.183388	0.103898	0.546328	-0.338474	0	-0.326113	-0.18128	0.0724475	0.29076	0.0137325
8	AW548357	NM_033075	DNA segment, Chr 17, human D6S56E 5 (D17H6S56E-5)	-1.9	-1.7	0.3	0.3	-1.6	-1.9	-1.5	-2.6	-0.422226	-0.312175	-0.319198	-0.439339	-0.701322	-0.262259	-0.538038	-0.27415	-0.22778	-0.40438	-0.519215	-0.600563	-0.364107	-0.610221	-0.242516	-0.149028	1.82712	1.51005	0.746701	0.563766	2.35436	-0.109304	-0.14981	0.615897	0.2562	0.242554	-0.337351	-0.449898	0.621867	0.416844	0	-0.538806	0.467966	1.49774	1.48696	0.888126	0.192667	0.859549
8	AW547246	NM_138672	stabilin 1 (Stab1)	-1.5	-1.5	-0.5	0	-1.1	-0.8	-1	-1.4	-1.49844	-1.36663	-1.3784	-0.800838	-0.408238	-1.04032	0.322382	-1.97076	-0.923673	-0.654188	-0.387285	-0.887497	-0.535003	-0.550725	-1.42644	-0.383576	1.80573	0.91369	1.35406	1.45695	1.64395	1.19619	0.592893	1.31464	1.06958	0.546591	-0.514573	0.353835	1.37479	1.3429	1.17371	0.673806	-0.111554	0	0.498753	2.09426	2.72959	0.0146927
8	AU016300	NM_145462	DNA segment, Chr 14, ERATO Doi 500, expressed (D14Ertd500e)	-1.3	-1.4	-0.3	0.2	-1.4	-0.9	-0.8	-1.5	-0.769008	-0.647313	-0.520274	-0.56139	-0.708976	-0.592046	-0.631305	-0.619415	-0.0129043	-0.779995	-0.482091	-0.607621	-0.262777	0.763947	-0.42751	-0.574721	-0.0765045	0.267737	0.377622	1.39678	0.0763112	1.45464	0.227705	1.44994	1.75141	0.23318	0.377622	2.51813	-0.462486	0.511615	-0.190628	-0.384949	-0.368271	0.498035	-0.319361	-0.127518	0.387476	-0.184775
8	AU019727	NM_146171	RIKEN cDNA 2810406C15 gene (2810406C15Rik)	-1.8	-1.5	-1.2	0.5	-1.3	-1.3	-1.2	-1.8	-0.44837	0	-0.591613	-0.428187	-0.594473	-0.278774	0.0400626	-0.384047	-0.57135	-0.572961	-0.225239	-0.438794	-0.331984	-0.290319	0.167063	-0.053521	0.653455	-0.00433975	0.582885	0.915657	-0.223341	-0.18589	-0.573364	2.72766	2.72246	2.41881	1.99966	1.79465	0.119492	1.281	0.93675	-0.198577	-0.0960192	-0.822123	-0.625473	-0.556935	0.0231051	-0.382281
8	AW552384	NM_153563	RIKEN cDNA 6330569M22 gene (6330569M22Rik)	-1.4	-1	-0.3	-0.6	-1.4	-1.2	-1.2	-1.5	0.17453	-0.258227	0.349413	0.474674	0.727579	-0.140304	0.111821	0.242789	-0.439787	0.482902	0.420017	0.511014	-0.546606	0.00572181	-0.44072	0.146627	-0.160411	0.162081	0.204095	0	-0.499484	-0.10362	-1.24458	0.786998	0.977815	0.300162	-0.648608	-0.000917599	-0.109299	0.553354	0.536219	0.381102	0.392852	0.112458	-0.765764	-0.609945	-0.0205558	-2.65185
8	AW549189	NM_011793	barrier to autointegration factor 1 (Banf1)	-1.6	-0.8	-0.2	-0.4	-1.1	-1	-1.1	-1.4	-0.832066	-0.768644	-0.588329	-0.724152	-0.365206	-0.598819	-0.350102	-0.488589	-0.699769	-0.627365	-0.37458	-0.181666	-0.198562	-0.0848065	-0.109621	-0.486152	0.169413	0.443024	0.680063	0.620022	0.126934	0.486765	-0.0683921	1.04731	1.30473	0.970187	1.36822	1.62339	-0.187247	0.513212	0.756032	0.434663	0.160719	-0.185957	-0.0410026	-0.0435703	0.349277	0
8	C85305	NM_025995	F-box only protein 5 (Fbxo5)	-1.5	-1.9	-0.7	0.3	-1.1	-1.1	-0.5	-0.8	-0.336542	-0.762596	-0.138105	-0.771698	-0.533415	-0.822814	-1.41727	-0.901802	-0.310608	-1.22217	-0.418161	-0.0712587	-0.133698	-0.155871	-0.127112	0.0869122	0.365909	0.108776	0.91285	0.753054	0.224873	-1.15513	0.255998	2.40354	2.50195	2.635	2.29248	2.95122	-0.309779	0.558424	0	-0.395999	0.038263	-0.527621	-1.72233	-0.144003	0.416374	-1.01074
8	AI835559	NM_011605		-1.9	-0.5	0.1	0.2	-1.4	-1.8	-2.2	-3	-0.071983	-0.10776	-0.210826	-0.262086	-0.45559	-0.237427	-0.639525	-0.140407	-0.287836	-0.155728	-0.264852	0.035614	-0.306993	-0.505712	-0.0182795	0.2759	0.244435	0.242717	0.184625	0.346683	-0.278927	-0.0644508	-0.0742646	1.41969	1.46109	0.921662	0.486666	0.530494	0.056229	0.156199	0	-0.0689938	0.686452	-0.141454	-0.054281	0.0751388	0.118987	0.493036
8	AI837422	NM_011655	tubulin, beta 5 (Tubb5)	-1.1	-0.2	0.2	0	-1.6	-1.2	-1.2	-2.1	0.445882	-0.229061	0.210323	0.527406	0.978052	0.248654	0.931341	0.494957	0.236817	0.213027	0.242936	0	1.16002	1.71059	-0.892893	-0.437778	0.150195	-0.611267	0.795176	0.600127	-0.599123	-1.17896	-0.683153	2.13618	2.10174	1.58022	1.60754	1.75835	-0.679015	0.215904	0.160977	-1.27729	0.0304066	-1.4816	-0.278207	-0.637472	0.692879	-1.26293
8	AW536910	NM_008017	SMC2 structural maintenance of chromosomes 2-like 1 (yeast) (Smc2l1)	-1.5	-1.3	-0.4	0.3	-1.4	-1.2	-1.2	-1.9	-0.192989	-1.28977	-0.021841	-1.3016	-1.28977	0.126735	-0.198506	-0.406233	0.108978	-1.11789	-0.283898	-0.913529	-1.30755	-0.698935	0.390137	0.798727	0.719032	-0.451625	0.523457	0.199853	-3.97848	0.293224	-2.68725	1.9535	2.12176	2.26494	1.09213	1.90801	-1.68725	-1.52597	-0.550455	-1.64898	-0.11267	0.559857	-1.56108	-0.86886	0.0024065	-1.06654
8	BE533150	NM_145150	protein regulator of cytokinesis 1 (Prc1)	-0.8	-1.1	-0.6	0.5	-1.2	-1	-0.8	-1.3	-0.172119	-0.133125	-0.401942	-0.248202	-0.384664	-0.142775	-0.11877	-0.147625	0.438956	-0.232661	-0.187018	-0.295855	-0.0765416	-0.396159	0.792874	-0.0904807	-0.081173	-0.431206	0.335024	0.402928	-0.182035	-0.243003	0.458235	4.5802	4.85344	3.11278	1.00438	3.55841	-0.0490608	0.535902	0.505335	-0.0310269	-0.269187	-0.263912	-0.0719249	-0.109278	-0.00879695	0.192645
8	AW545653	NM_026014	retroviral integration site 2 (Ris2)	-2.1	-1.8	0.7	-0.3	-1.5	-1.8	-1.6	-2.9	-0.57245	-0.220439	-0.56996	-0.795673	0.769767	-0.584963	-0.336241	-0.66772	-0.3597	-0.302786	-0.381363	-0.106013	-0.882591	-0.984998	-0.457548	-0.0529019	3.38375	2.39319	2.37974	2.28493	0.0719046	-0.638734	0.0510305	4.08144	4.51068	4.25917	4.74248	5.35387	-0.681091	1.32561	2.60355	0.207233	0.426304	0.557331	-0.0880913	-0.394518	1.79992	-0.189537
8	AI835792	NM_023595	deoxyuridine triphosphatase (Dutp)	-1.7	-0.4	0.1	-0.1	-1.3	-1.5	-1.5	-1.9	0.4018	0.559629	0.406657	0.231145	0.323008	0.157674	0.191616	0.269405	-0.247944	0.31786	0.371513	0.516243	-0.127894	0.260203	0.218825	-0.039357	0.0322901	-0.0449165	0.0606719	-0.0235896	-0.0959405	-0.175883	-0.250388	0.579037	0.628273	0.669756	0.594274	0.307509	-0.227931	-0.175593	-0.842556	-0.207005	0.114151	-0.245198	0	0.0061577	-0.41341	-0.120607
8	AU020082	NM_134081	DnaJ (Hsp40) homolog, subfamily C, member 9 (Dnajc9)	-1.3	-1.5	-0.3	0.2	-1.2	-1.1	-0.9	-1.3	-0.461082	-0.548734	0.0243842	0	0.431092	-0.857344	-0.489712	-0.615166	-0.667872	-0.688023	0.189518	0.294478	-0.617925	-0.407593	0.652531	-0.247365	0.986239	0.607445	0.417385	0.278413	0.0669961	0.443054	-1.05585	2.11602	2.1082	1.96012	1.02045	1.53871	-0.327387	1.00956	0.867875	-0.653334	1.32185	-0.59027	0.602187	-0.493929	-0.196306	-2.01043
8	C80147	NM_008231	hepatoma-derived growth factor (Hdgf)	-1.3	-1	-0.3	-0.7	-1.3	-1.2	-0.9	-1.5	-0.179577	-0.430204	0.0414587	-0.414479	-0.756064	-0.402545	-0.0531618	-0.919393	-0.807946	-0.626785	-0.621852	0.140935	-0.334287	-0.17458	-0.231412	-0.269388	-0.656983	-0.0878867	0.326341	-0.00450258	-0.740449	0.0282942	-0.625844	1.00696	1.25509	1.46817	1.64408	2.33944	-0.0156283	0.698622	0.673522	0.796494	0.103766	-0.160205	0.0822632	0.0523014	0.414047	-0.811953
8	C80147	NM_008231	hepatoma-derived growth factor (Hdgf)	-1.3	-1	-0.3	-0.7	-1.3	-1.2	-0.9	-1.5	-0.349812	-0.346572	-0.252296	-0.146848	-0.253946	-0.299818	-0.0702197	-0.556162	-0.565978	-0.503624	-0.542376	0.0573372	-0.198327	-0.298664	-0.169367	-0.17339	-0.435981	0.101329	0.482381	-0.0358952	0.174131	0.311613	-0.0580828	0.94959	0.901878	1.44206	1.53169	1.65894	0.330697	0.577038	0.700539	0.459801	0.0816334	0.00214162	0.0240875	-0.393719	0.494095	-0.0272695
8	AI853626	NM_010049	dihydrofolate reductase (Dhfr)	-1.4	-1.5	0	0.3	-1.1	-1.3	-0.7	-1.5	-0.283719	-0.368683	-0.0837186	0	-0.030828	0.0258621	-0.172214	0.0836102	0.232956	-0.180256	-0.329403	-0.0136201	0.0178508	-0.237838	0.171092	0.230648	0.1768	0.0545356	0.0440552	-0.184871	-0.934088	0.0381263	0.0368054	0.796713	0.911425	0.644818	0.312612	0.570544	-0.1223	-0.375262	-0.365187	-0.284957	-0.235442	-0.283307	0.0522495	-0.444597	-0.134524	0.294489
8	AI840088	NM_011284	replication protein A2 (Rpa2)	-1.1	-1.5	0.9	0.2	-1	-1	-0.7	-1.6	-1.08092	-1.10329	-0.17551	-0.335103	-0.642491	-0.994763	-1.33731	-0.897087	-1.6384	-1.71097	-1.17848	-0.0753818	-0.513325	-0.386754	0.424841	0.00871722	0.604646	-0.147154	0.738539	1.50835	0.859126	-0.181447	-2.09954	2.90187	2.87316	2.86177	2.69909	3.26003	0.352039	1.04984	1.56943	-0.570607	0.0506864	0.751581	0	-0.984347	-1.06437	-2.47393
8	AW555913	NM_008567	minichromosome maintenance deficient 6 (MIS5 homolog, S pombe) (S cerevisiae) (Mcm6)	-2	-1.8	0.6	0.1	-1.3	-1.7	-1.3	-2.9	-1.00634	-1.12712	-0.816173	-0.596391	-0.961805	-1.01245	-1.03508	-0.707254	-1.30196	-0.587241	-1.00939	-1.52695	-0.785762	-1.13488	-0.489176	-0.693279	1.07624	0.695703	1.5498	1.28861	0.565009	0.109334	-0.74746	2.66492	2.91179	2.66807	2.54556	2.86644	0	1.17231	0.836228	0.0105859	-0.640272	-0.194128	-0.238205	0.144318	1.4176	0.0173503
8	AW558525	NM_011705		-1.4	-1.4	-0.6	0	-1.4	-1.1	-1	-1.6	0.228105	0.183417	0.130104	0.121503	-0.196118	-0.467573	-0.00926532	-0.148614	0.391118	0.107192	-0.159886	-0.15192	-0.0940134	-0.0334544	0.0470414	-0.162052	0.0176184	-0.503444	0.0245181	-0.62982	-0.658454	-0.452003	-0.399579	0.145808	0.393388	0.352672	0.415894	-0.180672	0.394522	-0.147459	-0.458333	0.0204117	-0.185915	-0.325284	-0.0555769	-0.210007	-0.22351	0.0924575
8	AI840604	NM_009447	tubulin, alpha 4 (Tuba4);serine/threonine kinase 16 (Stk16)	-1.4	-0.5	0	-0.1	-1.4	-1	-1	-1.5	2.19305	1.9461	1.9958	1.88814	2.48795	2.59743	3.01864	2.38849	2.48401	2.32275	1.61591	2.46658	1.69486	1.77195	0.616842	-0.115284	-0.259257	-0.324115	-0.835597	-0.503705	-0.882849	-0.418491	0.0976075	-0.00589987	-0.123618	-0.146542	0.166948	0.228243	0.113032	-0.0495496	0.447673	0.0873999	0.20227	-0.154861	-0.282072	-0.76295	-1.22632	-0.0880986
8	AA408424	NM_021336	small nuclear ribonucleoprotein polypeptide A' (Snrpa1)	-1.5	-0.1	0.6	-0.2	-1	-1	-1.1	-1.7	-0.209721	0.0933888	-0.0784579	0.0144549	-0.144449	-0.171462	-0.0974618	0	-0.356993	-0.159348	-0.414913	-0.262364	-0.0381218	-0.936955	-0.328181	0.0294965	0.224785	0.237795	1.27644	0.453901	0.477637	0.0587596	0.137402	0.73002	1.48763	1.54659	1.37854	1.30808	-0.324445	0.979743	0.344327	-0.151879	-0.501383	0.252254	-0.538775	0.467435	0.543011	-0.242838
8	AU022576	NM_007691	checkpoint kinase 1 homolog (S pombe) (Chek1)	-1.7	-1.3	0	0.1	-1.4	-1.5	-1.8	-2.3	0.262716	0.343445	0.316115	-0.353277	-0.181132	0.201634	0.083416	0	0.353039	-0.152851	-0.914065	-0.096268	0.374984	0.00761318	0.25634	0.404696	0.179899	-1.24302	0.0102683	-0.954912	-0.0828663	-2.66258	-0.650551	0.896779	0.546282	0.624367	0.535526	-0.272685	0.453173	0.269065	-0.889817	-0.0768156	-0.209537	-0.271302	-0.120128	-0.686954	-0.138916	-0.186334
8	AW538188	NM_007633	cyclin E1 (Ccne1)	-1.9	-1.1	0.6	-0.7	-1.3	-0.9	-0.6	-1.6	0.965734	0.456756	0.268371	0.479303	1.31603	0.594731	1.38146	0.57393	0	-0.237771	-1.11014	0.133529	0.25275	1.67003	-0.69222	-0.781304	0.223283	-1.53677	0.394395	-0.84871	-1.18921	-0.922795	-0.974387	3.12047	3.43533	3.3499	4.1175	4.65001	-1.53677	-0.125612	-1.23253	-0.84871	-1.13929	-0.820109	-1.20762	-1.45143	-1.22626	-1.12367
8	AW551815	NM_011568	THO complex 4 (Thoc4)	-1.4	-0.4	0.1	-0.1	-1.1	-0.9	-1.1	-1.6	-0.133138	0.355003	-0.0990712	0.343374	-0.0737534	-0.0358497	-0.0262514	-0.0178135	-0.603508	-0.945753	-0.379234	0.344228	0.193774	0.219758	0.147552	0.684651	-0.471404	0.0154531	0.0349805	0.127847	-0.110728	0.332225	0.72914	0.147226	0.111887	0.356697	0.141996	0.093719	-0.835263	-0.419742	0.190928	0.198504	0	-0.36567	0.411782	0.0842074	-0.0948206	0.0629202
8	AW547693	NM_133851	nucleolar and spindle associated protein 1 (Nusap1)	-1.7	-1.3	-0.8	1.1	-0.8	-0.9	-0.7	-1.1	0.0525471	-0.630263	-0.212208	-0.139177	-0.274227	-0.754539	-1.6652	-0.666966	-0.645878	-0.661665	-0.00894697	0.612205	-0.337622	-0.704627	-0.0814132	0.464894	-0.102804	-0.512663	0.347127	0.152226	0.464086	0.16521	0.164215	0.871831	1.06486	1.40427	0.408892	0.46004	0.380911	0.287174	-0.697377	-0.347518	-0.264819	-2.41281	0.360214	-0.289135	-0.00558535	-0.917662
8	AW545936	NM_016904	CDC28 protein kinase 1b (Cks1b)	-1.5	-0.9	-0.2	-0.1	-1.3	-1.1	-0.9	-1.3	0.752479	1.10074	-0.769584	-0.712858	-0.533888	-0.177255	-0.183801	0.0328386	0.277046	0.970824	0.259058	-1.95591	1.16816	0.539485	0.988764	1.27794	-1.69755	0.22363	-2.03065	-0.135411	-0.460515	-1.02036	0.871315	0.320483	0.347407	0.610253	1.152	-0.561329	-0.215309	-2.32772	-1.98993	-0.607889	-1.14257	0.648988	-1.34046	0.696101	0.192374	-0.575247
8	AW536712	NM_008563		-2.1	-2.3	0.7	-0.1	-1.6	-1.8	-1.5	-2.7	-0.36282	-0.561101	-0.495083	-0.542717	-0.976569	-0.399279	-0.441031	-0.497551	-0.380554	-0.410864	-0.615913	-0.560241	-0.348268	-0.446584	-0.104293	0.0145083	0.751936	-0.0208558	1.07126	0.702614	0.0328686	-0.578851	-0.468611	2.61174	2.66715	2.62182	2.49765	2.53974	0.210722	0.771885	0	0.224765	-0.762563	-1.64572	-0.237883	-0.34382	0.0854887	-0.0205599
8	AI852614	NM_177150	RIKEN cDNA G630055P03 gene (G630055P03Rik)	-1.2	-1.1	-0.8	-0.3	-1.3	-1	-1.3	-1.8	-0.420072	-0.611312	-0.502592	0.140076	0.552608	-0.30611	0.338092	0.296178	-0.535262	-0.349027	0.207554	-0.0203695	-0.419088	-0.436402	0.283241	-0.0353665	0	-0.482414	0.639687	0.547333	-0.050521	-0.408311	-0.183272	1.22905	1.25255	0.838897	1.32391	1.03308	0.299468	0.915178	0.328459	0.161935	-0.41467	-0.416632	-0.179102	-0.0965704	1.15187	-1.30021
8	AW538437	NM_007999	insulinoma-associated 1 (Insm1)	-1.7	-1	0.7	0.3	-1.2	-1.1	-0.8	-2.1	-0.494737	-0.535748	-0.217009	-0.175737	-1.52692	-0.354655	-0.307047	-0.524287	-1.27419	-0.684803	-0.477633	-0.319183	0.284447	0.127869	-0.214882	-0.213466	1.07088	0.439705	1.2538	0.68462	0.490129	0.254564	-0.62992	2.0918	2.40531	2.02856	2.21684	2.41152	-1.205	0.93921	1.06214	-0.187508	0.434745	-0.0116471	0.029012	0.425682	0	-0.617689
8	AI848908	Mm.226845		-1.4	0.3	0.5	0.1	-1.3	-1.1	-1	-1.7	0.0207586	0.16627	-0.353637	0.415037	0.603757	0.187408	-0.0672564	-0.201634	-0.372848	0.0699626	-0.177787	-0.111748	0.00596156	-0.408085	-0.448274	0.378741	-0.460552	-0.921526	-0.0424353	-1.54956	-0.187959	-0.621259	-0.323422	0.364891	0.629085	-0.160992	0.426195	0.529135	0.419511	0.226228	-0.436099	0.909079	0.0412227	-0.30117	-0.489615	0.0118986	-0.232885	0.203062
8	AI853766	NM_175494	zinc finger protein 367 (Zfp367)	-1.2	-1.6	0.5	0.1	-1.3	-1.2	-1	-1.4	0.23542	0.431598	0.245786	-0.055937	-0.972344	0.408163	0.000489796	0.0846649	-0.45058	0.198329	-0.810665	0.10576	0.345542	0.608448	0.985228	0.27523	0.132373	-0.0187366	-0.00392437	-0.0306968	-0.706269	0.0184963	0.41369	0.00244732	0.390333	-0.396702	-0.390268	-0.313989	0.078183	0	-0.21913	-0.341658	-0.836676	-0.148469	0.179852	0.647438	-0.822745	0.0218779
8	AW552690	NM_172746	expressed sequence C86302 (C86302)	-1.3	-1.2	-0.1	0.5	-0.9	-0.7	-1.4	-1.8	-0.0916437	-0.33592	-0.188816	0	0.298614	0.17053	0.0158551	0.1224	0.25057	-0.254222	0.264245	0.172322	-0.27825	-0.638933	0.150125	0.429045	-0.050727	-0.168715	0.203852	0.522201	-0.0279155	-0.112437	-0.516391	0.891594	1.19365	1.05144	0.560883	0.77024	-0.302435	0.182316	-0.47037	-0.158318	0.272622	-0.524786	-0.608154	-0.343582	-0.312926	-0.102003
8	AI841664	NM_015781	nucleosome assembly protein 1-like 1 (Nap1l1)	-1.3	-0.6	0	-0.5	-1.2	-1.2	-1.1	-1.5	0.263516	0	0.195775	0.72397	0.804998	0.691625	0.579134	0.850245	0.137898	0.354395	0.521335	-0.285399	0.723269	1.03246	-0.456735	0.427253	-0.224885	0.0398384	0.167642	0.255059	-0.183461	-0.309569	-0.00860563	2.07408	2.68046	2.39723	2.37781	2.57101	-0.384859	-0.0750919	-0.351389	-0.443695	0.329831	-0.270089	0.00922528	-0.181054	-0.132269	-1.11067
9	C85735	NM_016895	adenylate kinase 2 (Ak2)	-1.1	0.3	1	-0.2	0	0.6	1.4	1.2	-1.14186	-1.19857	-1.20948	-1.08705	-1.18076	-1.30067	-0.877134	-0.914557	-1.08379	-1.34086	-0.972577	-0.973274	-1.23654	-1.68743	-0.982361	-0.760103	0.467005	0.723391	0.153824	0.731252	1.81033	0.37357	-0.167812	0.967697	1.03026	1.02893	1.36675	1.66086	-0.000710046	0.368722	0.526286	0.205938	-1.08805	-0.502086	-0.800332	-0.664741	0.211977	-0.0214549
9	AI850349	NM_008996	RAB1, member RAS oncogene family (Rab1)	0.5	1.2	1.2	1.3	1.7	1.7	1.5	1.6	-0.18267	-0.0950895	-0.0381775	0.0680318	-0.535931	0.0502101	0.0563489	0.0453589	-0.924875	-0.509066	-0.318375	-0.29308	0.0121462	0.136456	0.228054	0.147265	-1.07468	0.00743485	0.25488	0.252834	0	0.226897	0.129163	-1.04055	-0.997157	-0.389914	-0.516995	-0.305421	-0.149671	0.174541	-0.889044	0.182683	0.608043	1.25448	0.377104	0.135099	0.428057	0.487458
9	C87498	NM_133792	lysophospholipase 3 (Lypla3)	0.9	1.1	1	0.4	0.5	1	1.2	1.3	-0.0904482	-0.544572	-0.212367	0.0804966	0.159314	0.0924086	0.433885	0.164453	-0.294946	0.0502791	-0.0503079	-0.405202	0.117797	-0.228441	0.252746	-0.0144444	0.701876	0.0338069	0.17544	0.490223	0.679437	0.45375	-0.204396	-0.574223	-0.77847	-0.120757	-0.39723	-0.416667	0.0329643	-0.297064	-0.573368	-0.532464	0.227925	-0.0715971	-0.314831	0.157254	0.4159	-0.395717
9	AU022805	NM_019739	forkhead box O1 (Foxo1)	0.3	1	1.2	0.5	1.5	1.1	1	1.3	-0.533316	-0.706435	-0.11919	-0.771234	-0.105802	-0.117368	-0.227334	0	0.545454	-0.200553	0.0616367	-0.620342	-0.00336244	-0.355212	0.767497	-0.446658	1.19037	0.961605	0.720499	1.48277	1.00952	0.197805	-0.395785	-0.387798	-0.1217	-0.345578	-0.431009	-0.197421	0.417397	0.377074	0.438306	-0.119418	0.446647	-0.820799	0.357875	0.691158	-0.207323	-0.889132
9	AI838188	NM_178606	DNA segment, Chr 10, University of California at Los Angeles 1 (D10Ucla1)	0.6	1.1	1.3	0.5	1.1	1.3	0.7	0.6	-0.236932	0.0390325	-0.0711356	-0.487372	0.0368989	-0.380855	-0.675938	-0.496421	-0.69598	-0.41787	-0.294199	0.0261834	-0.456799	-0.614073	-0.47153	0	0.126534	0.757167	0.770712	0.712249	0.794665	0.220827	1.03923	-0.163948	-0.350864	-0.394467	0.0766472	-0.231939	0.618432	0.939254	0.350288	0.283358	0.743985	0.490776	0.463136	0.591519	0.717338	0.475497
9	AW549619	NM_013758	adducin 3 (gamma) (Add3)	0.8	0.5	0.8	1.2	1.7	1.3	0.8	1	0.0198438	0.0909108	0.0516082	0.0815697	0.0791199	0.049393	0.011572	0.0784893	0	0.0342244	0.295174	0.415407	-0.230184	-0.542164	-0.608201	0.194069	0.709864	0.870717	0.339887	0.23344	0.386318	-0.592493	1.03715	-0.781811	-0.460875	-0.756836	-1.14131	0.1763	-0.0797179	-0.00846114	-0.506403	-0.468228	-0.747736	0.121028	-0.728112	0.388241	-0.0600659	0.116189
9	AW557574	NM_013587	low density lipoprotein receptor-related protein associated protein 1 (Lrpap1)	0.4	0.7	0.9	0.6	1.1	1.4	1.1	1.2	0.40414	0.276467	0.310469	0.878309	0.668277	0.421998	0.611744	0.636428	0.353811	0.368135	0.196597	0.450576	0.672995	0.52986	0.00686672	-0.0469345	-0.573805	-0.332353	0.0348667	0.212994	-0.350748	-0.121214	-0.234141	-0.0665899	-0.40788	0.0197624	0.0495727	0.148068	-0.719922	-0.466331	-0.74676	-0.83889	0.10007	-0.108206	-0.111176	0.168812	0.105198	0.086697
9	AI835268	NM_019814	hypoxia induced gene 1 (Hig1)	-0.5	1.6	2.1	0.7	1.1	0.9	0.8	1.5	1.63883	0.907868	1.4618	1.30256	1.57952	0.891046	1.01056	0.958449	0.736966	0.677817	0.308169	0.527314	0.95551	1.32518	0.410139	0.776996	-0.906891	0	-0.0680072	-0.64615	-0.651902	0.0290485	-0.266952	-0.959811	-0.680356	-0.519823	-0.919169	-1.74241	-0.0225907	0.858824	-0.376435	0.363702	0.300248	-0.0787272	0.667334	0.39224	0.302232	-0.512828
9	AI853835	NM_153537	pleckstrin homology-like domain, family B, member 1 (Phldb1)	0.9	1	0.9	0.2	0.7	1.3	1.5	1.4	0.787142	0.443116	0.615253	0.0293912	0.621136	-0.260099	-0.208077	-0.0446094	0.254181	0.0666967	0.705212	0.530161	-0.0523654	-0.0789552	0.281008	-0.751734	-0.693645	-0.672999	0.324925	0.440186	0.641589	-0.278545	0.22449	0.33406	0.14533	0.378653	0.561197	0.0964918	0.0725305	0.538721	0.992558	0.548486	-0.423942	-0.965818	-0.190504	0.259817	1.07311	0.0356762
9	AI852708	NM_145569	methionine adenosyltransferase II, alpha (Mat2a)	0.4	1.8	1.4	1	1.4	1.2	0.6	0.4	0.17496	-0.0818307	0.228061	0.244251	0.136972	0	-0.307224	-0.140803	-0.136194	-0.510239	0.348829	0.081831	-0.0807781	-0.052859	-0.551687	0.64339	0.173821	0.725813	0.528875	0.221142	0.694749	0.579327	-0.184183	0.853312	1.29713	1.17509	1.1954	1.26076	-0.164582	-0.027708	-0.45629	-0.377811	-0.30144	2.69	0.0100799	0.517365	-0.142632	-0.250051
9	AU018293	NM_177870	solute carrier family 5 (sodium-dependent vitamin transporter), member 6 (Slc5a6)	-0.3	0.9	0.8	0.3	1.1	1.6	1.8	1.2	-0.00956788	0.205361	-0.162791	-0.0942906	0.622169	1.61774	-0.00682772	-0.0219634	0.154861	0	-0.0109399	-0.182754	0.301347	-0.247587	2.63143	0.356655	-0.0372596	-0.283615	0.990432	-0.275348	1.97215	0.0769266	0	0.214782	0.206542	0.180332	0.179129	-0.141596	0.8017	-0.268768	-0.237915	-0.141596	-0.41913	0.0534888	-0.315472	-0.164316	0	0.351325
9	AI842353	NM_178929	Kazal-type serine protease inhibitor domain 1 (Kazald1)	1.1	1.4	1.9	0.7	0.7	1.6	1.1	0.5	0.366245	0.364355	0.420749	-0.259726	-0.60606	-0.263814	0	-0.614238	0.120937	-0.251585	0.061502	0.152393	0.13298	-0.0894124	1.17953	0.239959	-0.0972066	-0.129344	-0.124557	0.709627	-0.460223	0.530702	0.671604	-0.032012	-0.396647	-0.167674	0.051667	1.21689	0.75939	0.996831	0.417835	1.09038	-0.0405028	0.403546	-0.051061	0.534406	0.0322699	-0.131476
9	AI839134	NM_080635	eukaryotic translation initiation factor 3, subunit 3 (gamma) (Eif3s3)	0	1.3	1.4	-0.2	0.8	1.2	1.6	1.2	-0.335633	-0.685589	-0.221858	-0.354277	0.140613	-0.39533	-0.501624	-0.484018	-0.434591	-0.266743	-0.432944	-0.305458	-0.56576	-0.548152	0.0115612	-0.290742	0.280081	0.689846	0.453268	0.682182	0.243313	0.0064893	0.375917	0.8716	0.772997	0.588091	0.675439	1.0948	-0.459528	0.921075	0.648002	0.462704	0.152283	0.562568	0.180216	0.120478	0.242206	0
9	AI845657	NM_010638	basic transcription element binding protein 1 (Bteb1)	0.4	1.8	1.5	0.6	1.1	1.3	0.7	0.6	0.310459	0.223489	0.347752	0.20376	-0.162809	1.0694	0.914744	0.752423	0.953865	0.685696	0.805859	1.00711	0.00154424	0.054433	-0.205792	0.132347	-1.682	0.272713	-0.360109	0.0735046	0.390736	0.45097	0.232934	-3.2207	-2.97441	-2.11415	-1.49324	-0.786277	0.202851	0.0852506	-0.263014	0	-1.0002	-0.0299135	-0.0249861	1.15237	0.507178	-0.05191
9	AU042507	NM_028865	RIKEN cDNA 1110005A03 gene (1110005A03Rik)	0.9	1.1	0.8	0.1	0.7	1.4	1.7	1.5	-1.57224	0.517029	0.670062	-0.0777568	0.626787	-0.77347	-1.03332	0.0714423	-1.5333	0.326737	0.816246	0.590686	0.0407103	-0.23201	0.740893	-1.44099	-0.0479777	0.115213	-0.531881	0.293033	-1.86093	0.513245	-1.76092	0.13862	0.192092	0.956842	0.676843	0.823208	0.554327	-0.160494	-0.384718	-0.12147	-0.0576653	-1.11294	-1.38729	0.581518	0.548962	-1.3694
9	AI844317	NM_007405	adenylate cyclase 6 (Adcy6)	0.4	1.3	1.3	0.5	1.2	1.6	1.2	1	-0.2839	-0.77647	0.0278333	0.199005	0.689669	-0.813925	-0.615117	-0.289024	-0.469608	-0.326135	0	-0.406228	-0.467603	-0.443566	1.16472	0.72533	0.620967	0.599424	0.540786	0.862953	1.25434	0.183781	0.120694	0.0231365	0.127473	-1.18342	-2.46001	-1.28355	0.29529	-0.200635	-0.0904175	-0.298079	-0.103587	1.01935	0.269442	0.518306	0.952434	1.53909
9	AI854647	NM_007515	solute carrier family 7 (cationic amino acid transporter, y+ system), member 3 (Slc7a3)	0.2	0.6	1	0.5	1.6	1.5	1.8	1.6	0.934824	0.247789	0.366434	1.254	1.76362	0.157904	0.147562	0.745024	-0.0181806	0.267844	0.038889	0.503196	0.283582	0	0.191659	-0.0562682	-0.0682722	-0.306653	-0.020511	-0.18927	0.00884188	-0.122309	-0.243848	0.0910138	0.439708	0.355435	1.72817	2.17102	0.232213	-0.36257	-0.504007	-0.166603	0.00360879	-0.26264	0.235565	-0.21268	-0.167341	-0.369343
9	AU019536	NM_007994	fructose bisphosphatase 2 (Fbp2)	0.5	1.6	1.5	0.9	1.4	1.9	1.5	1.4	-0.220041	-0.322249	-1.51788	-2.93475	-0.751802	-0.254078	-0.526171	-0.343263	-0.810246	-2.19485	-0.645582	-1.07373	0.355923	-0.0363942	-0.202212	-1.32868	-0.00578751	1.58411	-1.13866	0.574657	0.361928	-0.00901285	1.71381	-0.403107	-0.286586	-0.549464	-0.559833	-0.817014	0.57896	-0.286586	1.0591	2.47071	1.85177	0.432103	0.384227	0.358929	-1.17442	2.30839
9	AI834945	NM_008590	mesoderm specific transcript (Mest)	1.1	0.3	0.6	1.1	2	1.2	1.1	2.1	-0.00585009	0	-0.0855181	0.619996	-0.385078	0.700839	0.882467	1.04471	0.265303	-0.0541983	1.56953	-0.163291	2.30916	1.90343	4.34113	1.92699	-0.227917	-0.406414	0.852962	1.10476	1.28194	1.89508	-2.01042	6.0052	6.12714	5.58277	2.75585	2.82	-0.394427	-0.631101	-0.414173	-0.343331	0.824306	-0.557653	0.0225275	0.469774	5.75668	-1.21055
9	AW557404	NM_009155	selenoprotein P, plasma, 1 (Sepp1)	0.7	1.2	1.2	1	1.8	1.7	1.7	1.9	0.445995	0.162048	0.129129	-0.0127979	0.480479	-0.430461	-1.02066	-1.15244	-1.03184	-0.725647	0.199615	-0.473423	0.176395	-0.178664	-0.932981	-1.15902	1.34189	0.952058	-0.0840665	0.589552	1.36253	0.0571499	0.318559	-2.80516	-2.65582	-0.0437579	-1.44079	-1.49657	0.447453	0	0.169304	-0.666216	-0.899218	-0.356543	-0.46736	0.759255	0.0240061	0.985205
9	AI840197	NM_009242	secreted acidic cysteine rich glycoprotein (Sparc)	0.4	0.6	1.2	0.6	0.6	1.1	1.2	1.5	1.65496	1.14568	1.7843	1.87677	2.55237	-0.419744	-0.998263	-0.338876	-0.760632	-0.735872	-0.0838145	0.826401	1.32972	0.966101	-1.04571	0.922957	-0.188045	2.04803	2.34701	2.17065	2.68819	2.04217	1.01084	-0.089077	-0.362018	0	0.439973	1.11757	2.82942	2.07311	1.39065	-0.0366365	0.242364	0.319751	0.465231	2.18315	3.83427	-0.669152
9	AI850997	NM_009572	zinc fingers and homeoboxes protein 1 (Zhx1)	0.5	1.2	1.2	0.7	1.2	1.2	1	0.8	0.0671595	0.00933529	0.268669	0.375443	0.301539	0.425709	-0.0478106	0.391634	-0.109462	0.171518	0	0.236725	0.473421	0.356891	0.182973	0.0385371	-0.0083936	0.360465	-0.258816	0.130239	0.580572	0.443108	0.347368	-1.17027	-0.490857	-0.739958	-1.63504	-1.14141	0.176993	0.105634	-0.182886	-0.541003	0.0166421	0.432221	0.373291	0.415884	0.0136843	-0.746629
9	AW548783	NM_010160	CUG triplet repeat,RNA binding protein 2 (Cugbp2)	0.4	1	1.6	0.8	1.3	1.3	0.8	1.1	0.268969	-0.0525123	-0.0905714	0.434928	0.164845	0.426136	0.13891	0.359275	-0.040692	0.304072	1.00812	0.669378	0	-0.339028	-0.420478	0.782659	0.993523	0.96952	0.359905	0.470928	1.35433	-0.425714	0.670055	-0.568363	-0.692769	-1.16515	-1.35495	-1.15223	-0.167117	-0.58948	-0.481017	-0.6423	-0.50451	0.0681114	-0.462532	0.0765632	-0.00377493	-0.469599
9	AW547026	NM_010284	growth hormone receptor (Ghr)	0.6	0.8	0.9	0.7	1	1.8	1.7	1.8	-0.76804	-0.306978	-0.504492	-0.117826	-0.00164785	-0.723578	-0.852649	-0.604862	-0.937159	-1.03872	-0.830514	-1.0695	0.0710166	0.564283	-0.740814	0	0.158461	1.07922	0.133005	1.91198	3.13917	1.24668	0.758056	-0.246138	-0.181022	0.0439549	-0.823211	-0.815365	1.24132	0.244804	0.515462	0.399015	-0.282533	0.828932	0.0189788	0.933607	3.2642	1.11388
9	AW229040	NM_010728	lysyl oxidase (Lox)	1.3	1.7	1.7	1.4	1	1.3	0.7	0.7	-0.458896	-0.0690151	0.184055	-0.194933	-0.392008	-0.365632	-0.50645	-0.219128	-0.315968	-0.0316738	-0.111726	-0.202694	0.127614	0	0.56278	-0.0732772	-0.231776	0.513265	2.14906	1.14881	1.5063	-0.585413	0.553903	-0.361572	0.149115	-0.332617	0.00876338	0.66141	1.47737	1.30346	0.557277	-0.69389	0.680802	0.626506	1.86501	0.972927	5.24727	-0.196482
9	AI850762	NM_010763	mannosidase 1, beta (Man1b)	0.6	1	1.2	0.8	1.4	1.4	1.3	1.3	-0.178234	0.00627373	0.109439	-0.098937	-0.870545	0.219283	-0.0147457	0.0380053	0.302995	-0.118712	-0.101745	-0.078876	0.191564	-0.118712	-0.722283	-0.181795	0.191335	0.580852	0.428207	0.0228715	0.147306	0.08643	0.163302	0.0171875	0.349588	0.321142	-0.0237725	-0.226152	0.0171875	0.379297	-0.261516	0.460551	-0.117575	-0.498903	-0.099779	-0.00998955	0.270568	0.0967561
9	AI852319	NM_011058	platelet derived growth factor receptor, alpha polypeptide (Pdgfra)	1.2	0.6	1.4	1.7	1.8	1.5	1.2	1	0.156786	-0.150255	-0.0556394	0.23679	0.51185	0.0240936	-0.069936	0.056702	0.00358858	-0.276995	-0.314164	-0.585048	-0.354502	-0.547554	-0.619069	-0.0629487	-0.0809332	0.10491	1.22995	0.675482	0.690508	0.33039	0	0.439383	0.371175	0.496651	0.479941	0.483617	0.485818	0.595305	-0.168984	0.0698026	-0.219885	0.190912	0.558951	1.70349	0.543069	0.186558
9	AW548343	NM_011204	protein tyrosine phosphatase, non-receptor type 13 (Ptpn13)	1.4	1	1.2	1	1.2	1	0.5	0.8	-0.442789	-0.30623	-0.350806	-0.407791	-0.654582	-0.0875331	-0.305119	-0.439129	0.0761447	-0.608978	0.0185293	-0.456598	0.260936	0.273816	0.118154	1.04021	-0.536143	1.21657	0.843897	1.29283	-0.483361	-0.395621	1.42807	0.593252	1.10076	0.845523	0.442522	0.336014	1.30216	1.99719	1.32449	1.60903	0.887786	0.519463	-0.151479	0.665293	0.867487	0.0759316
9	AI627016	NM_011658	twist gene homolog 1 (Drosophila) (Twist1)	1.7	-0.4	0	0.5	0.3	1.1	1.3	1.2	-0.624833	-1.00824	-0.495085	-0.883891	-1.73579	-0.814121	-0.783489	-2.02965	0.714011	0.24155	-0.843309	-0.139148	-0.277427	-0.668945	0.867945	0.348678	-0.359387	1.23209	1.77359	1.5461	2.08933	1.07547	0.431959	3.49266	3.3695	2.5593	0.145061	-0.916755	2.48807	2.22934	2.32755	0.0788055	1.17604	-1.37149	2.26078	-1.22985	1.742	0.724705
9	AU040737	NM_013842	X-box binding protein 1 (Xbp1)	-0.1	1.5	1.6	0.1	1.1	1.4	1.8	1.3	-0.853014	-0.678506	-1.15931	-0.26901	-0.0539746	-0.598962	-0.513209	-0.968219	-0.731235	-0.825178	-0.401447	0.221503	-0.787588	-0.25107	1.01143	-0.975174	0.113862	0.556211	0.936754	0.993144	1.09782	0.889875	-0.0948184	-1.60963	-1.74257	-0.834311	-0.877137	-0.0899574	0.0728204	0.0554446	0.60903	-0.0717397	0.848873	1.38256	1.29932	0.78386	0.599222	1.37435
9	AW546059	NM_016762	matrilin 2 (Matn2)	0.9	0.9	1	1.2	1.3	1.3	0.8	0.8	-0.931965	0.66503	0.892208	-0.0861177	-2.6617	-0.38868	0.860468	1.98696	0.223658	1.1103	0.543415	-3.41209	2.87245	2.48149	-0.355891	0.0920007	0.322181	1.36363	3.69458	3.22583	1.56069	1.4607	2.672	-2.62217	-1.26786	-2.60666	-0.849771	-1.77851	1.12548	2.10531	0.99238	0.865344	0.414404	1.96019	1.99238	-0.793802	-0.628031	-0.341375
9	AU042168	NM_019444	receptor (calcitonin) activity modifying protein 2 (Ramp2)	1	1.2	0.5	0.1	0.8	1.5	1.8	1.5	0.00508644	0.0398621	0.204354	-0.329179	-0.368665	-0.593885	-0.0209651	-0.137918	-0.0979019	0.395583	0.276929	0.0237264	0.288218	-0.0246501	-0.147261	-0.163419	0.833628	0.69316	1.44346	1.01439	0.976711	0.522574	-0.0152805	0.288006	0.0890013	0.332237	0.00379498	0.19231	0.383783	0.401153	0.820582	0.307886	-0.294659	0.103061	-0.510077	2.39179	1.1942	-0.368665
9	AW761741	NM_019831	zinc finger protein 261 (Zfp261)	0.1	0.5	1	0.6	1.4	1.6	1.1	1.2	1.581	-0.504907	1.59567	2.22015	3.61796	0.814128	1.77201	2.45742	-0.217591	0.0952295	1.90531	1.8737	-0.059778	0.78635	1.72914	-0.430966	0.514828	-0.669273	-0.219566	2.25808	0.452936	1.62898	0.192008	-0.605906	-0.64784	-1.76842	-1.32831	-0.212666	-0.593047	-0.112934	0.128216	-0.728504	-0.650502	1.33106	0.142894	0.481785	-0.579034	-0.455195
9	AI850670	NM_011594	tissue inhibitor of metalloproteinase 2 (Timp2)	1	0.9	1.1	0.5	0.9	1.3	1	0.7	-0.0854477	-0.0660172	0.00689736	-0.371156	-0.786193	-0.00693049	0.0114773	-0.140272	0.47651	-0.0516141	0.0675332	-0.389152	-0.0854477	-0.515232	1.75983	-0.341652	-0.398235	-0.362241	-0.027924	-1.06602	-0.368178	-0.485888	-0.097726	1.27984	0.53494	0.300568	0.518945	0.830219	0.427658	0.959095	-0.697562	-0.502116	0.0936854	-0.097726	2.02343	-0.0208922	0.00230279	0.48312
9	AW552978	NM_021895	actinin alpha 4 (Actn4)	1.1	1	0.8	0.4	0.6	0.9	1.2	1.8	-1.23884	-1.79716	-1.47866	-1.56624	-1.44143	-0.964572	-0.269341	-1.12985	-0.935307	-1.20442	-0.0981074	-0.854655	-1.09375	-0.603434	0	1.07561	-0.212049	0.613637	0.738247	0.603275	0.629752	0.457948	1.37768	-0.360075	-0.0250774	0.338254	1.1091	1.40974	0.423075	0.667252	0.614187	0.310332	0.203682	0.984051	0.931183	0.31861	1.74961	1.25344
9	AI834834	NM_022420		-0.3	1.9	1.8	0.7	1.4	1.1	0.6	0.6	3.67953	3.4472	3.66821	2.69531	2.70991	2.56245	2.35258	1.24743	2.15506	2.778	4.68275	4.05278	2.75665	2.33253	0	1.57798	-0.915111	0.758473	-0.877958	1.76911	2.27302	3.33912	-0.317658	-0.975499	-1.00381	-0.884961	-1.21923	-0.455517	-0.492477	-1.0562	1.62926	0.316214	0.966833	-0.927711	1.62742	0.614438	2.86171	-1.07811
9	AU019534	NM_023587		0.5	1.4	1.4	1.1	1.4	1.8	1.4	1.3	-0.103163	-0.00968255	0.211643	-0.222902	0.226304	-0.14862	-0.513951	-0.452271	-0.270799	-0.143932	-0.26938	-0.251617	-0.639772	-0.625904	-0.509086	0.0352249	-0.32181	1.25267	-0.259062	0.804309	1.82601	0.726785	1.46164	-0.277202	-0.122378	0.705509	0.728136	0.797283	1.25445	1.59013	2.20237	0	0.306238	2.18065	0.343444	-0.310674	-0.423417	0.0380932
9	AI845920	NM_025826	acyl-Coenzyme A dehydrogenase, short/branched chain (Acadsb)	0.2	0.4	0.6	0.4	1.1	1.3	1.2	1.1	0.233805	-0.400696	0.160395	0.184702	0.956101	0.334613	-0.704654	-0.708424	-0.671683	0	-1.72197	-0.355233	0.260777	-0.334692	1.27639	0.0144501	-1.61296	0.858994	0.411816	1.30366	1.82278	2.23836	0.621142	-0.998351	-2.12077	-1.84463	-2.72961	-0.534371	0.381732	-0.4943	0.463237	0.13447	0.544915	1.12466	0.462279	0.575802	0.9281	2.19461
9	AU020824	NM_026728	DNA segment, Chr 4, ERATO Doi 765, expressed (D4Ertd765e)	0.6	0.1	0.6	0.6	1.8	2	1.4	1.4	-0.581121	-0.192721	-0.0584737	-0.270909	-0.22833	-0.425867	-0.130992	0.0879933	-0.160636	0.0877437	-0.468914	0.335763	-0.333716	-0.546998	-0.157674	-0.194238	-0.634073	-0.0138619	0.453196	0.501782	0.629716	0.43054	-0.0903176	0.220952	-0.458669	0.141165	0.267537	0.373114	0.151234	-0.12722	-0.10109	0.0809875	0.0163555	1.43496	0.326272	0.31352	-0.182749	0.414308
9	AI852319	NM_011058	platelet derived growth factor receptor, alpha polypeptide (Pdgfra)	1.2	0.6	1.4	1.7	1.8	1.5	1.2	1	-1.26865	-1.00281	-0.695226	-0.636931	-1.20068	-0.374115	-0.866173	-1.24586	-1.43613	-0.870268	-0.550598	-0.464489	-0.485146	-0.709372	0.0042008	-0.27136	0.691611	-0.0340542	0.363505	0.418679	0.176889	-0.15219	0.590002	-0.671356	0.30795	0.174405	-0.219824	0.335328	0.327303	0.558736	1.26226	0.374796	0.207572	0.146552	-0.0366409	0.545538	0.143508	0
9	AI843113	NM_054071	fibroblast growth factor receptor-like 1 (Fgfrl1)	0.5	0.7	1.2	0.5	1	1.5	1.5	1.4	-0.0647951	1.3566	2.02776	0.0713174	-0.471361	0.148099	0.571906	-0.108791	-0.0445464	0.520167	-0.0724623	-0.613264	-0.39247	-0.261086	-0.73372	-0.754126	-0.471361	0.150296	0.119222	4.01801	5.31808	-0.332936	3.0909	1.17749	1.53958	0.0596733	-0.246557	-0.583745	-0.275763	-0.914833	2.13095	-0.0445464	2.00608	0.00486576	-0.348366	0.418081	0.63917	0.839034
9	AI839134	NM_080635	eukaryotic translation initiation factor 3, subunit 3 (gamma) (Eif3s3)	0	1.3	1.4	-0.2	0.8	1.2	1.6	1.2	-0.0939187	-0.367787	-0.0402439	-0.112506	0.441514	-0.157216	-0.243392	-0.178321	-0.62389	-0.334874	-0.294129	0.187546	-0.23184	-0.184948	-0.131484	-0.208333	-0.0405213	0.256668	0.320003	0.187901	-0.0231068	-0.137207	0.388524	0.468369	0.35655	0.198829	0.405421	0.322485	-0.518212	0.82987	0.409555	0.00524919	-0.239301	0.44548	0.297066	0.194711	0.230856	0.0522154
9	AU018982	NM_144938	complement component 1, s subcomponent (C1s)	2	1.6	1.3	0.4	1	1.3	1	1.4	-0.910611	-1.56378	-1.14443	-2.25589	-1.17336	-1.83299	-1.55928	-2.19763	-1.62123	-2.56603	-2.01815	-1.43525	-0.00840778	-0.154291	-1.02485	0.723028	2.17153	2.36655	2.14254	2.3852	2.97308	1.24593	1.85648	-1.09204	-0.92694	-2.13603	-2.21639	-0.924527	1.57161	1.24882	1.21146	1.40452	1.26477	0.98442	1.84323	1.75597	0.452463	0.534203
9	AW210287	NM_009061	regulator of G-protein signaling 2 (Rgs2)	-0.8	2	1.2	0.9	1	0.7	1	1.1	-0.261391	-0.158807	-0.377924	-0.268449	-0.867096	-0.199711	-0.121585	-0.157169	0.329194	-0.18695	-0.133134	-0.189292	0.00995168	-0.0341781	0.105047	0	-0.056607	-0.373732	0.361558	-0.185947	0.0893966	0.740544	0.42703	-0.0138708	-0.126386	0.513515	0.228255	0.23351	-0.108226	-0.045349	-0.43833	0.497169	-0.238687	0.567033	-0.560788	-0.399845	-0.270927	0.125922
9	AU019923	NM_178935	CXORF15 (4932441K18) ;retinoblastoma binding protein 7 (Rbbp7)	0.3	0.5	0.6	-0.3	1.1	1.4	1.4	1.4	-0.0492675	-0.315169	-0.507506	0.37113	-0.651336	0.0403697	-0.182303	0.0894288	-0.30516	-0.398602	-0.118941	-0.410049	0.0381251	-0.467889	0.262842	0.236165	0.770478	0.624397	-0.214725	0.0126301	0.954903	0.45218	-0.146759	-1.69454	-0.241061	-0.730445	0.0615207	-0.652241	0.447536	0.0587553	0	0.0697851	-0.127104	-0.410815	-0.195449	0.77554	-0.241061	-0.442592
9	AI840578	NM_173440	nuclear receptor interacting protein 1 (Nrip1)	0.3	1.4	1.5	0.7	1.9	1.9	2	2	-0.310477	-0.610012	0.14489	-0.20191	-0.55184	-0.236476	-0.0432121	-0.129981	0	-0.00605677	0.312331	0.760269	-0.439597	0.162607	-0.0310783	0.330208	0.535418	-0.274432	0.969324	1.50704	0.749212	0.942365	0.190739	0.389386	0.562896	-0.152879	-0.373082	-0.800081	0.171034	-0.176444	-0.27634	0.216976	-0.381274	1.34363	-0.182395	-0.0880378	0.00942941	0.322454
9	AI841196	NM_080454	gap junction membrane channel protein alpha 12 (Gja12)	1.2	1.2	1.4	0.6	1.3	1.4	1	2	0.962974	1.58171	0.753443	-0.272815	-0.170534	0.254071	0.0573332	-0.339089	0.191426	-0.0295443	0.225175	0.73599	-0.116696	0.0479345	0.0241663	-0.272815	-0.249451	-0.314636	-0.192645	-0.389274	-0.159605	0.0479345	-0.00488222	0.0573332	0.0897547	-0.0445464	0.107959	-0.154171	-0.296564	-0.382905	-0.529973	-0.069902	-0.278716	-0.243669	-0.284641	-0.100929	-0.22646	0
9	AI850670	NM_011594	tissue inhibitor of metalloproteinase 2 (Timp2)	1	0.9	1.1	0.5	0.9	1.3	1	0.7	1.43989	0.53875	1.33742	1.55675	2.36375	0.0424091	0	1.54718	0.210351	0.0535253	0.682572	-0.968463	1.90413	2.43482	-0.308192	0.0959936	-0.313923	1.58763	1.05548	1.11005	1.46606	0.0940949	1.15208	-2.61997	-2.25318	-2.86142	-5.2564	-3.06416	1.77524	1.66154	1.35201	0.167657	0.362345	0.672286	0.444203	1.79684	2.07417	-0.569275
9	AI853647	NM_008309	5-hydroxytryptamine (serotonin) receptor 1D (Htr1d)	0.8	1.1	1.3	1.1	1	1.2	0.5	0.6	0.163382	0.189377	-0.0822702	-0.0788187	-0.463722	-0.129691	1.37763	-0.0822702	1.05445	0.470663	0.379516	-0.363736	2.63311	3.2061	0.518159	0.292915	-0.0788187	-0.532874	-0.00163293	0.452889	-0.182423	0.12049	0.228906	-0.0447512	0.00651331	-0.21615	-0.191713	-0.347033	0.167747	0	-0.330522	0.0824622	0.186512	0.474192	-0.27615	-0.229482	0.248271	-0.0346858
9	AI853088	NM_008047	follistatin-like 1 (Fstl1)	0.7	1.2	1.3	1.3	1.1	1.2	0.6	0.4	0.0863887	0.425375	0.936097	-0.65518	-0.756266	-0.658709	-0.941947	-0.920928	-0.723198	-0.545304	-0.615065	-0.487667	3.79064	4.25694	-0.339121	0.876847	0.334069	1.1311	2.35744	1.6563	2.03492	-0.0983308	1.68073	1.13816	1.18269	0.598559	-0.512263	0.930777	2.57889	2.31851	1.6044	1.11099	-0.154148	0.862049	1.2119	1.15272	4.75251	-0.0108896
9	AW548343	NM_011204	protein tyrosine phosphatase, non-receptor type 13 (Ptpn13)	1.4	1	1.2	1	1.2	1	0.5	0.8	0	0.0542085	-0.1457	-0.750815	-0.254788	0.0351038	0.134682	0.016701	-0.861498	0.176157	0.188115	0.473983	0.394869	0.125235	0.331844	-0.210382	0.155133	-0.601696	0.234433	0.0785805	-0.26213	-0.0872206	-0.0958255	-0.000323076	-0.164042	0.0745981	0.0192533	-1.38752	0.694014	-0.445727	-0.350392	0.023709	0.345891	-0.129	-0.131829	-0.1944	-0.687015	-0.366128
9	AI843895	NM_011480	sterol regulatory element binding factor 1 (Srebf1)	0.1	0.1	0.7	1.1	1.5	1.6	1.3	1	0.127148	0.131465	0.097377	0.187674	-0.0436783	-0.0673058	-0.0948711	0.00976093	-0.00245059	0.0904946	0.150025	-0.256996	0.0837441	0.106503	0.236292	-0.08482	0.285335	-0.116323	-0.0868618	0.279583	0.867568	0.328872	0.238517	-0.0311143	0.143707	-0.000874732	0.0753029	-0.398057	0.209468	-0.163338	-0.149498	-0.0516321	0.182906	0.189515	0	0.168661	-0.200034	-0.251156
9	AU041627	NM_007680	Eph receptor B6 (Ephb6)	1.3	0.5	0.8	0.7	1.3	1.7	1.7	1.5	2.11092	1.2632	2.23961	1.64732	2.80651	2.79463	3.60761	2.26238	3.16004	2.15717	1.36618	0.207108	1.21392	1.69253	-1.25831	-1.00791	-0.119095	-0.407175	-0.258312	1.29246	-0.964953	0.00393641	1.58299	-0.567333	0	-0.968805	-1.7946	-1.21649	3.23291	3.53941	4.25888	3.20561	-0.953457	3.45997	0.140725	-1.18478	0.614871	-0.984318
9	AW556981	NM_013760	DnaJ (Hsp40) homolog, subfamily B, member 9 (Dnajb9)	0.2	0.9	1.1	0.2	0.8	1	1.7	1.9	-0.461904	-0.471006	-0.251225	-0.130931	-0.212545	0.161851	0	-0.130931	0.17358	-0.0813001	-0.584963	-0.227893	-0.299054	-0.167457	0.349334	0.47314	0.208207	-0.299054	0	-0.212545	-0.0813001	-0.38247	0.0644167	0.107856	0.0131155	-0.102362	0.338955	0.0196288	0.247581	0.070703	-0.0882865	0.219566	0.107856	-0.426059	-0.204931	0.150025	0.076962	0.524421
9	AU042507	NM_028865	RIKEN cDNA 1110005A03 gene (1110005A03Rik)	0.9	1.1	0.8	0.1	0.7	1.4	1.7	1.5	-1.18964	-0.402504	-0.542275	-0.545992	-0.603265	-0.29883	-0.131631	-0.265307	-0.102982	-0.341639	-0.12101	0.0106183	-0.321523	-0.600101	-0.132138	-0.141053	0.954099	0.538424	0.254631	0.515592	0.554761	0.0156691	0.117418	-0.329652	-0.155431	-0.661807	-0.531519	-0.428772	0.141773	0.0935148	0.842891	0.668162	0.799489	0	0.225599	-0.158272	0.186434	-0.0581506
9	C80029	NM_026159	RIKEN cDNA 0610039N19 gene (0610039N19Rik)	0	0.7	1.2	0.9	1.1	1.1	1.8	1.5	0.0712438	0.0818087	0.186676	0.0951967	-0.170621	0.123311	0.0847297	-0.0880432	0.446716	0.221066	0.111902	0.286465	0.252059	-0.690878	0.174662	-0.183215	-0.0068242	-0.360979	-0.0966209	-0.161594	-0.20374	-0.201603	-0.131451	0.583518	0.313113	0.145303	0.352426	-1.54288	0.313611	-0.15331	-1.15331	0.192645	-0.135524	-0.446109	0.235857	-0.112592	0.00740795	0.372644
9	AI847835	NM_177176		1.4	1.3	2	1.1	1.4	2.1	1.2	1.2	0.160355	0.907209	0.755682	0.282526	0.148437	0.117723	0.0964124	-0.178408	-0.405925	0.486172	-0.157312	1.38292	0.813813	0.778278	0.00550392	0.115385	-0.441307	0.317271	0.0214504	0.696858	0.786856	0.827651	0.211321	-1.56528	-2.09486	-1.99227	-1.89206	-1.62195	0.0369319	-0.240967	-0.52719	-0.60916	0.348392	0.911652	0.135198	0.437479	0.182456	-0.0395863
9	AU042168	NM_019444	receptor (calcitonin) activity modifying protein 2 (Ramp2)	1	1.2	0.5	0.1	0.8	1.5	1.8	1.5	-0.0378891	-0.0740351	-0.128576	-0.20971	-0.146256	-0.714615	-0.782395	-0.0500638	0.476213	-0.0664583	-0.187873	-0.216936	0.162397	0.211385	-0.551885	-0.382388	0.318381	0	0.372848	0.142624	-0.148072	0.274307	-0.36243	0.690971	0.678113	0.322322	0.332517	0.152987	0.288074	0.328866	-0.17819	0.139053	0.591726	-0.404361	0.55178	-0.163053	-0.194239	0.47338
9	AU018293	NM_177870	solute carrier family 5 (sodium-dependent vitamin transporter), member 6 (Slc5a6)	-0.3	0.9	0.8	0.3	1.1	1.6	1.8	1.2	0.438719	0.162509	0.0457982	0.0378411	0.62879	0	0.217504	0.166552	0.0286443	0.194996	-0.196884	0.0793411	0.258001	0.0209353	-0.097881	0.413294	-0.666892	0.0532079	-0.713856	0.0532079	1.58141	0.632504	-0.37121	-0.401047	0.210743	0.222293	0.0495078	-0.115521	-0.138933	-0.449012	0.301498	-0.193293	0.0862526	0.00955373	-0.497397	-0.389586	-0.758268	-0.45354
10	AW538715	NM_007494	argininosuccinate synthetase 1 (Ass1)	-1.2	0.6	0.5	-1.3	-1.4	-1.1	-1.1	-1.6	0.611319	-0.22845	-0.0246933	0.828445	0.96373	-0.233505	-0.0244627	-0.505148	0.340667	-0.564591	0.0209302	-0.428399	0.283145	0.734561	1.01746	0.347275	0.571449	0.00926473	0.683531	0.272299	-0.203176	-0.438501	-0.349449	-0.00522346	-0.416852	1.31484	1.01028	2.02199	-0.43758	1.10237	0.756062	0.527617	-0.190962	-0.0325554	-0.108241	0.123546	-0.152154	-0.263125
10	AW536166	NM_010590	ajuba (Jub)	-0.7	0.4	-0.1	-1.6	-1.3	-1.4	-1.5	-1.9	0.0715078	-0.333725	-0.377009	-0.685044	-0.720611	-0.231704	-0.728376	-0.0494769	-0.132297	-0.103233	-0.533494	-0.314896	0.0654578	-0.1638	-0.635656	0.572534	-0.145231	0.28113	0.523848	0.372353	-0.349804	0.290958	0.908832	0.564771	1.36845	0.96504	0.658258	0.311931	1.02769	0.65483	1.79799	1.20806	-0.685044	0.0378	-0.138232	0.672038	0.510055	0.307951
10	AW553383	NM_009416	tropomyosin 2, beta (Tpm2)	-1.1	-0.3	-0.2	-1.6	-2.4	-1.8	-1.4	-2.6	-0.81192	0.646823	-0.0786387	-0.992183	-1.09247	-1.02676	-0.675133	-1.08535	-0.54351	-0.85444	-1.00857	-0.583466	-0.589019	-0.542227	-0.63834	0.476188	-0.151113	2.06942	3.60985	2.46631	0.743626	0.273331	4.43675	-0.73911	-0.279492	-0.274263	0.709725	0.991786	1.46024	1.00347	2.49313	2.29023	0.581818	2.33029	2.50202	0.412106	4.39965	2.76677
10	AW553140	NM_180678	glycyl-tRNA synthetase (Gars)	-1.5	0	-0.3	-1.5	-1.5	-1.3	-0.8	-1.1	0.280423	0.172324	0.309668	0.0983786	-0.0329431	0.0160767	0.0725133	-0.0676475	-0.145848	-0.0826848	0.0832725	0.551293	0.722796	0.940018	-0.627092	-0.414039	-0.429887	-0.0786818	0.649177	0.166012	-0.011242	-0.286697	-0.769452	0.231288	0.557415	0.44112	1.12151	1.1848	-0.243017	0.598411	0.363682	0.311067	0	-0.254448	0.22104	-0.613877	0.456891	0.0850579
10	AI844503	NM_008102	GTP cyclohydrolase 1 (Gch1)	-0.5	-0.1	-0.4	-2.3	-3.2	-2.2	-0.9	-1.4	0.333009	-0.116153	0.310019	0.0837098	-0.204214	-0.308	-1.04072	-0.446689	-0.857383	-0.341209	-0.433696	-0.176894	0.00771398	0	-0.82505	0.00808029	0.227802	0.103386	0.14195	-0.0174156	-0.123757	1.68652	-0.244662	-0.11855	0.0135637	-0.338878	-0.192803	0.0438918	0.651775	-0.0617048	-0.186083	0.0721947	-0.319904	-0.308	-0.498302	0.432154	-0.496742	0.520821
10	AI854196	NM_007540	brain derived neurotrophic factor (Bdnf)	-0.6	0.7	0.7	-1.2	-0.7	-1.3	-1.3	-1.7	0.217992	0.0629142	-0.096593	0.18435	-0.119444	0.398871	0.187013	0.543841	0.351265	0.642514	0.3043	0.315577	0.102732	0.468385	0.225783	-0.193977	-0.146525	-0.707827	-0.617122	-0.546682	-0.3079	-0.0339473	0.178597	0.263927	0.208748	0.0085951	0.0953357	0.113756	-0.13241	0.418702	-0.100834	-0.0814757	-0.719289	-0.600423	-0.383997	0.197617	-0.382174	-0.268356
10	AI852913	NM_033523	sprouty protein with EVH-1 domain 2, related sequence (Spred2)	-0.6	0.2	-0.1	-1.8	-1.2	-0.9	-1.1	-1.1	0.457701	0.35073	0.270282	0.42176	0.740192	0.743451	0.723487	0.903504	0.926573	0.835835	1.12006	0.947584	0.271679	0.46303	-0.264026	-0.195479	-0.32627	0.0170409	0.141282	-0.237499	-0.407658	0.224288	0.340124	0.306868	0.491501	0.267157	0.0883019	-0.108624	0.0282583	0.130641	-0.12204	-0.120316	0.191865	-0.51684	0	0.10535	-0.15553	-0.223549
10	AW556997	NM_030690	retinoic acid induced 14 (Rai14)	-0.7	-0.2	-0.4	-1.5	-1.2	-1	-1.1	-1.4	-0.536443	-0.519894	-0.470722	-1.14625	-2.37	-0.590712	-0.566718	-0.563322	-0.732993	-0.90454	-0.0899609	-1.63922	0.178924	-0.0618996	-0.78979	0.305772	-0.177576	0.183782	-0.162086	0.920505	-0.135623	1.11339	1.84061	1.14342	0.917106	0.586339	1.15418	1.40721	1.14529	0.397488	1.39609	-0.361718	0.506518	0.00320956	0.20743	1.74922	0.619881	0.25859
10	AI840980	NM_153119	expressed sequence AI840980 (AI840980)	-0.4	0.3	-0.8	-1.4	-1	-0.9	-1.2	-1.3	0.0403279	-0.0879065	0.178427	-0.234168	0.172462	-0.0734056	-0.102942	-0.0893134	0.15992	-0.0653282	-0.0265858	0.146182	0.0448825	-0.113444	-0.562406	0.348671	0.437683	0.307275	0.207573	-0.032848	0.0461645	0.158412	0.214639	-0.113444	-0.258135	-0.266358	0.0265772	0.242663	0.0128134	-0.0280568	-0.00132374	-0.394891	0.0518616	-0.379161	0.581912	0.475633	0.563636	1.0384
10	AI842557	Mm.31267		-0.8	-0.1	0.3	-1.2	-1.3	-1	-1.1	-1.6	0.210097	-0.211456	-0.0223707	-0.0613293	-0.0269979	0.30417	0.630982	0.327413	0.212612	0.360527	0.0417838	-0.266642	-1.49862	-1.20515	0.309318	-0.387583	-2.03183	0.190141	0.220442	-0.0839078	-0.831066	0.527741	0.345283	-0.74713	-0.270367	-0.241902	0.165207	0.362226	-0.286921	-0.335685	-0.703513	0.176038	0.836814	1.04672	0.293224	1.38714	-0.403861	0.439528
10	AI851038	NM_026064	RIKEN cDNA 2900073G15 gene (2900073G15Rik)	-1	-0.1	-0.1	-1.2	-1.4	-0.9	-0.8	-1.3	0.071866	0.218112	0.409208	-0.0559188	0.0463403	0.0729198	0.391579	0.397058	-0.556165	0.132256	0.347844	-0.100367	0	-0.142554	-0.314468	0.373303	0.448308	-0.521555	-0.52474	-0.143166	-0.244538	0.767228	-0.0530421	-0.0376059	0.0532982	0.0339473	-0.0251493	-0.362095	-0.114093	-0.311027	-0.390138	-0.268363	-0.369234	0.409626	-0.090305	0.850703	0.239388	-1.20441
10	AI852913	NM_033523	sprouty protein with EVH-1 domain 2, related sequence (Spred2)	-0.6	0.2	-0.1	-1.8	-1.2	-0.9	-1.1	-1.1	0.350186	-0.115477	-0.358048	0.350186	-0.835369	-0.33787	1.87591	0.29956	2.23367	0.399096	1.94342	0.0467942	-0.33787	1.59549	-1.04836	-0.625152	-0.863938	-0.259867	-0.150243	-0.863938	-0.779874	-0.649814	1.38095	0.672114	1.40509	0.387023	2.34083	-0.222392	0.691878	1.17169	-0.726435	0.901596	-1.11548	-0.726435	-0.835369	-0.726435	-1.22239	0
10	AI848189	NM_028230	serine hydroxymethyl transferase 2 (mitochondrial) (Shmt2)	-2	-0.6	-0.3	-1.3	-1.9	-2	-1.7	-1.9	-0.381536	0.49842	-0.53856	-1.35774	-2.64976	-0.395037	-0.296729	-0.219203	-0.052522	0.494242	-1.40378	0.239136	-0.223498	0.213947	-1.80846	0.846604	-0.381536	-0.095174	0.458762	-0.217489	0	0.169434	0.855998	0.676782	0.639901	1.14532	0.96268	0.622299	0.320454	-0.553622	-0.695567	0.313948	-0.754013	2.1627	-0.483954	-0.622282	-0.257445	2.01247
10	AW545158	NM_025542	RIKEN cDNA 2410001C21 gene (2410001C21Rik)	-0.7	-0.4	-0.3	-1.1	-1	-0.9	-1.1	-1.3	0.00720592	-0.0174849	-0.0243895	-0.26019	0.0533384	0.0408746	0.118824	-0.0575638	-0.0578907	-0.280138	-0.109027	0.124981	-0.178773	0.192226	-0.38588	-0.188404	0.158198	-0.173686	0	0.0185163	-0.251439	0.206904	-0.0384062	-0.133739	-0.163097	0.101558	0.0865511	0.102241	0.0839852	0.194424	-0.296503	0.0198594	0.164844	-0.494817	0.25279	0.124597	-0.0341119	-0.174985
10	AI838613	NM_010128	epithelial membrane protein 1 (Emp1)	-0.8	-0.4	-0.3	-1	-2.3	-1.3	-1.4	-1.4	-0.930473	-0.393601	-0.558051	-1.67976	-3.41544	-2.29009	-3.14598	-1.75519	-2.05287	-1.35449	-1.07051	-2.25317	0	0.206263	0.670507	5.1036	-0.399959	3.413	2.56592	2.21574	2.9418	0.986455	2.41496	-0.85866	-1.75927	-0.605021	-2.35038	-0.871856	3.61982	4.51163	3.79407	4.01451	0.270727	1.53848	1.08782	3.37716	5.55856	1.68497
10	AI848393	NM_172015	isoleucine-tRNA synthetase (Iars)	-1.1	0.1	0.1	-1	-1	-1.1	-1.3	-1.3	-0.257587	-0.042882	0.384458	-0.0638903	-0.0230694	0.0140154	0.140781	-0.234103	-0.30139	-0.175271	0.144369	-0.155528	-0.123532	-0.454598	-0.00440787	-0.0997557	0.111341	-0.317753	-0.00927213	0.530549	-0.337637	0.233915	-0.318851	0.520459	0.659022	0.212424	-0.0643504	0.0645513	0.255091	0.0904112	-0.0814787	0	0.291865	-0.279322	0.179769	-0.224815	-0.049699	0.606802
10	AI854200	NM_007725	calponin 2 (Cnn2)	-0.7	0.3	-0.1	-2.1	-2.3	-1.2	-1.1	-1.8	-1.53776	-1.11936	-1.21152	-2.35351	-1.45488	-2.83666	-3.39204	-3.67354	-3.23322	-2.04495	-2.33275	-0.962916	-1.4107	-0.978588	-1.04841	-1.024	2.52929	1.65324	2.01765	1.13246	1.43766	0.412804	0.857121	1.34729	1.50335	1.09421	1.1566	1.07924	0.930475	0.316189	0.89881	0.387723	1.19577	0.52884	1.85327	2.249	3.04879	-1.78833
10	AI847447	NM_007984	fascin homolog 1, actin bundling protein (Strongylocentrotus) purpuratus) (Fscn1)	-0.7	0.4	0.7	-1.4	-0.7	-1.1	-1.2	-1.8	3.1262	0.511738	2.98315	-0.0949531	2.79187	2.69618	2.96494	2.64375	3.14437	0.708073	3.72698	1.13386	-0.0434875	-0.465664	-0.0314325	-0.305952	3.59145	2.10812	0.519471	2.2533	2.53589	-0.400372	-0.0802691	4.55309	4.85352	4.17724	3.56991	3.39829	-0.0956912	-0.215729	0	-0.56336	-0.947088	-0.469485	0.8168	-0.317961	2.23683	-0.218138
10	AW553383	NM_009416	tropomyosin 2, beta (Tpm2)	-1.1	-0.3	-0.2	-1.6	-2.4	-1.8	-1.4	-2.6	-0.141233	1.23859	1.00796	-0.287256	-0.0858643	0.174703	0.0829547	-0.236523	0.214116	-0.386439	-0.402089	0	0.0218766	-0.219018	-0.13649	0.668953	0.046619	0.68212	0.323448	-0.294696	-0.596026	-0.249116	0.428279	0.320813	0.268556	0.423752	0.200069	-0.122356	2.07311	-0.0542139	2.57309	2.99994	-0.346588	1.11956	-0.740094	-0.0950363	0.906857	0.359442
10	AU045744	NM_009559	zinc finger protein 57 (Zfp57)	-0.4	-0.4	-0.3	-1.4	-1	-1	-1.2	-1.6	-0.156726	-0.208317	-0.317389	1.27823	-0.649265	-0.5025	-0.11182	-0.394972	-0.11182	0.847492	0.82799	-0.519778	0.113611	0.345974	-0.433338	0.977087	-0.115098	-0.515439	-0.700061	0.567685	1.46767	-0.024453	-0.247359	1.51298	1.07816	0.20847	0.713437	0.823715	0.751741	-0.561662	0	-0.298628	-0.0290845	-0.732426	-0.770696	-0.173719	0.499645	0.395201
10	AW538058	NM_009627	adrenomedullin (Adm)	-0.7	0.3	-0.1	-1.7	-1.8	-0.9	-1.1	-1.3	0.16246	0.503467	-0.869525	-0.560826	-1.5469	-0.590981	-0.308243	-0.175943	0.280628	-0.210639	0	-2.05017	-0.38212	-0.431569	0.00252661	-0.594795	-0.262782	0.173153	1.21977	0.327733	0.915044	0.4429	-0.0527953	-0.225346	-0.695627	0.356164	6.24897	4.22092	0.0606628	0.231396	0.254368	-0.630562	-1.05674	0.26493	1.03713	-0.623727	0.0287923	0.367479
10	AW538070	NM_009687	apurinic/apyrimidinic endonuclease 1 (Apex1)	-1.3	-0.4	0.4	-1.1	-0.8	-0.9	-1	-1.6	-0.357478	-0.545492	-0.495173	0.11871	0.513512	-0.149716	0.105193	0.045472	-0.150824	0.155158	-0.207508	-0.471609	-0.270269	-0.128269	-0.0446321	-0.631076	0.000998491	0	0.809191	0.826896	0.421888	0.615395	0.38584	1.8584	2.13571	1.97716	2.06735	2.09284	0.0357609	0.493165	0.766085	-0.220251	-0.209239	-0.310115	-0.178393	-0.541306	0.00461224	-0.346483
10	AI850309	NM_010169	coagulation factor II (thrombin) receptor (F2r)	-0.8	1.2	0.3	-1.2	-1.1	-1	-0.9	-1.4	0	-0.65253	-0.342388	-0.227934	-0.210888	-0.875242	-1.71085	-0.945878	-0.94823	-1.1642	-0.832029	-1.47686	-0.0238671	0.0470538	0.36936	0.369738	0.401861	1.65544	0.663325	0.153345	-0.304223	3.04206	-0.278836	1.95382	2.2747	1.84914	0.913902	1.24257	-0.289832	0.701941	0.012634	-0.0453629	2.12694	-0.433374	3.01502	3.27631	3.81355	-0.123226
10	C80039	NM_010324	glutamate oxaloacetate transaminase 1, soluble (Got1)	-1.3	0.4	-0.2	-1.2	-1.2	-1.1	-1.3	-0.9	2.52097	1.7424	2.16913	1.81949	2.00028	1.83814	2.19923	1.91265	1.8663	1.74029	2.20834	2.05194	1.25464	1.454	0.371877	0.885525	-1.2258	-0.118914	-1.02992	-0.479844	-1.46673	1.47196	-0.424856	-0.36863	-0.339643	0	0.571842	0.264692	-0.164502	-0.815631	1.51121	2.53443	0.432693	-0.590264	-0.207789	-1.08578	-1.31357	0.304615
10	AI838983	NM_010362	glutathione S-transferase omega 1 (Gsto1)	-1.4	0.6	0.4	-1.1	-1	-1	-1.1	-1.3	-0.760369	-0.949073	-1.14197	-0.79085	-0.0544318	-1.16436	-0.869389	-0.921862	-0.871518	-0.663353	-0.729828	-1.11379	-0.639049	-0.242726	-1.6177	3.90201	-0.490795	3.9264	2.77074	2.20405	0.481761	0.300891	2.59093	0.0606133	0.143173	0.21769	1.29324	2.06201	-0.156642	1.58712	1.25355	3.00727	0.0863906	1.31771	2.77316	1.50314	1.00473	3.98861
10	AI836122	NM_010480	heat shock protein 1, alpha (Hspca)	-1.2	0.2	0.7	-0.6	-1.1	-0.6	-1	-1	0.793409	0.77377	0.471313	1.01493	0.689899	0.696361	0.506166	0.700733	0.270902	0.431307	0.512176	0.289237	0.838563	1.21197	-0.103909	0.726149	-0.772958	-0.106903	0.107889	0.0574869	-0.61446	0	-0.51472	0.881591	1.27756	1.50453	1.77242	1.75863	-1.54825	-1.58282	-1.60861	-2.06297	0.440043	-0.372061	0.117173	-0.186022	-0.143651	-0.548418
10	AU018863	NM_010637	Kruppel-like factor 4 (gut) (Klf4)	-0.4	-0.5	-0.4	-1.3	-0.7	-1	-1.7	-1.3	-0.688161	-0.213252	-0.0981136	-0.426146	-1.54705	-1.36501	-0.957015	-2.61661	-2.4287	-2.2716	-0.987722	-0.859137	-0.592094	-0.705845	-1.08699	3.0305	0.185752	3.24443	3.40549	1.76724	1.85821	0.515995	1.69905	-3.43638	-2.76667	-2.88081	-0.0829644	0.617166	4.51124	5.28081	4.51949	5.09785	-0.58354	0.844937	0.639258	3.8689	4.46884	4.75058
10	AU018863	NM_010637	Kruppel-like factor 4 (gut) (Klf4)	-0.4	-0.5	-0.4	-1.3	-0.7	-1	-1.7	-1.3	-1.09819	-0.718401	-0.930507	-0.508274	-2.20639	-1.42297	-1.23982	-2.30808	-2.33673	-1.11405	-0.89812	-1.0508	-0.991026	-0.559212	-1.81084	2.76831	0.110622	3.10355	2.98214	1.15374	1.57881	0.417388	1.56905	-2.92584	-3.34087	-2.0373	-0.0890236	0.52708	3.96932	4.6894	4.25741	4.63196	-0.466404	0.681239	1.02253	3.31294	3.81636	4.32838
10	AW538349	NM_010730	annexin A1 (Anxa1)	-1	-0.2	0	-0.5	-1.2	-0.6	-1.2	-1.7	-1.72151	-1.50832	-0.878456	-1.4508	-2.13736	-2.54194	-2.00053	-2.96394	-2.02687	-2.16446	-2.39134	-2.36129	-1.05393	-0.955341	-1.49372	2.28326	0.150561	3.34131	2.69969	2.05766	2.1192	-0.297174	2.00189	-2.01024	-1.95167	-1.44134	0.634239	1.23328	3.29578	3.66102	3.59719	2.44913	1.36315	2.64067	2.53267	2.22518	4.34561	0.613754
10	AI849213	NM_011076	ATP-binding cassette, sub-family B (MDR/TAP), member 1A (Abcb1a)	-1.4	-0.3	-0.3	-1.2	-1.5	-1.1	-1.7	-2	0.500829	0.604956	0.939834	0.504976	-0.172866	0.522809	0.494817	0.220292	0.165747	0.179362	0.632384	0.690789	0.398043	0.501059	-0.860391	0.456788	-0.490201	-0.526421	0.329288	0.276358	0	0.571734	0.171846	-0.720949	-1.09758	-0.525951	-0.705427	-0.243771	-0.237984	-0.454421	-0.63124	-0.189151	0.0735108	-0.430024	-0.171763	0.899275	-0.512383	-0.639354
10	AI841798	NM_011595	tissue inhibitor of metalloproteinase 3 (Timp3)	-0.8	1.6	0.4	-1.6	-1.6	-1.6	-1.3	-1	-0.28829	0.382995	0.150295	0.36675	-0.179725	-0.213435	-0.251702	-0.363896	-0.673754	-0.171027	0.0280287	-0.403116	1.44481	0.706146	0.237334	1.87701	-0.0080959	2.07411	0.852444	0.711086	1.66029	2.6509	1.36934	-1.2733	-1.34716	-1.39443	-1.24927	1.27214	0.92662	0.645982	0.823949	0.197023	-0.297043	0.538601	1.14745	2.52543	0.538793	-0.10118
10	AI842984	NM_011607	tenascin C (Tnc)	-0.5	0.3	-0.2	-1.7	-1.3	-1.1	-0.6	-1	-0.44936	0.0937906	-0.407386	-0.511893	-0.577713	-0.175956	-0.139807	-0.0822484	-0.684141	-0.0192057	-0.468507	0.153547	-0.39459	-0.259405	-0.446881	-0.102914	1.47847	1.00091	0.0849668	0.992409	-0.437418	0.508048	2.38955	0.0344121	0.50485	-0.259768	-0.0024247	-0.296489	0.279395	0.878428	1.55054	0.102561	-0.132485	-0.0312244	1.14385	-0.10976	4.02214	1.08497
10	AW537017	NM_013614	ornithine decarboxylase, structural 1 (Odc1)	-1.4	0.7	0.4	-0.6	-1.2	-1.5	-1.5	-1.8	-0.303596	-0.394735	0.0378869	-0.213607	-0.0446637	-1.07205	-1.07586	-0.856777	-1.08962	-0.723944	-0.402949	-0.628172	-0.0938763	-0.704118	1.28244	0.186255	-0.240844	0.0135137	0.232081	0.360468	-0.225884	1.29147	-1.29796	1.09409	1.69553	1.84958	2.29637	2.67376	-0.343303	-0.37582	0.101153	-0.838953	0.00101128	1.69033	-0.0242692	-0.302873	-0.115575	-0.133919
10	AI853558	NM_013749	tumor necrosis factor receptor superfamily, member 12a (Tnfrsf12a)	-1.4	1.6	1.1	-1.6	-1.3	-1	-1.1	-1.6	-0.138382	0.546608	0.557039	-0.371253	-0.395258	-0.494687	-0.510735	-0.689614	-0.659336	-0.690528	0.157063	0.961694	0.282255	-0.145255	0.83027	-0.742166	-0.431078	0.167185	1.22502	0.754919	0.0360728	2.66076	1.06587	-1.18494	-0.190745	0.314718	0.922344	1.60995	0.823885	0.953676	1.15478	-0.0297532	0	0.111398	0.748529	0.837101	2.15134	0.259727
10	AW538407	NM_015747		-1.1	0.3	0	-1.3	-1.5	-1.1	-1	-1.5	0.851805	0.600237	0.702984	0.552676	0.694828	0.50416	0.606906	0.848657	0.337221	0.00620109	1.31849	1.19889	0.413652	0.603175	-1.29171	-0.0794217	0.130622	0.333259	-0.717597	-0.977347	-0.243577	-1.3127	-0.865558	0	0.332293	0.264745	0.964856	1.4175	-1.56151	-0.159694	-1.32348	-1.41562	-1.82503	-2.9934	-1.37231	-0.551182	-1.02631	-0.916158
10	AW539347	NM_016720	neuraminidase 3 (Neu3)	-1	0.6	0.9	-1.3	-1.5	-1.1	-1.1	-1.6	-0.514573	-0.0474472	0.315123	-0.185389	-0.161463	-0.443607	-0.354109	-0.758339	-0.259644	-0.259644	-0.175771	-0.337929	-0.461024	-0.736966	0.0210616	-0.175771	0.765535	-0.147296	-0.0343515	2.41238	-0.359542	0.190522	0.40439	0.152851	-0.12862	0.230854	0.371969	0.321928	0.896671	-0.0127862	-0.751179	0.186799	-0.392583	1.54335	-0.398164	-0.26984	0.17181	0.270089
10	AU020528	NM_020577		-1.1	0.3	0.2	-0.9	-1.2	-1.2	-1.3	-1.5	-0.00815293	0.177134	-0.161726	0.849597	0.27108	-0.117758	-0.639567	-0.834022	-0.243799	-0.179612	0	-0.474383	-0.00740985	-0.49924	0.869354	0.741688	-0.0576778	0.178114	0.594294	0.746982	-0.517109	0.904721	-0.582009	0.0518998	-0.210493	0.640541	0.146746	0.429835	-0.752695	-1.30229	-1.80403	-1.09548	0.0205474	-0.0431359	-0.0998261	0.390345	0.30408	-0.670406
10	AI841389	NM_023119	enolase 1, alpha non-neuron (Eno1)	-1.6	0	0.8	-0.4	-1	-1.1	-1	-1.2	0.104125	0.0294446	-0.105042	-0.402385	0.358398	-0.0519064	0.0259035	-0.131293	0.137372	0.547117	0.747372	0.561757	0.0213675	0.327697	-1.09764	0.636067	-0.0554889	0.0469189	-0.266173	0.245783	0.179022	-0.356257	-0.393359	1.9224	2.31995	2.0519	1.98606	2.71379	-0.972777	0.0224833	-0.47238	0	-0.650839	-1.08076	-0.477544	-1.39946	0.779639	0.147493
10	AI851038	NM_026064	RIKEN cDNA 2900073G15 gene (2900073G15Rik)	-1	-0.1	-0.1	-1.2	-1.4	-0.9	-0.8	-1.3	-0.640387	0.183858	-0.14096	-1.2232	-0.732599	-0.115679	-0.64794	-0.154345	-0.29085	-0.689649	-0.638773	-0.568998	0.13219	-0.401408	-0.128453	-0.415613	-0.05202	0	0.0880516	0.0300644	-0.0624366	0.315354	0.173488	0.255593	0.211849	0.0226068	0.478605	0.313966	-0.131097	-0.0982047	0.102272	0.231389	-0.104501	-0.0711145	0.235501	0.634394	0.61559	-0.272386
10	AW544412	NM_026473	RIKEN cDNA 2310057H16 gene (2310057H16Rik)	-1.3	0.7	0.1	0.2	-1.5	-1.1	-1.3	-1.8	-1.67625	-0.628948	-0.8824	-1.98372	-2.00946	-1.1773	-0.983722	-1.38963	-1.17021	-2.06996	0.017585	-1.79804	-0.219227	-0.0198123	0.301512	0.357177	0.225766	0.221376	2.07114	0.805014	0.634107	1.47785	1.61949	0.458364	0.785386	1.13833	1.4145	2.1062	0.565597	0.271552	0.763052	0.183293	-1.03193	-0.241534	0.209127	0	2.80957	-0.120834
10	AI849213	NM_011076	ATP-binding cassette, sub-family B (MDR/TAP), member 1A (Abcb1a)	-1.4	-0.3	-0.3	-1.2	-1.5	-1.1	-1.7	-2	-1.20115	-1.50043	-0.855801	-2.24232	-1.32032	-2.21041	-1.38068	-1.32937	-1.20577	-1.74878	-1.26915	-1.62854	0	-0.231448	0.0360544	0.594028	1.86565	1.98994	0.45578	2.58864	4.42417	1.71811	-0.789809	-1.68676	-1.74206	-1.45023	-1.93873	-1.72604	1.9474	1.31743	1.1966	0.202889	1.11911	0.781214	0.962816	0.174376	-1.08256	-1.16202
10	AW538700	NM_153412	pleckstrin homology-like domain, family B, member 2 (Phldb2)	-0.3	-0.4	-0.1	-1.8	-2	-1.5	-0.8	-1.6	-0.52759	-0.645612	-0.840672	-1.42718	-1.51828	-1.29836	-0.909593	-1.23905	-0.580865	-0.570564	-0.34918	-0.853103	0.228058	0.0765468	1.07818	0.305944	0.305595	1.01739	0.925999	1.22233	-0.557156	1.06957	3.15667	1.07778	0.843912	1.01589	1.06792	1.18064	0.571364	-0.603657	-0.221817	0.266988	0.238348	0.402565	0.921901	3.00663	2.33286	0.725865
10	AW548955	NM_024427	tropomyosin 1, alpha (Tpm1)	-0.5	0	-0.5	-2.4	-3.2	-2.4	-0.9	-1.4	-0.670571	-0.250145	0.160853	-0.62894	-0.126786	-0.452813	-0.778288	-0.4816	-0.409969	-0.553652	-0.113466	-0.165366	-0.025329	1.02635	-0.106531	-0.0464333	-0.288291	1.84335	3.10404	2.8082	0.449401	1.17752	4.12588	0.856881	0.772113	0.410807	1.49212	1.80983	0.486226	0.568287	1.10148	-0.0165155	0.939427	1.97076	2.84494	1.75219	4.01133	3.06094
10	AU045401	NM_016754	myosin light chain, phosphorylatable, fast skeletal muscle (Mylpf)	-1	-0.3	0.2	-1.2	-1.3	-0.7	-1.4	-1.4	-0.117859	4.88675	4.21783	-0.416596	-0.828403	-0.785714	1.12475	-0.395273	-0.197176	-0.777682	-0.19183	1.36378	0.716365	2.92337	0.0272554	3.84368	0.630777	4.70743	-1.76616	-0.424935	0.253572	-0.544018	-0.115045	0.632117	0	-0.740778	-0.0272511	-0.83302	6.50453	-0.332479	6.69015	6.85457	-0.153215	5.56309	-0.672166	-0.280479	0.0429618	-1.53798
10	BE381537	NM_007408	adipose differentiation related protein (Adfp)	-1.2	0.5	0	-1.6	-1.5	-1.1	-1.1	-1.4	-1.62827	-0.738249	-0.805844	-1.06915	-1.14688	-1.68796	-1.41035	-1.72202	-1.46759	-1.32523	-1.01726	-0.791879	-0.131622	-0.0864392	-1.32083	0.927388	0.413194	0.851597	0.291884	0.617723	1.95921	1.82841	0.814625	0.419292	0.474784	0.492322	1.08684	1.3181	1.10684	1.70763	2.62929	0.252827	0	-0.143233	-0.417679	0.76437	0.0129175	-1.36122
10	AI846743	NM_011526	transgelin (Tagln)	-1.5	0.9	1.1	-1.2	-2	-1.3	-0.4	-2.5	-0.50414	-0.721565	-0.0974394	-0.974946	-1.23649	-1.04357	-0.911214	-1.06556	-0.749901	-0.912993	-0.871583	-0.984641	-0.014951	-0.216072	-1.75734	0.288945	0.43063	1.76228	3.14007	2.58328	1.19432	0.946881	4.0857	0.13767	0.514069	0.215561	-0.922399	0.137326	0.584689	0.253328	0.421718	-0.3227	1.3051	2.76421	2.55421	1.49863	4.03961	2.71093
10	AI846743	NM_011526	transgelin (Tagln)	-1.5	0.9	1.1	-1.2	-2	-1.3	-0.4	-2.5	-0.126917	-0.24888	0.14104	-0.0738223	-0.642613	-0.354249	-0.27579	-0.163905	-0.101714	-0.000423388	-0.29073	-0.0368733	0.0371925	-0.232872	0.443333	-0.516752	0.460663	0.590033	2.56579	1.19047	0.379358	0.0580807	4.00206	-0.170084	0.416307	0.324973	0	0.0226804	0.653308	-0.511915	-0.569174	-0.265068	-0.180121	1.5215	0.847903	0.452952	4.20563	1.58143
10	AU020318	NM_178788	dCMP deaminase (Dctd)	-1.4	0.8	1.5	-1.2	-1.1	-1.4	-2.4	-2.9	0.229068	0.155099	-0.202691	0.328042	-0.487118	-0.00493833	-0.106292	0.259685	0.507195	0.559264	-0.247135	-0.338129	-0.144316	-0.410233	0.331684	-0.0538114	-0.266489	-0.730057	0.154782	-0.160361	-0.188576	-0.234237	0.0914138	1.32622	1.7586	1.26877	1.23611	1.29914	-0.0155777	-0.260572	-0.829801	-0.105156	-0.544511	-0.105534	-0.516536	-0.297747	-0.342141	0
10	AU023680	NM_023871	SET translocation (Set)	-1.1	-0.2	0.5	-1.1	-0.9	-0.9	-1.1	-1.4	0.000659518	0.169705	-0.154057	0.00822238	-0.226687	0.011171	0.0994037	0.030353	-0.186345	-0.01392	-0.0202615	-0.089113	0.16677	-0.236757	0.118063	0.0114983	0.233376	-0.396467	-0.0313424	-0.129675	-0.0162531	-0.105698	-0.0510266	0.355958	-0.185594	-0.256715	0.391595	-0.129675	0.170878	-0.0377612	-0.346545	-0.090517	-0.346545	-0.0602824	0.0923052	-0.470399	0.325749	0.335454
10	AI852913	NM_033523	sprouty protein with EVH-1 domain 2, related sequence (Spred2)	-0.6	0.2	-0.1	-1.8	-1.2	-0.9	-1.1	-1.1	0.31289	0.452924	0.160985	0.204068	-0.407366	0.330473	0.454529	0.263629	0.443461	0.365649	0.452924	0.357311	0.170047	0.303795	-0.695538	0.267058	-0.219739	-0.216225	-0.184038	-0.184038	-0.451009	-0.230012	-0.040956	-0.0452013	0.00493605	0.117589	-0.0381327	-0.420174	0.174435	0	-0.154997	0.12743	-0.555327	-0.199726	0.0897233	0.103851	0.295985	0.3845
10	AI851039	NM_172381	expressed sequence AI314180 (AI314180)	-1	-0.2	-0.1	-1.3	-1.4	-0.9	-0.8	-1.3	0.160736	0.288569	0.883342	0.82927	-0.789433	0.194898	-0.0155409	-0.090364	0.260886	0.378512	0.788089	0.101938	0.0356239	1.47063	-0.442782	-0.189704	0.194898	-1.026	-0.21939	0.697265	-0.0524674	0.340359	0.258734	-0.315502	0	-0.234465	-0.318711	-0.657608	-0.172181	-0.0658879	-0.0155409	0.463174	-0.463947	-0.201505	1.97335	-0.0931094	-0.834662	0.197146
10	C79111	NM_009255	serine (or cysteine) proteinase inhibitor, clade E, member 2 (Serpine2)	0.1	-0.3	-0.1	-1	-1.6	-1.1	-0.7	-1.1	3.19453	2.6896	2.85302	2.53867	2.16999	2.61124	1.93097	1.9525	1.85692	1.73552	2.79589	1.67764	1.6328	1.08587	1.56574	0.585997	-3.28727	1.01874	-0.112634	3.24914	-0.598766	-1.38078	-1.6733	-0.460771	-0.864671	-1.27407	-0.656074	-0.910329	-0.896682	0.700655	0.128955	0	3.86901	-0.38078	3.73183	1.42259	1.26996	-3.22063
10	AI840446	NM_013928	schwannomin interacting protein 1 (Schip1)	-1.2	0.4	-0.4	-1.8	-1.8	-1.6	-1.5	-2	1.59822	1.60794	1.37661	1.64994	1.57768	2.26729	2.49154	2.65378	2.2425	2.6565	1.85486	2.45049	1.32094	1.77603	1.02317	0.0137995	-1.50846	-0.911955	0.0816641	-0.537391	-1.34858	-1.1918	0.32799	-0.0512452	-0.0622333	0.267704	0	0.731143	0.0555356	-0.974801	0.422282	0.696422	2.0169	-0.181277	1.54264	0.431002	0.641715	-0.897123
10	AI848393	NM_172015	isoleucine-tRNA synthetase (Iars)	-1.1	0.1	0.1	-1	-1	-1.1	-1.3	-1.3	-0.0456131	0.0257631	0.192296	-0.0437296	0.101904	-0.275527	-0.588673	-0.025466	-0.499567	-0.192783	0.0660299	-0.112321	0.0626398	0.290327	-0.43861	-0.148653	0.127007	0.2898	0.412861	0.0413997	-0.103523	0.0492068	-0.476368	0.851228	1.13959	1.1953	0.914825	0.955606	-0.0240455	0.16793	-0.825297	-0.0118643	0	0.00332604	-0.198935	-0.0421804	0.23837	0.242008
10	C78150	NM_027350	asparaginyl-tRNA synthetase (Nars)	-1	-0.1	-0.2	-1.2	-1.2	-1	-1	-1	0.6578	0.670113	0.7672	0.434366	0.72878	0.53419	0.347579	0.197849	0.22724	0.289764	0.112935	0.500719	0.900068	1.00289	-0.254552	-0.172159	-0.496458	-0.00179354	0.220924	-0.262883	-0.23365	-0.0713652	-0.0979018	-0.0340409	0.149381	0.213987	0.603979	1.03618	-0.321894	-0.167041	-0.894287	-0.302039	0.162807	0.448782	-0.0934817	-0.584583	-0.268186	0.308978
10	AI846743	NM_011526	transgelin (Tagln)	-1.5	0.9	1.1	-1.2	-2	-1.3	-0.4	-2.5	-0.571666	-0.200299	-0.247093	-0.120681	0.13993	-0.169925	-0.403212	0.00444591	-0.463333	0.0864148	0.835076	0.179786	-0.526069	-0.938971	0.704544	-0.169925	-0.236562	-0.215729	-0.231326	-1.29546	-0.120681	-0.159941	0.758182	-0.625604	-0.351165	0.00887815	-0.195192	0.0947782	0.0567548	-0.397335	-0.345497	-0.300931	-0.61193	0.0652915	0.4962	-0.328623	0.852443	0.135883
10	AW545158	NM_025542	RIKEN cDNA 2410001C21 gene (2410001C21Rik)	-0.7	-0.4	-0.3	-1.1	-1	-0.9	-1.1	-1.3	-0.613057	-0.230161	-0.237342	-0.0834604	-0.356958	-0.333254	-0.547122	0.00135655	0.274188	0	-0.26684	-0.0563935	-0.237742	-0.96779	-0.116184	0.108465	0.409854	-0.317947	0.0228897	-0.126889	0.164335	-0.112878	0.322471	0.122871	-0.681605	-0.00919026	0.0598163	-0.0975497	-0.0856191	0.106576	0.302251	-0.965138	-0.645596	0.0431186	-0.317524	-0.456339	0.248999	0.346954
11	C81065	NM_009272	spermidine synthase (Srm)	-1.2	1.4	1.9	-0.9	0	-0.5	-0.8	-1.3	-0.0275701	-0.138694	-0.188055	-0.0154934	0.0280536	-0.100775	0.271001	-0.126768	0.363388	0.161794	0.0406672	-0.116412	-0.173286	-0.0956801	0.454603	-0.95208	0.164223	-0.160945	1.09774	0.464245	0.417076	0.734175	0	1.059	1.79042	2.0965	2.50348	2.70693	-0.121951	0.238234	0.548781	-0.26903	-0.72216	1.31616	-0.441876	-0.522918	0.911928	-0.27807
11	AI046911	NM_028274	exosome component 6 (Exosc6)	-1.1	0.5	1.6	0	-0.1	-0.2	-1.2	-1.1	-0.358959	-0.495417	-0.427276	-0.351763	-1.18519	-0.276256	0.0576107	-0.105575	0.0656946	0.371572	0.198819	0.129556	-0.270817	-0.640871	-0.0611805	-0.907418	0.56362	-0.0494916	0.524857	-0.170558	-0.315264	0.051925	0.57895	0.349008	0.724084	0.565901	0.255987	1.1641	-0.0144144	0.43077	0.691195	0.0538227	-0.437142	-0.373823	-0.149194	0	0.430979	-0.127834
11	AW539636	NM_053086	nucleolar and coiled-body phosphoprotein 1 (Nolc1)	-1.1	1.5	1.6	-0.4	0	-0.2	-0.5	-1.1	-0.418322	-0.81918	-0.852433	-0.133992	0.28432	-1.00352	-0.315002	-0.480233	-1.06986	-0.828513	-0.236286	0.312901	-0.155366	-0.541336	0.28778	-0.236286	0.488036	0.329781	0.920141	0.352811	0.59733	0.661632	0.0143414	1.92922	2.1361	2.00518	2.5056	2.90698	-0.421144	0.669168	0.220583	0.185465	-0.219817	-0.482196	-0.174282	-0.026967	0.559427	-1.67751
11	AU018480	NM_144835	RIKEN cDNA B130016L12 gene (B130016L12Rik)	-1.6	1.2	1.3	-1.4	-0.5	-0.6	-1.7	-1.5	-1.6059	-0.857084	-0.0191847	-0.57608	0.121462	-0.947745	-1.18993	-0.195866	-0.63482	0	-0.509385	-0.0161781	-0.452734	-1.47837	-1.07754	-0.996292	1.10476	0.64705	1.21719	0.132793	0.448795	0.534678	-0.0770128	1.70202	1.41967	1.92865	1.83012	1.49694	0.215694	-0.0310215	-0.13128	-0.179517	-0.182322	0.333907	-0.0302631	0.277645	-0.365649	-0.939652
11	AW539788	NM_008630	metallothionein 2 (Mt2)	-1.3	3.9	2.9	0.8	1	0.7	-2.4	-2	0.77483	1.06256	1.13425	0.794507	0.884498	0.701944	0.328719	0.163171	-0.0324654	0.71488	0	1.07571	0.192441	-1.86616	0.52047	0.293791	-2.397	0.0386274	-1.07176	-0.390642	-0.789342	-0.249479	-0.602604	-1.06139	-1.68432	-0.126657	1.66823	2.37927	0.605483	1.57954	1.00078	1.48139	1.06881	2.0581	0.942697	-1.40196	2.06884	1.39017
11	AI838504	NM_007951	enhancer of rudimentary homolog (Drosophila) (Erh)	-1.3	0	1.2	-0.1	-0.7	-0.8	-1.1	-1.4	-0.376831	-0.833166	-0.266945	0.321729	0.220172	-0.591963	-0.547543	-0.0403203	-1.06486	-0.983139	-1.09255	-0.596481	-0.307817	-0.299199	0.274438	-0.47523	-0.464375	0.865358	1.77659	1.24257	0.175062	0.416391	0.52576	1.98823	2.12137	1.99897	1.97734	2.41892	-0.384624	1.0269	0.582157	0.213796	0.75078	0.464075	0.408789	-0.386486	0.917672	0.0832062
11	AW538075	NM_007991	fibrillarin (Fbl)	-1.3	0.3	1.2	-0.4	-0.5	-0.8	-1.3	-1.9	-0.164695	-0.231159	-0.672571	-0.176159	-0.577301	-0.197831	-0.448203	-0.600662	-0.87759	-0.213043	-0.019503	-0.481624	-0.448887	-0.602182	0.282689	-0.362188	1.35289	1.17239	1.83587	1.52692	0.897407	1.00542	-0.0134221	1.5602	1.71528	1.73823	2.07817	1.70855	0.383807	1.28166	1.19496	0.923351	0	0.493919	-0.0999055	-0.316344	0.731511	-0.149797
11	AU042170	NM_009846	CD24a antigen (Cd24a)	-1	1	2.5	1	1.2	1.4	-0.7	-2	-4.77289	-0.74613	-0.532007	-2.39	-1.64713	-4.68065	-4.2145	-3.70871	-4.43755	-4.00285	-2.35829	-4.07836	1.6473	2.5184	-0.120091	1.00206	-0.321609	1.74587	2.40573	1.39397	0.678762	-2.3798	-0.938001	0.972613	1.21797	0.887738	-0.397316	-1.07432	-1.04037	0.284542	0.0613882	1.43305	0.674296	1.52361	1.80511	1.04468	0.242387	2.5753
11	AU019272	NM_010849	myelocytomatosis oncogene (Myc)	-1.3	1.8	1.8	-0.6	0.9	-0.2	-1.1	-1.6	-1.07932	-1.19117	-1.08594	-1.27036	-0.678885	-0.926593	-1.16641	-1.11543	-0.506516	-1.41952	-1.65704	-2.33039	-1.04346	-0.485802	-1.07602	-0.834004	0.776175	0.881864	0.886097	1.22894	0.295884	0.873872	0.0937537	0.643044	0.701665	0.723971	1.89293	1.83814	0.261367	1.45855	0.499685	0.969846	-0.787417	0.681544	-0.084283	-0.341829	0.50564	0.0975553
11	AW545318	NM_011045		-1.6	0	1	0.9	-0.2	-1.1	-1	-2	-1.27357	-0.837997	-0.75603	-1.18952	-1.03107	-0.816772	-0.94092	-0.646912	-1.40071	-0.935985	-0.748335	-0.523811	-0.430179	-0.510142	-0.156551	-0.23787	0.69383	0.52093	1.0365	0.814174	0.437518	0.414643	0.441927	2.34819	2.53909	2.48363	1.99626	2.46234	-0.361336	1.01664	1.05265	-0.122966	-0.0340403	-0.235521	0.0101811	-0.00174545	0.148801	-0.52668
11	AI836083	NM_019553	DEAD (Asp-Glu-Ala-Asp) box polypeptide 21 (Ddx21)	-1.1	1.4	1.9	-0.1	0	-0.5	-0.6	-1.1	-0.400873	-0.30321	-0.373713	-0.204391	-0.80234	-0.330326	-0.271735	-0.377624	-0.528637	-0.378277	-0.198614	-0.408632	-0.203813	-0.127191	-0.207482	0.0587396	0.759958	0.821993	1.3331	0.668727	0.63688	0.882561	0.506445	1.05786	1.91085	2.0096	2.12838	2.22883	0.161733	1.0071	-0.121715	0.109914	-0.142452	0.310394	-0.058789	0.536428	0.514908	-0.279641
11	AW536531	NM_025866	cell division cycle associated 7 (Cdca7)	-1.5	0.4	1.5	-0.5	-0.8	-1.2	-1.2	-1.9	-0.440431	-0.292749	-0.487017	-0.927656	-0.799922	-0.444481	-1.65938	-0.313178	-0.642739	-0.609008	0.136118	-0.547692	0	-0.143344	-0.15436	0.261599	-0.169925	0.281899	1.10966	0.876635	-0.39443	-1.28304	-0.00997029	1.72168	1.962	1.6162	1.6337	1.69993	-0.00331578	0.507169	0.471783	0.949273	-0.982225	-0.316886	-0.0667673	-0.454885	-0.232752	0.0414605
11	AW536531	NM_025866	cell division cycle associated 7 (Cdca7)	-1.5	0.4	1.5	-0.5	-0.8	-1.2	-1.2	-1.9	-0.386174	-1.38497	-2.57487	-1.03447	-0.754255	-0.45518	-0.982612	-0.557152	-0.988081	-0.806435	-0.0448833	-0.363491	-0.662505	-0.437616	-1.58312	0.184682	0.96694	0.488186	1.05243	1.38056	0.0901141	-0.681575	0.294603	2.69753	3.081	2.07686	1.88755	2.43827	0.606589	1.49473	0.922458	1.62222	-0.639375	-0.722006	-0.0036874	-0.20122	-0.221472	-1.38257
11	AU040983	NM_153419	glutamate-rich WD repeat containing 1 (Grwd1)	-1	1.2	1.3	-0.5	-0.3	-0.4	-0.8	-1.1	-0.16088	-0.128301	-0.359372	0.0544929	-0.0584066	-0.0310216	0.151321	0.0284593	-0.0899464	0.0983823	0.0356061	0.200903	-0.171265	-0.270311	-0.0325156	-0.100354	-0.0762715	-0.290129	0.409852	0.0217569	-0.058914	0.0584747	-0.1323	1.05508	1.42026	1.28447	1.68471	2.04278	-0.0599293	-0.0132134	-0.149218	0.204501	0.0363188	-0.0827058	0.229023	0.0901683	-0.167431	-0.262109
11	AW539636	NM_053086	nucleolar and coiled-body phosphoprotein 1 (Nolc1)	-1.1	1.5	1.6	-0.4	0	-0.2	-0.5	-1.1	0.413107	-0.108347	0.27197	0.378442	0.928481	0.0764491	0.307241	0.312366	-0.0555129	0.129477	0.332148	0.516342	-0.0496296	-0.00659545	0.0532371	-0.168536	-0.0171194	0.097386	0.220901	0.162493	-0.224436	0.225177	-0.777543	0.650033	0.88048	0.928362	1.09845	1.38549	-0.244457	-0.161413	-0.959724	-0.185467	0.480036	0.143925	-0.0519801	-0.402236	-0.675805	-0.435605
11	AI848165	NM_023731	DNA segment, Chr 19, ERATO Doi 678, expressed (D19Ertd678e)	-1	1.3	1.1	-1.1	-0.4	-0.5	-0.8	-1.2	-0.0801552	0.00846158	-0.186596	-0.507016	-0.457378	-0.393279	-0.052939	-0.20482	-0.116494	-0.193858	-0.0365259	-0.0246072	0.0919487	-0.639553	0.357138	0.170868	0.135573	0.00793418	0.409591	0.071904	-0.274965	-0.0213737	-0.0403389	-0.255206	-0.325247	0.300124	0.127827	-0.0801552	0.306142	-0.0734424	0.188196	0.071904	-0.133267	-0.0496414	-0.652835	0.315975	-0.0414302	0.708577
11	AW537799	NM_018868	nucleolar protein 5 (Nol5)	-1.3	1.1	1.2	-0.6	-0.6	-0.9	-1.2	-1.7	0.245442	0.0671826	-0.1046	-0.0396957	0.384984	0.164896	0.135037	0.0570854	0.391887	-0.541207	0.0219198	0.334523	0.301504	-0.208654	-0.589487	-0.509419	0.124024	0.0614215	0	-0.110008	-0.308935	0.233536	-0.0186939	0.475135	0.628474	0.382676	0.668503	0.327339	0.448162	0.205078	-0.217381	-0.544864	0.351934	-0.0309505	-0.123069	-0.367959	-0.736464	0.136408
12	AI844820	NM_021446	RIKEN cDNA 0610007P14 gene (0610007P14Rik)	-1.4	-1.5	-1.1	-1.2	-1.3	-1	-1.1	-1.1	-0.120597	-0.0069731	0.233101	0.170881	0.201132	0	0.224666	0.297075	-0.103778	0.0384741	-0.332447	0.533848	-0.168347	-0.404762	-0.388615	-0.272843	-0.579208	-0.223491	0.208756	0.293644	-0.670367	-0.185107	0.232633	0.167951	0.178341	0.0795914	0.193789	0.239007	-0.26051	0.132987	0.434267	-0.308445	0.293495	-0.928051	-0.0695658	-0.0632403	-0.12219	-0.299631
12	AU043705	NM_025626	RIKEN cDNA 3110001A13 gene (3110001A13Rik)	-0.7	-1.2	-0.5	-1.2	-1.3	-1.1	-0.6	-0.7	-1.06174	-0.819889	-1.04884	-0.783668	-1.16506	-1.14509	-1.1409	-1.14891	-1.21903	-1.25398	-1.09727	0.932759	-0.30302	-0.0890857	-1.00009	0.149967	1.14346	1.47466	0.0383698	-0.0308488	0.599005	-0.857668	0.045572	-0.511755	-0.422154	-0.409616	-0.849722	-0.234166	-0.0225928	0.127175	0.0402156	0	0.53386	0.64417	0.162038	0.187852	0.502739	0.802284
12	AU019834	NM_009831	cyclin G1 (Ccng1)	-1	-1	-0.6	-1.2	-1	-1	-1.1	-1	-0.839318	0.170777	-0.422804	-0.638125	-0.864653	-0.22925	-0.646963	-0.576847	-0.913141	-0.321456	-0.818575	-0.878899	0.263997	0.48109	0.623333	0.538577	-0.0646505	0.569825	-0.207023	0.404561	0.907197	0.697797	1.09489	-1.62989	-1.02751	-1.40927	-1.30504	-0.198741	0.969303	-0.906714	0.971771	1.54982	0.101555	1.45073	0.527736	-0.0457771	-0.225522	0.780671
12	AI840965	NM_183315	cortexin (Ctxn)	-0.5	-1.5	-1.7	-1.7	-2	-1.1	-1.5	-2.4	3.64516	-0.743986	-0.664133	4.61595	6.32926	6.26001	6.8352	6.68251	6.87852	6.48791	6.35045	0.51644	-0.588468	3.2953	2.50415	-0.812031	-0.887759	-1.16818	3.99503	3.60102	-0.288469	-1.11159	2.83346	4.216	4.11655	2.37914	0.173552	1.78923	1.87001	-1.11664	-0.265838	-1.13191	4.73434	-1.10154	4.08168	-0.853611	3.77515	-0.451284
12	AI848759	NM_010191	farnesyl diphosphate farnesyl transferase 1 (Fdft1)	-1.2	-1.2	-1	-1.3	-1.4	-0.9	-0.4	-0.3	0.389849	0.495673	0.604881	0.46474	0.432784	0.294874	0.463863	0	-0.132574	0.0340966	-0.364804	-0.39237	1.14633	1.7162	0.0262642	-0.00745918	-0.880729	0.157878	-0.184894	0.209622	0.00148722	-0.448626	-0.129112	0.177993	0.126445	-0.499651	-0.724281	-0.284565	-0.0622378	0.653344	0.870125	0.508217	0.579776	-0.126977	0.279632	-0.659683	-0.112025	0.58307
12	AW556772	NM_029364	glucosamine (N-acetyl)-6-sulfatase (Gns)	-0.5	-1	-1.5	-1.9	-1.5	-1.4	-1	-1	-0.19396	-0.457539	-0.193459	0.215355	0.346201	-0.442403	-0.174259	-0.138123	-0.891789	-0.523229	-0.0459875	-0.429361	-0.143853	-0.167282	0.734886	0.836158	0.973049	0.914803	0.770699	0.718467	1.06712	0.806756	0.876477	-1.64159	-1.19755	0.049233	-0.167986	-0.101325	0.515124	0	0.102567	-0.754179	0.206701	0.793417	0.386364	0.791067	0.834158	0.0646991
12	AW545371	NM_153548	RIKEN cDNA E430025E21 gene (E430025E21Rik)	-0.7	-1.1	-1	-1.2	-1	-0.7	-1	-1.1	-0.572215	0.231419	-0.458798	0.0441943	-0.516748	-0.144136	-0.284388	0.0970657	-1.36569	-0.743318	-0.587373	-0.36373	0.438863	0.159917	0.210097	0.00303939	0.0382806	0.342571	0.0454233	0.213381	0.105339	-0.15313	-0.172145	-0.201583	-0.114463	0.346764	0.566419	0.44465	-0.657629	0.0133759	-1.03542	-0.647664	-0.0967312	0.0605763	-0.129362	0.21185	0.550754	0.270831
12	AI841354	NM_133900	phosphoserine phosphatase (Psph)	-1.5	-0.3	-0.6	-1.5	-1.7	-1.4	-1	-1.1	-0.0509009	-0.334934	-0.0803226	-0.35183	-0.627305	0.0839247	0.0379679	0.215655	-0.20987	0	0.00885092	0.621296	-0.0604359	0.218964	-0.0453933	0.136831	0.151026	-0.220519	-0.242408	0.126024	0.345702	0.100029	-0.838088	-0.0259791	0.463703	1.52309	0.885164	1.36226	0.581704	1.71856	2.00347	0.0217348	0.376575	-0.277489	-0.16505	-0.239959	-0.558135	-0.392428
12	AI838958	NM_029508	RIKEN cDNA 0610009F02 gene (0610009F02Rik)	-0.6	-1.2	-1.2	-1.4	-2.1	-1	-0.5	-0.4	0.261711	0.417587	0.267376	0.51446	-1.46113	0.207736	-0.179741	-0.175892	0.0490608	-0.105869	-0.151751	-0.360142	-0.428712	-0.361598	-0.0708998	0.195902	0.42098	-0.775665	-0.304454	-0.526613	-0.280837	0.219473	0.187959	-0.442518	-0.809057	-0.0661424	-0.294683	-0.360142	-0.0949253	-0.0034066	-0.135463	0.338169	0.0202724	0.431951	-0.204358	0.266433	0.22142	0.320112
12	AW557889	NM_012055		-1.8	-0.4	-0.8	-1.6	-1.7	-1.7	-1.1	-1.3	0.38003	0.0184342	0.179551	0.412416	0.407903	0.534373	0.652731	0.613337	0.205582	0.273644	-0.255967	0.332937	0.882118	1.11175	0.096125	-0.652408	-1.69088	-0.532355	-0.548288	-0.445178	0.0709185	-0.328219	-1.10042	-0.121487	0.27952	0.318774	0.790313	1.24758	-0.927255	0.0664961	-0.846526	-0.545134	0	0.230401	0.747467	-0.868842	-1.16655	1.60469
12	AW557061	NM_134072	RIKEN cDNA 9030611N15 gene (9030611N15Rik)	-0.6	-1.6	-1.2	-1.3	-1.4	-0.8	-0.8	-0.8	0.415037	0.856113	-0.643458	-0.599366	0.199001	-0.00638362	-0.584963	-0.725335	-0.561272	-0.284208	-1.47464	-0.94685	0.168155	-0.67362	2.96698	-2.33151	-0.335527	0.934856	4.52453	4.66636	0.914725	-2.67362	0.229201	1.39701	-0.565979	-1.10227	-0.29589	1.05468	0.913035	0.890878	0.156772	-0.109122	-0.291986	-1.57544	-0.940724	2.48554	-2.26878	3.9864
12	AW536643	NM_008160	glutathione peroxidase 1 (Gpx1)	-1.3	-0.8	-0.7	-1.3	-1.1	-1	-1.2	-1.2	-1.45133	-1.41966	-1.23727	-1.20786	-1.16849	-1.46833	-1.32205	-1.69801	-1.2089	-1.88597	-1.11803	-1.54313	-0.59506	-0.569012	-1.34417	-1.27899	0.375862	0.583152	1.21439	0.675279	0.863701	0.444853	0.102959	-0.286632	-0.132817	0.0834071	0.117966	1.08752	-0.119793	0.519103	0.457077	-0.0664339	-0.796223	0.152741	0.0120447	0.236739	1.07212	0.295079
12	C85477	NM_008176	chemokine (C-X-C motif) ligand 1 (Cxcl1)	-0.8	-1.6	-1.7	-1.3	-1.5	-2	-2	-2.4	-0.14903	0.0782039	-0.0972336	-0.250732	-0.291634	-0.328915	-0.0506261	-0.0717293	0.255818	-0.0137322	0.157296	-0.216664	-0.0890696	-0.382782	-0.0861651	-0.258559	0.0859506	-0.11311	0.147458	0.331192	0.137553	0.151402	-0.326857	0.049438	-0.0540273	0.125576	-0.00218839	0.0302939	0.237851	-0.0751807	-0.291634	-0.0984037	-0.133355	0.264036	0.409835	-0.170403	0.605409	-0.135155
12	AW536864	NM_008654	myeloid differentiation primary response gene 116 (Myd116)	-0.3	-0.8	-0.7	-1.8	-1.2	-1.2	-1.1	-0.3	-0.723121	-2.80978	-0.197854	-0.637592	-0.216903	-0.585691	0.0192812	-1.56472	-2.5777	-0.587148	0.0589519	0.370314	0.364294	0.651503	0.0514792	-0.533483	0.629714	0.557034	-0.0323884	0.657361	-0.0215113	0.932447	-1.19452	-0.880385	-1.27326	-0.42136	-0.171928	0.378922	0.456296	1.27548	0.819298	0.935495	1.93866	-0.220857	1.00363	1.3735	0.713483	-2.09062
12	AI852097	NM_008698	4-nitrophenylphosphatase domain and non-neuronal SNAP25-like protein homolog 1 (C elegans) (Nipsnap1)	-1.3	-1.3	-1.2	-1.3	-1	-1.2	-0.6	-0.7	0.490386	0.280873	0.160571	0.512889	0.956612	0.288058	0.349573	0.420859	0.315902	0.326319	0.275137	-0.197332	0.506744	0.826396	0.0891776	-0.126306	-0.116787	-0.0296959	-0.0518526	0.30323	-0.506901	0.399416	0.00961577	0.423873	0.242509	0.679894	0.414476	0.317524	-0.224076	-0.394689	-0.528746	-0.633447	-0.169056	-0.54666	0.185842	-0.683377	-1.12802	0
12	AI848735	NM_008715	DEAD/H (Asp-Glu-Ala-Asp/His) box polypeptide 26 (Ddx26)	-0.3	-0.2	-1	-1.6	-1.2	-0.7	-1.4	-1.4	-0.419942	-0.391579	-0.264728	0.0559131	-0.110962	0.0989713	-0.0235937	0.0700929	-0.406845	-0.0748525	-0.0748525	-0.324576	-0.221563	-0.573	0.227646	-0.0222025	0.162854	0.0770719	0.252937	0.130698	-0.14786	0.114347	-0.148274	0	0.215583	0.451147	0.267488	0.40084	-0.388479	0.179327	-0.423944	-0.628495	0.212794	0.973176	-0.144691	0.0111597	0.218368	-0.207552
12	AI851337	NM_008776	platelet-activating factor acetylhydrolase, isoform 1b, alpha1 subunit (Pafah1b3)	-0.9	-1.1	-0.5	-1.3	-1.1	-1	-1.3	-1.5	0.33288	-1.08347	-0.425589	0.23406	1.0697	-2.21222	-2.11143	-1.0523	-1.63913	-2.07111	-0.500737	-0.704444	-0.377386	0.318861	0.811854	-0.295476	0	0.038237	0.815186	0.568954	-1.42317	-0.383838	0.0147924	1.23789	1.15533	0.445355	-0.329042	0.425699	-0.316644	0.44833	0.660164	-0.354163	1.41222	0.191293	0.461805	-1.68331	0.0196897	0.407131
12	AI838514	NM_008985	protein tyrosine phosphatase, receptor type, N (Ptprn)	-2	-0.9	-0.6	-1.4	-1.8	-1.7	-1.3	-1.7	2.09231	1.54957	1.63421	2.17172	3.08813	2.15323	2.58152	2.65997	2.58909	2.13321	2.34717	1.45508	1.48922	2.01819	2.77336	0.491561	-0.114382	-0.469853	-0.548086	-1.05048	-0.699021	0.811788	0.222734	0.484103	0.515171	-0.00448925	0.101526	-0.498695	-0.3984	-0.548086	-1.19077	-0.39486	0.0426908	-0.165412	0.0484812	0	-0.195209	0.591323
12	AI835595	NM_009263	secreted phosphoprotein 1 (Spp1)	-1.6	-1.5	-1.5	-1.8	-1.9	-1.7	-1.5	-1.4	2.3736	2.58414	2.70594	0.298179	-1.64432	-0.152548	-0.301222	-0.603855	-0.149007	-0.363938	1.75481	1.3422	2.58529	2.52616	2.18376	1.42576	-1.71183	0.96762	1.51912	1.29538	-1.0545	0.133707	-0.865623	-1.3152	-1.50479	-1.56595	-1.87865	-0.923083	0.105249	2.34862	0.322713	-1.10956	2.91449	-0.429504	2.15854	2.23021	-0.525833	3.17941
12	AI839156	NM_009369	transforming growth factor, beta induced (Tgfbi)	-0.1	-0.3	-1.6	-1.6	-1	-1	-0.8	-0.5	-0.940265	-0.31527	-0.221185	-1.09706	-1.20581	-1.16124	-1.46461	-1.61515	-1.25517	-0.998763	-1.08089	-1.3812	0.875064	1.016	-0.384197	2.30257	2.47406	2.08229	1.41287	2.14901	1.92275	1.50886	1.70461	0.0912742	-0.354737	-0.874941	-1.00976	-0.218714	3.63933	3.405	2.92147	1.69928	-0.373165	0.0648142	0.787547	0.829732	4.09674	1.01574
12	AI848244	NM_009750	nerve growth factor receptor (TNFRSF16) associated protein 1 (Ngfrap1)	-1	-1.4	-1.4	-1.4	-1.8	-1.6	-1.9	-2.4	1.75529	1.18387	1.29284	1.9231	2.47555	1.42631	1.52202	1.63336	1.22791	1.36643	1.85641	1.28707	1.00132	1.51195	2.25367	0.195243	-0.526175	-0.0847283	0.394594	1.31393	-0.576881	0.670288	-0.223497	2.29458	2.52976	2.6824	2.41408	2.99444	-0.816305	-0.645191	-0.245222	-0.868986	0.892029	0.313268	0.493497	-0.176769	0.451148	-0.232624
12	AI851537	NM_010129		-1.2	-1.2	-0.7	-1.1	-1.5	-1.1	-1.6	-2.1	-0.624628	-1.16222	-0.642993	-0.886244	-1.88584	-0.772544	-0.996497	-1.28023	-2.61017	-0.732297	-1.02164	-1.44054	0.284176	-0.345295	-1.29683	-0.222064	1.26223	0.849263	1.23418	1.22558	0.790156	2.35088	0.954126	0.214669	-1.17404	-0.668547	0	0.029291	0.658042	0.633809	0.906744	-0.148792	0.193932	-0.00791242	0.611602	0.792942	2.00399	-1.10264
12	AI848759	NM_010191	farnesyl diphosphate farnesyl transferase 1 (Fdft1)	-1.2	-1.2	-1	-1.3	-1.4	-0.9	-0.4	-0.3	0.341854	0.432483	0.465088	0.822321	0.423358	0.257397	0.680396	-0.272619	0.047547	0.23866	-0.388115	-0.306379	1.60174	2.46178	0.606099	0.0217037	-0.860249	0.269701	0.185337	0.34367	-0.229475	-0.306616	0.00421393	-0.0265219	-0.271924	-0.731095	-1.05733	-0.220507	0	1.05938	1.21943	0.261083	0.726918	-0.0386867	-0.38661	-0.557601	0.0860065	0.326333
12	AI839950	NM_010211		-2	-1.4	-0.9	-1.4	-1.9	-1.4	-1.3	-1.2	0.0360651	1.08935	0.711298	0.748125	0.931954	-0.369796	-0.262585	0.414897	-0.402395	-0.483181	0.499397	0.0416436	0.316592	0.824414	-0.888461	0.202723	-2.03193	1.85191	0.616307	0.655928	-0.346749	-0.456338	2.6069	-0.280489	0.284062	0.585973	-0.362843	-0.318939	2.02209	-0.0179212	1.78863	2.74249	-1.13304	1.46448	0	2.18641	2.68598	2.09446
12	AI836826	NM_010329	glycoprotein 38 (Gp38)	-0.2	-0.6	-1.4	-1.8	-1.5	-1.1	-1.4	-1	0.034207	-0.18861	-0.097782	-0.0890456	-0.0423019	-0.215152	-0.277399	-0.384106	-0.768068	-0.00447348	-0.0807554	-0.241753	0.780304	0.782469	0.0225281	1.44433	0.107208	1.60407	0.231298	1.6924	-0.172579	-0.104569	1.4678	1.71173	1.1573	2.76741	2.42033	3.07334	0.655423	-0.470173	0.459567	0.154458	0.66883	0.417269	0.624129	2.34826	3.41196	-0.260357
12	AI843699	NM_010492	islet cell autoantigen 1 (Ica1)	-1.4	-1.3	-1.2	-1.7	-1.5	-1.3	-1.3	-1.5	0.16758	0.111835	0.302181	0	0.456357	0.39556	0.363775	0.444672	0.211913	0.14979	0.343588	0.214915	0.233667	0.0528622	1.23323	-0.656734	-0.203006	-0.467361	-0.0164717	-0.23349	-0.428544	0.199665	-0.171538	-0.042802	-0.283944	-0.392356	-0.306047	-0.279962	-0.368373	-0.834426	-0.986348	-1.86617	0.22756	0.93948	0.326711	0.22581	-1.82207	0.75685
12	AI844087	NM_011020	osmotic stress protein (Osp94)	-1.2	-1.4	-1	-1	-1.4	-0.9	-0.9	-0.7	3.52178	1.88812	3.54621	2.89574	3.35609	2.16748	3.00627	1.75291	0.521784	1.46713	1.6861	2.34747	2.77282	3.75756	2.52997	2.08395	-1.15585	2.11039	-0.86507	-0.471663	-0.618349	0.332575	-0.888154	0.0463929	-0.378826	-0.476028	-0.318788	-1.21299	-0.314873	0.182789	0.977829	-0.303192	3.33101	-0.657475	1.74543	0.322557	-0.707924	-0.831123
12	C78427	NM_012030	solute carrier family 9 (sodium/hydrogen exchanger), isoform 3 regulator 1 (Slc9a3r1)	-1.1	-2.3	-1.6	-1.5	-1.4	-0.8	-1.3	-1.9	0.665616	0	0.299733	-0.223836	0.302583	-0.0685843	-0.39684	-0.129985	-1.32187	0.041175	0.00400818	0.491078	-0.0851208	-0.902523	-3.1453	-0.693152	0.316952	0.966501	-0.260027	-0.1814	-0.236784	-1.07148	0.193397	-1.2497	0.389316	2.24212	2.20482	2.34769	-0.665235	-0.0391591	0.539863	0.634363	1.47013	-0.0590139	0.420765	-0.0853869	-0.78591	1.14516
12	AW537126	NM_016660	high mobility group AT-hook 1 (Hmga1)	-1.6	-1.3	-0.9	-1.4	-1.2	-1.9	-1.9	-2.4	0.859618	-0.21146	0.632958	0.0518422	1.0373	-0.601518	-0.338835	-0.37747	-0.395446	-0.35349	0.106409	0.317755	-0.5164	-0.496862	-0.846497	0	0.987654	0.107312	-0.692647	-0.882153	-0.451138	-0.900446	0.578	3.53114	3.86434	3.50808	3.21502	2.76441	0.304881	0.724325	1.64256	0.500391	-0.193717	-0.913731	-0.0498871	-0.275927	-0.685928	-0.735947
12	AU023423	NM_018764	protocadherin 7 (Pcdh7)	0.1	-0.8	-0.4	-1	-1.3	-1	-0.8	-1.2	-1.61639	-0.56427	-0.350109	-0.252616	-1.22428	-0.296195	-0.460492	-1.05032	-0.690845	-0.0263806	-0.487973	-0.441178	-1.2046	-0.24506	-1.30228	0.474383	0.76869	0.899808	1.0534	0.905854	0.616641	-0.266996	0.956246	0.25808	0.331785	0.74148	-1.20623	0.83554	2.18072	1.91974	1.71375	1.42525	1.35986	0	1.25038	0.432593	2.28355	-0.490948
12	AI835088	NM_022331	homocysteine-inducible, endoplasmic reticulum stress-inducible, ubiquitin-like domain member 1 (Herpud1)	-0.7	-1.5	-0.8	-1.7	-1.3	-1.1	-0.8	-0.6	-0.965223	-1.22625	-0.756487	-0.319153	-0.609916	-0.927776	-0.820279	-1.12963	-1.28903	-1.31428	-1.22712	-0.680993	-0.893236	-0.911803	0.669495	-0.446184	0.194824	0.532986	0.544482	0.306663	0.029556	0.465935	0.542949	-3.39901	-1.87878	-1.49618	-2.03971	-2.57131	0.029556	0.312173	0.442052	0	1.35852	2.58351	2.11587	0.916983	-0.243782	0.614883
12	AW537736	NM_026319	coiled-coil domain containing 2 (Ccdc2)	-0.6	-1.7	-0.8	-1.1	-1	-0.7	-0.7	-1.3	0.287408	0.13375	0.232096	0.739375	0.5448	0.0813647	-0.0575764	0.155877	0.263733	0.146593	-0.0200597	0.254241	0.430939	0.214432	0.814825	0.19059	-0.615961	0.115639	0.167904	0.475356	-0.393071	0.478997	0.0689241	0.971232	0.727815	0.435339	-0.0309091	0.105929	-0.282882	0.11467	-0.378232	-0.327136	1.66913	-0.353016	0.813533	-0.208711	-0.105464	-0.385975
12	AI838299	NM_033444	chloride intracellular channel 1 (Clic1)	-0.8	-1.3	-0.9	-0.7	-1.1	-0.7	-1.1	-1.6	-2.51214	-2.22745	-1.84824	-2.36146	-2.73086	-2.67917	-2.34303	-3.03134	-2.61973	-2.28754	-1.43779	-1.0164	-0.0314697	0.182353	-0.149749	-0.359471	0.927982	1.3274	1.42965	0.545787	0.605588	0.119374	0.455471	-0.166433	-0.16477	-0.0474325	-0.148106	0.325674	0.509259	1.06419	1.07622	0.811446	0.110506	0.40657	0.785096	0.673755	1.38143	1.17009
12	AW538026	NM_080559	SH3 domain binding glutamic acid-rich protein-like 3 (Sh3bgrl3)	-0.9	-1	-0.4	-1.2	-1.3	-0.8	-1	-1.4	-0.208859	-0.836391	-0.485278	-0.507421	0.180744	0.13666	0.752046	0.172583	0.308922	0.362309	-0.231281	-0.546633	1.31375	2.22399	-0.108353	-0.781	1.84025	1.38767	0.744542	0	0.817614	-0.374701	0.541617	-0.467504	-0.110701	-0.172893	0.0238073	0.308644	0.276747	0.536807	0.406159	-0.0980755	-0.431825	-0.296769	-0.0902477	0.387185	0.750514	0.450938
12	AU019576	NM_130450	ELOVL family member 6, elongation of long chain fatty acids (yeast) (Elovl6)	-1.4	-1.7	-0.9	-1.9	-1.2	-1.5	-1.5	-0.6	0.665241	0.0975416	0.723725	0.370078	0.743243	0.0936786	-0.392442	0.210715	-0.0536487	-0.0571985	0.757626	0.548544	0.950482	1.00412	0.234864	0.72131	-0.302278	1.32619	0.0817582	0.864601	1.69711	1.2668	0.712824	0.745113	0.91665	-0.465833	-0.439922	-0.217585	2.32048	3.57053	2.84239	-0.19411	0.0814892	-1.49462	-0.543573	-1.37277	-0.731189	-0.0418788
12	AI854515	NM_007657	CD9 antigen (Cd9)	-1.1	-1	-0.7	-1.1	-1.1	-0.8	-1.3	-1.7	-0.774499	-0.27777	0.861152	-0.540265	-0.52852	-1.0213	-1.22999	-2.60821	-1.76366	-1.07122	-0.988754	-1.21552	3.14264	3.23212	-0.265294	0.337585	-1.09073	3.13417	1.6609	1.45406	1.32755	0	2.45072	-3.59469	-3.78542	-3.20632	0.0782954	1.10441	2.34921	3.57964	3.44471	2.8268	2.60758	1.43648	2.04839	2.96165	1.79694	0.561612
12	AI852196	NM_023320	RIKEN cDNA 2810052M02 gene (2810052M02Rik)	-0.8	-0.6	-0.4	-1	-1.2	-1	-1.2	-1.4	-0.08869	-0.136365	-0.0515523	-0.445236	-0.734303	0.267107	0.586416	-0.0540657	-0.0323444	0.0249824	0.823807	0.861236	-0.0946287	-0.199237	0.0420279	-0.476248	1.26519	0.257207	0.583831	0.325896	0.521896	0.0853804	1.10015	1.01842	0.986244	0.3946	-0.049294	0.216704	-0.17141	-0.641798	-0.120737	-0.407144	-0.430139	-0.122582	0.103085	0.678163	1.17116	0
12	AI851131	NM_134086	solute carrier family 38, member 1 (Slc38a1)	-1.2	-0.7	-0.6	-1.3	-1	-1	-1.3	-1.1	-0.347239	0.152254	0	0.147731	-0.545366	-0.741153	-1.17306	-0.877399	-0.112136	0.510301	0.501467	0.574049	0.00750754	0.423169	0.129498	-0.210316	0.757394	0.0273387	-0.667572	-0.0381351	-0.101329	-0.538062	-1.30323	0.730427	-0.0720211	0.0199339	-0.112136	0.662305	0.287909	-0.523562	-2.373	-2.28478	-4.99749	0.857721	-1.47393	-0.494993	0.0124909	0.0946767
12	AI847028	NM_026929	RIKEN cDNA 1810008K03 gene (1810008K03Rik)	-0.7	-1.4	-1.2	-1.5	-1.3	-1.3	-0.9	-0.4	0.282998	0.252794	0.0853374	-0.354073	-0.107801	-0.0459894	0.300312	0.157956	0.355138	0.218575	-0.0240081	0.0784156	-0.110623	0.312373	0.593484	0.458718	-0.386198	-0.0560185	-0.578697	-0.417307	-0.0873647	0.0707132	-0.229825	-0.0155201	-0.0845876	0.172191	-0.0202884	-0.755574	0.44725	0.569002	1.85515	0.825112	0	-0.334806	-0.00419236	0.0243871	-0.558134	0.0392313
12	AI848732	NM_013742	cysteinyl-tRNA synthetase (Cars)	-1.1	-1.1	-0.9	-1.3	-1.5	-1.3	-1.1	-1.4	-0.189626	-0.263881	-0.199309	0.241008	-0.39126	-0.233719	-0.436348	-0.524885	-0.100745	0.0251639	-0.336812	-0.0213105	-0.482891	0.783589	-0.069332	-0.336812	0.178829	-0.777003	0.387272	0.117754	-0.336812	-0.0916998	0.511185	0.0941667	0	0.422422	0.496265	0.393727	-0.11442	-0.105289	0.00422459	-0.294687	-0.199309	0.517109	0.687034	-0.204175	0.537657	0.351244
12	AI847813	NM_175514	RIKEN cDNA D430039N05 gene (D430039N05Rik)	-0.2	-1.2	-0.9	-1.5	-1.7	-1.3	-1	-0.2	2.67657	2.1378	2.42997	2.69447	2.85528	3.13466	3.29216	3.55884	3.0868	2.79746	4.36757	2.52133	2.11927	2.14406	2.06569	2.16924	-0.312332	-0.261364	0.143074	0.0461215	-0.125564	-0.122397	-0.465439	0.506193	0.459399	-0.6049	0	0.172708	-0.356304	0.248367	-0.164938	-0.464436	1.60266	-1.47753	0.955731	-0.600486	0.299152	0.12653
12	AI839652	NM_009338	acetyl-Coenzyme A acetyltransferase 2 (Acat2)	-1.8	-1.5	-0.8	-1.1	-1.2	-0.9	-0.4	-0.5	0.404459	0.448375	0.294879	0.338585	0.648724	-0.0492193	-0.00845619	0	0.247185	-0.213348	-0.529232	-0.721348	1.26285	2.23793	-0.449977	0.29009	-0.381282	0.762221	0.0909197	0.267122	1.31763	0.380864	-0.297348	1.66696	1.59646	0.774274	0.542114	1.15743	0.165866	1.26788	0.903649	-0.788779	-0.500684	-0.614217	-0.483412	-0.0717739	0.320938	-0.145683
12	AI841738	NM_172690	expressed sequence N28178 (N28178)	-0.8	-1.8	-1.4	-1.2	-1.6	-1	-1.6	-1.9	2.19468	2.01935	2.13486	1.89036	1.4105	2.84946	2.8151	2.35242	2.578	2.2563	1.9868	0.985427	3.10632	4.25544	-0.395833	0.532047	-0.48434	-0.0916602	-0.665081	0	0.638336	-0.806902	-0.337417	-0.181297	0.539549	0.246018	0.647621	-0.525489	1.51439	-0.639445	-1.033	-0.351222	-1.34661	-0.25292	-0.86844	-0.589501	0.239892	0.271768
12	AI846382	NM_024207	RIKEN cDNA 1110021N07 gene (1110021N07Rik)	-1.7	-0.3	-0.8	-1.6	-1.7	-1.7	-1.2	-1.2	0.168516	0.642852	0.365499	0.212715	0.467054	0.164829	0.121018	0.314199	-0.313417	-0.064001	0.035769	0.345889	0.0960651	0.203533	-0.255758	0.27924	-0.0718646	-0.109046	-0.174102	0.352996	0.407841	0.208691	-0.10598	-0.545161	-0.133241	-0.10598	0.0410587	-0.169149	0.0625211	-0.152089	-0.433347	-0.49326	-0.275662	0.512917	-0.56034	-0.197939	-0.291722	-0.707604
12	AI838958	NM_029508	RIKEN cDNA 0610009F02 gene (0610009F02Rik)	-0.6	-1.2	-1.2	-1.4	-2.1	-1	-0.5	-0.4	0.374012	0.161771	0.48418	0.458027	0.429898	-0.118165	-0.544908	-0.276659	-0.0463885	-0.622367	0	0.522073	0.206093	-1.16707	-1.16406	-0.479799	-1.86244	1.09483	-0.350917	-0.0128121	0.109215	-0.376834	-0.312893	-0.839429	-2.10367	-0.258878	0.36048	0.523474	-1.08931	0.0809322	-0.51582	0.751926	0.960183	-0.49675	-2.52642	-0.980662	-2.72072	-0.0339633
12	AI851131	NM_134086	solute carrier family 38, member 1 (Slc38a1)	-1.2	-0.7	-0.6	-1.3	-1	-1	-1.3	-1.1	1.23257	0.32767	1.0212	0.15209	0.736268	0.518056	-0.169054	-0.215869	0.432152	0.701847	1.90683	1.12036	-0.453017	-0.701094	-1.18086	0.585253	1.32802	0	-1.33506	0.301738	0.0463212	-0.492943	-1.04156	1.12237	1.16847	0.810713	0.107475	0.700239	-1.16905	-0.325201	-0.250709	-0.068734	-0.496628	0.363345	0.736791	-1.17495	-0.763357	-0.380867
12	AI838277	NM_013508	ELK3, member of ETS oncogene family (Elk3), transcript variant 1	-0.5	-1.3	-0.8	-1.4	-1.4	-1	-1.1	-1.7	-0.081738	0.029331	-0.0433603	-0.129349	-0.301486	-0.0758449	-0.264729	-0.104933	0.194135	-0.0319056	-0.0774681	-0.0587093	-0.0730085	-0.277499	0.136489	-0.182292	0.420894	-0.0599122	0.285688	0.0532643	-0.0378191	0.0368529	-0.0411808	0.556201	0.492939	0.223107	0.442576	0.16354	0.159756	-0.108455	-0.652819	-0.0075236	-0.185133	-0.271913	0.0806331	0.226071	0.449497	0.321235
12	AW537736	NM_026319	coiled-coil domain containing 2 (Ccdc2)	-0.6	-1.7	-0.8	-1.1	-1	-0.7	-0.7	-1.3	0.962847	2.78624	0.117357	2.01217	-1.56071	0.60921	-1.79518	0.32681	-3.07529	0.858824	-0.359081	-2.07529	0.671946	1.96911	2.83846	1.66425	-3.29768	0.307182	2.26202	0.924712	-2.56071	1.60117	-1.63472	1.2363	-0.0246621	0.746714	0.0480943	-1.79518	-0.79518	0	0.161751	-0.182203	2.12858	0.402759	0.746714	0.139725	2.68341	-0.882643
12	AW537736	NM_026319	coiled-coil domain containing 2 (Ccdc2)	-0.6	-1.7	-0.8	-1.1	-1	-0.7	-0.7	-1.3	0.278819	0.352611	0	1.23867	-0.587915	0.304975	-0.35345	0.0691046	0.28989	-0.845135	-0.494726	-1.04276	0.45452	-0.0471091	0.790402	0.28782	-1.24961	-0.11211	0.18927	0.564025	-1.21595	0.272553	-0.0436306	0.678493	0.0795097	0.699402	0.524734	0.0100771	-0.813689	0.169925	-0.075243	0.0650826	1.4536	0.10872	0.845373	0.373577	0.807836	0.593365
12	AI853311	NM_145602	N-myc downstream regulated gene 4 (Ndrg4)	-0.7	-1.1	-0.8	-1.5	-1.1	-0.9	-1.1	-1.1	4.28465	4.02411	3.90564	4.04083	3.85322	4.29571	4.55954	4.13328	4.6535	4.14884	4.58507	3.94054	4.28632	4.74111	1.28741	2.13521	-1.10874	0.280244	0.00374614	-0.468531	-0.760235	0.512783	-0.323191	-0.65449	-0.565118	-1.96973	-1.14688	-0.758526	0.0289934	0.153676	0.306496	-0.32572	1.33737	-0.861448	0.795102	-1.11747	1.51586	0.0684645
12	AW536657	NM_028994	RIKEN cDNA 1810010O14 gene (1810010O14Rik)	-1.4	-1.8	-1.3	-0.9	-1.6	-1.5	-1.2	-1	0.317402	-0.296336	-0.530335	0.165975	0.0662337	-0.255309	0.431883	0.293901	-0.589812	0.292584	0.150065	0.676659	0.184554	0.308308	0.132507	-1.03264	0.334141	0	-0.669705	0.341801	0.713538	0.474318	0.553421	0.31999	-0.993559	0.233416	-0.873394	-0.280569	-0.255309	-1.27665	-1.33653	-0.149495	0.463826	0.120681	-1.48672	0.378263	-0.649313	-1.63922
12	AI848735	NM_008715	DEAD/H (Asp-Glu-Ala-Asp/His) box polypeptide 26 (Ddx26)	-0.3	-0.2	-1	-1.6	-1.2	-0.7	-1.4	-1.4	-0.0763811	-0.330645	0.090935	-0.0756482	0.00208432	0.16536	0.34688	-0.249884	0.619993	-0.272381	0.36966	0.0645837	-0.468149	0.137187	-0.115014	0.323735	-0.261506	-0.487514	-1.08816	-0.906456	-0.303792	-0.0231285	-0.398676	0	0.218314	-0.0771144	0.174014	-0.10227	-0.100778	-0.25984	-0.314992	0.08308	-0.506155	-0.151617	0.592129	-0.156258	-0.324538	-0.0146752
12	AI841738	NM_172690	expressed sequence N28178 (N28178)	-0.8	-1.8	-1.4	-1.2	-1.6	-1	-1.6	-1.9	1.70397	1.73416	1.60486	1.20227	1.59772	1.72484	1.93476	1.9066	1.9655	1.29763	1.09193	0.734073	3.10921	4.34214	-0.204208	0.393349	0.0931455	-0.25158	-0.159309	-0.298427	-0.139441	0.0877178	-0.0110218	-0.762619	-0.754797	-1.61238	-0.0631981	-0.301629	0.341159	0.178855	-0.24198	0.105284	-0.664555	-0.491682	-0.214564	0	-0.631055	0.361992
[truncated: 23 more columns]

## Sheet: original counts
Cluster	ESTID	RefSeq	Name	0h	6h	12h	24h	2d	3d	7d	14d	substantia nigra	substantia nigra	spinal cord upper	spinal cord upper	spinal cord lower	spinal cord lower	hypothalamus	hypothalamus	preoptic	preoptic	frontal cortex	frontal cortex	cerebral cortex	cerebral cortex	amygdala	amygdala	dorsal striatum	dorsal striatum	hippocampus	hippocampus	olfactory bulb	olfactory bulb	cerebellum	cerebellum	trigeminal	trigeminal	dorsal root ganglia	dorsal root ganglia	pituitary	pituitary	eye	eye	lymph node	lymph node	trachea	trachea	uterus	uterus
1	AU040668	NM_007532	branched chain aminotransferase 1, cytosolic (Bcat1)	-2.7	-0.2	-0.7	-2.7	-3.4	-4	-3.6	-3.4	1438.4	1197	1055.5	1149.8	1457.4	1094.4	849.1	991.7	1434.4	1308.8	502.2	479.2	655	606.4	545.6	648.3	400.6	440.6	776.2	664.1	1154.4	1497	798.5	1011.1	908.9	770.4	882.2	741	363	378.3	643.8	744.9	208.7	275.2	225.7	230.2	5717	3557.8
1	AU040377	NM_178748	expressed sequence AU040377 (AU040377)	-2.6	-0.1	-0.6	-2.4	-3.1	-3.3	-3.2	-3.1	218.2	211.5	123.3	139.6	195	134	207.5	213.8	139.5	153.2	128.1	230	135.8	127.9	113.1	186.2	218	93.2	171	48.3	108.6	50.4	176.1	122.6	116.4	83.2	132.1	57.8	126.8	104.6	199.5	210.5	218.4	139.3	130.5	132.8	69.6	156.6
1	AI838965	NM_007472	aquaporin 1 (Aqp1)	-2.6	-0.7	-0.2	-1.6	-2.4	-2.2	-3.3	-4.4	150.4	124.7	265.5	149.6	231.4	207.2	93.2	152.8	46.6	31.1	117.7	157.6	117.6	105.4	126.4	65	84.6	103.1	182.1	186.5	234.3	386.7	183.4	214.5	875.8	745.4	1845.4	1246.2	141	123	1465.8	1108	1052.4	723.1	1287.2	1733.1	944.6	1227.7
1	AI838487	NM_013470	annexin A3 (Anxa3)	-2.1	-0.4	0	-2	-2.5	-2.3	-3	-3.2	274.5	303	274.9	291	350.1	304.7	244.9	268.3	206.6	222	257.7	327.9	259.6	295.2	270.4	228.3	198	174.3	257.3	262.2	218.6	270.9	229.3	307.3	290.7	310.3	158	201.3	337.3	280.5	455	486.7	855.5	731.5	2002.3	2266.9	1882.8	1463
1	AW544009	NM_023785	chemokine (C-X-C motif) ligand 7 (Cxcl7)	-1.1	-1	-0.5	-1.9	-2.6	-2	-2.7	-2.9	46.7	61.1	78.1	89.4	188.3	181.3	69.3	106.5	4.3	75.5	88.8	50	35.6	83.8	75.1	31.5	116	74.9	86.4	83.6	6.5	59.1	95.6	42	137.7	241.8	74.6	71.9	116	63.5	78.1	62.5	82.2	94.5	109	99	18	58.8
1	AI845774	NM_008536	transmembrane 4 superfamily member 1 (Tm4sf1)	-1.6	-0.3	-1.1	-1.6	-2.2	-2	-2.2	-2.8	17.6	15.7	21.4	21.6	13.8	19.3	19.4	16.4	11.1	15	16.9	18.8	25.5	14.2	17.7	18.1	25	24.4	22.7	20.7	16.8	15.7	12.7	15.2	17.8	18.3	15.4	25	17.3	18.7	16.3	19.4	18.6	20.2	13.7	17.1	16.1	15.3
1	BE370741	NM_008444	kinesin family member 3B (Kif3b)	-1.4	-1.8	-1.6	-2.7	-2.8	-2.4	-2.7	-3.1	257.5	398.3	207.2	272.2	323.9	339.4	260.2	328.4	273	259	331.8	295	255.8	292	352.9	316	219.7	269.1	259.4	267.5	494.6	332.3	248.7	216.3	248.6	248.5	382.3	350.4	98.1	69	226.1	280.4	266.2	300.3	161.3	203.1	206.2	264.4
2	AI843282	NM_009932	procollagen, type IV, alpha 2 (Col4a2)	0.1	2.3	2.6	1.6	1.9	1.7	1.4	0.9	601.5	475.7	542.2	575.5	736.6	727.5	620.9	645.4	988.3	845.9	520.1	474.4	505.8	493	619.8	607.8	586.5	679.2	522.4	551.9	632.2	621.4	534.4	476.7	746	570.7	742.2	696.8	716.1	582.6	920.6	695.9	1276.5	950.3	796	897.6	2742.5	1884.9
2	AW553124	NM_008597	matrix gamma-carboxyglutamate (gla) protein (Mglap)	0.4	1.8	1.7	1.7	1.6	2.6	1.6	0.8	713.2	950.8	442.6	781.9	756.8	654.8	291.1	633.6	146	145.9	222	259.4	326.6	322	166.7	179.8	276.5	326.1	494.8	377.6	278.4	455.4	278.4	512.3	1999	1819	901	599.8	2065.4	1788.3	1936.6	1531.3	548.9	450.1	11747.5	14538.5	2666.4	3772.8
2	AI845860	NM_007796	cytotoxic T lymphocyte-associated protein 2 alpha (Ctla2a)	-0.6	3.3	3.3	1.9	1.6	1.2	0.1	-0.1	2.7	2.6	5.4	24.9	7.5	13.1	3.4	10	23.4	12.4	3.8	5.1	9.7	7	25	3.1	2.6	10.2	3.1	9.3	3.2	6.9	30.7	8.6	34.2	24.5	42.2	24.9	34.6	80.1	18.3	7.1	66.7	60.9	66.9	95.2	96.2	123.8
2	AI839392	NM_146217	alanyl-tRNA synthetase (Aars)	0	1.4	2.5	1.2	1.8	2.1	0.3	-0.5	295.7	306.1	307.6	319.4	172.3	311.1	237.7	273.3	304.9	315.5	254.3	195.7	364.5	334.8	221.9	183.4	397.8	462.3	326	375.3	304.9	328.4	196.2	308.4	240.4	284.9	298.4	208.2	389.9	426.2	212	270.7	407	289.2	190.8	131.4	439	337.8
2	AI848714	NM_177263	zinc fingers and homeoboxes 3 (Zhx3)	0.7	1.3	1.9	2	2.4	2.6	1.3	1.2	427.7	459.2	433.3	375.5	509.4	405.1	427.8	446.4	444	505.4	360.9	358.5	382	380.4	335.2	413.2	346	426.1	384.5	422.2	409	341.2	421.6	461.1	272.1	256.9	313.9	268.8	191.2	199.9	320.9	336.5	233.7	258.8	230.1	274.6	484.4	384.1
2	AW559158	NM_009931	procollagen, type IV, alpha 1 (Col4a1)	0	2.5	2.7	1.6	2.1	1.7	1.1	0.8	256.2	381.8	375.2	232.4	503.2	470.1	381.7	250.4	543	309.3	291	280	311	287.5	300.7	396.6	279.7	296.5	346.1	371.4	363.4	286.7	286.8	231.7	604	653.5	507.4	367.9	564.8	338.1	870.2	761.3	863.8	676.9	729.5	853.6	3187.2	2290.3
2	BE309345	NM_133670	sulfotransferase family 1A, phenol-preferring, member 1 (Sult1a1)	-0.1	1	1.4	1.9	2.3	2.8	1.2	1.1	413.2	468.8	372.5	462.6	591.4	752.3	384.5	484.7	366.3	373.3	389.9	406.2	391.4	409.1	412	339.6	317.2	468.2	431.4	448.1	356.7	423.6	271.4	319.3	1347.1	1143.9	570.1	537.9	493.9	430.5	483	511.5	647.8	807.1	1085.5	1153.2	268.5	371.7
2	AW539270	NM_134024	tubulin, gamma 1 (Tubg1)	0.8	5.4	4.3	3.3	4.2	3.6	2	1.3	308	329.4	288.3	235.4	259.5	199.1	292.7	310.4	164.5	229.8	210.3	209.8	252.6	310.6	176.8	235.9	209.7	165.6	243	205.7	149.5	222.1	337.1	363.9	298.8	215.4	202.6	444.8	299.3	333	211.9	207.2	171.8	190.2	176.9	155.5	272.1	230.1
2	AI838311	NM_008610	matrix metalloproteinase 2 (Mmp2)	1.6	1.7	2.1	1.8	2.6	2.3	1.2	2	401.6	376.3	431.7	405.9	422.4	423.2	437.9	300.7	201	320.1	474.2	392.5	355.8	301	364	340.5	365.9	446	443.3	210.4	469.7	57	466.8	484.8	569.5	566.5	397.9	463	409.8	458.9	690.3	524.4	527.9	572.2	1277.3	1159.4	1699.1	1945.7
2	AI847750	NM_009384	T-cell lymphoma invasion and metastasis 1 (Tiam1)	-0.2	2	2.4	2.2	2.5	2	0.2	0.3	611.1	579.5	379	420.7	408.9	458.1	499.1	588.3	594.9	678.3	1023	934.8	843.5	890.9	1267.9	1305.2	694.6	714.1	963.2	1045.5	1460.6	1479	1535.8	1767.1	309.6	338.2	259	333.5	572.8	503.8	624.4	520.8	392.1	379.6	830.3	830.5	326.9	362.9
2	AI845829	NM_009714	asialoglycoprotein receptor 1 (Asgr1)	-0.3	3.5	3.3	2.9	3.4	2.8	0.3	-0.4	65.5	68.5	11.9	41.4	3	49.3	26.2	7.9	8.2	8.1	23.4	7.4	27.2	21.9	28.5	20.3	68.4	35.3	40	67.7	65.9	24.2	132	85.4	36.4	62.5	16.3	15.5	14.5	28.8	38.3	25.4	9.1	12.1	13.9	5.6	26.7	12.6
2	AW553491	NM_009899	chloride channel calcium activated 1 (Clca1)	0	1.3	1.9	2.1	2.5	2.6	-0.5	-0.9	5.1	6.1	24.2	24.5	3.1	5.7	1.9	9.9	6.2	1.2	16.5	2.7	15	0.7	7.1	17	5.4	6.2	6.3	4.5	6.5	5	25.9	1.1	4.3	1.5	25.5	24.6	24.5	25.6	29.3	19.6	18.6	22.8	20.2	14.3	9.8	5.1
2	BE533846	NM_010444	nuclear receptor subfamily 4, group A, member 1 (Nr4a1)	1.9	3	1.4	1.2	2.2	1.7	0.7	1	570.5	465.6	432.9	523.3	527.8	548.3	608.8	465.4	515.8	521.7	1203.8	1359.7	1201.6	1447.4	897	806.3	1430.1	1038	812.2	872.8	2191	2153.4	686.2	695.5	701.2	840.8	577.6	497.1	1342.1	1320	508.2	550.4	603	534.2	693.9	934	609	385.3
2	AW557135	NM_011723		0.1	2.6	2.5	2.5	2.8	2.7	0.2	0.1	27.4	24.3	32.8	32	42.5	34.5	44.6	32.4	31.3	20.2	36	47	32.4	48.2	25.4	26.4	30.2	33	27	46.2	26.4	24.9	22.8	36.1	27	46.2	23.4	34.5	142.8	115.2	99.9	47.2	131.5	168.1	378.7	427.9	194.3	381.3
2	AI847285	NM_016693		-0.4	2.7	2.3	1.4	1.8	1.7	-0.4	-0.5	89.5	142.1	122.1	130.2	180.4	147	113.6	140.2	96.7	200.1	91.7	90.7	82	125.3	55.1	140.3	116.4	221.5	116.9	115.5	154.5	88.9	149.5	148.9	182.4	184.9	127.3	116	108.5	80.6	250.1	256.6	84.8	172.4	311.1	295.7	359.8	229.7
2	AW557878	NM_019521	growth arrest specific 6 (Gas6)	0.2	1.5	2.6	2.3	2.3	2.4	0.6	0.3	769.7	857.3	632	711.1	954.7	778.4	459	542.7	929.1	677.2	443.7	533.8	439.3	498.6	420.1	502.1	454.4	575.4	443.8	527.4	433.6	541.8	649.6	665.7	924.1	864.6	1275	838.9	474.2	426.4	1039.4	871	590.7	607.7	796.5	954.6	3046.9	2130.5
2	AI845860	NM_007796	cytotoxic T lymphocyte-associated protein 2 alpha (Ctla2a)	-0.6	3.3	3.3	1.9	1.6	1.2	0.1	-0.1	141.4	219.6	230.2	228.7	165.4	218.3	178.9	111	139.4	131.1	164.2	189.8	255.9	162.9	804.3	133.5	202.6	366.6	324.4	222.5	129.4	227	165.8	73.4	160.7	169.7	219.7	257.6	428.2	457.5	187.8	182.4	152.6	196.1	117.8	93.3	169.9	232.8
2	AW543971	NM_133753	RIKEN cDNA 1300002F13 gene (1300002F13Rik)	0.7	5.2	3.8	3.1	4	3.5	1.9	1.3	405.4	328.1	646.1	742.1	980.2	716.4	317.4	336.2	209	273.6	293.7	307.2	305.5	457.4	318.1	252.6	267.3	127.2	449	425.1	260.1	358.9	369.6	527.6	505.4	398	433.5	253.1	210.4	207.6	357.2	292.7	287.7	221.3	699.3	749	1309.3	1219.6
2	AI838878	NM_133955	ras homolog gene family, member U (Rhou)	1.7	2.6	2.3	3.2	3	2.9	1.8	1.4	731.4	805.7	610.2	761.8	767.9	752.2	348	414.4	364	337.5	413.9	448	363.4	294.9	377.7	483	451.1	498.3	446.7	387.5	260.9	279.5	406.5	483.6	394.5	361.7	463.6	417	366.8	377.3	332.3	242.9	177.6	189.9	463.7	483.5	848.9	615.2
2	BE372547	NM_010286	delta sleep inducing peptide, immunoreactor (Dsip1)	-0.2	1.5	1.9	1.8	2.1	1.7	0.2	0.4	1624.8	1184.5	1867.4	2055.8	2344.2	2153.5	1257	1556.6	1246.6	1188.8	1062.1	1172.5	1038.3	1082.8	942.5	1100.3	698.4	830.3	1096.6	1166.8	831.9	830.3	1025.4	1444.9	2245.7	2347.1	2321.3	1624.7	795.6	782.7	1180.9	1035.1	1605.6	1501	2133.1	2346.9	1021.5	1083
2	AI845860	NM_007796	cytotoxic T lymphocyte-associated protein 2 alpha (Ctla2a)	-0.6	3.3	3.3	1.9	1.6	1.2	0.1	-0.1	34.3	23.7	52.1	62.2	159.1	157.1	10.2	20.3	67.8	21.3	18.8	20.6	38.5	28.3	478.9	18.8	25.7	13.6	27.6	92.6	11.6	49.9	20.9	67.3	199.3	124.3	157.1	110.9	309.1	297.5	15.8	25.1	305.9	518.7	487.7	508.5	1431	2042.1
2	AW546067	NM_019819	dual specificity phosphatase 14 (Dusp14)	-0.7	1.3	2	1.3	1.6	1.1	-0.6	-0.5	227.2	287.6	324.7	197.5	174.1	273	277.4	266.6	169.2	293.7	699.3	793.3	992.4	1099.3	525.5	495.6	792.4	582.9	426.5	451.3	777.6	620.7	276.9	232	227.9	276.1	141	202.6	598	694.7	331	242.5	116.6	152.2	680.7	667.3	169.6	207.5
2	AI848749	NM_009025	RAS p21 protein activator 3 (Rasa3)	-0.2	1.7	2	1.3	1.6	1.5	0.4	0.3	295.9	262.8	243.2	295.3	305.1	279.5	252	255.5	270.2	281.9	230.1	327.4	243.7	296.4	333.9	423.1	297.6	203.7	223.5	192.3	912	781.4	647.1	565	183.6	101.3	172.7	21.6	49.9	46.5	175.3	168.7	616	952.8	457.6	523.4	105.3	241.3
2	AI848714	NM_177263	zinc fingers and homeoboxes 3 (Zhx3)	0.7	1.3	1.9	2	2.4	2.6	1.3	1.2	137.9	125.1	165.9	178.4	125.2	184.5	167.2	56	98.7	100.9	107.5	74.6	88.4	75.6	103.3	83.4	111.6	129.3	142.5	94.9	166.4	135.2	135.5	142.3	105.4	169.1	91.8	222.6	109	165.1	168	210.3	71.8	213.7	62.4	88.8	92.5	144.7
3	AW550493	NM_007830	diazepam binding inhibitor (Dbi)	-1.1	-1.2	-1.1	-0.4	0	0.5	1.5	1.8	334.7	515.8	582	561.4	468.4	448.9	602.3	473.6	461.4	422.1	411.8	497.9	445.6	415.5	483.2	533.3	574.2	666	554.9	540.7	707.3	473.8	534.8	550.7	645.6	605.2	531.8	623.1	544.7	705.6	785.3	694.2	437.1	525	583	529.3	436.2	395.9
3	AI851932	NM_054077	proline arginine-rich end leucine-rich repeat (Prelp)	0.5	-0.5	-1.2	-1.4	-1	0.4	1.5	1.9	227.3	208.7	326.9	244	328	256.3	270	314	313.7	313.6	140.7	151.1	196.5	156.9	228.2	170.9	55.8	102.2	167.2	424.5	124	108.4	184.9	112.4	287.7	357.9	376.9	277.4	489	462	503.3	472.2	279.9	336.3	906.2	1089.9	212.7	315.3
3	AW557661	NM_011528	transaldolase 1 (Taldo1)	-1.4	-1	-0.5	-0.2	0.1	0.4	1.2	1.3	586.8	640.4	644.8	726.3	679.5	653.3	504.7	553.3	525.3	445.6	508.6	419.4	616.7	674.6	459.7	462.1	468.5	388.8	436.6	557.2	426	403.7	544.2	501.5	688.8	716.1	1248.7	958.6	621.4	625.7	759.7	842.2	1237.8	853.9	1413.8	1716.2	1143.9	955.2
3	AI852438	NM_178111	tumor protein p53 inducible nuclear protein 2 (Trp53inp2)	-0.2	-1	-1.2	-1.2	-0.4	0.7	1.5	1.8	1797.2	1607.8	1716.2	1527.8	2374.6	1689	581.9	542.5	781.1	665.7	620	653.3	656.6	648.7	464.2	556.5	790.6	644.7	559.4	802.2	1045.5	1159.3	785.7	885	407.6	542.8	631.6	438	626.2	596.9	912	646.9	307.4	342.7	895.2	1088.7	323.8	408.6
3	AW552006	NM_026439	RIKEN cDNA 2610001E17 gene (2610001E17Rik)	0.5	-0.1	-0.9	-1.4	-1.2	0.5	1.9	2.1	217	186.1	332	229.9	196.9	198.8	192.1	152.9	169.6	148.3	229.4	223.7	205.1	121.6	225.3	180.2	179.1	160.7	184.9	219.6	225.7	238	128.3	156.2	147.9	321.5	148.6	120.4	327.5	389.5	455.7	299.4	459.4	509.6	1495.4	1710.3	1556.1	1741.6
3	AI326809	NM_145526	purinergic receptor P2X, ligand-gated ion channel, 3 (P2rx3)	0	-0.3	-1	-1.6	-1.7	-1.2	0.5	1.3	22.8	21.5	24.1	30.8	33.1	62.3	50.8	118.7	16.7	106.5	24.4	41.7	27.5	19.9	69	38.9	127.6	209.1	24.6	34.9	15.6	24.9	149.8	19.9	274.2	322.8	1046	689.7	111.9	163.6	94.2	101.8	132.5	57.1	92.7	23.1	94.9	187.9
3	AA409147	NM_007856	7-dehydrocholesterol reductase (Dhcr7)	-1.5	-1.2	-1	-1.6	-0.8	-0.3	0.5	0.7	374.4	358.5	515.5	475.3	434.8	405.7	353.5	431.3	394.4	309.8	243.9	375.3	307.6	351.5	214.3	323.4	231.8	207.6	307.5	407.9	311.1	282.9	242.9	285.5	656.7	538.3	847.9	764.9	463.2	288.7	375.4	352.3	205.4	265.5	292.9	255	280.1	291.5
3	AW545641	NM_008615	malic enzyme, supernatant (Mod1)	-0.9	-0.9	-0.5	-1.3	-1.2	-0.3	1.6	1.7	404.7	419.1	549.3	492.7	606.5	486.9	344.4	469.5	403.4	393.7	283.1	247.3	230.3	358.8	264.6	332.2	223.2	119.6	284.3	293.6	234.3	218.7	434.1	316.4	742.7	677.6	1078.7	667.4	256.8	274.6	974.1	590.7	345.3	472.8	1435	1650.9	199.8	228.7
3	AW553206	NM_010358	glutathione S-transferase, mu 1 (Gstm1)	-0.6	-1.2	-1.3	-1.3	-1.1	-0.6	-0.1	0.2	1532	1652.2	788.3	963.5	1253.5	1052.5	1126.1	1272.4	1840.2	1501.6	1136.7	1066.3	811.2	1024.7	933.9	771.7	953.2	1029.4	1145	614.8	789.5	1037.8	1022.1	1448.9	485.7	606.4	594.2	357.7	1084.9	1065	489.3	517.1	817.3	965.2	3132.2	3416	807.5	1055.7
3	AW550861	NM_011406	solute carrier family 8 (sodium/calcium exchanger), member 1 (Slc8a1)	0.6	-1.8	-1.1	-0.8	-1.7	-0.6	0.4	1.1	264	271.2	340.1	264.9	293.7	262.2	246.3	298	155.6	212.5	346.3	340.6	260.6	278.5	321.9	272.9	309.2	405.3	300.8	287.6	294.9	413.9	232.8	306	267.7	281.1	234.3	408.1	357.8	270.7	322.1	452.1	275	295.4	304.5	249.1	321.7	335.3
3	AI848035	NM_016741	scavenger receptor class B, member 1 (Scarb1)	-1.4	-1.4	-1.4	-1.2	-1.1	0.2	0.5	-0.1	162.2	176.9	62.5	64.6	203.5	141.9	271.4	211.9	263	175.9	163.3	231.4	301.5	230.1	130.4	190.4	229.3	197.7	250.3	287.6	215.6	170.2	76.7	36.6	192.8	80.4	132.7	29.4	413.2	469.4	653	356.3	662.9	503.6	243.9	193.6	607.6	449.1
3	BE307267	NM_145491	ras homolog gene family, member Q (Rhoq)	-0.3	-1.2	-1.6	-1.7	-1.2	-0.4	-0.2	0.1	413.6	399.4	670.6	495.8	610.1	413.5	236.2	334.5	229.7	241.8	216.7	208.7	197.5	204.6	220.9	227.8	161.7	131.2	111.2	212	341.2	320.4	225.6	253.5	456.9	370.6	700.2	509.8	503.4	333.9	513.3	467	351.4	324.2	666.1	507.4	605.3	759
3	C77781	NM_153150	solute carrier family 25 (mitochondrial carrier, citrate transporter), member 1 (Slc25a1)	-1.3	-1.6	-1.1	-1.8	-0.8	-0.4	0.7	1.1	941.7	941.7	938.3	964.4	1308.1	1041	725.7	720.7	978.1	1265.9	790.2	607.7	733.7	653	662.2	719.3	863.5	548.9	737.6	717.5	901.4	813.1	659.9	758.8	1061.3	1118.1	1106.9	1251.9	775.2	865	971	612.7	1071.5	885.7	506.3	547.3	841.1	983.5
3	AW550493	NM_007830	diazepam binding inhibitor (Dbi)	-1.1	-1.2	-1.1	-0.4	0	0.5	1.5	1.8	3628.3	3746.3	5156.9	4702.4	4837.9	4788.4	5223.1	5336.1	6231.7	4605.1	2774.7	2947	2195.4	2356.4	2186	1990.4	2402.4	1949.1	3330.4	3421.4	4346.6	4455.9	5804.8	7116.3	6007.7	4387.2	5032.6	3715.4	2660.6	2787.3	5965.6	2911.3	1865.4	2128.8	6140.6	7458.5	3249.2	2458.1
3	AW910304	NM_011584	nuclear receptor subfamily 1, group D, member 2 (Nr1d2)	0.2	-1.4	-1.9	-1.3	-1.3	-0.7	0.7	0	737.9	757.6	950.6	730.9	953.5	884.6	881.2	982.5	779.9	756.4	931.8	777.5	518.7	600.5	472.5	585.7	311	290.3	643.1	469.3	422.2	513.9	677.8	931.3	907.2	750.9	366	225.4	1178.9	940.2	1576.9	1321.1	233	200.9	1197.4	1262.2	750.9	697.1
3	AW550861	NM_011406	solute carrier family 8 (sodium/calcium exchanger), member 1 (Slc8a1)	0.6	-1.8	-1.1	-0.8	-1.7	-0.6	0.4	1.1	98.8	82.1	38.1	111.3	121.5	55.3	74.4	43.5	24.1	47.7	32.7	27	31.7	51.1	61.9	41.7	79.4	116.8	121.2	33.2	76.2	71	37.4	91.4	41	35	54.1	37.8	18.5	49.3	115.5	96.3	137.2	39.5	134.8	28	23.2	60.7
4	AI843890	NM_010476	hydroxysteroid (17-beta) dehydrogenase 7 (Hsd17b7)	-2.2	-1.1	-1	-2.2	-1.6	-1.2	-0.4	0.2	349.1	286.4	223.5	290.7	328.4	257.9	109.5	81.6	131.2	204.6	256.8	223.1	138.3	203.6	211.8	193.9	229.9	247.1	130	200	88.4	167.7	166.4	223	388	308.9	495.4	298.3	99.4	151.1	235.8	95	29.6	122.2	245.4	227.7	154.8	63
4	AI850456	NM_010941	NAD(P) dependent steroid dehydrogenase-like (Nsdhl)	-2.3	-2.5	-2.2	-2.3	-1.9	-1.3	-0.6	-0.2	602.9	553.9	618	728.7	713.3	615.8	585.2	650.8	558.8	579.1	534.9	640.4	501.9	439.7	540.6	508.1	432.5	465.5	543.1	384.8	550	447.7	377.8	436.7	1149.4	1042.8	1820.8	1163.1	444.3	378.6	810	609.3	373	491	540.6	532	636.2	482.8
4	AI853043	NM_133774	StAR-related lipid transfer (START) domain containing 4 (Stard4)	-2.4	-3	-2.1	-1.9	-2	-1.8	-1.3	-1.5	339.7	258.7	265.1	267	354.8	304.3	277.5	235	222	163.4	253.1	238.2	185.2	222.2	198.3	181.6	166.5	141.2	116.2	105.1	138.7	127.2	249.4	252.8	492.9	344	607.2	523.1	243	207.2	328.8	209.9	168.6	229.2	179.6	212.7	274.2	326.7
4	AW544982	NM_009270	squalene epoxidase (Sqle)	-2.3	-2.3	-1.9	-2.6	-2.1	-1.2	-0.6	-0.2	998.3	785.1	728.7	757	1021.8	940.8	811	809.4	1059.1	1147.6	653.3	641.6	860.7	663.1	994.9	621.4	705.5	678.8	629.2	658.8	643.1	657.8	573.9	615	1539.8	1219.5	2576.2	1908.7	710.2	734.5	1199	792.4	371.1	356	815.9	762.4	942.2	442.8
4	AU018130	NM_025436	sterol-C4-methyl oxidase-like (Sc4mol)	-2.5	-3.5	-3.2	-3.4	-2.4	-2	-0.8	-0.2	1226.9	1206.4	1497.8	1488.1	1401.3	1302.8	1141.6	1102	1080.3	810.3	1117.4	1269.9	1053.6	1168.5	903.4	869.3	857.7	523.2	894.4	980.4	667.6	414.5	451.6	640.9	2216.4	1472.6	2842.3	2167	685.4	476	1405.5	813.2	243.3	217.3	959.2	984.3	865.7	466.6
4	AI854178	NM_020010	cytochrome P450, family 51 (Cyp51)	-2	-2.4	-2.1	-2.5	-1.8	-1.2	-0.8	-0.5	169.8	133.5	198.2	203.8	154	135.8	164.1	174	95.3	79	168.2	122.5	130.1	134.7	113.8	120.7	129.1	115.8	90.8	55.6	93.3	147.2	115.3	128.1	221.4	190.9	153.1	118	115.2	110.8	160	165.8	123.7	87.9	159.8	180.4	239.3	125.9
4	AI845765	NM_172769	sterol-C5-desaturase (fungal ERG3, delta-5-desaturase) homolog (S cerevisae) (Sc5d)	-1.9	-3	-2.3	-2.6	-2.1	-1.6	-0.9	-0.2	351.3	469.3	467.5	624.9	432.8	532.4	355.9	407.6	268.1	173.9	439	352.1	294.6	464.1	274.5	301.8	268.3	336.2	372.1	245.2	307	209.9	317	319.6	580	436	569.5	655	190.3	191.1	529.3	437.4	140.3	248.4	285.3	273.3	163.5	204.4
4	AI852787	NM_153526	insulin induced gene 1 (Insig1)	-1.8	-2.8	-2.6	-2.6	-1.4	-0.7	0.7	1.5	893.4	878.7	1096.1	1255.1	1023.4	1033	967.7	841.8	800.6	923.2	739.6	784	639.3	814.5	557	574.8	797	655.7	655.3	721.9	750.3	667.7	565.7	883.4	906	783	887.7	809	833.2	843.9	1216.5	1040.1	332.5	518.3	652.6	585.4	744.3	655.2
5	AW546921	NM_010738	lymphocyte antigen 6 complex, locus A (Ly6a)	-1.9	-1.6	-0.5	-0.3	-1.8	-2	-2.3	-2.8	898.2	865.7	856	800.7	977.9	974.3	638.1	583.8	867.8	672	606.1	644.7	684.6	711.6	606.9	777.7	644.4	463.1	667.6	725.3	628.6	719.7	808.5	786.3	767.4	778.7	683.1	412.3	989.7	1096.4	1856.9	1252.8	2948.7	2006.9	6627.3	7026.5	4523.6	5127.1
5	AW536120	NM_026507	RIKEN cDNA 2310031L18 gene (2310031L18Rik)	-1.9	-2.1	-0.8	0.6	-1.8	-1.7	-1.2	-2.2	87.4	103.3	108.2	39.2	67.8	77	55.3	72.8	54.5	69.5	89.9	84	33.9	81.9	96.1	78.1	65.7	110.6	64.4	71.9	74.5	39	57.6	32.3	101.8	66.4	95.3	80.9	103.5	94.8	75.3	89.7	65	108.4	97.7	104.3	185.2	126.8
5	AI839118	NM_015786	histone 1, H1c (Hist1h1c)	-1.4	-2.7	-1.7	0.5	-1	-1	-0.9	-1.2	568.9	706.6	863.7	759.4	692.9	689.8	757.2	621.2	673.4	636.2	773.7	640.1	723.1	558.1	526.7	504.4	649.9	591.1	534.4	645	942.4	868.2	714.1	628.9	1104.3	1131.7	1299.8	1107.3	1233.4	1163.4	1498.4	1303.8	694.8	543.1	1034.6	1084.9	818.4	870.8
5	AW537036	NM_019413	roundabout homolog 1 (Drosophila) (Robo1)	-2.1	-1.4	-1	0.6	-1.6	-1.5	-1.6	-2.1	214.8	241.1	291.4	283.3	288.5	225.6	197.4	199.5	97.5	109.7	186.6	172.9	185.7	153.3	142.5	166.9	108.6	83	141.9	106	94.5	101.7	58.8	99.9	139.2	131.4	76	85	136.7	136.5	128.5	57.3	67	70.1	71.4	76.4	218.7	200.7
5	AW552266	NM_009772	budding uninhibited by benzimidazoles 1 homolog (S cerevisiae) (Bub1)	-2.1	-2.3	-1.5	0.6	-1.9	-1.5	-1.7	-3	11.5	9.4	18.7	10.8	5.7	14	17.5	8.6	11.5	8.6	11.6	9	14.1	4.4	6	7.2	10	13.5	8.1	8	12.1	6.3	20.5	9	11.8	6.7	10	11.5	8	21.4	4.2	8.3	22.7	14.7	48.6	4.9	109.9	9.6
5	AW540984	NM_009689	baculoviral IAP repeat-containing 5 (Birc5)	-2.9	-3.1	-2.1	0.9	-2.3	-2.2	-2	-3.6	116.6	111.9	109.7	138.2	116.2	176	115.6	136.7	119.2	120.8	147.1	135.7	133.3	142.9	116.1	118.8	82.7	123.4	126.2	158.8	103.5	94.4	116	100.1	154.5	139.8	118.2	137	121.1	82.2	120.4	185.1	327.3	353.5	207.5	192.4	932.3	282.1
5	AW538141	NM_028760	RIKEN cDNA 1200008O12 gene (1200008O12Rik)	-2.8	-3.3	-1.9	0.5	-2.8	-2.2	-2	-3.4	50.5	32.9	63.2	36.9	40.2	75.2	38	49.6	33.3	33.5	52.2	12.6	63.7	52.9	65.4	53	104.1	91.9	50.4	34.4	27.9	13.4	84.2	77.7	66.1	70.8	22.6	82.9	76	43.6	110.5	45.2	184.3	188.8	79.4	99.1	329.2	153.4
5	AW548072	NM_028109		-2.5	-2.6	-1.9	0.5	-2.1	-2.1	-2	-3	63.9	96.7	73	106	70.5	115.1	91.2	60.8	41.1	81.6	77.7	83.4	78.8	75.1	77.3	102.9	108.5	89.2	79.1	84.7	77.6	57.6	61.7	71.5	98.9	102.5	60.4	106.8	88	92.8	128	81.2	173.1	172.1	132.3	153.9	479.4	161.5
5	AU046168	NM_007681	centromere autoantigen A (Cenpa)	-2.7	-2.6	-2.4	0.8	-2.5	-2.1	-2.2	-3.5	245.8	301.4	380	387.5	275.4	354	301.1	235.4	156.5	259.2	352.8	335.9	391.2	265.6	368.6	279.5	400.6	341.5	361.9	394.9	226.9	272.3	272	253.7	250.5	373.1	185.3	298.6	349.8	256.2	343.9	320.8	556.9	575.7	351.6	297.8	576.6	324.8
5	AW544533	NM_009387	thymidine kinase 1 (Tk1)	-2.4	-2.2	-1	0.6	-1.7	-1.7	-1.5	-3	80	66.4	34.2	65.4	58.6	32.1	18.8	119.7	29.7	25.1	35.8	29.5	37.3	153.1	15.3	22.4	32.8	83.4	62	17.9	27.5	37	35.7	17.5	32.5	40	111.4	30.3	151.3	19.6	35	36.5	254.8	128.8	97.1	163.6	579.4	170.2
5	AW544533	NM_009387	thymidine kinase 1 (Tk1)	-2.4	-2.2	-1	0.6	-1.7	-1.7	-1.5	-3	14.9	8.2	6.7	11.5	5.7	6.5	6.2	5.6	4.7	11.3	6.5	6.4	7.9	7.4	6.9	5.8	7.4	8.1	7	7.2	6.3	5.5	6.6	8.9	6.5	7.7	5.5	12.6	5.8	7.9	11.5	12.8	55.7	53.4	18.4	18.6	224.8	31.4
5	C77364	NM_010715	ligase I, DNA, ATP-dependent (Lig1)	-1.9	-2.2	-0.6	0.5	-1.7	-1.5	-1.4	-2.5	508.6	445.6	482.9	496.2	439.6	480.7	609.2	492.5	600.5	532.6	464.4	487.1	477.1	500.6	409.8	453.6	509	422.8	324.2	376	455.3	305.9	571.6	373.7	583.9	475.3	432.3	532.7	606.5	512.5	516.4	434.5	547.3	671.1	523.3	465.4	816.3	519.3
5	AW542456	NM_010721	lamin B1 (Lmnb1)	-1.9	-1.6	-0.3	0.4	-2	-2	-2.2	-3	57.5	114.8	76	124	94.7	149.4	173.9	191.3	83.5	91.7	135.1	118.8	111	133.7	48.5	41.4	46.4	75.9	75.9	126.1	128	54.8	122.2	96	87.5	102.5	98.1	79.3	191.8	179.6	582.2	565.5	399.5	285.2	224	334	1299.9	504.4
5	AI851668	NM_011131	polymerase (DNA directed), delta 1, catalytic subunit (Pold1)	-1.9	-2	0.3	0.4	-1.4	-1.5	-1.8	-2.8	190.6	108.2	207.6	186.8	180.7	135.9	92.2	188.8	144.7	180.2	230.8	144.6	164.9	179.3	110.6	129.8	32.3	119	72.9	139.9	86.3	155.8	187.4	183.1	166.2	174.5	177.3	236.7	336.1	238.7	158	182.9	413.6	542	328.8	302	329.3	278.1
5	C87245	NM_011369		-2.4	-3.1	-1.8	0.6	-2.4	-1.9	-1.7	-2.9	84.9	74.5	87.4	121.4	116.9	97.4	82.5	93.2	68.5	53.8	86.6	63.5	99.5	66.5	93.8	51.3	79.4	98.8	141.3	36.7	103.5	87	120.6	147	76	118.3	51.1	39.6	105.8	95.1	115.5	105.8	108.4	223.8	165.1	106.7	227.2	209
5	AU022276	NM_013726		-2.1	-2	-1.4	-0.4	-2.3	-2.3	-2.1	-3.1	5.2	10	10.1	8.5	52	31	11.9	4.5	6.3	5.6	13.5	7	3.3	9.5	9.1	20.1	9.1	11.2	10.9	9.1	9.3	3.6	54.5	16.1	7.2	29.2	5.5	18.8	54.2	75.1	62.8	12.3	215.7	193.5	174.8	181.6	203.9	134.7
5	AW548297	NM_013882		-1.7	-1.5	-1.2	-0.3	-1.6	-1.5	-1.5	-2.6	55.8	61.7	170.4	86.4	120.2	71.4	48.1	68.2	104.2	84.3	110.5	166.7	76.4	181.7	164.6	201	183.2	154.6	76.3	80.6	85.1	68.4	61.8	92.2	129	63.7	145.3	126.8	76.3	70.2	177.6	201.2	50.1	194.9	154	82.3	311.1	210.3
5	AA407134	NM_016692	inner centromere protein (Incenp)	-2.1	-1.9	-1	1	-1	-1.6	-1.3	-2.5	95.6	160.5	55.2	45.1	47.9	155.2	63.8	156.5	94.1	96.1	228.1	171.7	123.5	214	175.2	89.1	137.2	106.8	175.8	119.5	125.5	113.5	97.7	125.9	66	75.5	133.6	200.7	43.4	60	231.4	330	369.1	420.8	222.3	200.9	486	308.5
5	AI849335	NM_020043		-2	-1.8	-1	0.8	-1.7	-1.5	-1.2	-2.5	697.3	633	755.8	687.5	688	737.3	698.9	753.9	810.3	740.7	543.7	586	630.9	665.3	600.2	622.8	530.6	448.9	742.4	785	595.3	612	684.3	684.4	340.8	335	359.2	340.2	511.1	417.8	450.9	430.2	316.7	281	561.8	446.8	578.9	601.9
5	C77976	NM_023294	kinetochore associated 2 (Kntc2)	-2.8	-3.2	-2	0.6	-2.7	-2.6	-2.4	-3.7	2.5	2.1	2.6	2.4	2	3.7	3.2	2.3	3.1	1.6	3.7	2.1	2.2	3.6	2.8	1.7	3.7	7.7	4.3	2.1	2.6	2.9	2.7	4	1.9	2.9	1.6	3.4	1.5	1.7	3.8	3	3.9	10.6	3.1	1.8	9.3	3
5	AU016270	NM_025415	CDC28 protein kinase regulatory subunit 2 (Cks2)	-2.4	-2.3	-1.3	0.5	-2.2	-1.9	-1.8	-2.8	13	14.3	16.5	23.1	81.7	15.7	18.7	21.3	9.6	18.3	18.9	28.2	20.3	12.2	17.8	10.2	53.9	16.6	55.3	12.5	19.8	15.9	12.7	17.3	108.3	77.4	103.2	59.6	120.5	80.2	111.4	116.5	304.1	261.3	119.2	104.6	739.1	234.8
5	AW539436	NM_025928	polyamine-modulated factor 1 (Pmf1)	-2.1	-2.2	-1.3	-0.1	-1.9	-1.3	-0.8	-1.4	50.7	100.8	66.1	82.2	143.7	164.4	212.5	194.7	197.2	163.2	96.6	195.1	123.4	163.5	133.1	172.8	89.9	77.5	90.5	118.5	124.3	212.5	139.9	209.3	141.2	47	228.2	43.3	185.5	82.8	184.4	90.6	271.9	215.7	164.5	162.8	314	294.6
5	AA408580	NM_026515	RIKEN cDNA 2810417H13 gene (2810417H13Rik)	-2.3	-2.1	-1.1	0.4	-2.3	-1.9	-1.7	-3.3	99.6	152.6	165.8	262.3	173.8	200.6	178.2	113.2	73.8	131.9	170	143.5	156.7	123.3	155.8	136.3	199.7	197.7	126.6	153.5	173.6	142.8	173.9	143.5	173.4	198.1	105.7	165.2	154.6	161.3	121.1	197.1	352.1	309.9	242	185.4	485.3	292.1
5	AW541455	NM_028390	anillin, actin binding protein (scraps homolog, Drosophila) (Anln)	-2.7	-3.1	-2.4	0.3	-3.2	-2.6	-2.4	-3.1	870.3	744.9	1019.1	970.1	716.5	661.6	383.5	338.4	176.5	301.2	417.9	436.2	354	326.5	336.7	315.2	400.2	416.7	348.4	427.5	298.2	356.4	353.2	434	323.7	303.7	264	351.9	195.6	255.4	232.4	271	194	227.8	273.4	295.8	494.6	293.2
5	AW545310	NM_010655	karyopherin (importin) alpha 2 (Kpna2)	-2.5	-1.1	-0.8	0.9	-1.8	-1.7	-1.5	-2.3	315.1	353.2	394.2	261.6	315.1	328.9	334.9	424.7	311.9	292.9	324.6	317.8	377.8	362.1	381.6	336.4	310.4	280.3	335.8	330.9	236.9	320.4	321.4	357.3	407.4	444.2	514.3	361.3	497	575.3	1606	1667.1	642.9	621.8	690.5	679.5	1678.4	774.2
5	AW547357	NM_011234	RAD51 homolog (S cerevisiae) (Rad51)	-2.2	-2.5	-0.6	0.3	-2	-1.8	-1.6	-2.6	132.4	86	47.4	67.4	106.8	109.8	65.3	81.7	67.4	111.7	44.2	19.5	31.3	39.5	71.9	26.2	54.9	42.4	26.6	70.4	12.8	68.2	67.6	11	76.7	82.1	73.4	44.8	65.1	45	98.1	91.4	135.3	186.9	77.5	111.1	236.3	180.8
5	AW538175	NM_010790	maternal embryonic leucine zipper kinase (Melk)	-2.5	-2.9	-1.3	0.6	-2.5	-2.1	-1.9	-3.3	3.5	3.3	4.4	4.7	3.1	3.7	4.2	2.7	4.3	3.2	3.7	3.7	4.6	2.7	4.1	3.3	4.6	3.5	4.2	3.4	3.1	3.6	4.4	1.9	3.4	4.8	3.3	7.7	2.7	3.4	5	7.5	5.4	7.2	30.5	32.7	152.2	4.7
5	AW546306	NM_008252		-2.3	-2.7	-1.6	0.4	-2.1	-2.2	-2.2	-3.4	260.9	177.2	254.3	110.7	151.3	163.7	157.7	147.3	56.3	106.6	281.5	166.7	164	181.2	145.2	129.2	198.2	253.9	201.2	159.3	114.1	121.2	130.5	43.8	235.3	262.2	140.2	160.7	124.4	167.2	447.2	299.1	632	625.1	466.6	498.3	1136.8	391.3
5	AU043578	NM_011524		-1.9	-2.3	-1.6	0.5	-1.8	-1.7	-1.5	-2.6	17.7	22	27.9	25.5	21.1	27.4	25.9	71.6	13.6	9.2	11.7	31.2	14.2	12.8	23.6	18.5	18.7	66.8	31.9	28.1	53.2	12.4	35.4	27.8	54.6	93.1	58	37.7	80.3	44.1	125.7	90.6	155.6	142.8	98.1	79	321.4	149
5	AW536234	NM_007659	cell division cycle 2 homolog A (S pombe) (Cdc2a)	-2.5	-2.5	-1	1	-2.1	-1.9	-1.4	-2.7	143.9	217.2	131.8	230	158.9	193.5	186	187.3	180	146.2	147.1	181.7	177	124.4	163.9	208.7	146.4	74.1	198.7	247.7	87.6	132.9	96.7	150.7	157.4	273.5	116.6	148.3	133.6	127.6	135.7	242.3	134.2	237.2	163.9	127.6	261.8	131.7
5	AW544881	NM_007634	cyclin F (Ccnf)	-2.1	-1.6	-1.1	0.4	-1.7	-1.7	-1.7	-2.4	22.5	21.8	23.4	28.8	24.2	21	23.9	17.5	16.7	21.3	25.8	25	22.8	25.1	21.4	23.9	25.1	30.6	21.3	23.5	21.2	15.5	13	14.5	19.5	27.3	19.7	26	14.1	14.6	66.4	119.1	25.5	29	31.4	37.1	52.2	27.7
5	AI847223	NM_011351	sema domain, transmembrane domain (TM), and cytoplasmic domain, (semaphorin) 6C (Sema6c)	-2.3	-2.7	-1.7	0.6	-1.8	-1.9	-1.3	-2	387.3	384.2	302.5	253.5	475.1	360.8	354.7	389.3	400	340.8	324.3	282.8	417.1	321.9	342.6	289.2	456.5	396.8	340.7	400.8	450.5	474.8	432.2	476.5	465.7	453.3	287.8	429.2	363.1	481.7	307.8	380.5	372.3	372.1	248.2	245.8	238.4	372.4
5	AU018687	NM_025674	transcription factor 19 (Tcf19)	-2.1	-2.7	0.3	0.8	-1.7	-1.7	-1	-2.7	262.5	178.8	330.8	252.6	314.4	265.3	218.3	185.9	224.7	259.3	290	263.8	339.5	267.5	277	265.1	207	283.3	283.9	237.9	234.7	245.3	200.5	134.8	311.1	330	196.2	195.4	381	347	204.9	250.6	389.6	448.5	378.2	335	528.7	410.4
5	AW547357	NM_011234	RAD51 homolog (S cerevisiae) (Rad51)	-2.2	-2.5	-0.6	0.3	-2	-1.8	-1.6	-2.6	56.8	28.4	17	42.8	46.6	24.2	51	42.7	4.3	33	37.8	58.9	42.4	38.5	5.5	25.9	35.3	76	19.9	22.5	6.5	31.4	49.4	3.7	24.4	11	24.1	21.6	32.1	43.8	39.1	48.1	44.7	47.7	17.1	16.7	8.5	29.1
5	AW538175	NM_010790	maternal embryonic leucine zipper kinase (Melk)	-2.5	-2.9	-1.3	0.6	-2.5	-2.1	-1.9	-3.3	18.4	9.5	16.2	19.2	12.6	11.2	19.5	12.3	8.4	13.6	14.9	13.8	14.3	13.3	15.6	13	10.8	18.3	20.9	28.6	12.1	19.1	15.7	17	14.8	17.1	9.7	21.9	14	15.5	25.6	29.8	17.2	27.2	8	8	7.5	7.7
5	C87726	NM_019499	MAD2 (mitotic arrest deficient, homolog)-like 1 (yeast) (Mad2l1)	-2.3	-2.7	-1	0.4	-2.3	-1.9	-1.3	-2.6	158.4	175.9	152.5	216.6	131.9	174.3	156.9	86	144.4	127.9	123.3	128.6	157.7	231.9	172.7	175.9	198.6	145.9	213.5	178.7	148.5	180.5	144.3	77.6	165.8	200.7	143.2	300.9	197.7	298.2	228	152.9	227	256.4	190.5	189.2	792.3	384.7
5	AU045643	NM_172301		-2.9	-2.9	-2.4	1	-2.1	-2.3	-2.2	-3.6	41.8	67.2	102.3	60.3	98.9	86.5	74	51.3	55	51.9	40.5	64.5	56.9	52.5	32.5	62.9	70	108.1	43.8	113.5	46.7	69.9	82.6	95.5	41.8	54	67.7	8	70.8	80.6	75	91.4	140.9	118.1	68.4	90.4	378.3	132
5	AA408580	NM_026515	RIKEN cDNA 2810417H13 gene (2810417H13Rik)	-2.3	-2.1	-1.1	0.4	-2.3	-1.9	-1.7	-3.3	7	53.7	62.7	50.2	49.1	47.7	52.9	31.8	32.8	7.2	47.2	35	52.8	52.7	28.6	22.4	44.3	44.6	29.5	46.7	36.8	54.9	33.3	42.6	35.1	22.6	28.6	34	51.8	57.6	38.4	39.9	48.9	37.8	39.5	17.8	49.4	11.2
6	AI853169	NM_009127	stearoyl-Coenzyme A desaturase 1 (Scd1)	-1.3	1.6	0.9	-0.8	-0.3	1.2	5.2	5.9	2582.9	2983.2	3460.4	3275	3485.6	3118.2	2093.1	2411.9	2236.1	2089.1	1432	1642.4	972.1	1103.6	695.1	1029.7	879.5	905.4	1175.2	911.5	1523.1	1796.1	1069.4	1352.8	3168.1	2521.5	6600.7	5058.5	472.8	436.1	7439.4	502.6	7077.5	9375.2	10728	12595.6	736.3	514.3
6	AI849124	NM_053078	DNA segment, human D4S114 (D0H4S114)	2	-1	-0.7	0.4	0.6	1.6	2.8	2.6	694.3	759.8	679.1	719.5	809.1	679.3	556.8	554.7	625.6	677.2	818.8	1034.3	637.6	709.3	765.2	731.6	679.9	733.4	761.1	642.2	1502.1	1519.4	6063.5	8148	556.5	538.7	606.2	512.4	740.3	758.3	1087.6	1314.5	353.2	373.5	717.6	668.5	588.9	583.9
6	C87694	NM_025972	N-acylsphingosine amidohydrolase (acid ceramidase)-like (Asahl)	-0.3	-0.6	-0.2	0	1	1.3	1.5	1.9	160.3	210.8	194.7	184	39.6	64.5	63.3	51.8	200.6	49.4	32.4	125	35.2	91.9	41.1	64.6	42.5	184.1	97.1	111.9	143.1	138.5	38.6	146.5	188.6	116.2	230.9	225	65.3	126.4	70.3	183.7	156.6	114	269.2	113.4	95.5	191.2
6	AU041258	NM_133237		0.1	1.2	0.3	0.2	1	1.4	2.3	2.3	487	501.1	421	483.4	470.5	488.6	502.9	478.5	528.8	469.9	424	420.8	555.4	537.2	452.3	511.3	454.3	526.2	562.4	723.5	856.9	1043	462.5	459.2	298.8	327.6	322.3	230.1	327.4	315.4	422.5	484.2	232.2	426.9	322.2	359.7	768	755.9
6	AW537244	NM_007382	acetyl-Coenzyme A dehydrogenase, medium chain (Acadm)	0.1	-0.6	0.4	0.8	1.6	1.6	1.7	1.8	91.2	108.9	246.9	47	243.5	147	59.4	124.2	122.1	78.4	82.3	110.3	126.8	153.8	98	112.3	42.5	38.3	110.2	17.6	90.4	130.9	59.1	37.9	198.1	143.9	255.2	152.4	71.4	75.1	360.9	339.3	188	183.1	1354.6	1382.8	156.5	58
6	AU017706	NM_145962	pantothenate kinase 3 (Pank3)	-0.2	1.4	1.3	0.9	1.8	2.2	2.8	2.8	113.9	187.7	233.8	233.7	282.3	265.7	233.8	239.3	67.5	80.6	209.3	184.3	195.5	212.4	136	137.8	162.4	87.7	167.3	200.6	215	215.9	137.1	210.8	186.4	237.8	301	153.8	196.1	175.6	165	145.4	259.7	239.5	168.1	169.8	280.1	320.5
6	AI835979	NM_134042	aldehyde dehydrogenase family 6, subfamily A1 (Aldh6a1)	0.9	-0.1	0.2	0.5	1.2	2.3	3	3.9	104.5	131.4	139.6	120.3	79.2	95	140.7	115.1	114.7	94.5	119.2	129.8	129.4	81.9	102.1	90.1	117.9	131.1	88.8	131.8	129.5	170.5	134.1	132.1	94.6	139.8	72.3	132.3	52.6	58.4	142.5	124.1	138.8	151.3	79	158.2	121.5	72.1
6	AW537244	NM_007382	acetyl-Coenzyme A dehydrogenase, medium chain (Acadm)	0.1	-0.6	0.4	0.8	1.6	1.6	1.7	1.8	665.3	559.1	911.4	620.6	912.2	659.3	488.2	524.2	842	679.9	551	607.5	511.1	497.9	553.8	619.6	549.5	444.7	617.3	472.7	683.8	757.3	543.5	648.3	1136.8	902.2	1249.5	913.6	711.5	583	1685.3	1425.1	853.9	987.6	4734.9	4805.5	717.7	753
6	AI849471	NM_007533	branched chain ketoacid dehydrogenase E1, alpha polypeptide (Bckdha)	0.1	-1.2	-0.6	0.1	0.6	1.3	1.7	2.2	116.7	91.9	140.1	38.7	105.3	97.3	33.1	23.3	171.6	81.4	43.2	53.8	145.1	107.4	19.3	24.5	45.3	34.8	78.6	92.9	86.9	109	124.7	90.6	161.7	123.3	252.7	162.3	268.9	339.4	59.8	55.2	135.4	56.2	123.6	180.2	96.5	85.4
6	AW537964	NM_008509	lipoprotein lipase (Lpl)	0.5	-0.2	-0.2	-0.5	1.4	2.3	3.8	4.4	101.4	167	1679.9	269	770.9	685.5	148.6	162.6	71.9	36.2	281.5	300.2	228.5	189.4	178.7	300.5	395.9	218.5	432.3	277.6	41.2	79.3	118.3	122.1	118.5	112.2	243.4	88	528.3	417.3	600.2	299.7	1634.7	1739.2	5168.5	7011.9	449.8	518.4
6	AW547149	NM_008695	nidogen 2 (Nid2)	1.7	1.1	0.7	0.9	1.9	1.7	2	2.4	122	117.1	166	148.7	176.7	202.8	132	167.1	81.3	153.2	68.2	27.7	203.6	124.5	105.4	70.8	83.9	99.2	122.2	154.4	55.9	156.5	76.9	107.7	274.2	237.8	219.5	299.7	356.5	324.7	293.2	257.8	150	204.7	255.1	186	277.1	236.9
6	AW763542	NM_008797	pyruvate carboxylase (Pcx)	-0.3	-0.1	0.4	1.4	2.5	3	4.2	4.2	939.3	914.6	936.7	786.9	919.6	821.9	772.1	854.8	1075.4	833	693.3	685.6	758	872.8	401.4	626.6	642	517.8	752.5	944.8	761.4	816.2	1185.6	1148.3	614.8	608.9	740.9	533.1	461.8	471.5	728.7	439.3	1105.3	1242.3	1480.2	1624.3	664.2	554.6
6	AI746342	NM_009284	signal transducer and activator of transcription 6 (Stat6)	-0.1	-0.1	0.3	0.4	1.4	1.9	2.7	2.8	28.9	122.1	211.5	176.9	146.8	173.9	132.4	166.5	153.6	114.3	199.2	297.1	259.8	192.5	144.6	207.3	67.7	181.5	270.6	230.8	192.6	93.7	96.2	94.2	200.4	182.5	349	104.4	228.1	164.8	219.6	245.3	588.5	309.1	310.4	379.7	361.3	272.7
6	AW558591	NM_009804	catalase (Cat)	-0.1	0.4	0.6	1	2.1	1.5	1.8	2.4	696.4	811	1246.2	1101	1180.8	1108.3	573.8	575.2	657.3	492.3	474.5	479.4	421	440.6	487.3	541.7	388.5	228.8	549.6	428	575.8	469.3	386.8	459.2	1776.2	1458.2	1919.1	1624.7	481.6	326.3	1226.2	570	1122.8	1269.9	2644.1	2934.6	529.9	602.8
6	AW546037	NM_009949	carnitine palmitoyltransferase 2 (Cpt2)	0	0.4	0.7	0.5	1.1	1.5	1.9	2	97.2	38.3	111.8	66.4	63.4	191.4	35	36.5	138.1	179.6	34.1	14.3	40	31.3	30.7	25.4	15.9	26.5	36.1	14.6	38.1	34.4	46	36.5	220.5	394.5	303.7	104.4	440.7	433.6	168.2	196.2	269.2	74.8	959.8	1130.3	337.2	152.4
6	AI851745	NM_010097	SPARC-like 1 (mast9, hevin) (Sparcl1)	1	0.1	0.1	-0.7	0.3	1.6	1.4	1.5	9581.2	8931.6	8627.9	8876.3	9774.8	8706.8	8166.9	9197.4	9300.4	9324.8	6727	7792.2	5358.2	6202.3	5247.6	5722.8	5424.5	5290.5	6815.2	2950.8	7740.9	8120.6	6594.4	9107.3	3598.1	2762.3	3128.2	2224.4	916.8	1231	936.7	909	518.3	500.3	2785.2	3056.7	4471.6	4628.7
6	BE134967	NM_011146	peroxisome proliferator activated receptor gamma (Pparg)	0.5	-0.1	1.3	0.9	2	2.7	3.4	3.9	9.7	21.6	11.4	12.4	10.9	7.7	10.6	20.1	6.1	10.9	10.7	14.1	11	10.5	10.6	5.4	29.2	29	11.4	11.7	27.6	8.7	9.9	10	12.9	11.7	25.2	16.4	12.2	19	23.3	23	11.8	21.3	237.8	250	11.3	9.3
6	AI836624	NM_013492	clusterin (Clu)	1.9	1.7	1.5	0.8	0.8	1.7	2.6	3.4	4129.7	3876.2	3204.3	3204.8	3259	2843.9	3877.4	4092.3	4575	4197.2	3936.7	4532.6	3256.9	4320.8	3636.3	4136.8	3228.3	3547	4346.9	3519.5	2259.6	2391.1	2659.5	3194.8	2755.8	2617.5	3296.7	2607.3	2665.7	2285.9	4511.1	4038	5972.7	6047.2	3840.5	4943.1	1187.1	1012.9
6	AI836118	NM_015744	ectonucleotide pyrophosphatase/phosphodiesterase 2 (Enpp2)	1.2	0.7	0.3	0.5	1.3	2.3	3.1	3.9	1976	2508	2602.5	2600.4	2459.3	1891.9	1310.8	1064.9	863.1	729	1321.1	1447.4	917.1	1233.8	477.6	678.5	1157.1	1234.7	4898.5	3214.8	810.3	683.8	3106.2	3025.8	565.8	408	236.2	145.3	334.2	271.9	1085.2	1047.7	2124.5	2046.5	1228.1	1459.3	152.7	99.5
6	AI853279	NM_021414	RIKEN cDNA 4631427C17 gene (4631427C17Rik)	1.2	0.9	1.4	1.1	1.6	2.2	2.2	2.2	48.4	73	29.9	41.4	45.2	44.4	45.4	41.7	64.3	40.5	32.9	78.8	40.6	29.6	106.7	128.7	121.7	38.4	89.7	305.2	49.7	138.2	65.4	39	47.5	36.8	37.4	65.9	42.1	61.9	131.3	45.4	48.2	47.5	43.2	42.1	112.9	154.7
6	AU040822	NM_027464	RIKEN cDNA 5730469M10 gene (5730469M10Rik)	0.6	-0.5	-0.7	0.4	2.1	2.5	4.1	4.9	917.2	908.9	676.3	650.6	761.3	754.3	1147.1	1249.8	835.2	770.1	646.1	649.9	402.8	637	567.7	572.3	301.9	224.4	695.4	325.4	483.5	387.9	590	781.4	365.2	380.8	397.5	228.5	263	272.6	720.6	357.8	164.5	161	592	697.8	4047.5	4196.8
6	AW550508	NM_019946	microsomal glutathione S-transferase 1 (Mgst1)	0.6	-0.2	-0.1	1	1.4	1.7	2.5	2.4	447.1	485	488.3	390.8	508.8	583.6	575.1	516.2	496.4	603.9	382.3	352.3	263.3	340.3	336.4	339.1	328	301.4	418.7	506.4	520.7	527.1	406.3	310.9	560.8	450.7	479.9	444.1	600.7	559.6	1150.7	515.3	872.7	886.8	4392.6	5129.7	1318.8	1368.1
6	AW553554	NM_009760	BCL2/adenovirus E1B 19kDa-interacting protein 1, NIP3 (Bnip3)	-0.3	1.5	1.1	0.7	1.1	1.5	1.8	2.8	962.3	1148.5	617.1	1257.6	1250.1	1227.2	983.5	661.7	386.2	912.3	1036.3	1144.6	986.6	985.8	743	614.3	939.7	607.4	525.5	480.3	533.6	454.9	894.5	565.7	896.7	1417.2	1278.6	1107.1	635.6	1329.2	816.3	523.4	245.3	451.4	1021.3	634	257.1	447
6	AI848955	NM_175324	RIKEN cDNA 5730439E10 gene (5730439E10Rik)	0.8	-1.2	0	-0.1	0.2	1.6	2.3	2.8	70.3	102.2	122.3	90.7	100.8	69.6	148.6	26.8	127.7	46.8	85.1	105.9	87.5	143	29.8	45.2	33	52.9	47.1	36.9	40.9	31.2	195.5	233.1	114.4	75.6	159.7	49.7	351.6	281.9	190.2	56	144.5	163.2	566.5	467.5	255.4	188.3
6	AI851021	NM_011303	dehydrogenase/reductase (SDR family) member 3 (Dhrs3)	0.5	0.8	1.2	0.2	0.8	1.1	2	2.1	469.3	227.1	330.3	308	309.8	257.1	324.3	319.3	460	307	288.6	452.4	383.1	283.9	322.7	390.5	260.5	274.4	320.7	245.3	400.5	231.8	257.5	268.3	289.7	500.4	425.4	309.9	181.1	141.1	392.2	396.1	181.3	367.5	385.3	355.2	130.3	304.5
6	AI840713	NM_020591		0	-0.5	-0.2	0.2	1	1.2	1.4	1.5	1572.9	1673.9	1006	1091.4	1318.8	1182.8	1546.6	1423.6	1920.1	1772.6	1240.1	1344.6	1070.4	1303.9	1241.5	1308.5	1251.6	1052.2	943.2	1087.9	1121.5	1158.6	916.9	1141	291.2	130.9	285.2	337.1	366	274.1	670.5	562.6	219.7	186.8	596.1	634.1	161.6	151.3
6	C78836	NM_008002	fibroblast growth factor 10 (Fgf10)	1.8	0.3	1.3	1.3	2	2.3	2.5	2.9	27.7	32.1	24.4	53.3	75.2	56.9	27.7	36.3	23.7	21.5	24.4	17	24.2	24.4	18.7	21.8	86.6	14.9	51.2	19.1	21.8	66.3	16.2	13.6	16.6	22.7	19.2	13.5	69.9	27.6	40.4	87	6.2	47.7	51.7	45.2	12.2	22.2
6	AI836118	NM_015744	ectonucleotide pyrophosphatase/phosphodiesterase 2 (Enpp2)	1.2	0.7	0.3	0.5	1.3	2.3	3.1	3.9	427.9	356.2	422.1	378.2	380.9	439.9	364.3	343.7	336	374.7	303.3	363.2	392.6	442.9	364.1	423.6	401.2	414.8	320.8	427.7	364.1	270	349.5	305.4	376.1	496.6	339.1	408.8	416.7	423.7	349.8	402.5	335.3	310.8	294.2	302.2	262.4	300.2
6	AU041343	NM_010512	insulin-like growth factor 1 (Igf1)	1.5	0.7	0.5	1.3	1.3	1.3	2.5	2.4	188.8	174.2	214.5	302	124.9	194.4	142.2	172.4	116.1	162.1	165.4	207.3	144.5	153.3	177.4	121.3	202.3	328.3	249.7	338.2	157.2	147	239.7	272.8	162.8	246	193	342.9	296.2	274.7	203.8	312.5	143.4	224.1	155.4	123.9	349.3	303.1
6	AI853279	NM_021414	RIKEN cDNA 4631427C17 gene (4631427C17Rik)	1.2	0.9	1.4	1.1	1.6	2.2	2.2	2.2	1175.1	1127.6	627.7	565.4	980.6	867.4	624.5	684	868.6	1055.1	498.8	627.2	491.6	417.4	550.4	790	698.1	595.6	1104.8	540.4	1087.4	1339	621.6	780.6	474.2	519	561.9	665.2	351.9	390.2	571.5	525.9	443.5	388.6	590.8	820.7	666.1	444.7
6	AI847514	NM_148938	solute carrier family 1 (glial high affinity glutamate transporter), member 3 (Slc1a3)	0.6	-0.6	1.4	-0.1	0.6	1.2	2	2.2	1138.4	1449.6	1010	1040	976.4	929.8	2462.6	2905.3	3680.6	3608.3	2652.8	2571.4	2292.5	2411	2252.4	2607.5	2756.7	2106.6	3300.7	1749.3	4031	4562.5	5138.7	6174	455.4	501.8	349.8	313.2	462.9	398.5	1129.6	1075.8	708.4	506.1	652.8	651.3	150.7	217.9
6	AW552927	NM_178902	mitochondrial tumor suppressor 1 (Mtus1)	0.4	-0.5	0	0.7	1.5	1.9	1.7	1.4	228	176.2	216.7	149.2	213.3	207.3	96.6	156.1	128.8	117.9	137.9	81.7	79.9	46.8	70.8	81.9	108.8	27.1	14.3	69.7	173	186.2	325.5	442.4	237.9	234.9	326.7	254.4	138.8	150.3	250.6	217.4	69.5	83	404.9	390.2	142	170.4
6	AW552927	NM_178902	mitochondrial tumor suppressor 1 (Mtus1)	0.4	-0.5	0	0.7	1.5	1.9	1.7	1.4	41.3	37.7	35.9	44.4	37.2	39.4	38	43.1	30.5	36.7	40	39.8	41.7	37.7	38.3	39.3	44.9	49.9	17.2	44.3	43.2	44.7	19.5	29.6	38.7	41.8	35.6	56.7	24.4	33.7	36	46.1	47.9	43.7	31.4	26.5	46.9	34.2
6	AI846656	Mm.45554		0.9	1.4	1.1	0.2	0.9	1.9	3	2.7	644.2	657.2	525.3	633.6	797.9	730.8	452	394.6	701.7	514.5	352.1	422.8	356.8	308.8	434.9	533	335.8	346.2	445.1	529.4	617.6	518.6	594.9	625.6	232	281.8	262.6	270.4	440.1	476.3	384.4	360.9	433.4	379	412.7	411.1	218.1	215.8
7	AI839130	NM_009373	transglutaminase 2, C polypeptide (Tgm2)	1.6	1.1	0.7	1.2	1.8	2.6	3.8	4.3	166.6	258.6	249.5	150.3	203.7	271.2	110.9	179	172.2	100.7	224.9	199	253.8	143.2	245	210.5	236	326.2	76.7	174.2	240.9	205.1	234.9	172	170	278.4	287	265.6	443.7	466.6	454.4	416.3	856.4	879.6	639.1	819.6	2596.5	4236.5
7	BE377972	NM_010517	insulin-like growth factor binding protein 4 (Igfbp4)	1.3	2.1	2.4	1.4	3.2	2.2	3.6	4.4	393.1	320.8	404.8	464.5	426.9	422.2	291.3	270.9	278.3	290.8	603.1	616.4	798.9	658.7	463.7	579.7	590	538.3	618.3	704.7	594.3	817	353.3	325.7	971.8	880.1	1134.8	845.1	644	674.4	1073.5	799.8	2865	2296.2	1911.9	2609.5	3779.9	3496.4
7	AW544089	NM_025802	patatin-like phospholipase domain containing 2 (Pnpla2)	-0.5	0	0.8	1.9	3.1	3.5	4.7	4.2	179.8	222.8	196.6	199.8	244.2	282.8	207.4	178.4	224.6	222.3	161.8	264	151.7	210.6	157.1	133.3	276.9	195.7	187.7	219.8	185.4	101.1	174.7	304.7	108.8	125.7	181.6	251.4	239	374.3	167.5	285.6	277.7	198	165.4	249.6	351.8	353.2
7	AI838902	NM_007428	angiotensinogen (Agt)	1.8	1.3	2	2.5	4.7	5.5	4.8	4.5	664.5	652.1	1190.6	497.5	425.3	446.9	941.3	932.8	1738.9	1246.2	151.7	103.3	30.3	13.6	28.7	28.6	31.1	46.9	97.2	222.4	79.8	193.2	443.7	652.6	13	29.2	15.2	55.9	22.5	101.4	20.9	25.9	27.7	29.6	14.9	20.8	9.3	15
7	BE369529	NM_007470	apolipoprotein D (Apod)	2.2	1.9	2.2	1.3	1.9	2.6	2	3.7	3560.3	4102.4	3514	4213.3	5136.9	4735.8	1732.4	1806.4	1220	1259.9	1701.2	1947.1	1173.2	1517.3	718.7	1184.6	1446.8	1386.7	1432.3	1723.9	2974.1	4096.1	2014.3	2605.2	7715.9	6885.2	6301.9	4756.8	1045.9	1227.4	1615.2	1433.5	183.7	136.9	1089.4	1380.4	134	252.5
7	AW556372	NM_007833	decorin (Dcn)	3.3	1.8	1.6	1.3	1.1	2.8	3.6	4.3	513.2	509	800.4	752.6	1455.1	1395.3	298.2	451.7	90.3	177.6	271.9	267.2	183.8	357.4	484.7	215.8	46.5	42.4	614.6	780.3	432.7	577.5	572.4	546	5539.9	5025.1	7010	4687.2	1530.2	1306.8	9289.5	7803	4634.3	3302.3	9211.6	11424.6	14685.7	12315.3
7	C88016	NM_008131	glutamate-ammonia ligase (glutamine synthase) (Glul)	-0.1	4.5	4.3	4.2	5.2	4.9	5	4.8	3402.4	5209.5	4603.9	4096.3	5170.1	3865	3584.9	4151.3	5492.2	4569.5	4971.9	5145.5	4863.4	6104.3	3456.1	3327.2	3373.2	2730.3	3719.5	4268.1	4891	5521.9	2937.7	4500.2	2395.2	2189.6	1981	1599.1	1361.9	1282.5	4391.1	5029.8	975.8	912.2	2609	2920.3	1563.1	1651.3
7	AI845514	NM_013454	ATP-binding cassette, sub-family A (ABC1), member 1 (Abca1)	1.1	1.7	2.3	1.2	2	2.2	3.2	3.8	391.2	346	486.3	365.7	351.3	355.5	426.7	371.2	227	356.3	453.3	438.7	429.6	303.8	319.1	326.2	374.2	375.1	405.5	439.6	444.2	472.7	335.2	354.9	442.8	422.4	331.1	292.4	303.2	308.6	381.5	406.7	662.7	668.9	588.9	569.1	375.4	364.9
7	AW551942	NM_013467	aldehyde dehydrogenase family 1, subfamily A1 (Aldh1a1)	-1.1	0.7	2.6	3.2	3	3.2	3.1	3.4	2530.4	2280.4	959.4	1161.2	1308.5	1010.3	533.2	562.3	371.8	113	479.2	512	105	247.1	52.2	101.3	116.4	117	525.1	109.1	297.8	284	1078.3	1429.6	120.8	208.7	151.4	61.8	358.9	272	1045	865.7	66.9	52.1	7560.6	8594	520.3	367.1
7	AW553287	NM_015784	periostin, osteoblast specific factor (Postn)	2	2.2	2.3	1.6	1.6	2.7	3	3.6	91.1	82.9	103.6	43	80.8	66.2	64.3	55.9	31.6	99.8	91.7	74.1	73.7	45.3	49.9	46.8	78.9	82.6	49.3	64.9	73.1	100.1	56.8	53.3	251.7	238.2	276.1	183.5	43.7	16.8	546.3	429.6	840.2	886.6	1581.4	1799.9	1106.1	1245.2
7	AU021886	NM_033037	cysteine dioxygenase 1, cytosolic (Cdo1)	1.6	2.7	2.8	2.2	2	3.8	3.3	4.6	171.3	201.1	185.4	128.2	105.3	201.6	94.7	187.1	363.5	185.1	179.1	158.1	112.2	187.7	206.9	244.7	213.4	155.8	213.5	228.9	254.6	288.7	129.4	126.7	99.3	144.2	151.7	173.2	25.7	158.2	766.2	717.2	406.8	567.4	2024.1	2703.2	228.9	265.2
7	AU021886	NM_033037	cysteine dioxygenase 1, cytosolic (Cdo1)	1.6	2.7	2.8	2.2	2	3.8	3.3	4.6	291.5	267.3	218.4	195.2	202.7	229.7	264.3	277.2	361.8	359	249.3	333.7	264.9	315.4	457.1	415.6	277.1	308.1	208	213.6	377.7	506	247.3	254.6	236.5	167.9	247.7	183	180.7	186.1	691.9	719.5	537.2	654.1	1950.8	2144.5	248.8	319.2
7	AI845514	NM_013454	ATP-binding cassette, sub-family A (ABC1), member 1 (Abca1)	1.1	1.7	2.3	1.2	2	2.2	3.2	3.8	399.6	426.1	390	369.4	416.9	368.2	511.9	423.7	332.9	529.4	368.9	428.4	345.2	348.1	350.3	371.9	353.1	268.8	266.1	384.3	754.3	831.4	428.6	480.4	769.5	637.3	868	768.4	833.4	665.2	482.9	371	1531.9	1486.1	1029.3	1196.3	695	1090
7	BE377972	NM_010517	insulin-like growth factor binding protein 4 (Igfbp4)	1.3	2.1	2.4	1.4	3.2	2.2	3.6	4.4	88.7	143.8	106.3	158.2	131.2	153.1	128.8	111	110.5	99.9	162.1	215.2	232.2	127.1	151.1	114.3	148.6	43.2	326.9	95.5	115.4	167.2	135.5	148.9	149.8	150.6	157	167.5	120.9	209.4	228	209.1	242.9	228.9	127	142.2	175.7	188.2
8	AW557767	NM_009391	RAN, member RAS oncogene family (Ran)	-1.9	-0.2	0.2	-0.2	-1	-1	-1.1	-1.6	823.7	899.2	798.5	742.5	894.3	788.1	1025.5	1281.7	1364.4	992.6	734.5	860.3	785.4	996.2	906.2	876.9	531.6	506.7	698.3	832.2	641	752	790.2	983.6	1174.5	956.3	1241.2	775.6	905.6	764.6	856.9	781.5	1418	1045.4	1369.9	1458.2	3001.7	1453.5
8	AW556676	NM_025863	tripartite motif-containing 59 (Trim59)	-1.4	-0.5	-0.4	0.3	-1.6	-1.5	-1.7	-2.5	546.5	562.1	491.1	496.6	395	371.2	288	306.4	250.2	236	361.9	373.6	251.5	281.4	210.1	231.4	345.5	213	273.1	385	233.3	239.5	303.5	262.5	155.4	186.1	124.4	117.7	162.6	145.6	165.3	149.7	583.6	626.8	418.2	418.4	308.9	217.3
8	AU016252	NM_133948	PC4 and SFRS1 interacting protein 1 (Psip1)	-1.1	-1.4	-0.5	-0.2	-1	-0.9	-0.8	-1.2	26.8	164.2	128.6	126	83.7	85.9	59.9	105.3	134.8	22.6	193.1	91.6	114.2	68.6	81.6	63.5	83.1	18.1	126.7	61.3	121.8	147.8	141.6	135.1	175.4	127.4	14.2	74.2	20.5	41.3	164	123.1	98.2	166.9	97.2	111.4	99.7	45.5
8	AI835559	NM_011605		-1.9	-0.5	0.1	0.2	-1.4	-1.8	-2.2	-3	156	178.7	226.4	94	122.1	235.1	189.8	47.3	44.2	122.6	156.5	33.5	190.3	205.2	276.1	257.3	119	28.8	282.8	86.4	59.8	259.4	252.4	186.9	103.2	244.8	99.5	52.4	140	62.4	184.1	58.5	207.8	347.6	61.4	147.5	144.1	225.8
8	AW536614	NM_027052	solute carrier family 38, member 4 (Slc38a4)	-1.1	-0.3	0.1	0	-1.6	-1.2	-1.3	-2.1	62.2	69.8	50.1	36.2	7.8	25.1	11.7	67.3	17.5	3.2	11.3	13.9	26	11.3	86.4	10.1	65.1	50.2	109.9	51.7	59.9	38.8	70.5	55.2	56.1	95.7	46.3	80.3	129.4	49.8	84.9	73.3	80.4	74.9	77	64.9	51.1	7.3
8	AI846286	NM_029792	beta-1,3-glucuronyltransferase 1 (glucuronosyltransferase P) (B3gat1)	-1.4	-1.6	-1.4	0.4	-1.5	-1.1	-1.3	-1.7	677.8	753.4	611.1	693.5	611.3	713	668.5	743	980.2	708.6	993.6	1108.7	1363.7	1369.3	834.1	857.7	1202.1	907.2	1480.4	1199.3	993.5	878.3	570.7	689.2	183	131.5	114.4	156.2	199	159.4	540.5	435.4	52.6	183.8	138.5	101.3	32.7	131
8	AI838344	NM_028023	cell division cycle associated 4 (Cdca4)	-1.1	0	0.1	-0.1	-1.1	-1.1	-1.3	-1.7	139.4	189.7	168.8	143.8	208.9	185.7	226.3	156.6	165.3	189.8	172.6	237.2	194.3	256.1	230.1	229.3	180.2	266	185.1	182.7	202.7	188.2	263.2	156.6	186.6	193.3	215	164.4	268.5	258.9	291.8	281.8	480.7	504.8	524	588.8	529.7	346.9
8	AU043170	NM_011133	polymerase (DNA directed), epsilon 2 (p59 subunit) (Pole2)	-1.4	-1.6	0.4	-0.1	-1.8	-1.2	-1.1	-2.5	121.1	108.1	95.9	136.9	135.1	139.1	159.3	92.8	120.2	141.1	129.6	116.7	107	94.2	136.1	140.5	141.3	157.4	139.4	105.3	151	171.3	169.1	180	120.8	119.3	73.2	37.2	132.6	137.4	127.1	194.3	274.1	341.2	251.1	239.8	395.8	238.9
8	AW536911	NM_197982	DEAD (Asp-Glu-Ala-Asp) box polypeptide 39 (Ddx39)	-1.5	-0.3	0.3	-0.5	-1.1	-1.2	-1.4	-2	83.2	134.9	119.2	114.6	152.6	143.8	140.4	136.5	144.7	152.5	92.8	135.4	117.2	146.9	162.3	138.7	65	61.4	76.4	25	106.3	116.5	161	137.6	100.2	42.3	120.7	21	167.1	135.6	191.4	204.9	740.9	694.3	530.7	591.7	1527.4	564.4
8	C78943	NM_146144	ubiquitin specific protease 1 (Usp1)	-1.6	-0.7	0.2	-0.2	-1	-1.2	-0.9	-1.6	41.1	70.8	63.1	87.7	88.8	85.8	95.3	68.2	72.8	53	138	109.3	77.5	91.2	67.9	38.8	57.7	65.4	65.3	124.4	105.1	101.7	166.9	184.3	71.2	60.3	71.1	13.5	257.4	155.7	125.4	118.3	196.7	263.2	161.1	263.7	566.6	423.7
8	AW557767	NM_009391	RAN, member RAS oncogene family (Ran)	-1.9	-0.2	0.2	-0.2	-1	-1	-1.1	-1.6	539	531.7	373.3	316.8	454.8	470.7	797.7	999.4	940.7	676.7	337.5	448.8	429.8	490.1	561.2	660.1	269.4	197.8	374.2	399.1	186.1	231.7	347.8	473.2	619.5	439	858.4	720.4	205.3	207.7	259.5	235.3	121.2	202.2	133.3	210.7	333.4	299.2
8	AU040541	NM_145480	replication factor C (activator 1) 4 (Rfc4)	-1.3	-1.2	-0.3	0	-1	-1.1	-0.7	-1.3	46.6	29.5	31.3	45.7	36.7	33.8	22.1	21	29.8	33.9	43.1	30.9	49.9	49.3	5.2	11.6	35.7	62.8	31.7	12	40.9	24	68.8	65	59.4	50.3	66.4	36.4	59.6	68	75.9	82.9	153.1	146.7	93.7	84.1	185	83.6
8	AI843655	NM_176979	topoisomerase (DNA) II beta binding protein (Topbp1)	-1.6	-0.9	0.6	0.3	-1	-1.1	-1	-1.8	142.4	168.2	277.3	230.9	157.2	167.6	164.1	162.2	48	97.6	178.3	240.6	194.5	193.7	184.4	192.6	134.9	28.7	140.4	75.4	132.3	95.3	175.8	188.3	296.6	302.4	279.5	245.9	304.6	232.5	243.3	208.1	330.8	436.1	434.7	369.8	542.8	374.7
8	AW547084	NM_028083	chromatin assembly factor 1, subunit B (p60) (Chaf1b)	-1.5	-0.8	-0.1	-0.1	-1	-1.2	-1.3	-1.9	18.9	66.7	56.5	52.6	94.3	97.6	71.7	115.2	78.6	105.2	108.2	44.1	90.5	105	43	31.3	82	51	141.1	100.5	129.2	120.4	69.2	45.3	51.5	51.3	138.6	121.3	212.3	260.5	119.6	81.1	207.5	191.9	105.6	126.9	255.7	121.7
8	AI841771	NM_026859	MAF1 homolog (yeast) (Maf1)	-1.3	-0.7	-0.1	-0.7	-0.8	-1.2	-1.1	-1.2	536.8	506.2	281.4	192.2	460.6	469.2	519.7	483.3	710.2	447	473.2	600.9	677.7	718.2	410.7	420	414.4	406.6	368.6	433.7	510.5	639.3	789.5	959.6	376.8	265.2	484.9	134.6	683.1	438.5	560.2	600.1	933.4	815.1	603.6	732.8	598.9	668.8
8	AW544177	NM_178598	transgelin 2 (Tagln2)	-1.4	-0.4	-0.2	-0.5	-1.2	-1.3	-1.7	-2	201.5	237.7	203.1	193.9	243.6	313.2	204.3	252	206.5	231.7	201.3	152.9	178.7	161.2	203.2	125.3	170.8	203.4	279.5	173.6	126.4	251	216.8	114.1	439.8	527.3	690.2	572.9	308.9	273.7	301	323.2	1225.6	1209.1	985.8	1191.8	1612.7	1035.7
8	AU020150	NM_173867	RIKEN cDNA 2610510H01 gene (2610510H01Rik)	-0.9	-0.6	-0.3	-0.8	-1.1	-1.1	-1.2	-1.5	448.7	395.5	324.9	331.3	434	401.8	352.9	333.3	475.4	337.5	478.8	453.5	584.8	577.6	401.5	528.5	491.1	322.1	409.7	592.8	341.2	387.6	382.5	449.6	308.6	353	499	356.5	405.7	352.1	331.8	346.5	631.4	716.3	501.6	668.7	650.8	456.7
8	AI848328	NM_007832	deoxycytidine kinase (Dck)	-1.7	-1.1	-0.1	0.1	-1.2	-1.5	-1	-1.9	121.5	123.5	152.6	141.7	111.1	86.3	148.8	107	118.8	118.3	131.5	107.6	212.5	172.3	97.5	138.9	118.9	123.9	110.4	126.6	182.6	93.6	192.7	142.8	195.2	158.8	305	199.1	111.3	96.4	128.5	113.1	312.1	284.8	138.1	133.9	142.3	137.5
8	AW536910	NM_008017	SMC2 structural maintenance of chromosomes 2-like 1 (yeast) (Smc2l1)	-1.5	-1.3	-0.4	0.3	-1.4	-1.2	-1.2	-1.9	161.9	175	144.7	136.1	88.7	135.1	99.8	113.3	128.2	182.6	37.5	117.5	24.1	57.8	182.2	180.6	19.3	14.6	190.8	142	43.6	73.8	74.4	132.5	137.8	161.5	71.9	63.9	167.1	127.1	92.3	132.2	250.5	365.2	226.5	206.2	426.6	206.8
8	AI849171	NM_008894	polymerase (DNA directed), delta 2, regulatory subunit (Pold2)	-1.3	-0.9	0.1	-0.7	-1.1	-1	-1	-1.4	413.2	478.6	442.7	470	308.9	319.3	346.1	410.4	730.8	614.5	322.5	360.5	463.7	324.3	469	471.6	434.8	533.7	395.1	493.4	479.9	487.5	581.5	450.7	496	503.2	341.8	480.5	680.3	707.3	453.7	464.1	633.4	544.6	521.9	411.5	645.8	643.7
8	AI854010	NM_009028	RAS-like, family 2, locus 9 (Rasl2-9)	-1.9	-0.2	0.2	-0.1	-1	-1.1	-1.1	-1.7	36.5	15	8.3	61.3	8.1	33.1	14	8.6	19.4	5.6	35.8	24.6	53.3	33.5	39.4	6.5	49.6	11	8.8	7.7	8.8	15.3	42.1	7.1	45	34.3	52.1	20.3	4.8	10.4	14.1	9.8	49.6	29.9	10.2	13.4	14.5	7.2
8	AW543849	NM_009185		-1.5	-1.1	-0.4	0.1	-1.2	-1.1	-0.8	-1.4	142.6	118	27.5	155.3	103.6	114.8	74.5	121.5	81.3	101.9	120.8	36.3	10.9	99.9	117.2	96.7	105.5	106.9	172.2	112.2	137.3	110	123.3	165.2	69.5	94.6	88.2	131.7	44	138.4	81.8	183.3	232.7	113.9	101.4	154.8	107.5	126.6
8	AI851373	NM_009828	cyclin A2 (Ccna2)	-1.6	-1.4	-0.8	0.3	-1.7	-1.2	-1.2	-1.7	185.9	263.8	402.2	376.2	398.5	314.4	398.1	319.4	276.6	269.7	460.9	234.8	264.5	418.3	311.1	337.7	353.6	340.9	296.2	315.7	418	346.6	287	331.2	363	339	262.1	168.4	179.3	306.7	399.8	279.3	592.5	495.6	299.7	244.1	823.6	500
8	AA407173	NM_009862	cell division cycle 45 homolog (S cerevisiae)-like (Cdc45l)	-2	-2.2	0.2	0.4	-1.5	-1.2	-0.7	-2	235.7	250.8	227.2	297.9	236.1	248.9	232.9	211.9	252.2	192.4	215.3	283.4	203.2	239.7	206.9	284	227.3	293	237.8	293.6	241.5	234.1	234.5	180	238.4	273	217.9	242.4	270.6	391.4	225.9	267.3	370.7	391.2	273.5	230.7	310.7	262.9
8	AI844280	NM_010741	lymphocyte antigen 6 complex, locus C (Ly6c)	-1.8	-1.4	-0.5	-0.7	-1.8	-2	-1.8	-1.9	513.4	668.5	554	541	614.1	566.3	643.8	488.1	656.3	1052.1	478.1	518.7	619.6	533	568.5	716.6	785.3	1021.6	426.6	529.3	520.6	583	703.6	457.5	511.1	500.1	414.8	460.8	780	686.7	392.8	489	514	624.3	756	866	525.1	697.8
8	BE457675	NM_010798	macrophage migration inhibitory factor (Mif)	-1.6	-0.2	0.1	-0.3	-1.2	-1.1	-1.2	-0.8	3864.6	4314.3	3161.5	3417.3	3615.5	3544.2	4424	4957.3	5121.2	4820.7	3612.9	3338.1	4520.2	4922.5	3600.6	3616.2	2772.4	2347.7	3044.6	4006.5	3134.1	3550.5	4295.6	5306.7	3438.2	3024.5	3505.1	2345.9	2980.5	2800	3767	2689.4	2745.3	2224.2	2534.5	2761.8	6814.5	6210.1
8	BE381346	NM_011099	pyruvate kinase, muscle (Pkm2)	-1.9	-0.8	0.3	-0.4	-0.9	-1.2	-1.3	-1.3	4113.6	3264.9	3201.9	1813	3749.4	3039.1	1920.2	1824	4624.6	2938.9	2226.3	2488.2	2229.2	2866.3	2235.7	3502.4	2240.9	1987.5	1728.6	2128.7	2471.8	2240	3195.2	3355.2	2861.8	2509.9	4567.3	3095.6	1343.7	1444	3184	2818.6	1623.1	1304.2	1877.7	2209.4	1566.8	887.5
8	AU045251	NM_011239	RAN binding protein 1 (Ranbp1)	-1.4	-0.1	0.6	-0.4	-1	-1.1	-1.1	-1.6	838.7	966.9	788.9	863.6	935	931.2	933.5	1001.8	1038.9	999.6	931.5	899.5	903.7	1112.5	831.7	914.6	661.5	397.7	657.1	918.8	781.2	653.1	712.8	681.4	1104.8	776.2	802.1	544.6	1113.2	1158.9	786	693.7	1061.7	925	1403.7	1598.3	2566.9	1788.9
8	AI852103	NM_011514	suppressor of variegation 3-9 homolog 1 (Drosophila) (Suv39h1)	-1.4	-1	0	0	-1.5	-1.1	-1.1	-1.9	183.1	155.9	48.4	26.9	318	140.6	330.6	262.9	457.7	515.9	297.5	309.3	233.1	351.8	291.6	350.8	166.4	54.1	207	293.6	203.2	157.7	293.8	320.3	166.9	111.1	194.9	31.7	274.5	40.3	330.4	312.2	273.8	360.7	187.7	235.1	330.6	254.2
8	AW551815	NM_011568	THO complex 4 (Thoc4)	-1.4	-0.4	0.1	-0.1	-1.1	-0.9	-1.1	-1.6	160.4	193	163.1	146.3	147.3	139.5	110.6	98.2	59.3	47	106.3	100.5	162.7	76.7	125.6	174.8	182.8	82.9	125	259.9	175.7	127.7	94.9	116.9	201.3	171.2	234	369.1	511.1	373.6	139.6	245.6	364.7	395.7	343.9	467.6	1048.1	541
8	AI835559	NM_011605		-1.9	-0.5	0.1	0.2	-1.4	-1.8	-2.2	-3	76.7	30.8	21.3	42	18.9	35.8	47.6	39.4	17.9	12.5	75.3	27.3	31.1	23.9	54.9	53.8	126.4	26.2	47.5	25.9	29.7	27.4	25.7	27.7	47	54.7	65.2	118.9	37.9	41.8	43.9	53.1	20	44.8	92.4	19	33.9	26.7
8	AW556465	NM_012025	Rac GTPase-activating protein 1 (Racgap1)	-1.6	-1	-0.9	0.3	-1.1	-1.2	-1.5	-2	363.2	414.6	351.6	366.1	334.3	313.1	276.9	308.5	261.8	247.9	349.4	274.6	341.1	236.8	372.1	297.4	243.9	300.2	263.3	198.7	267.3	243.6	272.9	300.2	394.2	326.8	253.2	239.9	543.4	507.4	331.2	347.5	396.7	428.9	262.6	311.8	497.7	352.6
8	AW537654	NM_016661		-1.7	-1.2	-0.2	-0.3	-1.2	-1	-1.2	-1.6	502.2	460.5	393	388.4	455.4	450.8	391.8	547.5	516.5	557.7	406.1	438.1	378.8	415	429.7	395.7	349.5	305.4	462.3	370.6	361.5	397	385.9	469.1	650.8	699.2	694.6	713.4	781.3	682.6	467.6	508	822.2	713.6	495.5	629.7	1433	928.1
8	AI835853	NM_016750	H2A histone family, member Z (H2afz)	-1.7	-1.7	-0.9	0	-1.8	-1.3	-1.2	-1.7	1390.5	1481.4	1365.2	1533.9	1499.2	1417.7	1812.7	1794.4	1793.7	1585.5	1836.1	1899.2	2262.5	2316	1367.8	1556.6	1567.3	1271	1773.4	2368.1	1635	1597.4	1813.4	2152.2	1650.7	1571.7	1652.5	1258.5	2843.7	2708.7	1505	1320.3	2411	2208.2	2409.7	2619.7	6515.2	3875.1
8	AW545936	NM_016904	CDC28 protein kinase 1b (Cks1b)	-1.5	-0.9	-0.2	-0.1	-1.3	-1.1	-0.9	-1.3	4.4	3.3	3.1	7.6	4.7	1.7	10.1	2.7	3.5	1.7	1.6	2.7	3.4	1.6	4.2	2.6	3.9	4.6	3.3	3	3.2	1.1	1	0.8	36.1	8.6	42.4	24.7	27.6	69.6	39	22.2	101	123	87.3	45.6	601.5	173.7
8	C79846	NM_018736	meiotic recombination 11 homolog A (S cerevisiae) (Mre11a)	-1.2	-1.2	-0.3	-0.1	-1.1	-0.8	-1	-1.4	318.3	321.5	249.1	238.1	244.3	257.9	298.8	221.5	170.2	275.1	257.6	244.1	271.4	271.3	241.4	214.5	306.9	375.2	357.3	211.3	220.6	288.4	240.4	235.7	246.6	232.9	206.1	237.9	227.2	204.2	267	301.9	389.1	347.6	239.5	344	390.1	271.6
8	AW538537	NM_023209	PDZ binding kinase (Pbk)	-2.2	-0.1	-0.2	1	-1.4	-1.4	-1.7	-3	135.8	183.3	235.5	219.2	220.7	191.5	258.8	297.9	179.9	222.4	196.6	196.9	201.3	228.8	243	238.9	280.3	214.7	201.8	240.9	204.4	178.4	316.8	175.3	198.1	168.5	173.8	202.6	322.3	235.6	232.5	245.1	238.4	251.2	199.5	177.5	809.8	342.2
8	AU044112	NM_023284	cell division cycle associated 1 (Cdca1)	-1.6	-1.1	-0.8	0.4	-1.2	-1.3	-1.3	-1.9	31.4	32.7	21.9	32.3	51.6	54.3	94.6	128.4	188.4	176.5	31.6	16.6	32.8	21.2	15.2	30.7	35.2	48.2	32.2	33.2	36.2	30.8	17.3	30.3	29.5	29.7	24.4	22.2	40.9	38.1	28.1	28.5	122.4	60.5	115.4	105.5	192.5	49.9
8	AW555806	NM_023627	myo-inositol 1-phosphate synthase A1 (Isyna1)	-1.1	-1	0.2	-0.5	-0.2	-0.4	-1.8	-2.3	346.1	405.5	251.7	301.1	275.1	246.4	283.3	315.4	745.4	433.1	311.1	283.5	332.7	357.8	272.5	275.9	300.3	368.6	315	306.9	325.3	273.1	260	365.1	253.3	228.6	418.3	301.7	383.3	371	233.4	225.9	516.5	393.9	249.4	203	457.3	405.7
8	AI843650	NM_026653	replication protein A1 (Rpa1)	-1.6	-1.1	-0.1	-0.1	-1.2	-0.9	-0.9	-1.6	701.6	676.9	711.8	595	687.7	709.4	595.3	585	548.5	668.9	652	687.1	560.1	501.9	778.3	654.4	699.1	512.2	510.9	518.3	599.7	609.8	647.2	770	1116.1	820.8	1065.3	696.7	543.7	643.1	1039.9	911.3	917.2	922.1	819.2	808.3	870.2	587.3
8	AI849636	NM_030597	LSM2 homolog, U6 small nuclear RNA associated (S cerevisiae) (Lsm2)	-1.3	-0.9	-0.1	-0.1	-1.3	-1	-1.1	-1.7	212.6	178.5	216	134.6	223.2	101.6	205.2	194.6	240.5	284	211.6	157.3	202.6	84	164.2	121	218.8	112.9	180.8	178.9	74.4	266.1	335.4	260.3	173.2	149.6	154.5	92.1	193.5	254.3	236.4	117.4	409.6	369.5	272.8	273.2	642	297.8
8	AW548357	NM_033075	DNA segment, Chr 17, human D6S56E 5 (D17H6S56E-5)	-1.9	-1.7	0.3	0.3	-1.6	-1.9	-1.5	-2.6	311	299.6	323.1	335.9	298.9	356.9	271.5	331.9	178.1	325.1	313.9	368.3	371.9	191.6	349.4	327.2	319.1	379.6	325.8	292.4	277.4	293.5	282.5	257.1	308.7	327	243.9	292.1	361.9	329.7	363.1	374.8	1531.8	1371.4	1127.5	1202.9	723.7	649.2
8	AW547246	NM_138672	stabilin 1 (Stab1)	-1.5	-1.5	-0.5	0	-1.1	-0.8	-1	-1.4	24.8	65.1	29.9	68.6	32.8	64.9	41.4	104.4	63.8	127.6	67.9	55.6	180.3	137.3	15.7	49.1	56.1	77.8	81.1	80.3	94.6	99.6	48.6	88.7	98.9	76.4	90.9	82.5	51.7	42.8	104.9	89.8	441	447	233.5	245	275.9	373.4
8	AU016300	NM_145462	DNA segment, Chr 14, ERATO Doi 500, expressed (D14Ertd500e)	-1.3	-1.4	-0.3	0.2	-1.4	-0.9	-0.8	-1.5	36.4	29.5	32.1	39.6	41.9	36.4	45.4	30.7	27.7	41	39.5	35	38.9	33.6	40.6	32.5	39.5	71.8	31.9	33.5	42.5	37.9	33.7	40	49.9	43.7	123	67.7	44.9	38.6	35.1	40.3	50.7	55.8	46.5	88.7	80.5	65.4
8	AU019727	NM_146171	RIKEN cDNA 2810406C15 gene (2810406C15Rik)	-1.8	-1.5	-1.2	0.5	-1.3	-1.3	-1.2	-1.8	188.4	202	240.6	292.1	174.5	179	246.2	149.7	165	187.8	173.7	265.4	242	305.7	158.7	249.5	163.5	195	184.6	173.5	254.2	201.5	188.8	204.2	234.2	189	185	250.6	390.8	207.3	268.1	245.2	453.6	384.3	243.8	287.3	475.4	322.5
8	AW552384	NM_153563	RIKEN cDNA 6330569M22 gene (6330569M22Rik)	-1.4	-1	-0.3	-0.6	-1.4	-1.2	-1.2	-1.5	342.2	367.8	302	224	502.8	298.7	421.5	452.7	432.2	609.5	256.5	314.3	315.6	364.2	314.9	429.5	266.5	197.3	349.8	529.4	381.8	459.9	405.6	490.9	252.6	178.1	416.6	215	259.7	203.8	387.5	308.9	276.9	286	279.2	424.7	471.6	253.1
8	AW549189	NM_011793	barrier to autointegration factor 1 (Banf1)	-1.6	-0.8	-0.2	-0.4	-1.1	-1	-1.1	-1.4	547.8	524.7	588	532.7	673.5	596.4	563.2	592.6	829.2	653.1	610.4	650.3	737.4	760.5	636.5	724.3	557.3	618.2	693.5	542.5	713.5	759.2	756.1	927.3	836.9	826.9	967.2	833.1	909.2	860.4	687.9	675.2	1149.2	998	1224.9	1370.7	1830.9	1228.2
8	C85305	NM_025995	F-box only protein 5 (Fbxo5)	-1.5	-1.9	-0.7	0.3	-1.1	-1.1	-0.5	-0.8	89.1	81.8	56.1	71.1	89.4	106.7	49.4	77	75.7	73.4	61.3	60.7	72.5	8.3	62.3	53.2	116.8	57.2	23.9	68.6	53.7	107.8	90.2	115.2	94.4	102.3	116.9	76.8	95.9	101.7	114.8	114.4	155.8	122.3	90.8	141.9	297.5	108.8
8	AI835559	NM_011605		-1.9	-0.5	0.1	0.2	-1.4	-1.8	-2.2	-3	499.1	513.4	493.4	494.3	467.6	452	469.4	418.1	343	433.1	470.6	432.2	361.7	321.5	510.2	455.4	404.7	467.1	451.4	504	441.7	444.1	529.5	561.4	389.7	470.6	309.2	440.4	508.9	542	539.8	748.8	675.1	585.7	600.2	659.1	639.8	569.8
8	AI837422	NM_011655	tubulin, beta 5 (Tubb5)	-1.1	-0.2	0.2	0	-1.6	-1.2	-1.2	-2.1	3035.4	2675.4	1753.5	1823.5	2642.1	2208.4	2972.3	3070.5	4407.6	3850.8	2502.2	2478.9	3627.6	4367.7	2785.9	3122.5	2887.4	2053	2254.9	2604.7	2280.8	2680.6	1946.6	2245.9	4757	4611.6	7707.6	6014.2	1255.3	1002.5	1538.2	1557	2547.9	2104.6	1184	1560.5	4456.5	2818.7
8	AW536910	NM_008017	SMC2 structural maintenance of chromosomes 2-like 1 (yeast) (Smc2l1)	-1.5	-1.3	-0.4	0.3	-1.4	-1.2	-1.2	-1.9	15.7	36.7	7.1	17.4	42	17	10.2	14.1	20.2	4.3	25.6	39.8	27.7	24.5	25.5	19.7	60.8	3.8	21.2	6.4	36.6	12.6	27	4.8	14.1	10.1	32.3	4.6	45.1	33.4	54.3	49.9	28.7	69.9	26.5	17.3	67	19.1
8	BE533150	NM_145150	protein regulator of cytokinesis 1 (Prc1)	-0.8	-1.1	-0.6	0.5	-1.2	-1	-0.8	-1.3	15	14.2	15	15	11.9	13	13.8	13.9	11.9	13.3	15.5	14.3	16.6	13.7	15.4	14.3	20.9	23.7	14.5	13.5	14.1	14.8	13.6	13.2	15.6	15.6	10.2	14.8	31.8	25.2	14.5	16.4	15.6	15.5	12	12.4	26.6	14.9
8	AW545653	NM_026014	retroviral integration site 2 (Ris2)	-2.1	-1.8	0.7	-0.3	-1.5	-1.8	-1.6	-2.9	31.1	26.8	31	42.9	27.5	30.5	26.4	23.2	85	61.8	30.3	27.1	30.2	38	28.7	25.5	24.8	42.3	41.6	28.2	24.1	42	30.1	49.9	27.1	19.6	25.1	18.4	33.6	29.1	44.3	38.7	540.8	357.9	112.5	339.8	395.7	52.4
8	AI835792	NM_023595	deoxyuridine triphosphatase (Dutp)	-1.7	-0.4	0.1	-0.1	-1.3	-1.5	-1.5	-1.9	359.6	381.7	420.2	406.8	417.3	326.5	338.2	320.4	296.9	405	313.5	312.4	286.7	354.1	337.1	339.2	280.1	192.4	338.8	360.6	365.1	360.8	454.5	348	282.8	230.7	329.3	342.7	334.7	318.3	290.2	255.8	362.2	211.6	297.1	246.8	310.7	274.5
8	AU020082	NM_134081	DnaJ (Hsp40) homolog, subfamily C, member 9 (Dnajc9)	-1.3	-1.5	-0.3	0.2	-1.2	-1.1	-0.9	-1.3	254.2	270	244.8	248.5	444.6	289.3	320.8	400.8	620	352.9	183.1	215.2	250.6	263.3	229.4	241.7	245.1	209.1	290.5	157.4	435.1	387.8	336	549	204.5	265.7	320.7	223.3	541.2	593.1	348.3	259.6	847.8	581.7	528.3	571.1	582.1	381.6
8	C80147	NM_008231	hepatoma-derived growth factor (Hdgf)	-1.3	-1	-0.3	-0.7	-1.3	-1.2	-0.9	-1.5	791.9	879.9	642	763.2	1002.4	946.2	702.8	717.8	683.1	438	599.8	832.6	884.4	940.5	451.8	549.3	577.3	504.2	624.9	601.3	662.8	567.6	843.4	1244.3	731.6	770.2	982.9	694.7	856.1	756.7	863.1	707.8	758.6	442.2	1033	748.5	1239.6	1134.4
8	C80147	NM_008231	hepatoma-derived growth factor (Hdgf)	-1.3	-1	-0.3	-0.7	-1.3	-1.2	-0.9	-1.5	1389.9	1145.5	1358.3	1182.8	1486.9	1225.8	1563.1	1355.3	1542	1167.6	1232	1392.8	1634.6	1443	1144.4	1053.1	1151.8	1030.8	1312	967	1066.2	1152.4	1385.7	1976.4	1530.8	1285.3	1304.3	1322.6	1511.7	1361.5	1554.9	1310.3	1345.6	1042.8	1588.5	1877.7	2682.8	1831.2
8	AI853626	NM_010049	dihydrofolate reductase (Dhfr)	-1.4	-1.5	0	0.3	-1.1	-1.3	-0.7	-1.5	137.7	212	148.3	181.4	185.1	216.6	190.8	234.9	157	259.7	227.6	205.8	205	172.8	250.8	200.3	239.7	260.6	196.7	179	216.5	122.3	216	205.7	182.3	248.7	182	179	231.8	247.5	236.5	263	220.4	260.8	204.3	237.8	262.3	176.6
8	AI840088	NM_011284	replication protein A2 (Rpa2)	-1.1	-1.5	0.9	0.2	-1	-1	-0.7	-1.6	16.4	61.6	19.1	57.7	75.7	70.4	95.7	35.1	81.7	24	23.4	59.4	23.6	41.7	75	13.6	28.8	24.2	30	20.4	50.9	22	27.1	129.5	24.6	91	65.9	60.3	120.1	101.4	103	63	161.4	89.5	62.3	86.7	180.7	94.6
8	AW555913	NM_008567	minichromosome maintenance deficient 6 (MIS5 homolog, S pombe) (S cerevisiae) (Mcm6)	-2	-1.8	0.6	0.1	-1.3	-1.7	-1.3	-2.9	141.6	142.3	145	116.1	180.5	143.4	169.2	208	134.3	158.5	129.9	152.8	126.3	152	167.9	181.4	138	93.3	195	184.6	167.5	115.8	126.6	71.3	187.5	143.3	129.5	130.2	197.7	208.6	196	156.7	611	591.5	416.5	507.2	1172.8	496.9
8	AW558525	NM_011705		-1.4	-1.4	-0.6	0	-1.4	-1.1	-1	-1.6	647.2	487.2	552.4	547.4	532.6	527.3	521.8	531.8	351.7	493.7	356.7	343.7	529.2	433.1	515.8	357.9	621.3	648.8	498.1	545.1	478.2	388.7	433.5	438.2	399.3	508.1	451.6	494.7	446.9	553.7	359.6	506	477.7	502.7	329.6	353.6	478.7	506.4
8	AI840604	NM_009447	tubulin, alpha 4 (Tuba4);serine/threonine kinase 16 (Stk16)	-1.4	-0.5	0	-0.1	-1.4	-1	-1	-1.5	1930.1	1767.4	1637.3	1478.5	1617.9	1607.1	1509.4	1483.7	2299.7	2236.4	2418.3	2475.4	3049.6	3503.3	1934.3	2299.6	2266.3	2257.4	1776.5	2268.8	1252.9	1225.5	2154.2	2315.2	1347.6	1270.2	1492.8	1268.7	622.3	617.7	332.4	414.1	350.6	325	333	312.9	240.8	212.3
8	AA408424	NM_021336	small nuclear ribonucleoprotein polypeptide A' (Snrpa1)	-1.5	-0.1	0.6	-0.2	-1	-1	-1.1	-1.7	121.1	213.8	190.5	222.7	187	179.8	177.8	213.4	187.2	163.2	145.3	198.6	202.2	159.8	210.7	176.6	132.6	169.8	205.8	141	134.1	156.4	150.4	172.5	203.8	173.4	126.5	75.8	180.8	127.7	237	158.3	207.7	244.9	221	235.7	557.5	380.7
8	AU022576	NM_007691	checkpoint kinase 1 homolog (S pombe) (Chek1)	-1.7	-1.3	0	0.1	-1.4	-1.5	-1.8	-2.3	225.8	227.7	250.3	229.3	212.5	258.1	149.7	146.2	129.9	203.5	234.8	199.9	251.6	148.9	217	161	188.3	294.5	107.4	232.6	93.7	106.9	170.4	183.2	282.2	208	184.8	195.2	185.2	266.3	231.1	269.3	208	220.2	46.4	113.3	83.6	297.1
8	AW538188	NM_007633	cyclin E1 (Ccne1)	-1.9	-1.1	0.6	-0.7	-1.3	-0.9	-0.6	-1.6	130.6	185.6	48.5	173.7	54.9	140.1	181.4	44.3	189.7	213.4	133.3	111.2	246.1	175.7	120.9	120.1	114.1	47.8	52	85.3	34.8	40.2	109.7	67.9	115.9	77	157.3	357.9	50	50.2	41.8	52.4	72.1	116.9	34	21.8	175.9	36.9
8	AW551815	NM_011568	THO complex 4 (Thoc4)	-1.4	-0.4	0.1	-0.1	-1.1	-0.9	-1.1	-1.6	183.8	180.3	246.8	263.9	214.6	158.2	330.3	176.3	169.4	210	186.4	203.1	107	285.1	202.2	192.2	171	91.8	135.5	71.8	128	179	281.8	225.1	215	241.7	249.5	215.5	233.5	208.8	318.1	323.7	166.5	121.5	175.9	227.7	192.7	216.4
8	AW547693	NM_133851	nucleolar and spindle associated protein 1 (Nusap1)	-1.7	-1.3	-0.8	1.1	-0.8	-0.9	-0.7	-1.1	66	68.2	70	13.6	49.7	62	78.9	38.6	41.8	65.2	69.8	6.9	23.9	16.9	40.7	40.8	72.4	10.3	77.6	4.2	47.9	80.7	112.7	85.1	64	38.4	7.3	72.1	67.5	54.8	84.5	94.1	109.4	11.1	67.9	22.8	95.2	69.4
8	AW545936	NM_016904	CDC28 protein kinase 1b (Cks1b)	-1.5	-0.9	-0.2	-0.1	-1.3	-1.1	-0.9	-1.3	126.2	210.4	119.2	309.3	81	36.2	94.4	27.5	97.1	40.9	120.9	55.8	131	44.9	74.2	130.2	38.7	203.4	226.1	165.5	208.4	30.7	25.5	26	214.9	234.1	183.2	107.2	153.5	243	270.3	214.2	27.2	34.4	166.6	66.7	26.9	22
8	AW536712	NM_008563		-2.1	-2.3	0.7	-0.1	-1.6	-1.8	-1.5	-2.7	203.2	181.5	153.5	181.8	150.1	200.9	179.3	160.3	149.4	102	194.4	180.7	210.6	153.8	197.2	153.2	153.8	226.2	158.4	213.7	199	123.8	188.1	147.4	208.2	180.4	160.8	202.2	228.3	231.9	229.3	270.4	443.2	389.9	236.2	251.4	667.3	372.2
8	AI852614	NM_177150	RIKEN cDNA G630055P03 gene (G630055P03Rik)	-1.2	-1.1	-0.8	-0.3	-1.3	-1	-1.3	-1.8	152.4	140.8	131.9	124.9	119.1	157.8	205.5	226.8	297.6	277.8	156.7	160.6	224.3	271.6	221.7	260	132	138.7	136.2	171.8	196.8	256.2	207.3	179.5	115.2	178.2	165.2	124.7	255.9	221.5	238.9	143.9	203.4	188.9	117.2	163.6	319.1	292.1
8	AW538437	NM_007999	insulinoma-associated 1 (Insm1)	-1.7	-1	0.7	0.3	-1.2	-1.1	-0.8	-2.1	78.9	88.8	111.3	51.7	102.1	101.2	69.7	139.5	41.9	40.1	83	101.8	76.9	114.1	28.9	135.4	49.4	48.3	92	55	129	40.7	65.8	123.6	172.4	115.4	163	95.2	101.1	102.5	73.2	130.6	243.3	253.1	176.9	143.6	407.8	155.7
8	AI848908	Mm.226845		-1.4	0.3	0.5	0.1	-1.3	-1.1	-1	-1.7	27.4	21.6	28	26.2	9.4	28.4	25.6	38.8	22.5	50.9	25.1	29.9	23.2	22.9	27.9	14.1	17.9	19.4	27	23.7	15.4	27.3	21.7	23	30.6	17.9	18.4	18	16.5	18.9	27.6	35.2	16.9	18.2	10.8	14.7	17.2	29.7
8	AI853766	NM_175494	zinc finger protein 367 (Zfp367)	-1.2	-1.6	0.5	0.1	-1.3	-1.2	-1	-1.4	199.6	147.1	184.8	212.4	147.4	201.8	125.4	157.9	44.5	105.6	187.9	202.9	116.7	177.9	134.6	177.7	165.8	49.7	160.5	177.4	77.9	90	154.7	162.2	170.2	204	186.2	262.8	298.7	284.3	158.5	197.9	120.5	202.3	192.7	98	165.4	128.3
8	AW552690	NM_172746	expressed sequence C86302 (C86302)	-1.3	-1.2	-0.1	0.5	-0.9	-0.7	-1.4	-1.8	325	345.9	266.1	300.3	319.7	307.5	365.8	349.1	420.6	458.7	423.9	380.7	382.2	340.6	382.8	395.4	426.9	423.6	372.3	227.1	397.6	461	378.1	427.5	267.6	321.9	271.2	187.9	337.8	455.5	452.9	509.6	314	376.2	279.5	356.5	471.3	352.1
8	AI841664	NM_015781	nucleosome assembly protein 1-like 1 (Nap1l1)	-1.3	-0.6	0	-0.5	-1.2	-1.2	-1.1	-1.5	877.5	918.9	724.5	772	917.5	796.5	1239.9	1231.9	1456	1158.6	1221.9	1195.1	1054.8	1180.9	1299.8	1398.1	891	755.6	1000	913.2	1135.7	1012.2	577.3	650.6	1295.9	1174.7	1766.4	1294.7	579.6	510.8	955.4	1056.9	580	700.5	729.5	808.9	909.3	771.6
9	C85735	NM_016895	adenylate kinase 2 (Ak2)	-1.1	0.3	1	-0.2	0	0.6	1.4	1.2	180.6	372	312.2	219.1	302.9	224.4	299.1	274.9	291.8	246.1	252.4	242.6	346.7	317.2	325.6	321.3	308.4	266.9	233.7	247.7	285	336.4	272	349.1	281.9	235.6	213.3	165.3	275.6	341.6	395.6	324.4	808	877.5	992	1021.3	785.5	571.1
9	AI850349	NM_008996	RAB1, member RAS oncogene family (Rab1)	0.5	1.2	1.2	1.3	1.7	1.7	1.5	1.6	414	523.9	512.6	484	516.8	519.9	519.6	596.3	403.8	330.4	533.3	568.9	552.1	554.8	582.2	516.3	300.5	260.2	415.7	332.3	475	378.7	427.2	441.6	551.7	521.8	659.3	510.8	644.5	602.3	622	556.9	219.8	285.6	564.4	505.6	625.3	644.9
9	C87498	NM_133792	lysophospholipase 3 (Lypla3)	0.9	1.1	1	0.4	0.5	1	1.2	1.3	231.2	240.2	140.5	203.6	186	247.2	259.8	270.9	213.3	347.2	259.2	275.9	319.5	358.5	295.2	267.3	221.8	187.3	293.1	226.6	228.4	256.3	191.1	187.9	275.8	268.8	247.4	181	298.2	299.8	256	240.9	472.2	344.2	269.5	244.3	228.9	337.9
9	AU022805	NM_019739	forkhead box O1 (Foxo1)	0.3	1	1.2	0.5	1.5	1.1	1	1.3	284.5	190.4	226.8	194.4	289.8	343	189.6	213.1	300.3	338.4	343.8	289.8	263.5	323.6	322.8	364.5	505.4	497.7	269	329.1	313.7	403.6	186.9	260.2	285.6	400.1	318.2	219.1	596.6	573.4	270.6	233.7	844.5	724	689.5	649	568.6	563.9
9	AI838188	NM_178606	DNA segment, Chr 10, University of California at Los Angeles 1 (D10Ucla1)	0.6	1.1	1.3	0.5	1.1	1.3	0.7	0.6	436.4	457.8	551	531.7	585	418.1	393	358.7	467.5	613.6	388	421.3	326	333.6	353	394	311.2	339.3	402.1	386.7	413.9	445.5	488.4	584.7	436.2	331.6	349.7	338.8	410.2	349.8	543	510.8	567.3	583.1	949.4	831.7	958.9	839
9	AW549619	NM_013758	adducin 3 (gamma) (Add3)	0.8	0.5	0.8	1.2	1.7	1.3	0.8	1	1022.2	954.3	1065.3	1011	1063.8	956.7	986.5	1076.4	1189.2	870.2	1035.7	981.7	952.4	1012.8	936.2	1122.3	1059.5	890	1194.7	801.6	1228.8	1163.3	1203.9	1396.1	942.8	719.2	767.4	571.4	655.2	623.7	1181.7	1048.5	1633.9	1554.8	1733.6	1831.2	1281.9	1185.5
9	AW557574	NM_013587	low density lipoprotein receptor-related protein associated protein 1 (Lrpap1)	0.4	0.7	0.9	0.6	1.1	1.4	1.1	1.2	790.2	735.3	756.9	639.4	737.4	692.2	1088.8	1030.3	902.8	929.2	738.6	805.9	847.5	914.1	821.9	970.1	803.9	669.3	898	589.9	703.1	618	742.6	832.8	1029.9	808.1	839.3	825.1	639.3	519	584.7	531.2	372.2	402.3	507.8	407.8	706.8	474.2
9	AI835268	NM_019814	hypoxia induced gene 1 (Hig1)	-0.5	1.6	2.1	0.7	1.1	0.9	0.8	1.5	536.6	565.8	321.1	343.1	594	381.1	407.7	465.5	613.6	444.4	259.4	397.1	352.8	360.4	303.3	384.6	214.2	375.8	370.9	195.4	249	189.3	240.9	269.3	343.1	343.4	532.1	354.9	273.7	196.7	326.3	280.3	75	113.8	158.8	195.2	178.8	158.9
9	AI853835	NM_153537	pleckstrin homology-like domain, family B, member 1 (Phldb1)	0.9	1	0.9	0.2	0.7	1.3	1.5	1.4	826.7	799.9	654.2	627.3	699.9	744	472.8	489.2	746.3	703.5	412	375.1	364.9	451.1	408.3	505.6	566.5	557.7	442.4	544.8	806.6	730.2	718.1	643.1	460.2	448.8	413.9	478.5	457.6	687.7	280.5	279.3	307.3	275.5	234.5	356.7	642.6	538.1
9	AI852708	NM_145569	methionine adenosyltransferase II, alpha (Mat2a)	0.4	1.8	1.4	1	1.4	1.2	0.6	0.4	2115.9	1812.9	1669	1619.2	2141.4	1934.7	2129.3	1992.8	1945	1881.7	1730.7	1749.4	1350.8	1461.8	1325.5	1831	1735.3	1431.3	1671	772.4	2334.9	2097.1	1687.7	1995.5	1881.9	1408.7	1918.8	1436.1	1302.8	1071.4	2737.8	2698.1	1870.5	2055.2	2713.2	3042.3	2529.8	2491.3
9	AU018293	NM_177870	solute carrier family 5 (sodium-dependent vitamin transporter), member 6 (Slc5a6)	-0.3	0.9	0.8	0.3	1.1	1.6	1.8	1.2	52.5	52.7	60.3	61.8	47.7	46.9	52	47.2	102.8	60.2	53.7	271.3	57	48.4	51.4	52.9	55.7	62.2	51.1	54.8	56.2	48.9	45.8	47.5	56.5	74	39.3	49.9	337	319.2	73.8	61.8	47.4	55.8	47.2	39.8	51.1	159.3
9	AI842353	NM_178929	Kazal-type serine protease inhibitor domain 1 (Kazald1)	1.1	1.4	1.9	0.7	0.7	1.6	1.1	0.5	174.8	207	222.7	158.6	194.5	202	113.4	134	92.5	102.1	120.9	125.8	157.5	138.7	98	95.5	177.4	144.7	136.6	112.2	139.5	169.6	140.4	188.8	146.8	178	140.5	137.9	349.7	321.2	191.3	158.5	149.3	127.6	125.9	144.9	132.4	139.3
9	AI839134	NM_080635	eukaryotic translation initiation factor 3, subunit 3 (gamma) (Eif3s3)	0	1.3	1.4	-0.2	0.8	1.2	1.6	1.2	1208.8	1322.4	1044.1	941.9	1501	1237.9	1265.8	1232.9	1837	1684.2	1213.2	1215.4	1077.5	1178.6	1182.3	1101.5	1097.2	1266.2	1502.5	1152.5	1135.6	1230.5	1140.8	1443.9	1098.1	1059.9	1207.2	977.3	1514.2	1705.7	1285.4	1325.8	2162.7	1715.9	2517.2	2635.4	2367.9	2005.4
9	AI845657	NM_010638	basic transcription element binding protein 1 (Bteb1)	0.4	1.8	1.5	0.6	1.1	1.3	0.7	0.6	1928.4	1661.2	1675.6	1704	1964.1	1719.5	1500.2	1833.5	1161	1424.7	3076.3	2998.2	2347.3	3109.7	2370.9	2505.4	3181.9	2425.1	2478.2	2177.7	2441	2619.3	2581	3236.8	1452.6	1445.1	1804.2	1201.7	1298.7	1211.1	1572.1	1600.6	512.6	389.5	1609.3	1887.6	1008	1247.2
9	AU042507	NM_028865	RIKEN cDNA 1110005A03 gene (1110005A03Rik)	0.9	1.1	0.8	0.1	0.7	1.4	1.7	1.5	62.7	36	137.4	282.6	223.8	243.2	221	57.1	201.9	251.3	45.3	126.4	108.8	34.6	143.6	164.8	38.9	62.5	136.4	231.7	247.3	269.5	39	403	250	51.9	93.7	156.2	193.8	296.7	36.4	71.7	239.8	44.1	163.9	154	165.7	37.3
9	AI844317	NM_007405	adenylate cyclase 6 (Adcy6)	0.4	1.3	1.3	0.5	1.2	1.6	1.2	1	402	416	268.1	313.3	564.3	451	571.3	571.9	854.6	751.7	259	307.5	313	337.2	308.3	506.8	369.8	349.4	400.6	393.8	509.5	486.4	316.6	434.9	322.5	397.7	431.8	300.5	1217.2	1015.5	813.6	832.9	770.4	761.2	675.9	833	737	711.8
9	AI854647	NM_007515	solute carrier family 7 (cationic amino acid transporter, y+ system), member 3 (Slc7a3)	0.2	0.6	1	0.5	1.6	1.5	1.8	1.6	439	400.6	264.7	256.8	282.7	283.5	557.2	490.3	774.3	717	246.5	243.5	270.9	215.6	344.6	391.5	271.2	162.5	273.1	255.7	256.2	195	351	271.5	225.3	309.3	202.3	236.9	247.1	254.5	223.4	199	160.4	258.5	168.1	187	166.4	266.6
9	AU019536	NM_007994	fructose bisphosphatase 2 (Fbp2)	0.5	1.6	1.5	0.9	1.4	1.9	1.5	1.4	110.2	82.8	147.9	31.9	54.3	24.2	10.4	19	82.1	51.4	105.5	83	108.1	48	81.7	95.5	60	68.2	11.8	37.3	75.4	68.3	14.1	92.7	184.4	103.3	91.5	127.7	103.9	91.5	75	14.5	117.3	106.6	341.3	332.7	16.9	85.2
9	AI834945	NM_008590	mesoderm specific transcript (Mest)	1.1	0.3	0.6	1.1	2	1.2	1.1	2.1	106.8	114.7	98.8	123.6	98.7	110.9	160.5	181.3	86	84.3	198.9	162.6	218.4	191.6	256.3	202.5	158.9	108.4	117.6	96.6	294.8	365.3	91.4	107.2	453.8	648.4	470.7	361.3	2423.3	2084.3	419.9	425.8	90.2	99.7	83.2	84.6	176.6	225.1
9	AW557404	NM_009155	selenoprotein P, plasma, 1 (Sepp1)	0.7	1.2	1.2	1	1.8	1.7	1.7	1.9	6135.6	6034.5	4993.4	5002.4	5375.6	4394.7	4409.3	4445.6	6111.2	6353.3	3304.7	3324.4	2141.9	2261.5	2002.1	2016.9	2476.4	1893	3383.8	2018.7	4622.6	5636.9	2656.6	3778	5595.9	4499.8	4493.8	3399.4	2668.7	2010.6	2262	1738.7	12261.9	10383.8	7926.4	9357.2	3961.7	4466.4
9	AI840197	NM_009242	secreted acidic cysteine rich glycoprotein (Sparc)	0.4	0.6	1.2	0.6	0.6	1.1	1.2	1.5	3062.8	3995.4	2329.4	2629.5	4161.1	3559.1	3846.1	4385.1	6662.9	6484.5	741.3	934.2	489.7	632.3	809.7	962.4	502.3	820.6	958.2	387.6	1024	1090.8	1732.2	2242.2	3122	2511.6	2847	1531.5	445.6	640.1	2540.1	1709.4	1079.8	887.6	4255.3	5013.4	6967.1	4435.9
9	AI850997	NM_009572	zinc fingers and homeoboxes protein 1 (Zhx1)	0.5	1.2	1.2	0.7	1.2	1.2	1	0.8	347	411.5	384.1	344.6	471.2	401	462.1	477.1	508.7	383.6	469.4	503.1	335.9	364.5	474.2	475.6	378	293.1	498.9	316.5	329.8	394.2	380.5	472.6	547.4	457.8	550.7	376.5	489.5	332.4	356.7	386.9	406	313.8	445.5	484	307.3	297.8
9	AW548783	NM_010160	CUG triplet repeat,RNA binding protein 2 (Cugbp2)	0.4	1	1.6	0.8	1.3	1.3	0.8	1.1	667	624.1	513.7	519.5	533	473.3	703.5	745	582.4	618.8	733	706.7	624.5	555.3	661.1	713.4	517.2	524.5	672.5	650.4	1124.5	1030.6	800.6	903.5	525.4	546.1	430.1	417	406.1	394.5	916.7	926.6	1072	1061.4	1034.1	1064.1	639.7	735.4
9	AW547026	NM_010284	growth hormone receptor (Ghr)	0.6	0.8	0.9	0.7	1	1.8	1.7	1.8	264.8	249.6	384.4	323.7	327.4	290.1	358.5	448.8	390.9	484.1	283.1	247.4	238.9	246.2	286.3	289.7	264	193.5	257.9	168.5	234.2	258.4	221.6	195.8	464.1	456.1	699.5	595.8	233.2	291	444.4	431.6	464.7	513	924.6	926.3	510.7	449.9
9	AW229040	NM_010728	lysyl oxidase (Lox)	1.3	1.7	1.7	1.4	1	1.3	0.7	0.7	225.5	240.2	247.8	362.4	384.3	342.9	328	231.2	245.9	241.9	235.6	261.2	270.4	180.2	239.6	310.3	261.8	252.4	337.6	288.6	309	283.4	297.1	259.1	330.8	368.5	362.9	277.2	449.6	495.9	285.9	322.5	338.2	206.9	418.7	494.9	1595.9	1243.2
9	AI850762	NM_010763	mannosidase 1, beta (Man1b)	0.6	1	1.2	0.8	1.4	1.4	1.3	1.3	204.6	282.1	279.9	273.2	300.3	293.8	267.4	246.8	120.7	180.5	300.4	340.7	249.7	295.4	344.5	220.9	357.4	322	322.6	184.6	282.4	230.8	255.3	266.1	335.2	293.7	284.4	222.8	154.4	179.4	254.1	231.4	307.2	321.6	403.4	420.3	356.5	384.5
9	AI852319	NM_011058	platelet derived growth factor receptor, alpha polypeptide (Pdgfra)	1.2	0.6	1.4	1.7	1.8	1.5	1.2	1	424.9	515.1	351.4	408.4	456.8	354.5	493	500.6	513.3	689	437.2	420.2	467.8	335.5	457.7	419.3	397.5	447.8	339.9	356	340.2	338	296.3	265.8	287.9	371.6	181.1	395.8	257	292	452.2	355	358	439.2	430.4	476.4	856.5	1121.3
9	AW548343	NM_011204	protein tyrosine phosphatase, non-receptor type 13 (Ptpn13)	1.4	1	1.2	1	1.2	1	0.5	0.8	197.1	275.3	234.1	285.2	196.3	307.2	288.3	195.7	234	173.9	286.2	318.1	243.4	276.3	244.5	229.1	189.3	487.6	235.1	185.9	289.3	361.1	215.3	252.6	342.8	426.6	400.6	375.7	310.1	386.8	700.5	620	208.6	234.2	762.1	730.1	500.8	651.7
9	AI627016	NM_011658	twist gene homolog 1 (Drosophila) (Twist1)	1.7	-0.4	0	0.5	0.3	1.1	1.3	1.2	37.4	42.3	27.4	33.7	59.5	27.7	54.5	12.1	4.6	32.3	24.5	45.4	44.3	27.1	16.6	13.5	109.4	92.2	100.2	45.1	49.3	19.2	66.8	44.8	52.7	48.7	46.4	30.9	84.1	140.2	110.9	45.6	27.8	68	104.5	184.2	195	225.2
9	AU040737	NM_013842	X-box binding protein 1 (Xbp1)	-0.1	1.5	1.6	0.1	1.1	1.4	1.8	1.3	592.3	511.3	601.4	644.1	335.8	556.7	793.6	860.7	1213.8	706.4	594.7	721.4	695.2	701.5	459.2	559.7	627.3	573.5	529.9	595.2	707.6	801.6	1024.2	1300	493	661.8	1067.7	607.3	2090.8	1927.7	505.3	508.7	1152.8	1004.3	1309.6	1621.5	1898	1917.8
9	AW546059	NM_016762	matrilin 2 (Matn2)	0.9	0.9	1	1.2	1.3	1.3	0.8	0.8	22	37.7	77.6	103	93.3	118.1	49.2	58.1	3.8	14.2	43.1	43.9	137.5	69.3	229.4	222.1	62	71	110.5	135.4	82.2	83.8	7.9	2.8	513.7	320.4	335.3	300.8	43.6	45.4	68.5	52.9	83.2	59.2	126.3	166.8	613.9	860.8
9	AU042168	NM_019444	receptor (calcitonin) activity modifying protein 2 (Ramp2)	1	1.2	0.5	0.1	0.8	1.5	1.8	1.5	751.7	924.7	772.9	944.4	998.7	926	645.4	684.3	561.7	732.1	591.2	515.6	804.3	842.1	700.3	817.9	722.9	838	1149.3	1048.2	901.9	1122.1	775.5	922.7	981.9	1058	808.7	833.5	781.4	727	787.6	704	1554.4	1422.7	1316.4	1384.5	2448.8	2094.5
9	AW761741	NM_019831	zinc finger protein 261 (Zfp261)	0.1	0.5	1	0.6	1.4	1.6	1.1	1.2	359.2	149.4	62.2	57.6	291.6	222.2	300.1	492	1273.8	813.4	134.7	164.2	222.3	358.3	374.8	558.9	70.6	75.6	120.4	61.2	327.7	309.1	293.6	329.4	93.2	69.9	161.2	132	314.6	249	62.8	63.3	190.1	52.8	54.2	52.7	89.3	56.7
9	AI850670	NM_011594	tissue inhibitor of metalloproteinase 2 (Timp2)	1	0.9	1.1	0.5	0.9	1.3	1	0.7	31	28	22.4	37.4	30.7	32.2	30.1	18.3	12.7	23.6	32.3	30	27.1	36	26.1	30.7	35.7	51.4	35	25.4	31.7	33.9	20.9	26.9	27.6	31.4	21	22.8	168.4	43.6	24.1	25.3	30.9	16.6	26.5	22.2	32.5	28.9
9	AW552978	NM_021895	actinin alpha 4 (Actn4)	1.1	1	0.8	0.4	0.6	0.9	1.2	1.8	499.1	445.1	343.5	297.7	407	392.6	359.4	393.1	398.4	422.1	594	547.9	774.5	1074.4	427.7	590.6	525.4	639.9	417.8	549.2	1172	909.9	551.6	680.7	557	487.1	917.3	549.4	1295.3	933.1	2568.2	2128.4	894.7	1029.1	1594.2	1815.5	2389.4	1327.9
9	AI834834	NM_022420		-0.3	1.9	1.8	0.7	1.4	1.1	0.6	0.6	901.8	1043.2	876.5	779.2	1062.4	867.4	517.7	465.5	533.1	460.1	492.8	403.9	381.1	394.2	131.9	228.5	323.3	352.8	486.3	554.9	1870.9	2027.8	1096.6	1422.7	555.2	470.7	373.8	390.8	120.8	31	211.2	242	38.2	42.3	114.6	142.2	47.8	34.8
9	AU019534	NM_023587		0.5	1.4	1.4	1.1	1.4	1.8	1.4	1.3	516.4	624.9	524.8	692.9	728.5	691.1	527.2	523.2	672.9	761.2	553.2	552.7	433.9	424.6	444.4	451.6	477.8	538.3	556.1	553.4	462.5	554.6	501.9	527.8	364.9	421.9	410.9	383.5	427.3	434.1	712.6	543.6	537	443.8	1353.4	1567.7	521.9	502.5
9	AI845920	NM_025826	acyl-Coenzyme A dehydrogenase, short/branched chain (Acadsb)	0.2	0.4	0.6	0.4	1.1	1.3	1.2	1.1	259.1	254.9	249.6	81.5	336.6	151.9	194.8	302	481	367	289.5	261.7	151.9	116.3	127.7	139.8	220.4	54	274.7	162.4	60.2	72.3	162.5	179.2	265.8	257.9	245.5	101.1	584.8	474	276.9	164.6	87.3	55.6	359.5	433.3	229.2	352.3
9	AU020824	NM_026728	DNA segment, Chr 4, ERATO Doi 765, expressed (D4Ertd765e)	0.6	0.1	0.6	0.6	1.8	2	1.4	1.4	178.7	184.8	231.5	244.3	270.1	252.1	254.4	196.3	287.8	176.4	214.2	190.6	254.7	241.9	340.3	237.7	240.8	245.7	341.6	236.3	168	224.9	319.4	366.9	175.9	255.6	187.1	185.1	269.1	218.4	181.8	293.5	143.4	207	278	260.6	396.5	348
9	AI852319	NM_011058	platelet derived growth factor receptor, alpha polypeptide (Pdgfra)	1.2	0.6	1.4	1.7	1.8	1.5	1.2	1	85.5	128	177.4	79.3	134.1	183.6	167.7	163.1	133.4	90.4	196.5	200.4	155.2	127	86.9	130	63.1	127	123.4	158	189.6	161.6	202.8	170	131.4	236.1	181.3	133.3	291.5	224.4	229.8	196.4	423.3	407.5	190.1	312.3	317.2	344.6
9	AI843113	NM_054071	fibroblast growth factor receptor-like 1 (Fgfrl1)	0.5	0.7	1.2	0.5	1	1.5	1.5	1.4	30.7	25.9	105.1	46.5	196.8	44.6	42.8	19.4	27.8	14.9	45	20.6	51.5	36.5	35.9	19	21	36.4	43.1	41.8	28.7	27.6	15.1	23.6	20.8	24.3	24.6	24.8	22	13.6	17.2	17.9	16.7	26	28.7	37	39.9	24.4
9	AI839134	NM_080635	eukaryotic translation initiation factor 3, subunit 3 (gamma) (Eif3s3)	0	1.3	1.4	-0.2	0.8	1.2	1.6	1.2	1423.4	1584.1	1235.9	1251.6	1567.3	1554.2	1951.3	1017.7	2503.1	1855.9	1339.9	1538.5	1325.8	1385.7	1373.5	1463.1	1250.9	832	1332	1212.9	1310	1307.8	1833.9	1821.5	1375.7	1357.6	1520.7	1302.9	1418.5	1511.7	1340.4	1437.8	1621.3	1499.6	1774.1	2060.7	2119	1887.9
9	AU018982	NM_144938	complement component 1, s subcomponent (C1s)	2	1.6	1.3	0.4	1	1.3	1	1.4	168.6	133.5	140.3	51.8	128.5	128.4	54.1	64.8	36	215.8	106.9	52.5	80.7	112	76.7	47.1	127.2	57.4	47.7	48.2	46.1	94.1	41.2	168.8	343.1	221.5	287.9	222.4	148.4	130.7	539.5	397.9	1460.7	1097.7	1449.1	1479.6	1147.1	1360.4
9	AW210287	NM_009061	regulator of G-protein signaling 2 (Rgs2)	-0.8	2	1.2	0.9	1	0.7	1	1.1	204.2	205.6	208.5	231.5	180.7	197.3	228.9	178.9	115.9	153.4	224.1	203.6	273.1	178.4	239.4	201.1	247.9	369.2	238.3	193.2	199.5	248.4	257.3	173.5	229.5	265.1	221.2	258.5	264.7	263.6	256.8	234.4	192.1	280.2	223.7	155.4	298.6	332.5
9	AU019923	NM_178935	CXORF15 (4932441K18) ;retinoblastoma binding protein 7 (Rbbp7)	0.3	0.5	0.6	-0.3	1.1	1.4	1.4	1.4	138.4	103.4	130.4	70.7	71.6	104.4	157.9	165.7	63.8	95.5	129.8	127.5	112.1	108.4	167.8	98.4	107.8	94.7	67.6	122.2	102.6	127.8	128.6	59.7	106.2	150.7	54.3	126.6	168	132.2	175.3	119.4	209	217.8	235.9	149.8	99.4	116.2
9	AI840578	NM_173440	nuclear receptor interacting protein 1 (Nrip1)	0.3	1.4	1.5	0.7	1.9	1.9	2	2	202.6	240.1	193.7	166	300.9	306.1	209.4	267.9	202.1	172.4	251.6	214.4	241.7	291.1	304.4	197.3	233.7	315.3	297.4	249.3	330.6	351.1	466	463.9	174.8	230	328.4	286.1	283.4	253.9	346.2	344	391.6	404.1	219.6	234.3	581.9	493
9	AI841196	NM_080454	gap junction membrane channel protein alpha 12 (Gja12)	1.2	1.2	1.4	0.6	1.3	1.4	1	2	19	38.7	56.2	32.4	25.4	24.5	13.6	10.9	12.1	14.2	19.1	16.2	16.9	13.9	11.7	11.7	15.8	18	13.9	15.1	18.3	16.3	14.6	34.7	14.1	13.2	11	19.6	13.1	17	11.7	12.8	11	13.9	11.7	12.1	13	12.9
9	AI850670	NM_011594	tissue inhibitor of metalloproteinase 2 (Timp2)	1	0.9	1.1	0.5	0.9	1.3	1	0.7	1889.1	1584.9	764.1	1096.1	1992	1243.8	1788.1	1979	3628.3	2962.5	638.2	680.5	624.9	655.6	1705.1	2037.1	757.2	724.3	810.6	518.3	932.2	1123	270.3	384.1	2560.1	2232.6	4213.3	2710.3	476.4	557.8	869	499.6	456.7	573.4	1757.9	2090.7	1215.4	1446
9	AI853647	NM_008309	5-hydroxytryptamine (serotonin) receptor 1D (Htr1d)	0.8	1.1	1.3	1.1	1	1.2	0.5	0.6	52.1	46.9	41.5	59.3	46.4	37.1	51.2	32.5	27	37.1	44.4	36.4	121.3	108.4	41.7	41.8	95.1	88.5	66.4	56.1	55.6	59.4	35.5	33.2	295.4	253	349.1	466.7	34.1	92.5	56.4	51.9	42	41.7	28.9	32.2	40.7	47.6
9	AI853088	NM_008047	follistatin-like 1 (Fstl1)	0.7	1.2	1.3	1.3	1.1	1.2	0.6	0.4	474.3	415.2	552.6	572.5	837.9	765.1	263.1	268.9	256.5	239.5	258.3	272.4	226.4	209.7	226	216.5	263.7	243.8	310.8	263.3	255.3	291.7	261.7	335.8	6257.9	5336.2	9469.3	6548.7	335.8	326.5	859.9	678.6	567	489.1	823.3	1011.7	2283.1	2010.3
9	AW548343	NM_011204	protein tyrosine phosphatase, non-receptor type 13 (Ptpn13)	1.4	1	1.2	1	1.2	1	0.5	0.8	256.7	189.9	292.6	171.1	206.8	196.9	184.4	81	152.3	222	266.3	191.3	235.9	254.4	264.2	187.6	106.4	139.4	164.9	339.7	273.6	235.2	374.9	245.4	291.4	295.8	159.9	327.2	266.6	295.5	147.7	238.3	171.2	326.1	171.8	122.5	267.8	257.6
9	AI843895	NM_011480	sterol regulatory element binding factor 1 (Srebf1)	0.1	0.1	0.7	1.1	1.5	1.6	1.3	1	436.5	464.4	421.4	482.2	420.7	461.8	453.2	486.3	388.5	411.8	392.7	394.6	375.2	397.2	410.5	420	441.9	381.6	426	452.3	486	429.3	368.5	321.8	397.3	476.9	383.6	504.5	492.1	479.6	330.1	447.7	500.9	504.4	355.3	405.7	358.3	418.4
9	AU041627	NM_007680	Eph receptor B6 (Ephb6)	1.3	0.5	0.8	0.7	1.3	1.7	1.7	1.5	159.3	156.9	103.1	72.6	194.8	150.9	118.6	110.7	300.5	211.6	269.2	238.7	371.2	521.1	142.3	208.9	418.4	235.9	60.5	266	46.1	142.6	74.8	9.7	104.6	65.2	146.3	90.3	18.4	12.2	21.3	15.1	47.6	19.8	15.1	40.1	13.8	47.4
9	AW556981	NM_013760	DnaJ (Hsp40) homolog, subfamily B, member 9 (Dnajb9)	0.2	0.9	1.1	0.2	0.8	1	1.7	1.9	6.5	9.4	7.2	8.6	10.5	7.9	10.1	9.9	6.2	12.7	12.6	11.9	12.4	9.5	11.7	8.3	12.5	12.2	9.5	11.2	6.7	7.9	10	8.7	6.5	11.3	6.3	13.2	11.8	16.1	10.6	19.8	14.4	10.9	10.4	7.4	13.4	8.5
9	AU042507	NM_028865	RIKEN cDNA 1110005A03 gene (1110005A03Rik)	0.9	1.1	0.8	0.1	0.7	1.4	1.7	1.5	117	156	267.6	203.5	195.2	232.4	220.3	206.2	209.2	200.7	258.3	247.9	269	299.4	269.5	248.6	281.9	297.9	222.9	268.5	292.2	280.4	261.7	365.6	212.7	285.6	221.8	189	273.3	294.9	274.1	290.6	589.9	616.5	420.1	484.3	383.6	359.3
9	C80029	NM_026159	RIKEN cDNA 0610039N19 gene (0610039N19Rik)	0	0.7	1.2	0.9	1.1	1.1	1.8	1.5	128.1	116.8	118.9	127.8	102.5	162.8	129	120	94.2	112.9	131.6	122.3	122.2	125	133.4	85.9	129.4	188.3	146.8	124.9	104.2	147.7	155.1	129.2	134.1	143.5	96.7	47.7	137.7	125.4	106.3	99	119	113	78	103.5	79.7	138.3
9	AI847835	NM_177176		1.4	1.3	2	1.1	1.4	2.1	1.2	1.2	544.5	537.3	926.7	888.7	865.1	769.3	579.4	598	572.1	500.8	485	565.3	493.5	541.4	419.2	436.2	394.8	335.8	747.7	608.2	466.1	401.9	1168.6	1355.9	957.6	744	946.9	713.3	513.9	457.8	636.1	412.5	335.4	377.5	586.7	619.4	481.2	501.3
9	AU042168	NM_019444	receptor (calcitonin) activity modifying protein 2 (Ramp2)	1	1.2	0.5	0.1	0.8	1.5	1.8	1.5	182.5	245.9	195.2	222.6	250.3	152	177.4	202.9	120	277.4	125.5	142.5	135.1	120.6	252.9	171.9	252.4	359.4	235.9	184.1	256.7	129.4	187.6	190.8	270.9	221.3	173.7	335.5	166.7	133.3	153.5	183.9	220.8	327.6	198.5	241.3	271.2	298.3
9	AU018293	NM_177870	solute carrier family 5 (sodium-dependent vitamin transporter), member 6 (Slc5a6)	-0.3	0.9	0.8	0.3	1.1	1.6	1.8	1.2	514.8	607.2	429.5	497	458.4	396.1	396.6	453.2	601.6	678.4	383.9	443.9	439.5	523	438.9	490.2	338	506.4	465.9	481.7	406.1	316.1	467.8	406.8	538.5	451.4	407.8	432.1	403.2	370.3	591.4	511	271	250.4	418.1	440.8	248.5	256.2
10	AW538715	NM_007494	argininosuccinate synthetase 1 (Ass1)	-1.2	0.6	0.5	-1.3	-1.4	-1.1	-1.1	-1.6	508.8	463.4	266	277.2	326.9	298.7	575.2	554.9	678.5	562.7	253.9	287.4	257.5	368.2	196.9	251.5	357.9	448	223.3	207	298.8	346.9	254	218.9	350.8	423.6	579.5	479.4	636.9	651.4	461.6	348	484.3	461.4	293.5	347	507.8	514.3
10	AW536166	NM_010590	ajuba (Jub)	-0.7	0.4	-0.1	-1.6	-1.3	-1.4	-1.5	-1.9	301.8	343.4	264.2	223	240.9	231.9	156.2	225.7	212.1	160.5	234.3	288.6	173.5	197.1	296.9	296.4	329.9	230.3	281	290.6	224.4	199.8	197.6	296	344.8	297.7	209.7	338.4	156.6	238.6	483	430.1	278.1	277.1	355.2	390.9	413.9	468.9
10	AW553383	NM_009416	tropomyosin 2, beta (Tpm2)	-1.1	-0.3	-0.2	-1.6	-2.4	-1.8	-1.4	-2.6	586.7	346.4	2006.6	558.2	787.8	763.4	368.3	455.2	406.9	361.3	437.4	366.6	551.8	474.1	391.4	380.6	538.1	585.8	429.8	476.2	454	360.2	487.7	605.5	501.4	587.6	491.1	633.8	507.7	544.7	1353.2	925.5	752.2	723	3008.3	3867.1	10333.6	9665.6
10	AW553140	NM_180678	glycyl-tRNA synthetase (Gars)	-1.5	0	-0.3	-1.5	-1.5	-1.3	-0.8	-1.1	1145.8	1076.1	1108.7	952.8	1188.2	1079.2	1014.1	944.4	820.1	968	856.1	993.8	918.5	1005.2	836.3	909.3	897.9	755.6	881.3	846.2	943.5	994.6	1190.6	1490.2	1351.5	1667.7	1975.7	1534.1	618.2	566.3	659.3	713.7	702.2	655.8	877.9	854.4	1667.3	1201.7
10	AI844503	NM_008102	GTP cyclohydrolase 1 (Gch1)	-0.5	-0.1	-0.4	-2.3	-3.2	-2.2	-0.9	-1.4	266.4	227	166.8	194.6	225.2	260.4	230.2	184.9	132.4	207.6	154.3	162.1	96.5	93.9	148.1	139.3	103.7	112.5	159.3	149.9	133	157	188.8	157.7	126.8	267	142	249.7	116.9	104.2	193.3	200.6	233.7	225	193	227.8	203.8	228.4
10	AI854196	NM_007540	brain derived neurotrophic factor (Bdnf)	-0.6	0.7	0.7	-1.2	-0.7	-1.3	-1.3	-1.7	357.5	362.7	288.2	358.6	312.5	266.6	408.1	295.5	265.6	304.4	426.9	389.5	363.7	341.2	471.9	430.8	410.9	379	519.2	447.4	357.2	407.4	335.4	435.2	356	308.9	359.9	496.8	306.1	418	212.6	328.7	294.9	264.5	218.2	160.9	178.8	224.9
10	AI852913	NM_033523	sprouty protein with EVH-1 domain 2, related sequence (Spred2)	-0.6	0.2	-0.1	-1.8	-1.2	-0.9	-1.1	-1.1	1027.6	972	944.7	912	856.3	899.7	1012.7	937.7	1195.9	1236.2	1147.5	1290.1	1162.8	1241.3	1201.3	1522.3	1551.6	1215.9	1295.4	1303.4	1733	1431.7	1431.6	1376.5	918.3	839.4	1144.4	862.6	608.7	603.8	635.8	635.7	579.2	582.1	782.5	690.8	839.1	766.7
10	AW556997	NM_030690	retinoic acid induced 14 (Rai14)	-0.7	-0.2	-0.4	-1.5	-1.2	-1	-1.1	-1.4	107.8	108.9	96.4	122.8	94.1	132.7	69.2	72.8	12.5	48.3	94.1	114.6	93.5	118.7	117.2	95.5	113.2	75.9	69.2	98.7	177.2	118.1	61.2	39.7	199.8	156	150.4	150.7	95.4	86.4	194.1	194.4	106.2	171.7	192.8	164.2	176.5	104.4
10	AI840980	NM_153119	expressed sequence AI840980 (AI840980)	-0.4	0.3	-0.8	-1.4	-1	-0.9	-1.2	-1.3	632.7	600.7	618.9	509.6	754.7	602.6	541.5	478.2	722	629.7	551.6	588.3	658.8	458	540.6	586.8	598	742	548.3	598	639.9	537.6	657.6	669.7	684.6	552.7	527.4	581.3	394.2	418	779	748.3	832.1	792.4	837.3	646.8	715.1	669.9
10	AI842557	Mm.31267		-0.8	-0.1	0.3	-1.2	-1.3	-1	-1.1	-1.6	495.7	421.5	318.3	366.5	458.7	322	388.7	371.2	345	433.2	491.6	487.4	571	656.9	452.8	542.1	460.9	457.9	447.6	570.4	439.3	376.9	318.4	340.7	96.7	183.9	118.1	225.8	540.9	441.6	283	323.1	133.4	60.5	442.6	462	515.6	408.2
10	AI851038	NM_026064	RIKEN cDNA 2900073G15 gene (2900073G15Rik)	-1	-0.1	-0.1	-1.2	-1.4	-0.9	-0.8	-1.3	108.1	165.6	158.2	144.7	200.6	145.2	116.1	134.4	104.9	164	159.8	114.1	182.7	158.9	228.2	114.7	101.7	75.4	139.9	145.5	179.3	152.1	186.7	56.2	132.9	127.5	107.1	128.8	123	86.4	157.3	180	173.3	182	92.4	89	93.9	87.1
10	AI852913	NM_033523	sprouty protein with EVH-1 domain 2, related sequence (Spred2)	-0.6	0.2	-0.1	-1.8	-1.2	-0.9	-1.1	-1.1	9	2.6	3.7	4.7	5	2.1	3.8	7.8	1.9	3.2	4.3	2.9	4.2	29.2	7	4.2	6.7	36.1	6.3	5.7	3.3	31.7	3.6	5.8	3.3	3.9	2.2	25.3	2.4	2	2.4	3.5	3.1	1.9	4.3	3.3	3.7	4.5
10	AI848189	NM_028230	serine hydroxymethyl transferase 2 (mitochondrial) (Shmt2)	-2	-0.6	-0.3	-1.3	-1.9	-2	-1.7	-1.9	94.2	56.1	185.7	90.9	68.3	66.5	19.4	57	16.1	15.1	70.1	78.8	80.6	78.8	94.1	74.1	56.7	132.1	115.3	160.5	54.5	19.5	137.9	93.2	134.1	33.6	74.3	152.8	17.5	38.4	199.5	152.6	79.8	70.5	100.3	83	83.3	185.8
10	AW545158	NM_025542	RIKEN cDNA 2410001C21 gene (2410001C21Rik)	-0.7	-0.4	-0.3	-1.1	-1	-0.9	-1.1	-1.3	703.7	681.2	674.5	686.9	580.3	774.6	501.1	649.5	718.4	711.5	693.9	723.7	672.4	823.9	605.1	719	681.2	642.6	563.7	571.1	569.1	708.6	784.5	718.2	478.7	738.7	849.5	724.9	481.1	573.5	608.1	601.2	726.6	811.1	620.8	600.9	587.2	790.8
10	AI838613	NM_010128	epithelial membrane protein 1 (Emp1)	-0.8	-0.4	-0.3	-1	-2.3	-1.3	-1.4	-1.4	86.4	101.7	169.4	103.5	115.6	127.9	54.3	57.6	8.6	25	63.7	9.6	31.6	8.9	72.6	33.6	70.7	15.7	65.1	75.1	76.7	94	63.4	11.8	190.4	168.1	196.9	216.7	276.7	293.9	6261.5	6064.6	162.3	109.4	1825.6	1993	1416	706.8
10	AI848393	NM_172015	isoleucine-tRNA synthetase (Iars)	-1.1	0.1	0.1	-1	-1	-1.1	-1.3	-1.3	155.9	118.3	159.6	158.6	210.1	217.8	121.9	191.7	161.7	160.9	166.6	164.4	182.6	178.8	149.5	129.2	141.6	124.4	142.2	148.1	162.6	199.7	164.9	129.4	126.9	174	128.9	110.3	182.5	144.3	118.7	187.2	143.3	210.8	133	130	169.1	156.6
10	AI854200	NM_007725	calponin 2 (Cnn2)	-0.7	0.3	-0.1	-2.1	-2.3	-1.2	-1.1	-1.8	96.5	170.7	223.4	133.7	161.7	173.3	82.1	69.7	80.5	202.5	61.5	47.1	37.8	36.1	31.4	29.4	20.6	61.9	144.5	43.5	24	130	161	237	140.5	151.3	254.6	139.1	207	168.1	244.8	136.7	2505.9	1972.7	1175	1265.2	1603.1	1538.3
10	AI847447	NM_007984	fascin homolog 1, actin bundling protein (Strongylocentrotus) purpuratus) (Fscn1)	-0.7	0.4	0.7	-1.4	-0.7	-1.1	-1.2	-1.8	890.1	933	161	136.7	578.8	1072.2	103.8	91.7	1145	301	623.4	729.8	764.9	865.4	357.2	947.7	982.9	863.3	120.9	220.2	1399.7	1365.1	366.7	91.5	103.6	99	77.9	73.3	96.3	108	86	82.9	1677.9	839	641.1	259.1	111.8	187.5
10	AW553383	NM_009416	tropomyosin 2, beta (Tpm2)	-1.1	-0.3	-0.2	-1.6	-2.4	-1.8	-1.4	-2.6	263.3	253	1066.3	277.3	558	587.1	264.1	202.5	245.9	290.6	351.3	291.4	327.9	275.2	236	247.3	414.1	246.4	224.4	211.2	163.2	267.7	262.4	307	264.7	313.4	205.9	283.3	249.9	268.1	573.6	331.7	263.7	324.4	448.7	464.9	352.6	359.9
10	AU045744	NM_009559	zinc finger protein 57 (Zfp57)	-0.4	-0.4	-0.3	-1.4	-1	-1	-1.2	-1.6	33.3	52.1	47.6	34.8	31.4	45	127.9	103	24.6	36.1	34.9	32.3	56.7	31.4	39.3	33.1	48.7	39.4	100	71.3	36.7	132.3	35.9	30.5	43.7	59.3	12.9	108.1	32.6	37.9	54.7	132.7	64.6	23.3	32.5	34.1	26.6	32
10	AW538058	NM_009627	adrenomedullin (Adm)	-0.7	0.3	-0.1	-1.7	-1.8	-0.9	-1.1	-1.3	139.4	116	124.9	198.6	65.6	59.3	94.6	60.1	32.7	45.4	99.1	52.4	102.8	81.5	93.3	108.7	159.7	117.5	114.4	82.8	110	118.2	34.3	20.8	52.6	122.5	98.6	70.6	80.7	147.9	87.4	63.7	87.6	102.6	151.4	105.9	330.8	200.7
10	AW538070	NM_009687	apurinic/apyrimidinic endonuclease 1 (Apex1)	-1.3	-0.4	0.4	-1.1	-0.8	-0.9	-1	-1.6	439	462.9	403.7	388	432.4	387.4	623.4	631.2	897.1	752.4	530.3	511.3	603	639.9	607.3	585.2	528.2	512.6	692.3	594.4	485	515.7	410.2	423.1	533.1	425	521.5	535.7	568.6	551.7	358.1	388	592.5	563.8	596.1	559.4	1101.3	923.4
10	AI850309	NM_010169	coagulation factor II (thrombin) receptor (F2r)	-0.8	1.2	0.3	-1.2	-1.1	-1	-0.9	-1.4	271.4	319.8	169.4	206.7	224.9	241.4	238.9	265.9	250	260.8	146.8	175.5	101.6	79	204.6	102.3	154.9	151.5	109.6	154.2	121.1	211	111.7	100.7	304.1	277.4	381	229.8	410.3	353.4	449	314.9	387.7	393.4	879.4	983	343.4	592.9
10	C80039	NM_010324	glutamate oxaloacetate transaminase 1, soluble (Got1)	-1.3	0.4	-0.2	-1.2	-1.2	-1.1	-1.3	-0.9	3431	3141.5	2013.6	1817.8	2658	2492.1	1946.3	2095.4	2607.9	1973.4	1880.8	2213.5	2460.8	2797.9	1965.8	2345.5	2146.6	2028.4	2185.5	1640.3	2715.7	2576.3	2141.2	2607.1	1548.8	1183.5	1932.1	1205.1	730.2	751.6	1087.4	1028.1	230.8	258.8	540.6	513.9	337.1	223.7
10	AI838983	NM_010362	glutathione S-transferase omega 1 (Gsto1)	-1.4	0.6	0.4	-1.1	-1	-1	-1.1	-1.3	451.2	572.4	440.3	457.8	449.6	336.1	377	625.2	892.2	777.5	410.7	362.9	482	467.1	450.1	465.1	534	413.7	595.6	499.2	434.2	611.3	368	433.2	658	455.4	834.7	630.7	304.3	260.7	12745.1	13175.5	651.7	582.2	11751.2	14611.4	6354	5479.1
10	AI836122	NM_010480	heat shock protein 1, alpha (Hspca)	-1.2	0.2	0.7	-0.6	-1.1	-0.6	-1	-1	5348.6	5612.8	5275.8	5537.4	4712.1	4056	6397	6383.6	4676.1	5526.4	4737.7	5510.6	4202.1	4780.4	5138.4	5141	4406.2	3224.7	4268.8	4259.5	4583.9	4436.1	3083.7	4644.8	5839.6	5470.3	7825.3	6825.6	2943.2	2941.8	4978.3	5483.8	1718.4	1982.8	2814.5	3058.3	3541.9	3273.7
10	AU018863	NM_010637	Kruppel-like factor 4 (gut) (Klf4)	-0.4	-0.5	-0.4	-1.3	-0.7	-1	-1.7	-1.3	119.1	69.7	143.3	119.1	131.8	152.4	114.9	111.5	45.5	58.6	62.9	55.2	71	85.7	34.8	14.8	51	5.5	15.6	47.4	85.3	68.1	101.4	66.3	90.8	111	112.9	73.6	63.3	79.9	1452.3	1033.3	150.4	195.6	1364.1	1518.8	1809.6	1413.8
10	AU018863	NM_010637	Kruppel-like factor 4 (gut) (Klf4)	-0.4	-0.5	-0.4	-1.3	-0.7	-1	-1.7	-1.3	104.7	60	98.5	115.8	95.3	89.7	109.7	138.2	19.5	56.9	50.4	81.1	91.5	57.8	21.9	49.3	31.8	38	104.3	58.6	110.3	78.9	93.7	76.5	116.7	60.7	111.7	127.6	49	51.5	1497.2	905.1	199.9	180.8	1418.9	1611.8	1630.1	1156
10	AW538349	NM_010730	annexin A1 (Anxa1)	-1	-0.2	0	-0.5	-1.2	-0.6	-1.2	-1.7	159.9	255.8	264.2	217.7	403.4	342.3	227.6	273.9	133.8	177.8	95.9	139.5	181	161.6	135.2	40.5	189.3	147.1	142.4	163.4	104.2	157.1	201.4	65.4	279.7	380.6	429.1	277.9	225.4	261.4	3468.4	3204.8	815.5	706.2	6633.6	7260.8	5085.3	3820.9
10	AI849213	NM_011076	ATP-binding cassette, sub-family B (MDR/TAP), member 1A (Abcb1a)	-1.4	-0.3	-0.3	-1.2	-1.5	-1.1	-1.7	-2	331.4	293.9	331.8	340.3	406.3	441.4	306.9	320.2	189.3	202.7	291.5	343.4	277.6	345.1	278	236.8	242.7	253	277.2	223.2	272.4	412.6	366.5	346.8	262.7	319.6	253.8	371.6	142.7	100.7	293.3	313.2	153.7	160.9	167	139.8	294.1	261.1
10	AI841798	NM_011595	tissue inhibitor of metalloproteinase 3 (Timp3)	-0.8	1.6	0.4	-1.6	-1.6	-1.6	-1.3	-1	604.5	668.6	925.9	1101.5	953.2	772.2	1105.5	899.2	750.7	621.9	598	742.9	656.4	649.4	550.1	658	492.1	482.5	724.8	656.1	803.1	782.1	647.2	528.5	2424.6	1807.7	1311.7	1224.7	972.9	859.8	2944.1	2766.5	690.4	855.6	3251.1	3295.5	1276.3	1530.8
10	AI842984	NM_011607	tenascin C (Tnc)	-0.5	0.3	-0.2	-1.7	-1.3	-1.1	-0.6	-1	182.6	166.3	225.8	282.6	171.9	187.3	200.8	133.3	158.2	161	186.1	235.6	263.6	168.8	193.7	256.3	140.3	156.2	295	175.1	206.3	138	236.1	293.8	163.2	199.2	249.3	148.7	245.1	104.4	211.9	231.7	609.7	717.8	429.2	524.2	237.6	267.7
10	AW537017	NM_013614	ornithine decarboxylase, structural 1 (Odc1)	-1.4	0.7	0.4	-0.6	-1.2	-1.5	-1.5	-1.8	1125.6	1069.8	1046.5	1014.5	1540.8	1240.9	1196.5	1140.2	1426.6	1200.4	621.2	667.6	593.2	692.2	722.2	774	617.8	655.4	791.7	848.8	990.9	1058.4	797.8	955.3	1281.8	1257.1	843.7	819.5	3558.5	3032.6	1577.9	1505.1	1202.2	1090.8	1323.7	1411.4	1949.4	1233.1
10	AI853558	NM_013749	tumor necrosis factor receptor superfamily, member 12a (Tnfrsf12a)	-1.4	1.6	1.1	-1.6	-1.3	-1	-1.1	-1.6	184.3	278.6	418.6	325.6	401.5	348.1	190.9	203	144.7	242.7	137	224.6	49	308.6	186.7	129.2	223.9	98.7	88	227.7	272.6	295.5	472.8	519.5	296.4	323.2	247.1	213.6	425.8	480.1	147.9	156.7	185.6	192.3	238.3	333.8	685.4	505.6
10	AW538407	NM_015747		-1.1	0.3	0	-1.3	-1.5	-1.1	-1	-1.5	918.9	1008.4	866.6	752.3	950.3	788.1	791.5	774.9	913.2	815.4	789.7	724.9	788.2	838.2	851.8	1071.3	718.8	630.3	595.2	477.3	1422.1	1241.3	1166.1	1285.4	776.1	646.4	927.5	694.7	247.5	188.7	504.2	506.5	577.1	592	617.6	727.8	317.1	332.3
10	AW539347	NM_016720	neuraminidase 3 (Neu3)	-1	0.6	0.9	-1.3	-1.5	-1.1	-1.1	-1.6	12.7	11.1	15.8	17.1	22.9	19.4	15	14.9	11.1	19.3	10	15	12.4	14.2	10.9	9.2	16.5	11.9	19.5	8.9	10	20.1	14.8	12.1	9.9	14.8	8.6	11.8	16.2	18.3	14.8	15.3	23.2	34.6	17.1	13.6	15.2	18
10	AU020528	NM_020577		-1.1	0.3	0.2	-0.9	-1.2	-1.2	-1.3	-1.5	169.8	218.4	255.4	186	193	156	329.2	374.3	263.1	208	204.4	155.4	120.2	130.4	132.1	86.9	128	201.7	233.3	111.4	199.5	190.9	122.5	158.5	177.5	210.9	149.7	126.5	339.6	373.6	333.3	319.5	180.3	194.8	221.7	220	263.1	326.3
10	AI841389	NM_023119	enolase 1, alpha non-neuron (Eno1)	-1.6	0	0.8	-0.4	-1	-1.1	-1	-1.2	4031.3	1854	2800.2	2788.2	3182.2	1908.8	2124.7	2018.1	3313.7	3705.9	2530.3	2751.7	2519.5	3055.2	1133.5	3865.7	3109.6	2912.9	3683.8	4316.8	4390.9	4801	2645.6	5436.6	2433.9	3123.3	4893.1	1978.7	1328.8	1229.8	4353.9	4155.5	2304.8	2964.1	2798.8	2857.7	2971.5	1581.5
10	AI851038	NM_026064	RIKEN cDNA 2900073G15 gene (2900073G15Rik)	-1	-0.1	-0.1	-1.2	-1.4	-0.9	-0.8	-1.3	125.3	142.8	221.1	253.6	151.7	227.3	98.6	80.4	109.6	141.9	204	181.7	121.3	145.4	204.4	171.1	218.9	122.7	149.4	109.7	148.8	119.6	118.1	163.6	228.5	229.5	142.2	174.2	189.5	192.8	183.2	130.1	163.3	239.8	243.3	174.6	243.6	200.6
10	AW544412	NM_026473	RIKEN cDNA 2310057H16 gene (2310057H16Rik)	-1.3	0.7	0.1	0.2	-1.5	-1.1	-1.3	-1.8	198.6	74.4	342.1	222.1	226.9	246.4	57.7	162.9	154.5	62.2	257.9	127.9	135.6	305.6	80.9	252.1	91.3	296.4	84.9	122.9	441.9	441.3	99.6	151.3	369.3	380.2	380.5	480.1	615.3	460	556.8	560.8	620	400.3	318.8	698.4	2156.7	1509.7
10	AI849213	NM_011076	ATP-binding cassette, sub-family B (MDR/TAP), member 1A (Abcb1a)	-1.4	-0.3	-0.3	-1.2	-1.5	-1.1	-1.7	-2	82.2	74.2	74.6	52.5	105.4	93.3	45.1	30.9	56.2	87.8	22.9	54.8	68.6	69.5	72.5	70.6	67.4	88.5	34	73	49.2	100	43.8	72.5	202.6	157	164.1	142.2	199.8	168.9	291.6	251.2	718.7	591.8	673.3	755.1	227.7	265.5
10	AW538700	NM_153412	pleckstrin homology-like domain, family B, member 2 (Phldb2)	-0.3	-0.4	-0.1	-1.8	-2	-1.5	-0.8	-1.6	116.5	115.2	106.9	106.6	86.4	100.1	26	98.2	41.9	74.7	66.9	68.9	86.6	91.2	106.6	34.9	81.7	141.6	128	96.9	106.8	155.4	74.1	110.8	216.7	174.5	134.8	217.4	405.3	299.9	226.2	186.7	187	225.8	281.3	394.8	276.5	358.1
10	AW548955	NM_024427	tropomyosin 1, alpha (Tpm1)	-0.5	0	-0.5	-2.4	-3.2	-2.4	-0.9	-1.4	381.5	380.2	518.4	501	693.6	661.8	458.5	325.5	561.2	549.2	366	519.8	308	398.9	360.4	507.9	496.8	415.7	322.4	503.6	546.4	574.3	457.7	623.4	634.3	557	1445.2	1024.3	640.8	485.3	511	663	439.1	553.7	1973.5	2377.1	5293	5131.5
10	AU045401	NM_016754	myosin light chain, phosphorylatable, fast skeletal muscle (Mylpf)	-1	-0.3	0.2	-1.2	-1.3	-0.7	-1.4	-1.4	121.3	134.8	7879.8	341.6	2981.9	2189.2	142.8	65.4	69.2	87.3	40.5	120.7	338.7	267.3	84.6	126.7	117.5	124.9	86.7	75.4	105.8	137.5	84.5	630.7	163.2	293.4	1236.7	871.5	118.7	164.5	2536.7	1453.1	259.1	171.2	3353.8	3906.7	47.5	34.2
10	BE381537	NM_007408	adipose differentiation related protein (Adfp)	-1.2	0.5	0	-1.6	-1.5	-1.1	-1.1	-1.4	252.1	172.3	400.6	385.9	366.5	384	375.1	250.2	289.9	302.6	190.1	217.1	268.4	225.2	146.8	250.9	246.2	228.2	205.1	318.5	298.7	349.5	406.1	351.7	622	575.6	659.8	575.9	245.7	279.5	1942.8	552.4	906.7	840.4	1157.6	1209.9	797.2	809
10	AI846743	NM_011526	transgelin (Tagln)	-1.5	0.9	1.1	-1.2	-2	-1.3	-0.4	-2.5	848.9	765.1	630.4	757.8	1057.9	1081.7	712	452.6	407	564.5	567.4	543.1	694.4	522.8	565	528.7	607.5	753.7	641.1	574.6	528.3	722.8	575.3	581.5	961.7	1303.8	1128.7	842	482.9	194.2	1496.6	1300.1	1696.9	1388.4	3630.4	4135	10011.4	10168.5
10	AI846743	NM_011526	transgelin (Tagln)	-1.5	0.9	1.1	-1.2	-2	-1.3	-0.4	-2.5	156.1	156	122.4	164.4	188.3	187.5	172.8	151	100.3	118	168.9	97.7	174.6	106.9	168.8	135.4	157.8	159.8	157.7	183	163.3	115.3	195.5	136.7	149.4	200.3	81.3	208.7	204.6	258.8	140.5	97.7	222.9	246.1	305.4	207.6	1051.9	965.9
10	AU020318	NM_178788	dCMP deaminase (Dctd)	-1.4	0.8	1.5	-1.2	-1.1	-1.4	-2.4	-2.9	285.9	194.3	197	259.2	156.1	199.9	268.4	245.9	162.7	129.6	203.8	204.5	177.8	202.8	265.8	224.7	272.4	309.9	297.2	306.5	177.7	167.5	195.7	128.4	210.5	160.2	197.6	110.7	209.9	305.7	191.1	203.6	158.5	182.1	128.5	118.5	200.4	255.7
10	AU023680	NM_023871	SET translocation (Set)	-1.1	-0.2	0.5	-1.1	-0.9	-0.9	-1.1	-1.4	221.4	216.2	237.1	254.9	222.1	171	207.7	232.2	161.4	212.4	226.8	214	249.1	219.5	247.5	199.2	153.6	230.8	234.6	198.6	227.1	204.2	237.4	173.8	244.6	246.4	165.9	205.3	169	305.7	183	257.9	247.3	266.9	159.6	172.7	239.9	188.1
10	AI852913	NM_033523	sprouty protein with EVH-1 domain 2, related sequence (Spred2)	-0.6	0.2	-0.1	-1.8	-1.2	-0.9	-1.1	-1.1	338.1	314.3	344.8	374.1	259.3	327.9	327.4	277.6	144.9	251.1	340.4	320	382.9	336.8	340.6	289.9	367.9	346.3	343	333.7	364.4	354.5	347.3	325.5	245.2	345.7	287	361.3	161	163.3	309	323	211.2	239.8	236.4	215.7	177.6	284.7
10	AI851039	NM_172381	expressed sequence AI314180 (AI314180)	-1	-0.2	-0.1	-1.3	-1.4	-0.9	-0.8	-1.3	30	32.6	43.1	25.3	73.8	29.5	35.7	63.8	13	19.4	31.4	32.7	24.7	30.7	26.4	26.2	31.7	35.4	46.5	26.3	42.6	54.1	26.1	34	29.9	27.5	116.2	39	15.7	25.5	22.1	27	30.7	33.4	15.3	12.2	34.9	13.2
10	C79111	NM_009255	serine (or cysteine) proteinase inhibitor, clade E, member 2 (Serpine2)	0.1	-0.3	-0.1	-1	-1.6	-1.1	-0.7	-1.1	4631.7	3876.8	2949.9	3046	3549.9	3165.1	2492.2	2908.1	1944.3	2238.2	2661	3017.9	1482.6	2061.3	1568.6	2028.6	1998.6	1368	2016.4	1078.5	3193	3261.3	1207.8	1765.4	1432.6	1449.6	1303.8	669	1410.6	1340.7	889.1	506	82.9	12.3	917.8	965.3	447.4	412.2
10	AI840446	NM_013928	schwannomin interacting protein 1 (Schip1)	-1.2	0.4	-0.4	-1.8	-1.8	-1.6	-1.5	-2	921.3	1724.9	1580.1	1084	1109.6	1159.8	1521.4	1221.4	1440.7	1168.1	2039.2	2168.4	2238.3	2676.9	2727.4	2772.8	2262	1873.9	2691	2819.6	1510.4	1651	2053.7	2723.6	1124.6	1058.9	1428.7	1564.6	932.8	843.5	446.8	435.6	180.1	127.1	213.8	250.7	501.9	423
10	AI848393	NM_172015	isoleucine-tRNA synthetase (Iars)	-1.1	0.1	0.1	-1	-1	-1.1	-1.3	-1.3	662.2	639.1	636	731.3	716.6	818	665.8	637.2	732.1	709.3	532.6	577	471	422.1	706.4	613.2	535.1	414.9	656.2	518.9	677.9	728.1	654.1	588.4	729.8	672.9	944	698.5	529.7	461.3	526.1	685.5	692.7	774	863.8	778.1	1021.7	766.4
10	C78150	NM_027350	asparaginyl-tRNA synthetase (Nars)	-1	-0.1	-0.2	-1.2	-1.2	-1	-1	-1	1665.1	1636.5	1657.4	1672.5	1955	1606.7	1328.3	1499.6	1850.1	1618	1464.3	1566.2	1173.4	1489.4	1091.9	1308.4	1168.3	1281.4	1475.5	1082.7	1220.2	1042.9	1363.5	1597.5	2248.6	1656.7	2246.4	1947.4	958	796.2	909.8	947.5	802.4	681	984.5	1105.6	1458.5	980.5
10	AI846743	NM_011526	transgelin (Tagln)	-1.5	0.9	1.1	-1.2	-2	-1.3	-0.4	-2.5	9.9	11.9	13.3	14.9	8.4	18.9	20	9.8	27.7	8	14	14.8	9.5	15	22.2	10.3	11	12.5	18.2	16.2	26.3	31.5	8.2	28.5	10.4	12.1	6.2	10.7	22.6	30.2	12.6	16.2	14.5	13	11.8	16.1	13.9	13.7
10	AW545158	NM_025542	RIKEN cDNA 2410001C21 gene (2410001C21Rik)	-0.7	-0.4	-0.3	-1.1	-1	-0.9	-1.1	-1.3	136.3	141.7	221.9	140.6	183.5	177.2	216.6	184.7	174.6	157.4	145.8	191.7	137.4	153.6	251.7	173.9	263.3	250.9	203.3	221.9	179.3	174.1	235.7	173.2	178.5	182.1	137.5	79.9	223.6	168.7	208	250.4	291.5	273.4	178.5	162.6	216.6	215.4
11	C81065	NM_009272	spermidine synthase (Srm)	-1.2	1.4	1.9	-0.9	0	-0.5	-0.8	-1.3	660.7	588.4	521.4	635.1	590.5	527.1	597.8	661.8	777.4	520.8	725.1	462.2	692.3	844	501.4	664.7	935.3	702.6	616.8	807.5	629.4	680.2	593.7	580.8	661.9	467.2	534.9	656.6	1025.1	719.7	335.3	322.8	788.4	638.3	561.4	577.4	1637.9	1087
11	AI046911	NM_028274	exosome component 6 (Exosc6)	-1.1	0.5	1.6	0	-0.1	-0.2	-1.2	-1.1	207.5	192.5	195.9	168	153.9	227.6	199.2	202.8	198.8	26.8	209.2	214.4	323.7	210.2	261.3	215.5	269.4	267.5	241.7	422	258.3	330.5	287	274.2	190.6	234.6	138.2	190.8	310.9	180.8	135.7	137.8	456.8	301.4	246.8	248.9	389.3	348.8
11	AW539636	NM_053086	nucleolar and coiled-body phosphoprotein 1 (Nolc1)	-1.1	1.5	1.6	-0.4	0	-0.2	-0.5	-1.1	158.7	148.4	129	103.6	164.7	62.6	218	156	287.6	212.2	165.3	39.4	186	143.9	125.5	168.7	147.6	47.9	198.5	32.6	110.7	237.7	257.4	252.4	179.4	189.1	153.2	128.8	296.9	204.1	122.7	225.7	319.9	255.7	247.7	268.1	468.7	307.9
11	AU018480	NM_144835	RIKEN cDNA B130016L12 gene (B130016L12Rik)	-1.6	1.2	1.3	-1.4	-0.5	-0.6	-1.7	-1.5	56	135.5	64.7	257.1	307.9	267.3	217.5	173.5	292.7	341.4	109.5	192.7	111	144.5	260.9	248	311.6	63.8	301.3	281.6	303.5	106	259.3	317.1	233.1	192.8	64.5	144.7	164.7	111.5	202.3	89.9	662.8	590.8	360.3	552.5	787.8	567.4
11	AW539788	NM_008630	metallothionein 2 (Mt2)	-1.3	3.9	2.9	0.8	1	0.7	-2.4	-2	4061.9	5011.3	5763.9	5311.9	5495.4	6144.7	4298.7	4899.1	4636.9	5152.9	4068.7	4557.5	3055.3	3604.6	2844.6	3093.3	2532.2	2652.7	3809.2	4894.7	2502.9	2800	4421.8	6755.4	3003	3056.6	826	628.6	4050.4	3556.2	3284.6	3216	694	312.8	2385.5	3061.3	1199.2	1323.6
11	AI838504	NM_007951	enhancer of rudimentary homolog (Drosophila) (Erh)	-1.3	0	1.2	-0.1	-0.7	-0.8	-1.1	-1.4	361.2	418.4	319.9	248.3	442.2	399.1	592.1	673.1	647.2	532	283.9	387.7	329.5	363.1	548.2	436.2	258.7	225.2	320.8	191.3	253.5	221.2	323.7	345.8	513.7	304.1	463.8	358.9	691.4	533	398.3	329.9	366.1	367.6	909.4	934.8	2051.4	1416.9
11	AW538075	NM_007991	fibrillarin (Fbl)	-1.3	0.3	1.2	-0.4	-0.5	-0.8	-1.3	-1.9	381.3	389.4	346	390	218.7	323.3	425.2	339.4	335.5	243.5	407.7	345.5	257.7	375.5	268	301.7	326.5	143.7	349	396.3	453.9	398.4	283.7	335	227.1	405.8	301.6	267.5	574.6	476.3	400.7	271.4	1207.1	999.5	857.1	1090	1950.9	1133.1
11	AU042170	NM_009846	CD24a antigen (Cd24a)	-1	1	2.5	1	1.2	1.4	-0.7	-2	46.5	77.7	1080.6	943.8	1221.4	1126.9	292.7	355.1	575.8	508.3	46	86.4	76.3	106.6	184.2	75.5	109.9	46.8	124	87.8	312.6	349.6	43.5	157.5	5807.8	4828.5	10827.4	8627	1581.8	1542.5	3340.7	3460	1444.7	1272.3	5408.4	5980	9955.9	8037
11	AU019272	NM_010849	myelocytomatosis oncogene (Myc)	-1.3	1.8	1.8	-0.6	0.9	-0.2	-1.1	-1.6	117.3	101.2	130.6	71.6	102.2	115.3	118.1	73.3	143.3	145.1	126.1	116.8	130.8	74.9	103.4	109.7	144.4	180.6	59	113.6	62.7	83.7	74.9	16.9	128.5	95.5	161.7	168	101.4	117.6	161	98	364.3	426.4	456.7	394.1	430	423.3
11	AW545318	NM_011045		-1.6	0	1	0.9	-0.2	-1.1	-1	-2	316.8	401.6	477.1	494.5	446.5	581.9	407.2	354.3	311.8	538.1	521.7	464.3	376.4	528.3	614.1	495.1	366.1	291.7	401.3	506.5	599.5	434.4	579.2	628.8	628	661	721.3	498.2	717.9	840.3	850.6	622.2	1505.1	1304.3	1265.7	1226.4	2313.9	1248.7
11	AI836083	NM_019553	DEAD (Asp-Glu-Ala-Asp) box polypeptide 21 (Ddx21)	-1.1	1.4	1.9	-0.1	0	-0.5	-0.6	-1.1	294.6	357.9	322.4	375.8	332.4	332.5	375.8	371.9	256.5	237.5	326.6	358.6	325.5	388.1	351.2	311.9	334.5	262.7	365.2	297.6	372.6	378.1	347.9	301.1	373.8	374.2	362.2	426.6	343	403.1	423.9	473.4	698	760.9	746.8	776.2	1236.5	934
11	AW536531	NM_025866	cell division cycle associated 7 (Cdca7)	-1.5	0.4	1.5	-0.5	-0.8	-1.2	-1.2	-1.9	160.1	160.9	175	180.6	163.4	147.4	114.5	114.5	121.1	129.1	133.9	186.2	104.1	33.8	166.2	184.4	142.2	136.8	114.3	171.3	259.1	219.6	169.3	128.7	224.5	211.1	133.9	260.5	194.8	196.6	262.6	259.6	165.8	221.4	265	264.6	512.4	427.6
11	AW536531	NM_025866	cell division cycle associated 7 (Cdca7)	-1.5	0.4	1.5	-0.5	-0.8	-1.2	-1.2	-1.9	38.8	81.1	9.7	50.3	10.7	15.6	57.7	18.8	69.1	23.8	55.5	58.8	71.3	8	58.6	47.9	62.5	16.5	52.8	36.8	72.3	79.6	58.2	63.6	63.3	35.7	50.8	64.9	25.8	26.5	73.3	104.8	130.3	176	138.8	81	173.3	151.7
11	AU040983	NM_153419	glutamate-rich WD repeat containing 1 (Grwd1)	-1	1.2	1.3	-0.5	-0.3	-0.4	-0.8	-1.1	232.6	297.2	235.5	306.4	238.4	223.3	316.6	298.5	283.3	285.5	281.6	298.1	404	253.8	324.4	279.7	310.4	246.1	342.9	291.2	290.4	316.7	345.7	335.1	302.5	223.5	212.2	278.9	297.9	281.2	285.3	267.2	255.6	306.2	234.8	249.6	486.6	300.3
11	AW539636	NM_053086	nucleolar and coiled-body phosphoprotein 1 (Nolc1)	-1.1	1.5	1.6	-0.4	0	-0.2	-0.5	-1.1	502.1	344.5	291.1	298.7	372.1	395.6	407.6	418.9	605.4	604.7	320.5	349.9	387.8	398.9	396.5	393	306.5	305.3	435.3	260.2	332.2	468.2	361.1	548.3	332.6	281.7	387	245.9	333.8	325.9	262.1	303.6	300.9	327.4	323.9	356.3	396.1	344.9
11	AI848165	NM_023731	DNA segment, Chr 19, ERATO Doi 678, expressed (D19Ertd678e)	-1	1.3	1.1	-1.1	-0.4	-0.5	-0.8	-1.2	120.6	136.7	115.4	158.2	105.1	133.9	106.8	84.6	97.5	100.6	90.1	117	153	109.2	131.6	104.4	87.9	163	121.3	116.5	118	147.2	141	126.4	147.9	142	76.6	98	194.4	154	151.8	154.4	134.6	164.2	155.2	118.3	192.1	169.2
11	AW537799	NM_018868	nucleolar protein 5 (Nol5)	-1.3	1.1	1.2	-0.6	-0.6	-0.9	-1.2	-1.7	151.5	189.2	179.2	121.9	114.1	153.2	152.7	126.9	155.7	219.6	157.9	164.3	206.3	109.3	148.3	150.7	160.5	216.6	144.3	53.2	153.8	138	175	187.4	188.1	166.1	85.8	162.9	145.5	45.5	94.9	107	189.4	123.8	155.9	144	152.4	135
12	AI844820	NM_021446	RIKEN cDNA 0610007P14 gene (0610007P14Rik)	-1.4	-1.5	-1.1	-1.2	-1.3	-1	-1.1	-1.1	324.4	400.5	366.8	417.5	520.5	405.8	473.2	414	459.5	446.5	376.4	411.7	448.9	472	472.1	496.2	377.9	355.5	339.9	469.5	308.2	317.7	521.1	619.9	374.8	326.5	318	277.3	293.9	308.1	333.3	319	273.5	254	326	349	514.9	395.9
12	AU043705	NM_025626	RIKEN cDNA 3110001A13 gene (3110001A13Rik)	-0.7	-1.2	-0.5	-1.2	-1.3	-1.1	-0.6	-0.7	397.7	403.9	424.4	523.5	432.2	376.6	493.3	478.7	364.3	381.9	376.4	380.2	398.2	360.6	357.9	396.7	352.8	366	336.6	365	374.4	407.7	1561.8	1632.4	644.5	711.8	917.2	655.9	421.9	414.7	973.7	882.9	1751	1945.5	2287	2363.4	911.4	807
12	AU019834	NM_009831	cyclin G1 (Ccng1)	-1	-1	-0.6	-1.2	-1	-1	-1.1	-1	347.9	335.7	951.2	425.6	507.3	405.1	394.9	391	433.4	238.3	504.9	538.5	338.3	442.8	466.9	353.1	377	272.5	444.6	534.2	335.6	357.9	280.6	384.5	750.9	717.8	972.4	734.8	985.2	898.9	991.1	785.5	601.2	568.3	878	937.5	562.5	497.1
12	AI840965	NM_183315	cortexin (Ctxn)	-0.5	-1.5	-1.7	-1.7	-2	-1.1	-1.5	-2.4	382.1	391.1	21	15.9	18.3	20.7	711.7	803.7	2925.6	2043.6	2403.2	2333.1	3385.9	3670.6	2300.7	4047.1	4140.2	3131.4	2558.4	2988.4	2469.5	2573.2	28.4	60	17.9	23.2	399.9	206.8	97.5	253.1	14.8	20.4	15.7	17.7	14.4	13.1	484.8	500.6
12	AI848759	NM_010191	farnesyl diphosphate farnesyl transferase 1 (Fdft1)	-1.2	-1.2	-1	-1.3	-1.4	-0.9	-0.4	-0.3	1038.3	994.3	1124.2	1063.1	1250.3	1109	1048.2	1092.7	1164.9	929.1	932.6	970.5	1082.3	1057.3	764.8	786.5	835.1	580	781.8	806.6	577	627.7	515.7	666.2	1907.5	1526.3	2977.9	2119.2	799.6	780.2	848.5	694.8	391.6	450.9	874.8	855.9	830.4	534.3
12	AW556772	NM_029364	glucosamine (N-acetyl)-6-sulfatase (Gns)	-0.5	-1	-1.5	-1.9	-1.5	-1.4	-1	-1	1057.7	956.9	854	824.2	1049.6	965.7	1229.2	1446.3	1547.3	1382.2	835	860.9	974.3	1068	983.2	1110.9	661.5	580.5	955.1	648.4	1133.9	1098.3	809.5	901.8	1048.5	1037.3	1153.3	898.9	2087.8	1747.5	2148.2	1966	2454	2069.7	1973.1	2371.6	2102	1829.7
12	AW545371	NM_153548	RIKEN cDNA E430025E21 gene (E430025E21Rik)	-0.7	-1.1	-1	-1.2	-1	-0.7	-1	-1.1	229.2	153.5	338.3	329.7	245.3	168.7	278.9	307.8	192.5	205.2	269.9	245	273.6	193.6	316.5	292.1	123.5	97.3	182.2	157.7	177.8	200.9	247.6	194.6	409.9	361.4	405.7	230	366.2	292	263.8	306.4	243.1	341.2	323.1	398.4	298.5	288.7
12	AI841354	NM_133900	phosphoserine phosphatase (Psph)	-1.5	-0.3	-0.6	-1.5	-1.7	-1.4	-1	-1.1	220.3	250.3	198.6	187.9	268.1	193	169.8	212.2	180.1	135.5	198	318.7	223.2	277.3	292.5	273.6	261.1	160.4	208.9	278.6	242.7	247.8	375.2	374.7	241.3	226.2	369.3	198.1	274.2	198.2	359.2	176.8	281.2	260.1	175	243.4	223.7	188.4
12	AI838958	NM_029508	RIKEN cDNA 0610009F02 gene (0610009F02Rik)	-0.6	-1.2	-1.2	-1.4	-2.1	-1	-0.5	-0.4	93.5	59	75.2	94.7	69.8	83.3	77.8	103.9	16.2	30	79.2	67.7	42.4	69.9	69.2	43.4	66.7	64.9	69.1	49.1	58.5	56	44.7	54.4	46.3	48.2	34.7	64.3	63.7	57.4	74.5	71.2	77.9	92.4	34.8	39.5	56.5	46.5
12	AW557889	NM_012055		-1.8	-0.4	-0.8	-1.6	-1.7	-1.7	-1.1	-1.3	1334.2	1013.6	833.1	994.2	1014.5	1028.7	1226.5	1174.6	1282.9	1110.7	1223.8	1389.1	1368.3	1468	1374.5	1385.4	1155.6	924.8	1005.8	1175.1	761.5	749.3	1154.5	1117.9	1961.5	1363.6	2312.8	1586	1065.1	863.3	539.3	608.5	265.5	293.3	568.5	678.9	698.4	535.3
12	AW557061	NM_134072	RIKEN cDNA 9030611N15 gene (9030611N15Rik)	-0.6	-1.6	-1.2	-1.3	-1.4	-0.8	-0.8	-0.8	36	24.4	48.1	33.9	6	23	19.7	10.2	43.4	8.6	39.5	5.6	11.3	18.9	7.8	19.6	7.9	22.8	33	4.2	5.8	10.5	20.6	2.9	9.7	41.2	4.4	24	187.2	167	2.9	6.1	20	15.9	51.3	35.3	551.9	490.7
12	AW536643	NM_008160	glutathione peroxidase 1 (Gpx1)	-1.3	-0.8	-0.7	-1.3	-1.1	-1	-1.2	-1.2	1192.3	1403	1238.1	1414.8	1692.5	1317.9	1507	1565.4	1549.3	1608.1	1247.8	1317.1	1380.8	1457.8	1050.7	1136.7	1493.8	1576.4	943	977.2	1468.1	1801.7	1150.8	1284.5	2445.9	2252.5	2895.7	1888.3	1361.3	1434.1	1526.5	1398.1	5320.6	3888.7	4885.3	5747	8011.2	8457.1
12	C85477	NM_008176	chemokine (C-X-C motif) ligand 1 (Cxcl1)	-0.8	-1.6	-1.7	-1.3	-1.5	-2	-2	-2.4	132.1	105.9	157.5	121.1	89.8	156.9	125.4	96.4	117.5	98.1	118.2	91.9	121.4	133.4	115.8	135.3	152.5	162.6	125.3	136.1	163.2	131.1	144.7	82.4	142.9	105.2	68.1	134.3	126.2	122.4	115.9	104.7	118.1	162	114.9	129.1	171.2	121.1
12	AW536864	NM_008654	myeloid differentiation primary response gene 116 (Myd116)	-0.3	-0.8	-0.7	-1.8	-1.2	-1.2	-1.1	-0.3	87.7	92.4	20.1	22.3	123.9	135.3	91.2	99.9	171.5	84.3	96.3	101.8	89.6	211.7	29.4	71.1	22.9	26.9	98.2	99.7	118.8	190.9	201	183.3	207.9	174.8	275.7	191.3	184	124.1	108.7	96.7	223.4	236.6	180.8	256.6	130.3	160.4
12	AI852097	NM_008698	4-nitrophenylphosphatase domain and non-neuronal SNAP25-like protein homolog 1 (C elegans) (Nipsnap1)	-1.3	-1.3	-1.2	-1.3	-1	-1.2	-0.6	-0.7	450.3	453	412.4	368.8	369.9	348.8	458.9	458.6	661.6	586.3	384.3	400.8	409.7	409.6	389.5	471.3	416.2	384.2	447.6	358.6	376.4	401.7	320.9	239.9	506.6	407	657.3	482.9	398.4	285.6	309.4	279.7	335.6	257.4	327.9	302	295	325.3
12	AI848735	NM_008715	DEAD/H (Asp-Glu-Ala-Asp/His) box polypeptide 26 (Ddx26)	-0.3	-0.2	-1	-1.6	-1.2	-0.7	-1.4	-1.4	444.7	421.6	472.4	411.1	452.7	512	600.7	604.1	554.9	518.3	620.3	621	550	590.2	582.4	634.3	475.2	399	629.1	471.3	671.8	428.6	503.2	422.3	525.6	468.4	419.6	359.5	736	621.1	619.1	522.2	657.9	639.6	614.1	608.5	685.5	695.6
12	AI851337	NM_008776	platelet-activating factor acetylhydrolase, isoform 1b, alpha1 subunit (Pafah1b3)	-0.9	-1.1	-0.5	-1.3	-1.1	-1	-1.3	-1.5	230	173.3	49.2	101.9	124	114.4	190.2	186.4	397.3	274.8	39.7	29.4	35.9	38.2	90.9	63.5	78.6	24.2	65.2	11	97.4	128.9	115.3	81.2	110	136.5	187.4	212	273.2	288.9	123.7	137.2	202.6	117.6	157.1	171.7	335	228.4
12	AI838514	NM_008985	protein tyrosine phosphatase, receptor type, N (Ptprn)	-2	-0.9	-0.6	-1.4	-1.8	-1.7	-1.3	-1.7	1041.7	1017.1	747.1	666.2	685	813.7	1053.3	1122	2358	1747.7	979.8	1167.8	1421.5	1468.4	1110.2	1941.2	1460.2	1444.9	1029	1089	1193	1263.6	667.5	656.2	628.9	726.5	956.1	999.6	1849.2	1451.7	355	323.8	259.8	186.2	157.2	191.4	233.2	97
12	AI835595	NM_009263	secreted phosphoprotein 1 (Spp1)	-1.6	-1.5	-1.5	-1.8	-1.9	-1.7	-1.5	-1.4	1418.5	1628.7	1686.6	1839.4	2086.9	1749.7	307.1	415.9	98.5	89.6	259.8	269.2	281.7	195.5	222.8	164.1	269.7	260.6	209.3	247.6	995.8	988.6	555.9	934.9	1987.6	1541.2	1936.1	1451	1339.1	1332.4	854.6	725.1	63.9	115.6	508.1	641.8	883.1	802.2
12	AI839156	NM_009369	transforming growth factor, beta induced (Tgfbi)	-0.1	-0.3	-1.6	-1.6	-1	-1	-0.8	-0.5	260.8	164.5	312	343.9	324.7	375.4	144	237.5	165	188.8	167	197.9	114.8	180.9	117.8	148.6	174	167.9	223.9	184.5	217.1	168.7	150.7	162.6	741.6	755.2	972.2	678.2	283.5	341.8	2142.7	1883.4	2659.7	1874.6	1584.2	1871.8	996.6	1176.4
12	AI848244	NM_009750	nerve growth factor receptor (TNFRSF16) associated protein 1 (Ngfrap1)	-1	-1.4	-1.4	-1.4	-1.8	-1.6	-1.9	-2.4	3162.5	3087.7	1945.5	2260.6	2516.3	2019.8	3134.6	3886.6	5623.2	4673.9	2409	2566.8	2601.3	2715.8	2827.1	2916.6	2248	2088.5	2339.2	2434.3	3082	3622	1977.8	2540.2	1895.7	1810.5	2931	2349.1	4469	4360.2	999.4	1120.3	706.6	579	869.6	876.2	1324	1109.8
12	AI851537	NM_010129		-1.2	-1.2	-0.7	-1.1	-1.5	-1.1	-1.6	-2.1	171.8	255.1	199.6	94.5	268.1	153.4	78.5	277.6	28.7	149.4	141.7	243.6	104.4	225.5	142.2	128.8	53.9	53.9	166.7	229.5	42.7	281.5	52.6	189.9	367.7	433.8	294	224.1	181.5	86.4	258.6	305.7	756.5	822.3	525.3	660.5	926.5	621.9
12	AI848759	NM_010191	farnesyl diphosphate farnesyl transferase 1 (Fdft1)	-1.2	-1.2	-1	-1.3	-1.4	-0.9	-0.4	-0.3	485.1	468.1	478.2	536.8	563	475.2	619.9	710	528.1	480.5	422.3	476.7	589.5	615.8	307.3	315.3	377.3	400	494.2	393.2	221	353.7	242	366.2	1253.7	1029	2425.8	1717.5	603.2	541.6	392.7	370.8	209.7	204.6	368.6	538.1	539.7	315.5
12	AI839950	NM_010211		-2	-1.4	-0.9	-1.4	-1.9	-1.4	-1.3	-1.2	1323.9	1308.9	4108.2	1355.5	2225.3	1978.9	2145.8	2167.1	2864.5	2034.5	938.9	1048.3	992.3	1148.2	1655.5	1767.9	1048	894.8	1080.9	756.1	1830.8	1799.1	1182.5	1460.5	1745.8	1452.1	2568.6	1978.5	648.6	738.5	1641.5	1313.7	311.5	316.4	4602.7	4666.5	1731.8	2204.5
12	AI836826	NM_010329	glycoprotein 38 (Gp38)	-0.2	-0.6	-1.4	-1.8	-1.5	-1.1	-1.4	-1	172.8	224.1	137.6	202.5	164.4	197.8	166.6	197.8	164.1	212.3	164.1	169.8	174.7	145.1	171.4	125.6	87.7	139.9	225.5	160.9	185.9	180.6	178	149.8	296.2	369.5	370.9	295.8	206	187.7	521.2	533.6	217.9	199.6	526	652.3	217.1	237.9
12	AI843699	NM_010492	islet cell autoantigen 1 (Ica1)	-1.4	-1.3	-1.2	-1.7	-1.5	-1.3	-1.3	-1.5	440.3	351.2	393.6	367.9	465.3	403.6	393.1	311.6	465.8	501.1	472	455	404.9	501.9	448.4	510.7	496.1	320.1	391.5	390.3	414.9	479.3	429.3	388.6	379.2	449.4	424.6	306.4	734.3	922.4	216.2	230.8	283.5	328.7	270.9	238.8	414.8	281.9
12	AI844087	NM_011020	osmotic stress protein (Osp94)	-1.2	-1.4	-1	-1	-1.4	-0.9	-0.9	-0.7	324	203.2	127	42.9	333.3	202.9	140.8	200.8	226.3	243.7	42.6	163.6	177.2	191.6	94.2	60.5	54.6	11.3	105.7	21.2	31.7	116	48.8	184.8	192.7	121	385.2	235.6	135.1	130	51.9	142.7	9.8	10.8	91.6	106.6	12.6	12.6
12	C78427	NM_012030	solute carrier family 9 (sodium/hydrogen exchanger), isoform 3 regulator 1 (Slc9a3r1)	-1.1	-2.3	-1.6	-1.5	-1.4	-0.8	-1.3	-1.9	923.6	900.9	370.1	780.1	483.1	932.7	406.5	578.4	445.7	972.9	753.6	343.2	530.1	343.5	444.8	606.3	391.6	68.5	375	808.5	640.9	512.5	1107.9	508.7	561	523.3	375.3	240	73.5	56.5	391	320.4	877.3	555.5	1025.9	1221.7	533.7	426.8
12	AW537126	NM_016660	high mobility group AT-hook 1 (Hmga1)	-1.6	-1.3	-0.9	-1.4	-1.2	-1.9	-1.9	-2.4	984.6	900	494.9	402.1	847.9	762.7	542.3	534.3	1189.9	941.7	335	349.5	437.7	383.5	344.6	454.9	413.5	376.1	368.8	444.1	542.5	575.6	685.6	608.9	337.9	388.2	365.4	370.6	235.1	342.5	485.1	553.5	1280.5	779	550.4	568.4	409.8	232.8
12	AU023423	NM_018764	protocadherin 7 (Pcdh7)	0.1	-0.8	-0.4	-1	-1.3	-1	-0.8	-1.2	23.8	42.8	110.3	27.8	119	41.2	93.3	78.1	46.8	40.6	129.9	36.4	33.8	114.6	22.5	76.1	97.7	28.8	84	116.5	64.3	81.3	106	44.4	65.5	23.1	36.9	135.4	43.8	39	155.3	128.4	174.7	173.2	204.9	176.1	167.8	256
12	AI835088	NM_022331	homocysteine-inducible, endoplasmic reticulum stress-inducible, ubiquitin-like domain member 1 (Herpud1)	-0.7	-1.5	-0.8	-1.7	-1.3	-1.1	-0.8	-0.6	589.7	600.6	550.5	442.8	712.6	663	964.7	898	710.6	812.1	605.7	615.9	797.3	518.8	583	479.1	544.8	406.2	587.8	346.7	362.8	629.9	666.1	783.4	633.4	617.8	795.8	439.4	1994.8	1701.4	907.9	797.8	1420.5	1239.4	1456.7	1905.8	1825.7	1563.7
12	AW537736	NM_026319	coiled-coil domain containing 2 (Ccdc2)	-0.6	-1.7	-0.8	-1.1	-1	-0.7	-0.7	-1.3	482.3	525.3	451.4	454.4	472.9	496.8	651.8	726.5	570.3	634.1	422.3	451.2	380.2	413.1	456	463.8	479.4	511.8	452.6	461.3	421.8	392.4	424.7	560	540.1	572.9	511	446.9	791.1	661.2	450.8	491.4	260.6	278.1	429.5	465	466.9	460.6
12	AI838299	NM_033444	chloride intracellular channel 1 (Clic1)	-0.8	-1.3	-0.9	-0.7	-1.1	-0.7	-1.1	-1.6	179.2	213.2	222.1	255.9	319.1	302.6	217.3	218.3	198.5	138.7	171.8	177.7	194.5	246.7	164.2	109.6	188.4	175.8	253.3	205.2	379.9	446.4	524.2	582.4	1149.4	1040.8	1458.9	1081.2	993.5	1024.3	925.7	819.1	2370.3	1888.7	2705.2	2912.3	3236.2	2793.9
12	AW538026	NM_080559	SH3 domain binding glutamic acid-rich protein-like 3 (Sh3bgrl3)	-0.9	-1	-0.4	-1.2	-1.3	-0.8	-1	-1.4	1108.3	1070.5	644.5	765.8	979	819.9	891.2	880.3	1644	1210.3	1378.8	1389.6	2020	2221.1	1162.1	1676.1	1749.2	1370.3	1838.8	1398.3	1047.9	1097.3	927.7	796.3	3349	2910.9	7164.5	4600.1	1279.7	1056.3	750.4	715.1	5166.4	3850.6	2884.1	3704.9	2340	1879.1
12	AU019576	NM_130450	ELOVL family member 6, elongation of long chain fatty acids (yeast) (Elovl6)	-1.4	-1.7	-0.9	-1.9	-1.2	-1.5	-1.5	-0.6	867.3	740.1	474	610.5	813.7	860.2	718.1	591.9	1003.1	693.6	562.6	519	480.6	291.6	567.4	605.6	534.2	442.4	643.5	330.7	788.6	925.1	680.9	801.6	1154.1	804.7	1018.7	1014.3	739.7	453.1	1233.8	437.3	337.2	484.8	1170.5	1371	681.9	390.8
12	AI854515	NM_007657	CD9 antigen (Cd9)	-1.1	-1	-0.7	-1.1	-1.1	-0.8	-1.3	-1.7	189.9	340.5	332.4	416	1037	611.1	305	318.9	424.1	204.9	216.8	230.2	196.9	189.9	44.3	104.5	114.7	152.5	184.9	246.9	210.3	246.9	152.5	238.2	4707.8	3304.9	5255.6	3269.8	360.8	394.1	753.8	392.7	296.8	129.2	3769.7	4196.1	1506.4	1362.6
12	AI852196	NM_023320	RIKEN cDNA 2810052M02 gene (2810052M02Rik)	-0.8	-0.6	-0.4	-1	-1.2	-1	-1.2	-1.4	301.1	258.8	240.6	301.1	292	282.5	220.4	216.9	187.3	170.6	355	361.5	461.5	432.5	257.2	316.3	298.6	283.6	264.6	341.2	503.1	550.8	556.3	525.3	263.4	294.2	276.4	242.2	328.9	284.1	218.9	209.1	695.5	735.6	317.4	394.2	424.7	467.7
12	AI851131	NM_134086	solute carrier family 38, member 1 (Slc38a1)	-1.2	-0.7	-0.6	-1.3	-1	-1	-1.3	-1.1	29.8	15.4	18.4	45.5	22.3	35.2	38.7	25	10.3	29.1	14.3	20.1	12.7	12.8	19	12.3	25	28.2	47.5	34.4	60.2	21.2	33.5	52.1	15.1	42.7	33.9	43.2	11.9	51	31.9	17.8	38.6	58.6	26.5	32.1	5.2	31
12	AI847028	NM_026929	RIKEN cDNA 1810008K03 gene (1810008K03Rik)	-0.7	-1.4	-1.2	-1.5	-1.3	-1.3	-0.9	-0.4	297.2	373.7	376.5	280.5	326	259	193.4	238	238.5	273.2	285.7	248.4	295.9	383.1	302.3	312.9	355.9	349.4	343.5	298.1	280.1	262.2	313.7	268.5	249.6	261.1	365.3	319.4	440	392	362.6	395.2	224.7	197.2	293.6	236.8	237.2	132
12	AI848732	NM_013742	cysteinyl-tRNA synthetase (Cars)	-1.1	-1.1	-0.9	-1.3	-1.5	-1.3	-1.1	-1.4	13.3	16.6	13.6	14.8	13.5	16.2	24.6	15.7	12.2	13.8	15	14	13.3	11.9	12.3	11.4	13.6	18.2	15.4	19.3	14.7	12.3	16.3	17.3	10.7	13.7	16.6	42.1	15.4	17.1	14.6	12.4	19.8	18.8	10.2	9.7	27	17.6
12	AI847813	NM_175514	RIKEN cDNA D430039N05 gene (D430039N05Rik)	-0.2	-1.2	-0.9	-1.5	-1.7	-1.3	-1	-0.2	931.2	1607.6	867.1	880.5	1238.4	901.5	1304.4	1266.1	1422.6	1451	1679.3	1808.3	1670.1	2219.8	2686.1	1993.6	1803	1570.8	1532.1	1228.6	3898.8	4298.5	1094.4	1185.4	1033.2	692.1	1054.6	700.6	967.3	695.1	865.8	920.3	139.1	180.7	133.6	197.7	249	189.5
12	AI839652	NM_009338	acetyl-Coenzyme A acetyltransferase 2 (Acat2)	-1.8	-1.5	-0.8	-1.1	-1.2	-0.9	-0.4	-0.5	544.7	497.1	500.5	573.5	503.7	461.9	466.1	529.2	657.3	576.7	428.9	331.8	399.4	383.1	388.8	398.3	507.8	426.4	359.8	319.1	262.1	283.3	222.8	254.6	1157.5	731.3	2116.7	1596.2	285.8	290.4	606	356.4	228.2	376.1	605.4	729.6	492.1	346.2
12	AI841738	NM_172690	expressed sequence N28178 (N28178)	-0.8	-1.8	-1.4	-1.2	-1.6	-1	-1.6	-1.9	157.6	206.8	152.2	170.5	197	152.6	175.4	119.7	118.9	92.7	301.3	272.4	265.4	294.8	163.3	243.2	246.9	228.4	207.5	172.8	166.8	148.7	125.4	32.2	376	309.5	788.1	732.2	25.4	35.1	83.4	31.7	28.9	28	16.3	58.4	26.2	24
12	AI846382	NM_024207	RIKEN cDNA 1110021N07 gene (1110021N07Rik)	-1.7	-0.3	-0.8	-1.6	-1.7	-1.7	-1.2	-1.2	326.5	300.3	389.8	481	373.4	345.1	330.5	315.8	386.3	384.6	341.8	283.4	347.8	258.7	349.6	343.8	214.9	233.9	210.3	323.2	227.4	344.3	335.9	372.9	300.9	295.2	284.8	357.4	318.1	149	308.2	368.6	234.9	295.7	267.4	249.7	211.8	282.5
12	AI838958	NM_029508	RIKEN cDNA 0610009F02 gene (0610009F02Rik)	-0.6	-1.2	-1.2	-1.4	-2.1	-1	-0.5	-0.4	170.4	108.1	142.8	97.6	142	158.6	211	84.2	160.5	129	125.5	72.5	34.7	112.6	147.7	29.7	158.3	49.8	33.7	105.9	82.7	132.2	136.8	171.8	131.1	116.8	55.9	39.8	28.6	67.3	106.7	47.4	26.9	32.2	215.4	243.6	99.5	69
12	AI851131	NM_134086	solute carrier family 38, member 1 (Slc38a1)	-1.2	-0.7	-0.6	-1.3	-1	-1	-1.3	-1.1	221.8	167.1	104.8	102.9	218.4	117.5	81.6	102.3	115.5	160.2	81.5	155.5	70.5	76.7	75	67.5	136.6	86.7	156.3	112.9	353.6	267	192.9	166.9	54.6	66.3	25.9	75.9	23	50	78.8	169.5	224	191.5	97.5	68	31.1	34.5
12	AI838277	NM_013508	ELK3, member of ETS oncogene family (Elk3), transcript variant 1	-0.5	-1.3	-0.8	-1.4	-1.4	-1	-1.1	-1.7	371.7	336.8	375.9	389.3	352.7	374.9	327.5	358	260.8	347.6	355.4	356	334.1	290	370.5	326.7	427.2	430.6	437	296.4	345.9	364.7	411.9	308	292.7	420.1	246.6	372	402.4	421.8	300.8	360	479.9	523.9	377.6	341.7	441.8	472.2
12	AW537736	NM_026319	coiled-coil domain containing 2 (Ccdc2)	-0.6	-1.7	-0.8	-1.1	-1	-0.7	-0.7	-1.3	10.7	0.8	22.1	18.6	3.9	2.5	1.4	22.4	1.7	0.3	1.3	7.7	1.1	0.6	6.5	0.9	0.3	0.4	0.7	10	1	3.6	1.2	0.2	2.2	7.2	16.6	6.5	3.8	38.4	13.6	5.1	0.3	0.3	1	6.3	0.9	27.4
12	AW537736	NM_026319	coiled-coil domain containing 2 (Ccdc2)	-0.6	-1.7	-0.8	-1.1	-1	-0.7	-0.7	-1.3	107.6	100.1	102.3	116.3	75.6	95.6	202.8	201.2	55.3	58.6	116	95.5	59.7	74.3	90	89.6	137.8	71.5	65	30.3	25	96.5	73.5	9.6	97.4	137.2	84	81.7	161	135.1	102.8	106.2	9.4	62.6	94.3	64.1	114.2	81
12	AI853311	NM_145602	N-myc downstream regulated gene 4 (Ndrg4)	-0.7	-1.1	-0.8	-1.5	-1.1	-0.9	-1.1	-1.1	9627	9862.8	8135.9	8133.7	7752.7	7234.3	8160.5	8298.8	6996.5	7455.7	9132.2	10507.6	11273.2	12307.6	7695.4	9853.1	13135.4	12032.2	8633.5	9105.4	12785.1	11216.7	6839.4	8514.6	10618.7	8893.7	14931.2	11812.1	1128.9	1312	2159	2234	253.2	210.5	586.1	628.3	581.2	421.4
12	AW536657	NM_028994	RIKEN cDNA 1810010O14 gene (1810010O14Rik)	-1.4	-1.8	-1.3	-0.9	-1.6	-1.5	-1.2	-1	53	58.4	19.8	53	16.7	45.2	69.8	30.5	52.7	40.9	33.9	41	68.1	52.5	51.5	58.1	22.8	36.6	61.7	47.8	30.8	68.4	99.3	43.6	66.4	35.2	79.6	31.1	33.5	64.5	5.2	38.5	20	92.7	49.6	39.8	2.6	53.6
12	AI848735	NM_008715	DEAD/H (Asp-Glu-Ala-Asp/His) box polypeptide 26 (Ddx26)	-0.3	-0.2	-1	-1.6	-1.2	-0.7	-1.4	-1.4	67.5	129.3	70.8	94.2	120.6	100.4	92.9	104	92.4	115.4	125.3	107.4	93.8	170.1	90.2	84.3	169	149.9	76.7	95.1	117.9	150.2	122.5	94.5	100.4	49.6	59.3	168.9	132.7	58.9	129	130.7	118.8	54.3	89.6	58.4	15.6	82
12	AI841738	NM_172690	expressed sequence N28178 (N28178)	-0.8	-1.8	-1.4	-1.2	-1.6	-1	-1.6	-1.9	836.6	790.1	767.7	893.4	790.2	728.5	549.9	599	818.6	692.6	858.1	792.3	932.1	976.8	927.2	944.8	1105.3	844.7	558.5	668.9	599.6	464.7	476.7	353.8	2387	1921.5	6012.3	4114.6	242.1	191.3	308.6	347.2	248.1	284.5	221	198.4	221.9	225.2
[truncated: 85 more columns]
