# Supplementary material for: Molecular processes during fat cell development revealed by gene expression profiling and functional annotation
Source: Genome Biol. 2005 Dec 19;6(13):R108. doi: 10.1186/gb-2005-6-13-r108 (PMC1414107; doi:10.1186/gb-2005-6-13-r108)
Supplement: Additional data file 16 — A table including ESTs unique to the present study [file gb-2005-6-13-r108-S16.xls]

## Sheet: Unique for current dataset
UNIQID	NAME	0h	6h	12h	24h	48h	72h	7d	14d
NM_007515	solute carrier family 7 (cationic amino acid transporter, y+ system), member 3 (Slc7a3)	0.2	0.6	1	0.5	1.6	1.5	1.8	1.6
NM_007994	fructose bisphosphatase 2 (Fbp2)	0.5	1.6	1.5	0.9	1.4	1.9	1.5	1.4
NM_008002	fibroblast growth factor 10 (Fgf10)	1.8	0.3	1.3	1.3	2	2.3	2.5	2.9
NM_008102	GTP cyclohydrolase 1 (Gch1)	-0.5	-0.1	-0.4	-2.3	-3.2	-2.2	-0.9	-1.4
NM_009373	transglutaminase 2, C polypeptide (Tgm2)	1.6	1.1	0.7	1.2	1.8	2.6	3.8	4.3
NM_009559	zinc finger protein 57 (Zfp57)	-0.4	-0.4	-0.3	-1.4	-1	-1	-1.2	-1.6
NM_009714	asialoglycoprotein receptor 1 (Asgr1)	-0.3	3.5	3.3	2.9	3.4	2.8	0.3	-0.4
NM_009750	nerve growth factor receptor (TNFRSF16) associated protein 1 (Ngfrap1)	-1.1	-1.4	-1.3	-1.3	-1.8	-1.6	-1.8	-2.5
NM_009772	budding uninhibited by benzimidazoles 1 homolog (S cerevisiae) (Bub1)	-2.1	-2.3	-1.5	0.6	-1.9	-1.5	-1.7	-3
NM_009846	null	-1.2	1	2.5	1	1.1	1.4	-1.1	-2.5
NM_010062	deoxyribonuclease II alpha (Dnase2a)	0.9	0.6	0.5	0.8	1.1	1.5	1.3	1.3
NM_010324	glutamate oxaloacetate transaminase 1, soluble (Got1)	-1.3	0.4	-0.2	-1.2	-1.2	-1.1	-1.3	-0.9
NM_010763	mannosidase 1, beta (Man1b)	0.6	1	1.2	0.8	1.4	1.4	1.3	1.3
NM_010798	macrophage migration inhibitory factor (Mif)	-1.6	-0.2	0.1	-0.3	-1.2	-1.1	-1.2	-0.8
NM_011133	polymerase (DNA directed), epsilon 2 (p59 subunit) (Pole2)	-1.4	-1.6	0.4	-0.1	-1.8	-1.2	-1.1	-2.5
NM_011369	null	-2.4	-3.1	-1.8	0.6	-2.4	-1.9	-1.7	-2.9
NM_011514	suppressor of variegation 3-9 homolog 1 (Drosophila) (Suv39h1)	-1.4	-1	0	0	-1.5	-1.1	-1.1	-1.9
NM_011705	null	-1.4	-1.4	-0.6	0	-1.4	-1.1	-1	-1.6
NM_012055	null	-1.6	-0.4	-0.7	-1.6	-1.7	-1.6	-1.2	-1.2
NM_013587	low density lipoprotein receptor-related protein associated protein 1 (Lrpap1)	0.4	0.7	0.9	0.6	1.1	1.4	1.1	1.2
NM_013758	adducin 3 (gamma) (Add3)	0.8	0.5	0.8	1.2	1.7	1.3	0.8	1
NM_013831	null	-0.8	-1	-0.8	-0.9	-1.1	-0.9	-1.4	-1.6
NM_016720;XM_289912	neuraminidase 3 (Neu3)	-1	0.6	0.9	-1.3	-1.5	-1.1	-1.1	-1.6
NM_018736	meiotic recombination 11 homolog A (S cerevisiae) (Mre11a)	-1.2	-1.2	-0.3	-0.1	-1.1	-0.8	-1	-1.4
NM_019413	roundabout homolog 1 (Drosophila) (Robo1)	-2.1	-1.4	-1	0.6	-1.6	-1.5	-1.6	-2.1
NM_019739	forkhead box O1 (Foxo1)	1	1	1.2	0.9	1.4	1.2	1.1	0.8
NM_019819	dual specificity phosphatase 14 (Dusp14)	-0.7	1.3	2	1.3	1.6	1.1	-0.6	-0.5
NM_019831	zinc finger protein 261 (Zfp261)	0.1	0.5	1	0.6	1.4	1.6	1.1	1.2
NM_020043	null	-2	-1.8	-1	0.8	-1.7	-1.5	-1.2	-2.5
NM_020577	null	-1.1	0.3	0.2	-0.9	-1.2	-1.2	-1.3	-1.5
NM_020591	null	0	-0.5	-0.2	0.2	1	1.2	1.4	1.5
NM_021414	RIKEN cDNA 4631427C17 gene (4631427C17Rik)	1.2	0.9	1.4	1.1	1.6	2.2	2.2	2.2
NM_022420	G protein-coupled receptor, family C, group 5, member B (Gprc5b)	0.1	2.6	2.4	1.3	2	1.6	1	1.1
NM_023209	PDZ binding kinase (Pbk)	-2.2	-0.1	-0.2	1	-1.4	-1.4	-1.7	-3
NM_023284	cell division cycle associated 1 (Cdca1)	-1.6	-1.1	-0.8	0.4	-1.2	-1.3	-1.3	-1.9
NM_023294	kinetochore associated 2 (Kntc2)	-2.8	-3.2	-2	0.6	-2.7	-2.6	-2.4	-3.7
NM_023587	null	0.5	1.4	1.4	1.1	1.4	1.8	1.4	1.3
NM_023731	DNA segment, Chr 19, ERATO Doi 678, expressed (D19Ertd678e)	-1	1.3	1.1	-1.1	-0.4	-0.5	-0.8	-1.2
NM_023785	chemokine (C-X-C motif) ligand 7 (Cxcl7)	-1.1	-1	-0.5	-1.9	-2.6	-2	-2.7	-2.9
NM_025542	RIKEN cDNA 2410001C21 gene (2410001C21Rik)	-0.7	-0.4	-0.3	-1.1	-1	-0.9	-1.1	-1.3
NM_025826	acyl-Coenzyme A dehydrogenase, short/branched chain (Acadsb)	0.2	0.4	0.6	0.4	1.1	1.3	1.2	1.1
NM_025900	DEK oncogene (DNA binding) (Dek)	-1.2	-1.1	0	0.3	-1	-1.1	-0.9	-1.6
NM_025972	N-acylsphingosine amidohydrolase (acid ceramidase)-like (Asahl)	-0.2	-0.4	-0.3	0.5	1.4	1.5	1.7	1.9
NM_025995	F-box only protein 5 (Fbxo5)	-1.5	-1.9	-0.7	0.3	-1.1	-1.1	-0.5	-0.8
NM_026319	coiled-coil domain containing 2 (Ccdc2)	-0.6	-1.7	-0.8	-1.1	-1	-0.7	-0.7	-1.3
NM_026507	RIKEN cDNA 2310031L18 gene (2310031L18Rik)	-1.9	-2.1	-0.8	0.6	-1.8	-1.7	-1.2	-2.2
NM_026728	DNA segment, Chr 4, ERATO Doi 765, expressed (D4Ertd765e)	0.6	0.1	0.6	0.6	1.8	2	1.4	1.4
NM_026929	RIKEN cDNA 1810008K03 gene (1810008K03Rik)	-0.7	-1.4	-1.2	-1.5	-1.3	-1.3	-0.9	-0.4
NM_028072	null	1.4	1.4	1.5	1.5	1.7	1.5	1.2	1.7
NM_028109	null	-2.5	-2.6	-1.9	0.5	-2.1	-2.1	-2	-3
NM_028677	peptidyl prolyl isomerase H (Ppih)	-1	-1	0	0.1	-1.1	-0.6	-0.8	-1.1
NM_028760	RIKEN cDNA 1200008O12 gene (1200008O12Rik)	-2.8	-3.3	-1.9	0.5	-2.8	-2.2	-2	-3.4
NM_028865	RIKEN cDNA 1110005A03 gene (1110005A03Rik)	0.9	1.1	0.8	0.1	0.7	1.4	1.7	1.5
NM_029792	beta-1,3-glucuronyltransferase 1 (glucuronosyltransferase P) (B3gat1)	-1.4	-1.6	-1.4	0.4	-1.5	-1.1	-1.3	-1.7
NM_030690	retinoic acid induced 14 (Rai14)	-0.9	-0.1	-0.4	-1.8	-1.5	-1.1	-1.2	-1.5
NM_033523	sprouty protein with EVH-1 domain 2, related sequence (Spred2)	-0.6	0.2	-0.1	-1.8	-1.2	-0.9	-1.1	-1.1
NM_054071	fibroblast growth factor receptor-like 1 (Fgfrl1)	0.5	0.7	1.2	0.5	1	1.5	1.5	1.4
NM_054077	proline arginine-rich end leucine-rich repeat (Prelp)	0.6	-0.5	-1.2	-1.5	-1	0.3	1.5	1.9
NM_080454;NM_175452	gap junction membrane channel protein alpha 12 (Gja12)	1.2	1.2	1.4	0.6	1.3	1.4	1	2
NM_080555	phosphatidic acid phosphatase type 2B (Ppap2b)	1.4	0.7	1.1	0.4	0.5	1	1.1	1.2
NM_080635	eukaryotic translation initiation factor 3, subunit 3 (gamma) (Eif3s3)	0	1.3	1.4	-0.2	0.8	1.2	1.6	1.2
NM_133774	StAR-related lipid transfer (START) domain containing 4 (Stard4)	-2.4	-3	-2.1	-1.9	-2	-1.8	-1.3	-1.5
NM_133792	lysophospholipase 3 (Lypla3)	0.3	1.2	1	0.6	0.6	1.2	1.3	1.3
NM_134042	aldehyde dehydrogenase family 6, subfamily A1 (Aldh6a1)	0.9	-0.1	0.2	0.5	1.2	2.3	3	3.9
NM_134072	RIKEN cDNA 9030611N15 gene (9030611N15Rik)	-0.6	-1.6	-1.2	-1.3	-1.4	-0.8	-0.8	-0.8
NM_134086	solute carrier family 38, member 1 (Slc38a1)	-1.2	-0.7	-0.6	-1.3	-1	-1	-1.3	-1.1
NM_144835	RIKEN cDNA B130016L12 gene (B130016L12Rik)	-1.6	1.2	1.3	-1.4	-0.5	-0.6	-1.7	-1.5
NM_144938	complement component 1, s subcomponent (C1s)	2	1.6	1.3	0.4	1	1.3	1	1.4
NM_145462	DNA segment, Chr 14, ERATO Doi 500, expressed (D14Ertd500e)	-1.3	-1.4	-0.3	0.2	-1.4	-0.9	-0.8	-1.5
NM_145526	purinergic receptor P2X, ligand-gated ion channel, 3 (P2rx3)	0	-0.3	-1	-1.6	-1.7	-1.2	0.5	1.3
NM_145962	pantothenate kinase 3 (Pank3)	-0.2	1.2	1.4	0.8	1.8	2.1	2.7	2.8
NM_146171	RIKEN cDNA 2810406C15 gene (2810406C15Rik)	-2.3	-2.9	-1.6	0.7	-1.7	-1.8	-1.7	-2.5
NM_146200	eukaryotic translation initiation factor 3, subunit 8 (Eif3s8)	-1.1	-0.5	-0.4	-1.1	-1.2	-1	-0.9	-1
NM_148937	phospholipase C, delta 4 (Plcd4)	0.2	2.3	2.6	1.6	2	1.8	1.2	1.1
NM_148938	solute carrier family 1 (glial high affinity glutamate transporter), member 3 (Slc1a3)	0.4	-0.3	1.3	-0.1	0.6	1.2	2.2	2
NM_153119	expressed sequence AI840980 (AI840980)	-0.4	0.3	-0.8	-1.4	-1	-0.9	-1.2	-1.3
NM_153396	flavoprotein oxidoreductase MICAL3 (Mical3)	0.8	1.2	1.2	1.2	1.7	2.1	1.6	1.3
NM_153526	insulin induced gene 1 (Insig1)	-1.5	-1.7	-1.9	-2.2	-1.2	-0.6	0.7	1.5
NM_153548	RIKEN cDNA E430025E21 gene (E430025E21Rik)	-0.7	-1.1	-1	-1.2	-1	-0.7	-1	-1.1
NM_153563	RIKEN cDNA 6330569M22 gene (6330569M22Rik)	-1.4	-1	-0.3	-0.6	-1.4	-1.2	-1.2	-1.5
NM_172146	phosphoribosyl pyrophosphate amidotransferase (Ppat)	-1	0.8	1	-0.4	-0.4	-0.5	-1.2	-1.5
NM_172381	expressed sequence AI314180 (AI314180)	-1	-0.2	-0.1	-1.3	-1.4	-0.9	-0.8	-1.3
NM_172690	expressed sequence N28178 (N28178)	-0.8	-1.8	-1.4	-1.2	-1.6	-1	-1.6	-1.9
NM_172746	expressed sequence C86302 (C86302)	-1.3	-1.2	-0.1	0.5	-0.9	-0.7	-1.4	-1.8
NM_173431	RIKEN cDNA 1700047E16 gene (1700047E16Rik)	-2	-1.8	-1.6	-2.1	-1.9	-1.6	-0.7	-0.4
NM_173867	RIKEN cDNA 2610510H01 gene (2610510H01Rik)	-0.9	-0.6	-0.3	-0.8	-1.1	-1.1	-1.2	-1.5
NM_175324	RIKEN cDNA 5730439E10 gene (5730439E10Rik)	0.8	-1.2	0	-0.1	0.2	1.6	2.3	2.8
NM_175494	zinc finger protein 367 (Zfp367)	-1.2	-1.6	0.5	0.1	-1.3	-1.2	-1	-1.4
NM_175514	RIKEN cDNA D430039N05 gene (D430039N05Rik)	-0.2	-1.2	-0.9	-1.5	-1.7	-1.3	-1	-0.2
NM_175657;NM_178192;NM_153173;NM_178193;NM_175655;NM_178211;NM_178210;NM_175654	histone 1, H4m;H4a;H4h; H4b;H4f;H4k;H4j;H4d (Hist1h4)	-2.1	-2.6	-1.3	0.6	-1.7	-1.8	-1.6	-2.7
NM_176979	topoisomerase (DNA) II beta binding protein (Topbp1)	-1.6	-0.9	0.6	0.3	-1	-1.1	-1	-1.8
NM_177150	RIKEN cDNA G630055P03 gene (G630055P03Rik)	-1.2	-1.1	-0.8	-0.3	-1.3	-1	-1.3	-1.8
NM_177176	null	1.4	1.3	2	1.1	1.4	2.1	1.2	1.2
NM_177229	null	0.3	0	0.1	0.6	1	1.4	1.8	1.6
NM_177263	zinc fingers and homeoboxes 3 (Zhx3)	0.7	1.3	1.9	2	2.4	2.6	1.3	1.2
NM_177609	phosphoseryl-tRNA kinase (Pstk)	1.4	1.2	1.1	0.8	1.9	2.6	4.8	5.4
NM_178111	tumor protein p53 inducible nuclear protein 2 (Trp53inp2)	-0.2	-1	-1.2	-1.2	-0.4	0.7	1.5	1.8
NM_178606	DNA segment, Chr 10, University of California at Los Angeles 1 (D10Ucla1)	0.4	1.1	1.2	0.7	1.1	1.2	0.7	0.5
NM_178748	expressed sequence AU040377 (AU040377)	-2.6	-0.1	-0.6	-2.4	-3.1	-3.3	-3.2	-3.1
NM_178788	dCMP deaminase (Dctd)	-1.4	0.8	1.5	-1.2	-1.1	-1.4	-2.4	-2.9
NM_178902	mitochondrial tumor suppressor 1 (Mtus1)	0.5	-0.6	0	1.1	1.6	2	1.9	1.9
NM_178929	Kazal-type serine protease inhibitor domain 1 (Kazald1)	1.1	1.4	1.9	0.7	0.7	1.6	1.1	0.5
NM_180678	glycyl-tRNA synthetase (Gars)	-1.5	0	-0.2	-1.4	-1.5	-1.3	-0.9	-1.1
NM_181821	host cell factor C1 regulator 1 (XPO1-dependent) (Hcfc1r1)	-1.2	1.6	1.2	-1.5	-1.9	-1.5	-1.2	-2.1
NM_183206	null	1.1	1.8	2.3	2.4	2.7	2.5	1.9	1.7
NM_183315	cortexin (Ctxn)	-0.5	-1.5	-1.7	-1.7	-2	-1.1	-1.5	-2.4
XM_109716	null	1	1.3	1.3	1.4	2	2.3	1.8	1.5
XM_109904	null	-0.9	1.1	1.4	-0.1	-0.5	-0.4	-1.1	-1.1
XM_123634;XM_282724;NM_026007	eukaryotic translation elongation factor 1 gamma (Eef1g)	1.1	1.3	2.2	1.8	2.4	2.2	1.3	0.9
XM_125789	null	0	2.1	1.5	1.1	2.2	1.4	0.9	1.3
XM_125842;XM_204379	null	0.6	1	1.1	1.2	1.2	1.4	0.8	0.4
XM_127017	null	-1.2	0.7	0.7	-0.9	-1.1	-0.9	-1.2	-1.7
XM_127496	null	-1.8	-1.7	-1.4	-1.9	-1.7	-1.5	-1.4	-1.4
XM_127550	null	1	2.1	2.4	2.3	2.8	2.8	2	1.8
XM_127565	null	-0.6	-0.4	-0.3	-1.1	-1.1	-0.9	-1.1	-1.4
XM_127746	null	-1.1	-1.1	-0.7	-0.4	-1.4	-1	-0.8	-1.5
XM_127907	null	-1.4	0.6	0.4	-1.1	-0.7	-0.6	-1.6	-1.2
XM_128341	null	2	-0.3	1.1	1.3	1.6	2.4	2.5	2.4
XM_128553	null	-0.6	-1.2	-0.9	-1.2	-1.3	-0.7	-0.9	-1.3
XM_129145	null	1.1	0.7	1.1	0.4	1.1	1.5	1.9	1.5
XM_129679	null	-1.9	-2.2	0.7	-0.1	-1.7	-2	-1.3	-2.7
XM_129845	null	-0.6	-0.5	-0.5	-1.1	-1.4	-1.3	-1	-1.1
XM_130320	null	-2.4	-2.9	-1.9	0.6	-1.8	-1.7	-1.1	-1.9
XM_130737	null	-2.7	-2.9	-2.3	0.7	-2.3	-2.1	-2.1	-3.5
XM_131205	null	-0.4	2.1	2.5	1	1	0.9	0.5	0
XM_131373	null	-1	-0.2	-0.6	-1.3	-1	-1	-1.3	-1.4
XM_132006	null	-1.3	-1.1	-0.1	-0.1	-1.2	-1.1	-1.1	-1.6
XM_132198;XM_126842;XM_204369	null	-1.3	0.4	0.2	-0.9	-1.2	-1.4	-1.4	-1.6
XM_133701	null	0.6	0.9	1.3	0.9	1.2	0.9	1.9	2.3
XM_134042	null	-0.1	2.6	2.8	1.7	2.1	1.9	1.3	1
XM_134274;XM_196169	null	-1.2	0.5	0.4	-1.5	-1.7	-1.3	-1.3	-2
XM_134551	null	-1.3	0.4	0.6	-1.5	-1.7	-1.3	-1	-1.6
XM_135239	null	-0.3	1.4	1.6	0.8	1.2	1.1	0.4	0.4
XM_141337	null	0.4	1.5	1.5	0.8	1.5	1.3	1.4	1.7
XM_143853; NM_009104	ribonucleotide reductase M2 (Rrm2)	-2.7	0	1.7	0.7	-1.7	-1.8	-1.5	-3.3
XM_145254	null	1.2	1.2	0.9	0.6	1.8	2.4	2	2.2
XM_147083	null	-2.1	-2.3	-2	-1.7	-2.1	-1.5	-0.4	-0.7
XM_161922;XM_134100	null	-2.4	-2.1	-1.3	0.5	-2	-2	-1.9	-2.9
XM_181411	null	0.8	1	1.2	0.5	1.1	1.4	1.2	1.2
XM_195135	null	-1.6	-1.6	-1.1	-0.3	-1.6	-1.4	-1.8	-2.2
XM_207130;XM_289920	null	-1.1	0.3	0.2	-1.3	-1.5	-1	-1	-1.7
XM_282612	null	0.8	2.2	2.2	1.2	1.8	1.4	1	0.8
XM_283171	null	1.6	1.8	1.9	1.5	1.6	1.9	2	2.1
XM_283773	null	-0.8	0.4	0	-1.1	-1.1	-1.1	-1.3	-1.6
XM_283952	null	1	-0.4	-0.5	1.4	1.6	2.1	2.1	2.1
XM_286670	null	0.1	2	1.6	0.4	1.2	1.2	0.7	0.4
XM_287561	null	1.2	0.9	1.4	1.1	1.6	2.2	2.2	2.2
XM_287607	null	-1.3	-0.8	-0.7	-1.3	-1.1	-1	-1.2	-1.3
XM_287665	null	0	0.6	1.4	0.6	1.4	1.2	1.2	1.1
XM_287809	null	-0.3	1.7	0.3	-0.9	-1.4	-1.2	-0.9	-1.1
XM_287949	null	0.9	1.4	1.5	0.5	1.1	1.3	0.6	0.2
XM_288324;XM_289075	null	1	1.2	1.9	1.5	2.1	1.9	1.2	0.7
XM_290068	null	0.1	0.7	1.1	0.9	1.6	1.4	1.1	1.2
AA408701	null	-1.6	-0.4	0.1	-0.8	-1.5	-1.1	-0.9	-1
AA409749	null	-1.3	0.4	1.1	-0.3	0	0.4	1.5	1.3
AA499251	null	1.2	0.3	1.3	1.1	0.9	1.9	1.8	1.2
AI226422	null	-0.3	0.2	1	-0.3	0.5	1.3	2.1	2.7
AI837099	null	-1.1	-0.7	-0.3	-1.3	-1.1	-0.7	-1.7	-2.4
AI837957	null	-1.7	-2.3	-1.9	-2.2	-1.5	-0.7	-0.2	0.4
AI838284	null	-1.2	-0.2	0.2	0.1	-1.6	-1.1	-1.2	-2.1
AI838525	null	-1	-0.6	-0.5	-1	-1	-0.7	-1	-1.2
AI838591	null	-1.2	0.6	0.4	-1.3	-1.5	-1.1	-1	-1.6
AI838607	null	-0.1	0.2	-1	-2.9	-2.8	-2.5	-1.1	-1
AI838842	null	-1.4	-0.4	0.1	-0.4	-1.1	-1.2	-1.5	-2.2
AI839009	null	-1.7	-0.7	-0.4	-1	-1.8	-1.5	-1.1	-1.1
AI839535	null	-2.2	-2.8	-1.7	0.5	-1.8	-1.7	-1.1	-1.3
AI840156	null	-2	-2.3	-1.9	-2.2	-2	-1.3	-0.3	-0.5
AI840559	null	-0.8	-1.6	-1.1	-1.2	-1.2	-0.9	-1.3	-1.4
AI841370	null	1.7	2.2	2.1	1.4	1.6	2	1.3	3.1
AI842557	null	-0.8	-0.1	0.3	-1.2	-1.3	-1	-1.1	-1.6
AI842649	null	-1.2	-0.4	0.2	-1.8	-1.8	-1.3	-0.7	-1.6
AI842716	null	-1.7	-2	-1.7	-1.9	-1.5	-1	-0.7	-0.5
AI843072	null	-0.7	1.1	1.2	0	0.9	1.1	1.4	1.1
AI843398	null	-2	-2.7	-1.4	0.2	-1.9	-1.6	-1.6	-2.4
AI843418	null	-1.5	-1.9	-0.8	-0.1	-1.2	-1.1	-1.3	-2
AI843601	null	-1.1	-1.2	-1	-1.3	-1.3	-0.9	-0.3	0.1
AI843690	null	0.5	1.2	1.3	0.8	1.2	1.3	0.7	0.5
AI843910	null	-0.3	1.4	1.6	1.4	1.7	1.4	0.2	0.2
AI844089	null	-1.2	-0.4	-0.3	-0.5	-1.1	-1.1	-0.9	-1.1
AI844736	null	0.2	1.7	1.5	1.6	2.4	1	0.2	0.4
AI844743	null	1.6	1.1	1.2	0.1	0.3	1.3	2.3	3.2
AI844811	null	-0.6	0.1	0.3	-1.5	-1.2	-0.8	-1.1	-1
AI844880	null	-1.7	-1.5	-0.8	0	-1.7	-1.1	-1.1	-1.7
AI845640	null	0	-1	-1	-1.3	-1.4	-1	-0.6	0
AI845686	null	0.9	1	1	0.2	0.7	1.4	1.5	1.4
AI845688	null	1	1.1	0.9	0.2	0.8	1.4	1.6	1.1
AI845791	null	-0.6	-1.2	-0.8	-1.3	-1.7	-0.7	-1.1	-1.1
AI846656	null	0.9	1.4	1.1	0.2	0.9	1.9	3	2.7
AI846778	null	3.5	3.1	2.8	2.3	2.1	2.9	3.8	4.2
AI847054	null	1.4	0.8	1.1	0.5	0.7	1	1	1.1
AI848154	null	0.3	1.9	1.5	0.8	1.3	1.4	0.7	0.5
AI848411	null	0.5	1.1	1.1	1.2	1.1	1.3	0.6	0.3
AI848707	null	-1.7	-1.6	-0.9	0	-1.8	-1.2	-1.3	-1.7
AI848908	null	-1.4	0.3	0.5	0.1	-1.3	-1.1	-1	-1.7
AI848909	null	-1.8	-2.5	-1.6	0.3	-1.7	-1.6	-1.5	-2.4
AI849150	null	0.7	1.7	1.9	1.4	1.6	1.6	1.2	1.6
AI849214	null	2.1	2.3	2.2	1.6	3.5	2.2	3.2	4.4
AI849357	null	1.1	1.6	1.5	0.7	2.2	1.3	2.1	2.9
AI849749	null	0.9	1.5	1.4	1.1	0.9	1.1	1.3	1.3
AI850595	null	-1.3	-1.2	-0.6	-0.4	-1.4	-1.1	-1.2	-1.5
AI850830	null	-0.5	-0.6	-0.5	-1.1	-1.6	-1.4	-1.2	-1.8
AI850932	null	-0.8	0.8	1.1	0.1	0.9	2.1	2	2.1
AI850974	null	0.7	1.8	2.1	2.1	2.4	2.5	1.7	1.5
AI851034	null	0	2	2.4	1.4	1.9	1.8	1.2	1.1
AI851047	null	-1.4	-1.3	-0.8	-1.4	-1.3	-1.1	-0.9	-0.9
AI851250	null	-0.3	0.1	-0.2	-1.8	-1.2	-0.9	-1.2	-1.2
AI851276	null	1.1	1.1	0.9	0.1	0.7	1.4	1.5	1.4
AI851363	null	-0.6	-1.4	-1	-1.3	-1.9	-1.2	-1.4	-2
AI851620	null	0.3	1.2	1.5	1	1.3	1.1	0.6	0.6
AI851690	null	1	1.3	1.2	0.5	1.6	1.1	0.4	0.7
AI851720	null	1.3	2.8	2.3	1.2	1.7	1.8	1.7	1.4
AI851734	null	1.4	-0.5	-0.1	0.2	0.1	1.1	1.2	1.5
AI851795	null	0.5	1.1	1.3	0.6	1.1	1.3	0.8	0.5
AI852146	null	-0.9	-0.8	-1	-1.8	-2.1	-1.3	-1.3	-1.7
AI852499	null	-1.5	-0.3	-0.5	-1.5	-1.6	-1.5	-1.1	-1.2
AI852609	null	-1.6	-0.3	-0.5	-1.3	-1.5	-1.5	-1.1	-1.2
AI852669	null	1	0.9	1.3	2	2.7	1.8	1.1	1.9
AI852806	null	0.8	1.3	1.4	1.5	1.7	1.5	0.2	-0.1
AI853132	null	-1	1.3	0.9	-1	-0.9	-0.7	-0.8	-1.1
AI853254	null	1.6	1.9	2.8	1.8	2.3	2.5	2.7	2.9
AI853644	null	0.9	1.1	0.7	0.2	0.8	1.4	1.6	1.4
AI853646	null	0.8	1	1.2	1.1	1	1.1	0.6	0.4
AI854187	null	1	1.4	2.1	1.8	2.4	2.1	1.3	0.8
AI854659	null	0.3	1	1.3	0.9	1.4	1.5	1.4	1.1
AI854719	null	0.1	1.3	1.1	0.6	1.3	1.3	0.5	0
AI854756	null	0.7	1.6	2.1	2	2.5	2.1	0.8	0.6
AU016160	null	-1.2	1.7	2.1	-0.2	0.4	0	-1.1	-1.7
AU017342	null	-2	-2	-1.5	0.5	-1.8	-1.7	-1.5	-2.3
AU018403	null	-2.6	-2.3	-1.9	1	-2	-2.1	-1.8	-3.2
AU018549	null	1	1.1	0.8	-0.1	0.8	1.5	1.6	1.5
AU018724	null	-1.2	-1.6	-1.1	-1.3	-0.8	-0.7	-0.5	0
AU019539	null	1	1.3	1.4	0.6	1.2	1.7	1.2	0.9
AU019621	null	2.1	1.6	1.8	1.8	2	1.5	1.2	1.6
AU019731	null	-1.1	0.3	0.2	-0.8	-1.1	-1.1	-1.2	-1.4
AU019937	null	0.6	1.6	1.6	0.8	1.6	1.4	0.5	0.3
AU019939	null	-0.2	2.5	2.8	1.7	2.8	2.7	0.5	-0.6
AU020235	null	1.7	1	1.3	1.2	1.6	1.7	1.3	2.2
AU020525	null	-1.7	-2.4	-2.1	-2.6	-1.7	-1.2	-0.2	0.4
AU020865	null	-1.2	0.3	0.2	-1.4	-1.2	-1.2	-1.8	-1.4
AU021570	null	-1.5	-0.3	-1.6	-1.9	-1.9	-1.8	-2.2	-2.5
AU022593	null	-2.5	-2.7	-2.5	0.7	-2.6	-2.3	-2.6	-3.6
AU023454	null	0	1.3	0.7	-0.2	0.6	1.3	2.6	2.5
AU023506	null	-2.5	-2.8	-2.5	0.6	-2.6	-2.3	-2.7	-3.5
AU024108	null	-0.2	2.1	1.8	0.6	1.2	-0.1	-0.6	-1.2
AU024765	null	-1.6	-1.2	-1.2	0.6	-1.2	-0.9	-0.8	-1.4
AU040277	null	-1.7	-0.6	0	-0.7	-1.8	-1.3	-0.9	-1
AU040633	null	-1.1	-1	0.1	-0.6	-1	-0.7	-1.2	-1.9
AU042844	null	1	1	0.8	0.1	0.8	1.4	1.7	1.5
AU043423	null	1.1	0.4	0.5	1.2	0.9	1.1	2	1.9
AU044800	null	-1.3	-1	-0.3	-0.7	-1.4	-1.2	-1.1	-1.4
AU046252	null	-1.5	-1.3	-1.6	0.5	-0.9	-0.8	-1.1	-1.8
AW208996	null	-1.9	-1.6	-1.5	-2	-1.4	-1.2	-1.1	-0.9
AW536243	null	-1.7	0	1.5	0.5	-1.2	-1.3	-1.2	-2.3
AW536416	null	-2.1	-2.2	-1.4	0.6	-1.3	-1.7	-1.7	-2.5
AW536421	null	-1.1	-0.4	0.4	0	-1.5	-1.1	-1.1	-2.1
AW536447	null	-1.2	-0.7	-0.1	-0.6	-0.8	-1	-1.4	-2
AW536573	null	-1.3	-0.5	-0.3	-0.7	-1.1	-1.1	-0.9	-1.1
AW536814	null	-2.6	-0.2	-0.7	-2.3	-3.2	-3.3	-3.2	-3.1
AW536905	null	-1.3	0.1	0.4	0.5	-0.9	-1.1	-1.6	-2.1
AW536983	null	-1	-1.4	-1	-0.6	-1.9	-1.3	-0.9	-1
AW537534	null	-1.2	0.4	0.4	-1.4	-1.8	-1.4	-1.3	-2.2
AW537695	null	-1.6	-1.4	-1.1	-1.4	-1.2	-1.2	-1.1	-1.2
AW538507	null	-1.7	-1.6	-0.9	0	-1.8	-1.3	-1.3	-1.7
AW538545	null	-1.7	-1.5	-0.9	0	-1.8	-1.2	-1.2	-1.7
AW538695	null	-1	-0.7	-0.8	-1.4	-1.1	-0.9	-0.9	-1
AW538759	null	-0.7	3.9	2.4	0.8	0.8	0.6	-1.3	-1.3
AW538776	null	-1.4	-0.3	0.1	-0.4	-1.1	-1.2	-1.5	-2.2
AW538859	null	1	1.1	0.7	0	0.7	1.3	1.7	1.5
AW538866	null	-1	0.4	0.4	-1	-1.2	-0.9	-0.8	-1.4
AW538981	null	-1.1	-1	-0.5	0	-1.3	-0.9	-0.9	-1.3
AW539293	null	-1.1	0.6	0.5	-1.2	-1.4	-1	-0.9	-1.4
AW539558	null	-1.1	0.5	0	-1.4	-1.4	-1.5	-1.6	-1.9
AW540995	null	-0.6	0.3	-0.1	-1.1	-1.3	-0.7	-1	-1
AW541485	null	-1.5	-1.3	-1.4	-1.7	-1.3	-1.1	-0.8	-0.7
AW542954	null	-1	-0.2	0.2	0	-1.4	-1.1	-1.2	-2
AW543386	null	-0.7	-0.1	0.3	-1.5	-1.5	-0.9	-1.5	-1.7
AW544349	null	-1.2	-0.2	0.1	0.1	-1.4	-1.1	-1.1	-2
AW544886	null	0.1	0.2	0.5	0.1	1.4	2.2	2.8	2.5
AW545272	null	-1.2	0.5	0.5	-1.3	-1.4	-1.1	-1.1	-1.6
AW545287	null	0	1	1.7	0.6	1	1.3	0.4	0
AW545314	null	-1.2	-1.4	-0.3	0.1	-1.4	-0.9	-0.8	-1.1
AW545686	null	-1.5	-0.1	0.9	-0.5	-1.1	-1	-1	-1.1
AW546057	null	-1.2	-0.7	-0.6	-2	-1.7	-1	-0.2	-0.2
AW546793	null	-1.3	0.6	0.2	-1.5	-1.7	-1.3	-1.4	-1.7
AW546871	null	0.7	-1.9	-3	-1.3	-1.7	0.3	0.8	1.1
AW547023	null	-0.3	1.7	0.4	-0.9	-1.4	-1.1	-0.8	-1.1
AW547266	null	-0.6	-0.5	-0.5	-1.1	-1.5	-1.2	-0.9	-1.1
AW547625	null	-1	-1	-0.2	-2.1	-1.7	-1	-0.1	-0.3
AW548128	null	-1.6	-0.6	0.6	-0.4	-1	-1	-1.1	-1.2
AW548188	null	-1.4	-1.1	0.5	-0.1	-0.9	-1	-1.1	-1.8
AW548319	null	-1.7	1	0.7	-1.4	-2.1	-2.2	-2.8	-3.4
AW548695	null	-0.8	0.5	0.6	-1.1	-1.2	-1	-1.3	-1.7
AW548769	null	-1.6	-1.5	-1.3	-1.9	-2.1	-1.6	-0.4	0.1
AW549501	null	-1.4	0.2	1.2	-0.4	-0.4	-0.8	-1.3	-1.9
AW549531	null	-2.1	-2.1	-1.2	-1.6	-1.4	-1.1	-0.5	-0.6
AW550700	null	-1.8	-0.5	0	0.3	-1.5	-1.8	-2.2	-3
AW552005	null	-1.1	-0.3	-0.2	0.1	-1	-0.9	-1.2	-1.6
AW552588	null	0	1.4	1.4	0.8	1.2	1.2	0.2	0.1
AW552829	null	3.1	1.8	1.8	1.1	1.3	2.7	3.5	4.1
AW553356	null	-1.2	-0.2	0.2	0.1	-1.5	-1.1	-1.2	-2
AW553377	null	-2.6	-3.1	-2.7	-2.9	-2.7	-1.9	-0.5	-0.8
AW553584	null	-0.9	-0.2	-0.1	-1.2	-1.7	-1.2	-1.2	-2.2
AW556120	null	-1.1	-0.1	-0.1	-1.7	-2	-1.4	-0.9	-1.6
AW556123	null	1	1.3	2	1.7	2.3	2.3	1.3	0.8
AW556290	null	0.8	1.1	1.2	0.4	1.2	1.4	0.5	-0.3
AW556319	null	-0.6	-0.1	0	-1.4	-1.4	-1.1	-0.6	-1.3
AW556528	null	1	1.4	1	0.6	1.1	1	0.8	0.2
AW556867	null	-0.9	-1.6	-1	0.1	-1.3	-0.9	-0.7	-1.1
AW557387	null	1.5	1.2	1.4	0.8	1.3	0.9	1.7	2.6
AW557409	null	0.1	1.9	1.9	1.6	1.9	2.1	0	0
AW557507	null	-0.9	0.2	0.2	-1.1	-1.3	-0.9	-1.1	-1.4
AW557674	null	-1.4	-0.3	-0.6	-1.4	-1.4	-1.3	-0.9	-1.1
AW557755	null	0.4	0.7	1.1	1.2	1.3	1.3	0.7	0.8
AW557788	null	-1.1	0.2	0.2	-1.2	-1.5	-1.1	-0.9	-1.7
AW557980	null	0.8	1.2	1.4	1.4	1.6	1.4	0.2	0
AW558115	null	1	1.1	1.9	1.4	1.5	1.9	0.5	0.2
BE282455	null	-1.2	-0.5	-0.3	-0.6	-1.1	-1.1	-0.9	-1.1
BE380637	null	-0.6	-0.1	0.8	1.7	3.3	3.7	4.9	4.4
C76750	null	-1.3	-0.6	-0.1	-0.4	-0.7	-1	-1.5	-1.9
C78444	null	1	1.4	1.7	1.5	2.3	2	1.2	1
C79062	null	-1.2	0.4	0.5	-1.4	-1.2	-1	-1.1	-1.5
C79489	null	0.3	1.1	1.3	0.7	1.2	1.5	0.4	-0.1
C79946	null	-1.3	0.6	0.5	-1.3	-1.4	-1.1	-1.1	-1.6
C80078	null	-1.3	0.5	0.1	-1.8	-1.7	-1.3	-1.4	-1.9
C86373	null	-0.4	-1.2	-1	-1.7	-1.4	-1	-1.3	-1.1
C87749	null	1.7	2.5	2	0.9	1.8	2.6	2.1	2.1

## Sheet: with annotation
UNIQID	NAME	0h	6h	12h	24h	48h	72h	7d	14d
NM_025826	acyl-Coenzyme A dehydrogenase, short/branched chain (Acadsb)	0.2	0.4	0.6	0.4	1.1	1.3	1.2	1.1
NM_013758	adducin 3 (gamma) (Add3)	0.8	0.5	0.8	1.2	1.7	1.3	0.8	1
NM_134042	aldehyde dehydrogenase family 6, subfamily A1 (Aldh6a1)	0.9	-0.1	0.2	0.5	1.2	2.3	3	3.9
NM_009714	asialoglycoprotein receptor 1 (Asgr1)	-0.3	3.5	3.3	2.9	3.4	2.8	0.3	-0.4
NM_029792	beta-1,3-glucuronyltransferase 1 (glucuronosyltransferase P) (B3gat1)	-1.4	-1.6	-1.4	0.4	-1.5	-1.1	-1.3	-1.7
NM_009772	budding uninhibited by benzimidazoles 1 homolog (S cerevisiae) (Bub1)	-2.1	-2.3	-1.5	0.6	-1.9	-1.5	-1.7	-3
NM_023284	cell division cycle associated 1 (Cdca1)	-1.6	-1.1	-0.8	0.4	-1.2	-1.3	-1.3	-1.9
NM_023785	chemokine (C-X-C motif) ligand 7 (Cxcl7)	-1.1	-1	-0.5	-1.9	-2.6	-2	-2.7	-2.9
NM_026319	coiled-coil domain containing 2 (Ccdc2)	-0.6	-1.7	-0.8	-1.1	-1	-0.7	-0.7	-1.3
NM_144938	complement component 1, s subcomponent (C1s)	2	1.6	1.3	0.4	1	1.3	1	1.4
NM_183315	cortexin (Ctxn)	-0.5	-1.5	-1.7	-1.7	-2	-1.1	-1.5	-2.4
NM_178788	dCMP deaminase (Dctd)	-1.4	0.8	1.5	-1.2	-1.1	-1.4	-2.4	-2.9
NM_025900	DEK oncogene (DNA binding) (Dek)	-1.2	-1.1	0	0.3	-1	-1.1	-0.9	-1.6
NM_010062	deoxyribonuclease II alpha (Dnase2a)	0.9	0.6	0.5	0.8	1.1	1.5	1.3	1.3
NM_019819	dual specificity phosphatase 14 (Dusp14)	-0.7	1.3	2	1.3	1.6	1.1	-0.6	-0.5
XM_123634;XM_282724;NM_026007	eukaryotic translation elongation factor 1 gamma (Eef1g)	1.1	1.3	2.2	1.8	2.4	2.2	1.3	0.9
NM_080635	eukaryotic translation initiation factor 3, subunit 3 (gamma) (Eif3s3)	0	1.3	1.4	-0.2	0.8	1.2	1.6	1.2
NM_146200	eukaryotic translation initiation factor 3, subunit 8 (Eif3s8)	-1.1	-0.5	-0.4	-1.1	-1.2	-1	-0.9	-1
NM_025995	F-box only protein 5 (Fbxo5)	-1.5	-1.9	-0.7	0.3	-1.1	-1.1	-0.5	-0.8
NM_008002	fibroblast growth factor 10 (Fgf10)	1.8	0.3	1.3	1.3	2	2.3	2.5	2.9
NM_054071	fibroblast growth factor receptor-like 1 (Fgfrl1)	0.5	0.7	1.2	0.5	1	1.5	1.5	1.4
NM_153396	flavoprotein oxidoreductase MICAL3 (Mical3)	0.8	1.2	1.2	1.2	1.7	2.1	1.6	1.3
NM_019739	forkhead box O1 (Foxo1)	1	1	1.2	0.9	1.4	1.2	1.1	0.8
NM_007994	fructose bisphosphatase 2 (Fbp2)	0.5	1.6	1.5	0.9	1.4	1.9	1.5	1.4
NM_022420	G protein-coupled receptor, family C, group 5, member B (Gprc5b)	0.1	2.6	2.4	1.3	2	1.6	1	1.1
NM_080454;NM_175452	gap junction membrane channel protein alpha 12 (Gja12)	1.2	1.2	1.4	0.6	1.3	1.4	1	2
NM_010324	glutamate oxaloacetate transaminase 1, soluble (Got1)	-1.3	0.4	-0.2	-1.2	-1.2	-1.1	-1.3	-0.9
NM_180678	glycyl-tRNA synthetase (Gars)	-1.5	0	-0.2	-1.4	-1.5	-1.3	-0.9	-1.1
NM_008102	GTP cyclohydrolase 1 (Gch1)	-0.5	-0.1	-0.4	-2.3	-3.2	-2.2	-0.9	-1.4
NM_175657;NM_178192;NM_153173;NM_178193;NM_175655;NM_178211;NM_178210;NM_175654	histone 1, H4m;H4a;H4h; H4b;H4f;H4k;H4j;H4d (Hist1h4)	-2.1	-2.6	-1.3	0.6	-1.7	-1.8	-1.6	-2.7
NM_181821	host cell factor C1 regulator 1 (XPO1-dependent) (Hcfc1r1)	-1.2	1.6	1.2	-1.5	-1.9	-1.5	-1.2	-2.1
NM_153526	insulin induced gene 1 (Insig1)	-1.5	-1.7	-1.9	-2.2	-1.2	-0.6	0.7	1.5
NM_178929	Kazal-type serine protease inhibitor domain 1 (Kazald1)	1.1	1.4	1.9	0.7	0.7	1.6	1.1	0.5
NM_023294	kinetochore associated 2 (Kntc2)	-2.8	-3.2	-2	0.6	-2.7	-2.6	-2.4	-3.7
NM_013587	low density lipoprotein receptor-related protein associated protein 1 (Lrpap1)	0.4	0.7	0.9	0.6	1.1	1.4	1.1	1.2
NM_133792	lysophospholipase 3 (Lypla3)	0.3	1.2	1	0.6	0.6	1.2	1.3	1.3
NM_010798	macrophage migration inhibitory factor (Mif)	-1.6	-0.2	0.1	-0.3	-1.2	-1.1	-1.2	-0.8
NM_010763	mannosidase 1, beta (Man1b)	0.6	1	1.2	0.8	1.4	1.4	1.3	1.3
NM_018736	meiotic recombination 11 homolog A (S cerevisiae) (Mre11a)	-1.2	-1.2	-0.3	-0.1	-1.1	-0.8	-1	-1.4
NM_178902	mitochondrial tumor suppressor 1 (Mtus1)	0.5	-0.6	0	1.1	1.6	2	1.9	1.9
NM_025972	N-acylsphingosine amidohydrolase (acid ceramidase)-like (Asahl)	-0.2	-0.4	-0.3	0.5	1.4	1.5	1.7	1.9
NM_009750	nerve growth factor receptor (TNFRSF16) associated protein 1 (Ngfrap1)	-1.1	-1.4	-1.3	-1.3	-1.8	-1.6	-1.8	-2.5
NM_016720;XM_289912	neuraminidase 3 (Neu3)	-1	0.6	0.9	-1.3	-1.5	-1.1	-1.1	-1.6
NM_145962	pantothenate kinase 3 (Pank3)	-0.2	1.2	1.4	0.8	1.8	2.1	2.7	2.8
NM_023209	PDZ binding kinase (Pbk)	-2.2	-0.1	-0.2	1	-1.4	-1.4	-1.7	-3
NM_028677	peptidyl prolyl isomerase H (Ppih)	-1	-1	0	0.1	-1.1	-0.6	-0.8	-1.1
NM_080555	phosphatidic acid phosphatase type 2B (Ppap2b)	1.4	0.7	1.1	0.4	0.5	1	1.1	1.2
NM_148937	phospholipase C, delta 4 (Plcd4)	0.2	2.3	2.6	1.6	2	1.8	1.2	1.1
NM_172146	phosphoribosyl pyrophosphate amidotransferase (Ppat)	-1	0.8	1	-0.4	-0.4	-0.5	-1.2	-1.5
NM_177609	phosphoseryl-tRNA kinase (Pstk)	1.4	1.2	1.1	0.8	1.9	2.6	4.8	5.4
NM_011133	polymerase (DNA directed), epsilon 2 (p59 subunit) (Pole2)	-1.4	-1.6	0.4	-0.1	-1.8	-1.2	-1.1	-2.5
NM_054077	proline arginine-rich end leucine-rich repeat (Prelp)	0.6	-0.5	-1.2	-1.5	-1	0.3	1.5	1.9
NM_145526	purinergic receptor P2X, ligand-gated ion channel, 3 (P2rx3)	0	-0.3	-1	-1.6	-1.7	-1.2	0.5	1.3
NM_030690	retinoic acid induced 14 (Rai14)	-0.9	-0.1	-0.4	-1.8	-1.5	-1.1	-1.2	-1.5
XM_143853; NM_009104	ribonucleotide reductase M2 (Rrm2)	-2.7	0	1.7	0.7	-1.7	-1.8	-1.5	-3.3
NM_019413	roundabout homolog 1 (Drosophila) (Robo1)	-2.1	-1.4	-1	0.6	-1.6	-1.5	-1.6	-2.1
NM_148938	solute carrier family 1 (glial high affinity glutamate transporter), member 3 (Slc1a3)	0.4	-0.3	1.3	-0.1	0.6	1.2	2.2	2
NM_134086	solute carrier family 38, member 1 (Slc38a1)	-1.2	-0.7	-0.6	-1.3	-1	-1	-1.3	-1.1
NM_007515	solute carrier family 7 (cationic amino acid transporter, y+ system), member 3 (Slc7a3)	0.2	0.6	1	0.5	1.6	1.5	1.8	1.6
NM_033523	sprouty protein with EVH-1 domain 2, related sequence (Spred2)	-0.6	0.2	-0.1	-1.8	-1.2	-0.9	-1.1	-1.1
NM_133774	StAR-related lipid transfer (START) domain containing 4 (Stard4)	-2.4	-3	-2.1	-1.9	-2	-1.8	-1.3	-1.5
NM_011514	suppressor of variegation 3-9 homolog 1 (Drosophila) (Suv39h1)	-1.4	-1	0	0	-1.5	-1.1	-1.1	-1.9
NM_176979	topoisomerase (DNA) II beta binding protein (Topbp1)	-1.6	-0.9	0.6	0.3	-1	-1.1	-1	-1.8
NM_009373	transglutaminase 2, C polypeptide (Tgm2)	1.6	1.1	0.7	1.2	1.8	2.6	3.8	4.3
NM_178111	tumor protein p53 inducible nuclear protein 2 (Trp53inp2)	-0.2	-1	-1.2	-1.2	-0.4	0.7	1.5	1.8
NM_019831	zinc finger protein 261 (Zfp261)	0.1	0.5	1	0.6	1.4	1.6	1.1	1.2
NM_175494	zinc finger protein 367 (Zfp367)	-1.2	-1.6	0.5	0.1	-1.3	-1.2	-1	-1.4
NM_009559	zinc finger protein 57 (Zfp57)	-0.4	-0.4	-0.3	-1.4	-1	-1	-1.2	-1.6
NM_177263	zinc fingers and homeoboxes 3 (Zhx3)	0.7	1.3	1.9	2	2.4	2.6	1.3	1.2
