# Supplementary material for: Molecular processes during fat cell development revealed by gene expression profiling and functional annotation
Source: Genome Biol. 2005 Dec 19;6(13):R108. doi: 10.1186/gb-2005-6-13-r108 (PMC1414107; doi:10.1186/gb-2005-6-13-r108)
Supplement: Additional data file 30 — A table including over-represented miRNA motifs in the 3'-UTR from genes in the set of 780 selected ESTs [file gb-2005-6-13-r108-S30.xls]

## Sheet: 1..7
miRNA	number of targets within all 3'UTRs (21396)	number of targets within the unique 3'UTRs (395) from 780 selected ESTs	p-value
mmu-miR-140	1891	53	0.002
mmu-miR-381	2166	58	0.003
mmu-miR-377	1421	40	0.006
mmu-miR-181a	1730	46	0.009
mmu-miR-181c	1730	46	0.009
mmu-miR-181b	1730	46	0.009
mmu-miR-138	1606	43	0.01
mmu-miR-106a	2072	53	0.011
mmu-miR-93	2072	53	0.011
mmu-miR-191	296	12	0.011
mmu-miR-17-5p	2072	53	0.011
mmu-miR-9	2040	52	0.012
mmu-miR-96	1861	48	0.013
mmu-miR-182	1861	48	0.013
mmu-miR-184	341	13	0.013
mmu-miR-139	1948	49	0.018
mmu-miR-10a	1037	29	0.02
mmu-miR-465	1453	38	0.021
mmu-miR-144	1791	45	0.024
mmu-miR-199a*	1791	45	0.024
mmu-miR-101b	1791	45	0.024
mmu-miR-101a	1791	45	0.024
mmu-miR-337	1894	47	0.025
mmu-miR-361	1151	31	0.026
mmu-miR-26b	2105	51	0.029
mmu-miR-350	2248	54	0.029
mmu-miR-26a	2105	51	0.029
mmu-miR-17-3p	2349	56	0.03
mmu-miR-322	2360	56	0.032
mmu-miR-30d	1841	45	0.035
mmu-miR-30c	1841	45	0.035
mmu-miR-329	2419	57	0.035
mmu-miR-30b	1841	45	0.035
mmu-miR-30e	1841	45	0.035
mmu-miR-30a-5p	1841	45	0.035
mmu-miR-186	3174	72	0.038
mmu-miR-330	1663	41	0.039
mmu-miR-467	2896	66	0.043
mmu-miR-34b	1449	36	0.046
mmu-miR-299	1401	35	0.046
mmu-miR-127	174	7	0.047
mmu-miR-217	1265	32	0.048
From the 395 unique 3'UTRs 314 (79%) has at least one match for the significant overrepresented miRNAs.

## Sheet: 1..8
miRNA	number of targets within all 3'UTRs (21396)	number of targets within the unique 3'UTRs (395) from 780 selected ESTs	p-value
mmu-miR-199a*	429	17	0.003
mmu-miR-96	370	15	0.005
mmu-miR-181a	694	23	0.006
mmu-miR-181c	694	23	0.006
mmu-miR-181b	694	23	0.006
mmu-miR-299	242	11	0.007
mmu-miR-471	41	4	0.009
mmu-miR-377	694	22	0.012
mmu-miR-106a	563	18	0.02
mmu-miR-93	563	18	0.02
mmu-miR-17-5p	563	18	0.02
mmu-miR-139	532	17	0.023
mmu-miR-26b	559	17	0.035
mmu-miR-26a	559	17	0.035
mmu-let-7d	441	14	0.039
mmu-miR-350	922	25	0.039
mmu-miR-182	659	19	0.041
mmu-miR-410	403	13	0.041
mmu-miR-129-3p	491	15	0.044
mmu-miR-124a	413	13	0.048
From the 395 unique 3'UTRs 144 (36%) has at least one match for the significant overrepresented miRNAs.

## Sheet: 1..9
miRNA	number of targets within all 3'UTRs (21396)	number of targets within the unique 3'UTRs (395) from 780 selected ESTs	p-value
mmu-miR-424	336	15	0.002
mmu-miR-377	157	9	0.003
mmu-miR-96	101	7	0.004
mmu-miR-31	129	6	0.037
mmu-miR-138	134	6	0.042
mmu-miR-134	137	6	0.046
mmu-let-7d	71	4	0.047
mmu-miR-429	138	6	0.048
From the 395 unique 3'UTRs 51(13%) has at least one match for the significant overrepresented miRNAs.

## Sheet: 2..7
miRNA	number of targets within all 3'UTRs (21396)	number of targets within the unique 3'UTRs (395) from 780 selected ESTs	p-value
mmu-miR-381	6097	153	0
mmu-miR-221	4343	109	0
mmu-miR-222	4343	109	0
mmu-miR-224	5919	141	0
mmu-miR-30d	3576	92	0.001
mmu-miR-30c	3576	92	0.001
mmu-miR-18	4995	119	0.001
mmu-miR-30b	3576	92	0.001
mmu-miR-291-5p	5619	132	0.001
mmu-miR-30e	3576	92	0.001
mmu-miR-330	5958	140	0.001
mmu-miR-30a-5p	3576	92	0.001
mmu-miR-26b	5024	117	0.003
mmu-miR-26a	5024	117	0.003
mmu-miR-350	5756	130	0.005
mmu-miR-292-5p	5960	134	0.005
mmu-miR-200c	4979	114	0.006
mmu-miR-200b	4979	114	0.006
mmu-miR-429	4979	114	0.006
mmu-miR-208	3624	86	0.008
mmu-miR-466	5244	118	0.009
mmu-miR-377	5342	120	0.009
mmu-miR-300	4561	104	0.011
mmu-miR-144	5334	119	0.012
mmu-miR-344	2184	55	0.012
mmu-miR-199a*	5334	119	0.012
mmu-miR-101b	5334	119	0.012
mmu-miR-101a	5334	119	0.012
mmu-miR-128a	6829	147	0.015
mmu-miR-128b	6829	147	0.015
mmu-miR-191	1244	34	0.016
mmu-miR-201	5753	126	0.016
mmu-miR-410	5698	125	0.016
mmu-miR-140	4133	94	0.017
mmu-miR-28	5473	120	0.019
mmu-miR-433-3p	4167	94	0.02
mmu-miR-337	5599	122	0.021
mmu-miR-154	3523	81	0.021
mmu-miR-467	5610	122	0.022
mmu-miR-409	5501	120	0.022
mmu-miR-30e*	6440	138	0.023
mmu-miR-30a-3p	6440	138	0.023
mmu-miR-186	8922	185	0.023
mmu-miR-451	1014	28	0.025
mmu-miR-181a	5074	110	0.034
mmu-miR-181c	5074	110	0.034
mmu-miR-181b	5074	110	0.034
mmu-miR-129-5p	5908	126	0.035
mmu-miR-151	3173	72	0.038
mmu-miR-183	5116	110	0.041
mmu-miR-9	5740	122	0.042
mmu-miR-194	4048	89	0.042
mmu-miR-203	6073	128	0.046
mmu-miR-345	4065	89	0.046
mmu-miR-468	4016	88	0.046
mmu-miR-146	4784	103	0.047
mmu-miR-216	3822	84	0.049
From the 395 unique 3'UTRs 383 (97%) has at least one match for the significant overrepresented miRNAs.

## Sheet: 2..8
miRNA	number of targets within all 3'UTRs (21396)	number of targets within the unique 3'UTRs (395) from 780 selected ESTs	p-value
mmu-miR-300	1281	40	0.001
mmu-miR-201	1505	46	0.001
mmu-miR-221	1268	38	0.003
mmu-miR-222	1268	38	0.003
mmu-miR-30e*	2196	58	0.004
mmu-miR-30a-3p	2196	58	0.004
mmu-miR-199a*	1578	44	0.005
mmu-miR-361	1225	36	0.005
mmu-miR-26b	1333	38	0.006
mmu-miR-26a	1333	38	0.006
mmu-miR-139	1565	43	0.007
mmu-miR-30d	2029	52	0.011
mmu-miR-30c	2029	52	0.011
mmu-miR-30b	2029	52	0.011
mmu-miR-30e	2029	52	0.011
mmu-miR-30a-5p	2029	52	0.011
mmu-miR-381	1636	43	0.014
mmu-miR-467	2146	53	0.019
mmu-miR-299	645	20	0.019
mmu-miR-96	1264	34	0.02
mmu-miR-181a	2339	57	0.02
mmu-miR-181c	2339	57	0.02
mmu-miR-181b	2339	57	0.02
mmu-miR-377	2694	64	0.022
mmu-miR-330	2815	66	0.026
mmu-miR-410	1089	29	0.034
mmu-miR-471	163	7	0.036
mmu-miR-451	237	9	0.036
mmu-miR-151	985	26	0.047
From the 395 unique 3'UTRs 282 (71%) has at least one match for the significant overrepresented miRNAs.

## Sheet: 2..9
miRNA	number of targets within all 3'UTRs (21396)	number of targets within the unique 3'UTRs (395) from 780 selected ESTs	p-value
mmu-miR-467	874	27	0.008
mmu-miR-291-5p	467	16	0.016
mmu-miR-30e*	470	16	0.016
mmu-miR-30a-3p	470	16	0.016
mmu-miR-424	962	27	0.023
mmu-miR-221	343	12	0.029
mmu-miR-202	196	8	0.033
mmu-miR-322	772	22	0.033
mmu-miR-128a	956	26	0.035
mmu-miR-128b	956	26	0.035
mmu-miR-377	646	19	0.035
mmu-miR-200c	413	13	0.048
mmu-miR-200b	413	13	0.048
From the 395 unique 3'UTRs 122 (31%) has at least one match for the significant overrepresented miRNAs.
