# Supplementary material for: Molecular processes during fat cell development revealed by gene expression profiling and functional annotation
Source: Genome Biol. 2005 Dec 19;6(13):R108. doi: 10.1186/gb-2005-6-13-r108 (PMC1414107; doi:10.1186/gb-2005-6-13-r108)
Supplement: Additional data file 40 — Text file containing TRANSFAC matrices for vertebrates [file gb-2005-6-13-r108-S40.txt]

MyoD
1	2	3	0	5	0	0	0	0	0	0	1
2	1	0	5	0	0	1	0	0	1	2	0
2	2	1	0	0	4	4	0	5	2	0	3
0	0	1	0	0	1	0	5	0	2	3	1
5 elements

E47
4	2	3	2	0	11	0	1	0	0	0	1	1	1	1
4	5	2	0	11	0	0	2	0	0	0	4	6	4	4
3	4	4	9	0	0	11	8	0	11	4	3	2	4	2
0	0	2	0	0	0	0	0	11	0	7	3	2	2	3
11 elements

v-Myb
14	13	2	24	24	0	1	0	12	11
3	3	7	0	0	24	0	1	5	5
4	5	1	0	0	0	17	22	3	2
3	3	14	0	0	0	6	1	4	6
24 elements

c-Myb
1	6	6	16	16	9	8	20	4	18	0	0	0	11	6	1	2	1
12	15	10	5	11	16	4	1	49	18	0	0	0	1	6	7	2	0
6	5	9	14	8	8	34	25	2	20	60	0	0	47	21	15	12	11
8	1	5	3	2	16	5	5	5	4	0	60	60	1	5	11	4	1
27 elements

AP-4
3	1	3	2	1	0	5	0	0	0	0	0	1	0	1	1	2	0
0	1	1	1	2	5	0	0	5	0	1	2	0	0	1	4	1	0
0	3	1	2	0	0	0	5	0	1	4	1	3	5	1	0	1	3
2	0	0	0	2	0	0	0	0	4	0	2	1	0	2	0	1	2
5 elements

MEF-2
0	0	0	0	5	5	5	5	5	0	5	5	0	0	0	0
3	0	4	0	0	0	0	0	0	0	0	0	5	2	4	2
1	1	0	0	0	0	0	0	0	0	0	0	0	0	0	0
1	4	1	5	0	0	0	0	0	5	0	0	0	3	1	3
5 elements

Elk-1
1	2	2	3	0	2	0	0	4	3	0	0	1	1	1	1
1	0	1	0	3	2	0	0	0	0	0	1	1	3	1	1
1	1	1	1	1	0	4	4	0	0	4	0	1	0	2	0
1	1	0	0	0	0	0	0	0	1	0	3	1	0	0	2
4 elements

Sp1
2	3	0	0	0	3	0	1	1	3
1	1	0	0	8	0	1	0	2	2
6	6	11	11	2	6	7	8	7	0
2	1	0	0	1	2	3	2	1	6
11 elements

Evi-1
16	0	15	16	0	16	0	15	12
0	16	0	0	0	0	0	0	1
0	0	0	0	16	0	0	0	3
0	0	1	0	0	0	16	1	0
16 elements

ATF
5	2	3	0	0	25	0	0	4	7	9	6	1	2
14	6	10	0	0	0	25	0	2	11	1	7	11	13
2	8	10	0	25	0	0	25	1	3	7	7	4	5
4	9	2	25	0	0	0	0	18	4	8	5	9	5
25 elements

Hox-1.3
1	0	1	3	4	4	1	3	1	1	1	1	2	10	0	0	10	0	0	2	2	3	2	3	4	2	3	1	1	4
2	2	7	4	3	2	5	2	4	9	6	5	7	0	0	0	0	2	2	2	3	0	5	2	4	4	3	5	7	2
1	7	1	1	0	1	2	0	1	0	1	0	0	0	0	0	0	5	0	5	3	3	1	4	1	3	0	0	1	2
6	1	1	2	3	3	2	5	4	0	2	4	1	0	10	10	0	3	8	1	2	4	2	1	1	1	4	4	1	2
10 elements

E2F
1	2	1	0	0	0	0	0	5	5	5	5	1	0	2
0	1	2	1	5	0	4	0	0	0	0	0	2	0	0
0	0	2	4	0	5	1	5	0	0	0	0	0	2	3
4	2	0	0	0	0	0	0	0	0	0	0	2	3	0
5 elements

Elk-1
3	5	10	12	6	5	0	0	31	27	11	2	8	8
12	11	9	3	20	24	0	0	0	0	3	8	10	11
5	10	7	11	3	1	31	31	0	0	17	5	6	6
11	5	5	5	2	1	0	0	0	4	0	16	7	6
31 elements

RSRFC4
17	10	3	0	0	38	1	5	8	23	0	38	4	14	12	5
4	2	3	35	0	0	0	0	0	0	0	0	1	20	6	9
12	13	12	0	0	0	0	0	0	0	0	0	33	0	2	5
5	13	20	3	38	0	37	33	30	15	38	0	0	4	18	19
38 elements

c-Ets-1(p54)
7	1	5	0	0	15	8	4	1	5
2	14	9	0	0	0	2	1	6	4
3	0	0	15	15	0	0	10	0	4
3	0	1	0	0	0	5	0	8	2
15 elements

p300
3	3	5	4	2	2	13	0	1	3	5	3	4	1
1	5	3	1	0	1	1	0	0	1	4	3	4	5
3	2	4	8	14	10	1	14	0	8	3	7	2	6
3	2	1	2	0	3	1	0	15	4	4	3	5	2
10 elements

p53
4	5	15	0	17	0	0	0	0	0	0	0	2	0	17	0	0	0	0	0
0	0	0	17	0	0	0	13	17	17	0	0	0	17	0	0	0	2	13	7
13	12	2	0	0	0	17	0	0	0	17	17	15	0	0	0	17	0	0	2
0	0	0	0	0	17	0	4	0	0	0	0	0	0	0	17	0	15	4	7
17 elements

v-Maf
17	12	19	5	2	9	2	1	37	0	5	8	23	1	4	24	7	12	12
3	7	7	6	0	29	2	2	0	34	5	21	1	0	29	5	18	11	10
8	8	6	1	36	0	0	33	2	0	6	7	7	36	4	7	6	9	9
11	12	7	27	1	1	35	3	0	5	23	3	8	2	2	3	8	7	8
39 elements

v-Jun
6	2	6	20	0	0	24	0	0	0	0	24	0	5	3	5
8	11	0	0	0	0	0	24	0	0	24	0	2	8	13	10
5	3	15	4	0	24	0	0	24	0	0	0	1	4	4	0
5	8	3	0	24	0	0	0	0	24	0	0	21	7	4	9
24 elements

NF-E2
2	2	1	0	0	9	0	0	0	8	1
2	0	8	0	0	0	3	0	8	1	4
0	7	0	0	9	0	6	1	0	0	0
5	0	0	9	0	0	0	8	1	0	4
9 elements

CREB
0	0	29	0	0	0	12	17
0	0	0	29	1	1	16	1
0	28	0	0	28	1	1	4
29	1	0	0	0	27	0	7
29 elements

CRE-BP1
0	0	47	0	4	0	39	45
0	0	0	47	0	0	7	2
0	8	0	0	43	0	0	0
47	39	0	0	0	47	1	0
47 elements

CRE-BP1/c-Jun
0	2	43	0	2	0	0	40
1	0	0	43	1	0	20	1
0	41	0	0	40	0	3	0
42	0	0	0	0	43	20	2
43 elements

Sox-5
4	7	21	22	0	23	22	0	10	5
6	4	0	0	22	0	1	0	3	7
3	3	1	1	0	0	0	0	6	6
9	8	1	0	1	0	0	23	4	5
22 elements

E4BP4
6	9	1	0	23	0	1	0	23	23	0	7
9	3	0	0	0	8	0	0	0	0	11	4
3	11	0	2	0	0	22	0	0	0	4	8
5	0	22	21	0	15	0	23	0	0	8	4
23 elements

E2F
0	0	0	0	0	0	0	0
0	0	0	6	2	12	0	11
0	0	0	6	10	0	12	1
12	12	12	0	0	0	0	0
12 elements

NF-kappaB (p50)
0	0	0	2	16	0	0	0	0	0
0	0	0	0	1	0	7	16	18	17
18	18	18	16	0	3	1	0	0	1
0	0	0	0	1	15	10	2	0	0
18 elements

NF-kappaB (p65)
0	0	0	11	10	1	0	0	0	0
4	0	0	0	3	0	0	3	18	18
10	18	18	7	3	0	0	0	0	0
4	0	0	0	2	17	18	15	0	0
18 elements

c-Rel
0	0	1	5	6	5	1	2	0	1
5	0	0	1	5	1	0	0	15	16
8	16	15	9	3	1	0	0	0	0
4	1	1	2	3	10	16	15	2	0
17 elements

NF-kappaB
0	0	1	27	21	8	1	2	3	0
0	0	0	0	13	1	2	18	36	38
40	40	39	13	1	3	2	0	0	0
0	0	0	0	5	28	35	20	1	2
40 elements

N-Myc
7	10	9	0	32	0	2	0	0	6	11	11
11	15	20	39	0	39	0	3	0	11	16	11
6	6	6	1	4	0	38	0	40	8	5	11
16	9	5	0	4	1	0	37	0	15	8	7
40 elements

myogenin / NF-1
1	5	0	1	1	0	0	0	0	3	3	2	0	0	0	0	1	5	1	0	0	3	0	0	1	6	4	1	3
5	0	4	6	1	2	1	2	3	1	1	0	2	0	0	0	5	0	5	2	3	1	1	7	7	0	0	4	2
0	3	3	0	1	5	0	2	2	1	2	1	0	1	7	8	0	2	1	4	4	1	7	0	0	1	3	1	0
2	0	1	1	5	1	7	4	3	3	2	5	6	7	1	0	1	1	1	2	1	3	0	1	0	1	1	2	3
8 elements

COMP1
1	2	1	1	3	1	0	6	1	1	1	4	0	3	4	0	4	5	3	4	2	2	0	1
1	2	1	1	0	0	2	0	0	0	0	1	6	1	0	4	0	1	2	2	1	1	2	2
2	3	1	2	0	2	5	0	0	0	6	2	1	2	2	2	2	1	2	0	3	3	2	2
3	0	4	3	4	4	0	1	6	6	0	0	0	1	1	1	1	0	0	0	0	0	2	1
7 elements

HEN1
33	29	19	5	5	21	25	5	0	100	3	2	0	0	7	5	11	5	16	13	22	27
16	12	7	0	2	29	72	14	100	0	5	88	0	0	67	3	30	80	68	57	41	16
27	31	52	78	91	30	4	64	0	0	91	9	0	100	12	67	23	5	5	9	10	24
24	27	22	16	2	20	0	17	0	0	0	2	100	0	14	25	36	9	11	20	26	33
100 elements

YY1
3	7	6	3	6	1	0	17	0	5	1	5	3	4	6	9	3
4	5	3	7	2	13	18	1	0	3	2	2	4	4	4	2	6
6	5	3	5	4	1	0	0	2	3	2	1	5	6	6	2	5
5	1	6	3	6	3	0	0	16	7	13	9	6	4	2	5	4
18 elements

IRF-1
0	9	21	21	21	1	0	1	21	20	21	1	1
8	0	0	0	0	4	10	0	0	1	0	14	13
12	0	0	0	0	12	0	19	0	0	0	6	1
1	0	0	0	0	1	11	0	0	0	0	0	6
21 elements

IRF-2
0	4	15	15	15	0	0	0	15	15	15	0	0
1	0	0	0	0	1	7	0	0	0	0	8	8
14	0	0	0	0	12	0	15	0	0	0	7	2
0	0	0	0	0	0	8	0	0	0	0	0	5
15 elements

Tal-1beta/E47
23	15	14	66	61	0	100	0	86	0	0	1	3	20	27	23
35	30	23	9	30	100	0	0	1	0	0	3	17	43	23	26
28	23	44	14	3	0	0	100	10	0	100	61	1	17	31	32
14	32	19	11	6	0	0	0	3	100	0	35	79	20	19	19
100 elements

Tal-1alpha/E47
18	14	12	59	65	0	100	0	86	0	0	1	0	19	34	17
10	40	26	8	26	100	0	0	6	0	0	3	17	34	24	39
35	17	41	27	9	0	0	95	8	0	100	56	4	35	19	30
37	29	21	6	0	0	0	4	0	100	0	40	79	12	23	14
100 elements

HEN1
31	18	22	7	7	18	21	11	0	100	2	13	0	0	12	0	21	2	12	19	15	20
21	18	17	0	0	20	78	29	100	0	8	75	0	0	58	2	29	77	71	58	30	30
18	21	44	84	82	35	0	33	0	0	83	12	0	100	17	71	25	4	4	8	20	23
31	44	17	9	11	27	0	27	0	0	8	0	100	0	13	27	25	17	14	15	35	27
101 elements

YY1
2	2	2	1	1	2	0	0	11	0	0	1	2	0	2	2	1	1	2	4
4	5	2	7	2	0	11	11	0	0	8	1	0	3	2	6	1	4	4	0
2	2	4	3	6	9	0	0	0	0	2	1	2	7	4	1	1	5	3	2
3	2	3	0	2	0	0	0	0	11	1	8	7	1	3	2	8	1	2	5
11 elements

Tal-1beta/ITF-2
10	12	19	74	72	0	100	0	95	0	0	0	0	17	25	16
32	28	23	0	21	100	0	0	2	0	0	3	30	39	21	35
43	35	37	14	5	0	0	98	3	0	100	63	0	20	14	26
15	25	21	12	2	0	0	2	0	100	0	34	70	24	40	23
100 elements

E47
41	31	17	50	50	0	100	0	0	0	0	0	20	34	34	25
24	24	17	26	14	100	0	5	16	0	0	24	3	46	27	37
17	14	30	7	33	0	0	92	84	0	100	13	8	11	24	22
17	31	36	17	3	0	0	3	0	100	0	63	69	9	15	16
99 elements

CP2
0	0	2	2	2	5	2	0	2	6	6
1	5	2	4	0	1	3	6	4	0	0
5	1	0	0	2	0	1	0	0	0	0
0	0	2	0	2	0	0	0	0	0	0
6 elements

deltaEF1
32	20	15	0	97	0	0	0	24	54	39
22	39	24	83	0	100	97	0	5	12	20
14	7	15	3	0	0	3	0	39	22	27
32	34	46	14	3	0	0	100	32	12	12
100 elements

c-Ets-1(p54)
9	9	19	10	13	0	0	40	23	15	10	9	12
11	11	4	20	21	0	0	0	0	5	8	5	9
9	6	4	6	1	40	40	0	0	15	1	7	7
4	9	9	2	5	0	0	0	17	4	20	15	7
33 elements

GATA-1
5	11	11	0	50	1	18	6	6	7
22	17	15	0	1	1	6	14	14	11
20	20	10	53	0	1	18	24	18	19
6	5	17	0	2	50	11	9	14	15
53 elements

GATA-2
6	15	13	0	52	0	27	7	5	7
16	18	12	4	0	1	6	13	20	13
18	18	18	49	0	0	14	23	15	19
13	2	10	0	1	52	6	10	13	14
53 elements

GATA-3
16	26	0	62	1	35	17	10	15
14	13	0	0	0	2	5	11	7
24	9	63	0	3	10	33	26	34
9	15	0	1	59	16	8	16	7
63 elements

Evi-1
7	0	13	0	12	13	0	13	0	11	13	0	13	0	11	11
0	0	0	5	0	0	0	0	3	0	0	0	0	1	1	1
1	13	0	1	0	0	13	0	0	0	0	13	0	1	0	0
5	0	0	7	1	0	0	0	10	2	0	0	0	11	1	1
13 elements

Evi-1
8	0	14	0	14	14	0	14	0	13	11
1	0	0	7	0	0	0	0	3	1	0
2	13	0	0	0	0	14	0	0	0	3
3	1	0	7	0	0	0	0	11	0	0
14 elements

Evi-1
23	0	27	0	26	27	0	27	0	26	19
0	0	0	2	0	0	0	0	0	0	1
0	27	0	0	0	0	27	0	0	0	4
4	0	0	25	1	0	0	0	27	1	3
27 elements

Evi-1
3	2	6	1	7	3	2	6	2	5	5	2	6	2	6
0	0	1	1	0	0	0	0	2	0	0	0	0	0	1
3	6	0	0	0	2	6	0	0	0	2	6	0	0	0
2	0	1	6	1	3	0	2	4	3	1	0	2	6	1
8 elements

Evi-1
14	1	18	0	18	15	1	18	1	18	7
0	0	1	4	0	0	0	0	0	0	1
1	18	0	0	0	1	18	0	0	0	6
4	0	0	15	1	3	0	1	18	1	4
19 elements

MZF1
8	4	3	0	1	0	0	18
3	2	3	0	0	0	0	1
6	11	5	20	18	19	20	1
3	3	9	0	1	1	0	0
20 elements

MZF1
2	3	4	2	0	13	1	0	1	1	3	11	10
1	2	1	4	0	0	0	0	1	0	4	0	3
7	7	8	4	10	3	12	15	14	13	7	2	2
6	4	3	6	6	0	3	1	0	2	2	3	1
16 elements

ZID
3	2	1	0	1	0	3	32	0	1	23	0	4
12	5	0	35	0	35	15	1	3	23	0	15	26
9	28	31	0	0	0	1	1	8	7	7	0	2
11	0	3	0	34	0	16	1	24	4	5	20	3
35 elements

Ik-1
7	6	3	2	2	0	0	24	22	3	11	3	3
5	9	3	6	0	0	0	0	0	4	2	13	14
7	0	7	1	22	24	24	0	0	2	8	2	3
5	9	11	15	0	0	0	0	2	15	3	6	4
24 elements

Ik-2
9	11	5	6	6	0	0	36	18	10	12	9
10	5	7	10	0	0	0	0	5	7	8	18
12	7	7	0	30	36	36	0	1	6	9	5
5	13	17	20	0	0	0	0	12	13	7	4
36 elements

Ik-3
3	8	0	6	5	0	0	25	25	0	16	1	1
0	8	13	5	0	0	0	0	0	7	0	18	17
7	5	3	0	20	25	25	0	0	0	5	0	0
15	4	9	14	0	0	0	0	0	18	4	6	7
25 elements

CDP
1	0	17	17	0	18	17	0	0	5	14	1
16	17	0	1	0	0	0	3	14	0	0	1
0	0	0	0	0	0	0	0	2	13	1	2
1	1	1	0	18	0	1	15	2	0	3	14
18 elements

Pbx-1
12	3	1	13	14	2	4	14	10
1	4	9	1	0	0	10	0	0
0	1	2	0	0	0	0	1	0
3	8	4	2	2	14	2	1	6
16 elements

Pax-6
14	21	10	8	3	2	3	40	3	1	1	23	1	2	40	14	2	1	13	14	4
7	9	9	14	2	0	29	5	39	0	36	2	4	13	1	11	4	0	17	8	12
6	3	10	9	4	1	1	1	0	44	7	1	0	26	6	15	3	20	9	4	3
10	10	18	16	38	44	14	1	5	2	2	21	42	3	0	7	37	25	4	6	9
37 elements

Pax-2
7	5	7	8	8	5	1	21	6	3	3	14	4	4	18	3	0	3	3
10	10	8	10	1	2	20	3	13	3	13	1	5	3	5	8	5	3	3
4	7	2	6	19	0	3	3	3	20	7	11	3	14	2	5	7	5	2
6	9	15	8	4	25	8	5	10	6	7	4	18	8	4	9	6	2	2
27 elements

S8
6	12	11	25	14	6	1	52	59	0	0	59	16	1	2	4
2	7	7	4	14	20	27	2	0	0	0	0	3	10	6	1
2	4	13	8	12	5	0	3	0	0	0	0	14	3	4	2
7	15	14	10	10	20	25	0	0	59	59	0	8	5	3	5
17 elements

CdxA
9	4	1	4	11	4	6
6	0	0	0	3	3	3
2	1	0	2	4	2	9
2	14	18	13	1	10	1
19 elements

CdxA
20	16	9	17	22	2	17
3	0	0	0	14	7	0
3	2	0	2	0	3	16
10	18	27	17	0	24	3
36 elements

CDP
33	46	19	100	0	4	0	100	0	15	90	19	18	31	29
8	11	8	0	0	77	0	0	0	25	2	9	32	8	15
17	10	29	0	0	0	100	0	0	2	6	25	2	21	10
42	33	44	0	100	19	0	0	100	58	2	46	48	40	46
100 elements

Clox
27	45	17	100	0	1	0	100	0	8	86	18	11	21	37
11	16	6	0	0	73	0	0	0	20	2	11	32	10	10
21	12	24	0	0	0	100	0	0	2	4	23	6	27	12
41	27	53	0	100	26	0	0	100	70	8	48	51	42	41
100 elements

CDP CR1
9	31	2	0	4	30	0	2	1	3
7	1	3	22	1	1	1	18	5	12
8	0	1	3	26	0	1	5	22	8
8	0	26	7	1	1	30	6	2	2
32 elements

CDP CR3
1	20	1	6	12	21	1	17	5	6	0	24	0	0	0
21	2	20	14	2	0	3	2	7	4	1	0	0	8	0
1	1	2	4	9	3	3	4	4	11	0	0	0	9	24
0	0	0	0	1	0	17	1	8	3	23	0	24	7	0
23 elements

CDP CR3+HD
8	28	3	3	0	33	0	0	1	1
11	0	0	15	3	0	0	18	13	14
12	4	0	3	30	0	0	10	12	13
2	1	30	12	0	0	33	5	6	2
33 elements

E2
4	5	17	3	0	6	5	5	9	4	2	0	0	0	8	4
4	7	0	14	17	2	3	5	4	8	12	0	0	0	1	7
8	3	0	0	0	8	4	1	3	2	0	17	15	0	5	3
1	2	0	0	0	1	5	6	1	3	3	0	2	17	3	3
17 elements

NRF-2
5	1	1	0	0	7	7	0	3	0
1	5	6	0	0	0	0	0	1	2
1	1	0	7	7	0	0	7	1	4
0	0	0	0	0	0	0	0	2	1
7 elements

C/EBPbeta
9	5	9	1	1	7	5	0	8	20	21	3	5	3
1	3	3	0	0	0	2	0	9	1	0	1	6	3
8	7	8	0	7	8	5	21	0	0	0	6	7	6
3	6	1	20	13	6	9	0	4	0	0	11	3	9
21 elements

CREB
2	1	2	5	0	0	16	0	0	1	4	5
5	3	2	1	0	0	0	15	0	5	7	6
4	6	12	7	0	15	0	1	15	0	3	3
5	6	0	3	16	1	0	0	1	10	2	2
16 elements

Tax/CREB
2	2	0	0	1	1	0	0	17	0	0	1	11	4	9
2	2	2	2	0	2	0	0	0	17	0	7	5	3	2
9	10	14	15	16	4	0	14	0	0	17	2	1	5	3
4	3	1	0	0	10	17	3	0	0	0	7	0	5	3
17 elements

Tax/CREB
3	0	0	5	0	0	0	5	0	4	0	0	0	0	1
0	0	0	0	5	0	5	0	1	1	3	5	5	4	4
2	0	5	0	0	5	0	0	0	0	0	0	0	0	0
0	5	0	0	0	0	0	0	4	0	2	0	0	1	0
5 elements

C/EBPalpha
16	9	23	0	0	14	4	13	15	29	30	11	10	16
10	10	5	0	0	2	28	11	13	9	6	11	17	8
7	11	8	0	1	25	8	8	2	2	5	9	7	7
10	13	7	43	42	2	3	11	13	3	2	12	9	12
43 elements

C/EBPbeta
6	2	6	0	0	3	1	6	4	12	15	2	3	4
2	2	4	0	0	0	14	2	8	4	1	7	4	5
4	6	5	1	0	13	2	6	0	1	0	2	2	5
5	7	2	16	17	1	0	3	5	0	1	6	8	3
17 elements

c-Myc/Max
25	28	70	10	0	100	0	0	0	0	2	6	18	31
31	7	3	69	100	0	100	0	0	0	19	21	47	13
13	47	21	19	0	0	0	100	0	100	69	3	7	31
31	18	6	2	0	0	0	0	100	0	10	70	28	25
100 elements

Max
38	42	62	30	0	100	0	0	0	0	23	5	15	20
16	10	3	32	100	0	100	0	0	0	15	30	33	26
26	33	30	15	0	0	0	100	0	100	32	3	10	16
20	15	5	23	0	0	0	0	100	0	30	62	42	38
100 elements

USF
13	7	19	6	0	56	0	3	0	0	20	3	10	5
7	6	3	16	58	1	55	0	1	0	4	17	17	11
11	17	17	4	0	1	0	55	1	58	16	3	6	7
5	10	3	20	0	0	3	0	56	0	6	19	7	13
36 elements

USF
17	16	27	15	0	69	1	15	4	0	25	2	16	15
7	7	7	17	74	2	52	13	3	1	10	22	15	9
9	15	22	10	1	3	13	52	2	74	17	7	7	7
15	16	2	25	0	4	15	1	69	0	15	27	16	17
48 elements

c-Myc/Max
7	21	3	0	29	0	9	2	0	7	4	14
7	3	11	29	0	27	0	4	0	3	12	4
5	1	9	0	0	0	20	0	27	6	7	0
10	4	6	0	0	2	0	23	2	13	6	10
29 elements

Pbx1b
8	16	10	36	0	0	37	40	0	0	36	34	16	9	11
16	9	20	1	1	40	3	0	0	40	2	1	4	7	6
5	2	4	3	0	0	0	0	0	0	1	1	6	6	2
4	10	5	0	39	0	0	0	40	0	1	4	14	17	18
33 elements

GATA-1
3	5	8	5	9	0	20	0	20	6	2	4	2	6
3	4	5	4	4	0	0	0	0	4	1	3	4	4
7	2	4	5	1	20	0	0	0	9	11	11	10	4
6	8	2	5	5	0	0	20	0	1	6	2	4	6
19 elements

GATA-1
4	1	1	2	3	0	12	0	12	8	1	3	3	2
1	1	2	2	0	0	0	0	0	1	4	4	1	4
2	3	4	2	2	12	0	0	0	3	4	3	7	4
0	2	0	1	2	0	0	12	0	0	3	2	1	2
7 elements

GATA-1
15	10	11	25	0	48	0	48	27	11	12	15	8
1	11	25	2	0	0	0	0	1	8	8	13	13
11	12	9	2	48	0	0	0	16	24	18	16	14
10	15	3	19	0	0	48	0	4	5	10	4	12
37 elements

HFH-1
2	10	4	2	0	0	0	0	13	0	5	1
3	1	2	0	0	0	0	0	0	1	0	2
3	2	0	0	14	0	0	0	1	3	2	0
6	1	8	12	0	14	14	14	0	10	7	11
14 elements

HFH-2
9	21	15	1	10	0	1	5	11	5	1	1
3	2	1	2	0	0	0	0	0	5	2	10
14	0	0	0	21	0	0	5	14	1	4	0
6	9	16	29	1	32	31	22	7	21	25	21
32 elements

HNF-3beta
7	9	7	0	12	0	0	1	8	1	2	0
8	8	5	0	0	1	1	0	0	14	3	9
4	1	2	0	11	0	0	5	15	0	1	1
4	5	9	23	0	22	22	17	0	8	17	13
23 elements

HNF-1
6	2	1	2	25	20	2	7	16	3	1	17	9	7	10
0	0	0	0	0	2	0	4	0	1	4	1	11	14	7
16	24	0	0	0	1	0	8	1	1	0	5	3	0	4
3	0	25	24	1	3	24	7	9	21	21	3	3	5	4
25 elements

Tst-1
1	2	0	1	5	4	0	2	4	2	4	2	0	1	1
1	1	1	1	0	0	0	0	1	2	1	2	1	0	2
3	2	3	4	0	0	0	0	0	2	1	2	1	2	2
1	1	2	0	1	2	6	4	1	0	0	0	4	2	1
6 elements

HNF-4
10	6	12	12	2	5	3	1	27	29	26	3	3	2	0	22	9	7	8
4	9	6	3	0	2	8	23	1	0	0	0	1	6	24	4	9	5	3
4	7	7	14	29	17	10	1	3	3	5	28	16	6	1	4	6	13	6
6	5	6	3	1	8	11	7	1	0	1	1	12	18	7	2	6	5	7
24 elements

Oct-1
9	6	13	24	26	1	56	0	0	0	43	56	55	3	14	4	8	13	12
8	8	14	11	2	1	0	0	0	53	0	0	0	0	7	11	19	11	9
4	11	12	7	9	0	0	0	56	1	0	0	1	1	9	6	14	14	14
9	14	5	9	17	54	0	56	0	2	13	0	0	52	24	32	9	10	10
30 elements

Oct-1
13	10	3	33	36	2	44	0	0	0	33	12	11	10	15
9	4	5	5	2	1	0	1	1	43	3	10	7	11	7
7	8	28	4	2	0	0	0	23	0	5	6	11	6	6
4	14	5	2	4	41	0	43	20	1	3	13	11	13	12
33 elements

Oct-1
7	8	8	18	1	50	50	8	8	31	6	11	11
11	7	16	7	8	0	0	5	11	3	8	4	5
10	12	11	22	0	0	0	2	18	8	13	13	6
10	14	9	4	42	1	1	36	10	7	10	8	13
38 elements

Oct-1
6	6	12	6	12	15	11	11	41	0	3	6	36	30	44	10	11	13	16	13	9	4	12
2	6	1	6	2	7	6	7	3	4	1	27	3	0	1	1	7	9	5	3	8	7	1
6	2	6	6	12	7	9	3	2	4	34	4	0	4	2	3	6	4	5	4	4	11	3
6	7	6	13	7	10	16	23	1	39	9	10	8	13	0	29	18	12	10	11	6	4	6
20 elements

AhR
0	0	0	0	2	4	3	0	0	3	0	0	0	0	0	6	1	6
6	6	5	7	3	0	1	5	0	2	0	9	0	0	0	1	3	0
2	0	1	2	3	5	4	4	0	1	9	0	9	0	9	1	5	0
1	3	3	0	1	0	1	0	9	3	0	0	0	9	0	1	0	3
9 elements

Lyf-1
0	0	1	2	1	0	10	3	5
1	3	1	0	0	1	0	0	0
2	0	0	9	10	10	1	7	6
8	8	9	0	0	0	0	1	0
11 elements

BSAP
0	1	1	3	2	3	1	0	0	7	2	0	0	3	2	0	2	3	1	4	1	2	1	2	1	2	1	0
2	5	2	1	1	0	3	1	7	0	2	2	1	1	0	0	3	0	0	1	1	5	3	0	4	3	3	3
2	0	3	1	3	4	2	4	0	0	2	2	6	1	1	7	1	4	2	2	5	0	3	4	2	0	2	2
3	1	1	2	1	0	1	2	0	0	1	3	0	2	4	0	1	0	4	0	0	0	0	1	0	2	1	2
7 elements

BSAP
2	3	2	1	2	1	3	1	2	0	0	0	1	3	4	0	0	0	0	2	4	0	1	3	0	2	1	2
1	0	2	2	0	0	0	1	0	2	3	1	1	0	0	0	5	0	0	0	0	5	2	0	2	1	2	2
2	2	0	2	1	4	1	1	1	1	1	0	2	2	1	5	0	5	2	3	0	0	2	2	0	1	2	0
0	0	1	0	2	0	1	2	2	2	1	4	1	0	0	0	0	0	3	0	1	0	0	0	3	1	0	1
5 elements

Brn-2
2	2	1	11	1	1	1	2	6	12	12	1	4	6	5	2
3	4	9	0	0	3	5	0	0	0	0	0	2	4	0	5
4	2	1	0	0	3	3	2	0	0	0	0	5	1	5	1
3	4	1	1	11	3	1	1	6	0	0	11	1	1	2	4
12 elements

HSF1
24	0	38	36	7	13	6	5	0	6
4	0	1	1	14	2	4	4	45	7
12	45	2	2	9	21	6	5	0	21
5	0	4	6	15	8	29	31	0	11
45 elements

HSF2
9	0	24	20	4	8	8	4	0	2
6	0	1	1	6	7	2	0	27	4
8	27	2	2	7	8	2	2	0	12
3	0	0	4	10	4	15	20	0	9
26 elements

SRY
19	22	16	0	14	13	12
0	0	0	17	0	5	8
0	0	1	6	1	2	2
4	1	6	0	8	3	1
23 elements

Brachyury
15	5	15	5	1	2	30	0	38	2	2	1	40	0	0	0	0	0	1	40	31	33	5	1
17	3	14	12	2	19	0	40	0	34	28	1	0	0	0	0	0	2	7	0	5	0	5	5
3	15	0	16	0	19	7	0	2	2	8	0	0	40	40	0	40	0	28	0	0	3	1	8
5	17	11	7	37	0	3	0	0	2	2	38	0	0	0	40	0	38	4	0	4	4	29	26
40 elements

SRF
28	1	1	7	0	0	23	2	33	0	31	10	0	0	12	13	11	1
1	0	0	25	33	33	0	0	0	0	0	0	0	0	4	9	6	4
2	0	31	0	0	0	0	0	0	0	0	0	33	33	3	8	7	8
2	32	1	1	0	0	10	31	0	33	2	23	0	0	14	3	9	20
33 elements

ARP-1
0	0	6	1	0	0	0	1	0	0	4	2	2	0	0	3
1	1	1	0	5	6	4	1	0	0	0	3	5	5	4	0
0	6	0	1	1	0	0	0	0	7	1	1	0	0	1	0
6	0	0	0	1	1	3	5	7	0	0	0	0	2	2	4
7 elements

RORalpha1
10	9	15	9	6	11	21	0	0	0	0	25	7
2	3	1	1	12	2	0	0	0	0	25	0	6
7	3	2	0	4	5	4	25	25	0	0	0	2
6	10	7	15	3	7	0	0	0	25	0	0	10
25 elements

RORalpha2
17	15	36	22	2	0	28	0	0	0	0	36	14
2	0	0	0	12	0	0	0	0	0	36	0	7
7	4	0	0	13	0	8	36	36	0	0	0	10
10	17	0	14	9	36	0	0	0	36	0	0	5
36 elements

COUP-TF / HNF-4
0	1	12	6	0	0	0	1	2	6	6	1	3	0
0	0	0	7	13	3	2	0	0	4	5	10	6	3
2	12	1	0	0	0	0	0	11	3	1	1	0	3
11	0	0	0	0	10	11	12	0	0	1	1	4	7
13 elements

C/EBP
5	7	5	3	2	0	2	8	10	16	6	4	4
3	6	0	0	0	0	5	1	2	0	5	4	7
4	7	3	8	2	22	12	2	4	0	7	7	4
10	2	14	11	18	0	3	11	6	6	4	7	7
22 elements

SRY
6	10	15	21	25	0	28	27	10	16	7	11
6	4	1	2	0	29	0	0	0	3	6	2
10	3	2	1	0	0	0	0	1	5	13	10
7	12	11	5	4	0	1	2	18	5	3	6
29 elements

Oct-1
3	0	3	6	0	0	2	0	0	7	0	5	1	0
3	0	2	1	0	0	0	1	7	0	0	0	2	2
1	3	2	0	0	0	0	5	0	0	0	1	0	1
0	4	0	0	7	7	5	1	0	0	7	1	4	4
7 elements

Oct-1
1	3	2	4	3	0	0	3	1	6	0	2	0	2
4	0	1	1	1	0	0	0	3	0	0	0	3	1
1	1	1	0	0	0	3	1	2	0	0	3	0	1
0	2	2	1	2	6	3	2	0	0	6	1	3	2
6 elements

AP-1
6	3	0	0	17	0	3	4	9	4	6
2	5	0	0	0	16	2	7	6	3	3
8	9	0	17	0	0	3	2	1	7	1
1	0	17	0	0	1	9	4	1	3	7
17 elements

AP-1
6	3	0	0	14	0	2	4	8	2	6
1	5	0	0	0	13	1	6	4	2	1
7	6	0	14	0	0	2	2	1	7	1
0	0	14	0	0	1	9	2	1	3	6
14 elements

AP-1
14	18	0	0	55	3	4	13	38	11	11
12	17	0	0	1	44	5	30	10	13	15
23	18	0	56	0	5	7	5	5	18	10
7	3	56	0	0	4	40	8	3	14	20
56 elements

AP-4
2	2	0	7	0	0	1	0	1	1
3	0	7	0	0	7	0	2	1	1
2	2	0	0	7	0	1	5	3	2
0	3	0	0	0	0	5	0	2	3
7 elements

AP-4
1	2	0	5	0	0	0	0	0	1
3	0	5	0	0	5	0	1	1	1
1	1	0	0	5	0	1	4	3	1
0	2	0	0	0	0	4	0	1	2
5 elements

CREB
1	1	0	0	15	0	1	1	11	9	2	2
4	6	0	0	0	15	0	4	3	1	4	5
7	8	0	15	0	0	14	0	0	3	5	6
3	0	15	0	0	0	0	10	1	2	4	2
15 elements

CREB
2	1	0	0	20	0	1	1	10	14	2	3
6	7	0	0	0	20	0	5	8	1	6	9
7	11	0	20	0	0	19	0	0	4	6	6
5	1	20	0	0	0	0	14	2	1	6	2
20 elements

CRE-BP1
2	0	0	0	7	0	0	0	4	5	1	1
2	2	0	0	0	7	0	1	3	0	4	2
3	4	0	7	0	0	7	0	0	1	2	1
0	1	7	0	0	0	0	6	0	1	0	3
7 elements

E2F
1	2	0	0	0	0	0	8	7	7	4	1	1
2	2	1	8	0	7	0	0	0	1	2	2	0
1	4	7	0	8	1	8	0	0	0	0	0	4
4	0	0	0	0	0	0	0	1	0	2	5	3
8 elements

E2
5	7	18	4	1	6	7	7	11	6	1	0	0	0	7	5
5	5	0	14	18	2	3	4	3	7	15	0	0	0	3	9
7	3	0	1	0	9	4	2	3	2	0	19	19	0	8	4
2	4	1	0	0	2	5	6	2	4	3	0	0	19	1	1
19 elements

c-Myb
4	3	3	17	18	0	1	3	2	1
6	5	7	1	0	18	2	1	6	10
6	3	3	0	0	0	5	10	7	3
2	7	5	0	0	0	10	4	3	4
18 elements

MyoD
5	3	0	14	1	0	0	0	2	0
2	5	14	0	7	12	0	0	4	9
3	5	0	0	3	1	0	14	2	0
4	1	0	0	3	1	14	0	6	5
14 elements

NF-Y
2	11	11	0	0	20	17	0	3	11	1
3	3	1	20	20	0	2	0	10	0	8
4	6	7	0	0	0	1	0	6	6	7
11	0	1	0	0	0	0	20	1	3	4
20 elements

SRF
2	3	0	0	19	9	19	1	17	10	0	0	9	4
4	4	21	21	0	1	0	2	0	2	0	0	7	9
11	7	0	0	0	0	1	1	1	2	21	20	5	5
4	7	0	0	2	11	1	17	3	7	0	1	0	3
21 elements

USF
1	2	0	12	0	2	1	0	3	0
3	4	12	0	12	0	1	1	1	7
7	0	0	0	0	8	3	10	5	2
1	6	0	0	0	2	7	1	3	3
12 elements

AP-1
10	5	0	0	22	0	2	9	16	3	6
2	6	0	0	0	21	2	9	5	6	4
10	12	0	23	1	0	2	3	1	10	3
1	0	23	0	0	2	17	2	1	4	10
23 elements

AP-2
4	3	0	0	0	2	2	4	1	2	3	1
6	0	11	13	12	5	8	5	1	2	9	3
3	6	0	0	0	6	3	3	10	9	1	8
0	4	2	0	1	0	0	1	1	0	0	1
13 elements

C/EBP
24	14	31	0	0	8	5	22	15	36	43	15	16	21
10	17	9	4	0	0	39	4	13	13	3	10	8	15
13	15	13	0	0	49	10	22	7	5	12	15	17	12
15	16	9	58	62	5	8	14	27	8	4	22	21	14
62 elements

ER
6	4	12	6	3	3	3	11	4	3	2	0	1	20	0	1	2	7	8
4	9	4	1	2	3	10	2	9	6	3	1	0	0	18	18	7	1	5
4	3	3	11	11	4	3	4	3	3	9	0	19	0	2	1	2	8	3
6	4	1	2	4	10	4	3	4	8	6	19	0	0	0	0	9	4	4
20 elements

GR
9	8	8	9	9	14	5	15	12	10	8	0	0	4	4	2	9	12	8
6	8	4	8	9	9	22	8	13	3	10	0	0	1	9	30	5	8	9
9	14	18	17	7	4	6	6	4	3	15	0	38	0	6	5	0	6	12
14	8	8	4	13	11	5	9	9	22	5	38	0	33	19	1	24	12	9
38 elements

NF-1
17	17	5	0	0	1	5	30	23	16	20	34	10	10	11	30	27	22
18	24	11	0	0	0	67	13	20	16	19	7	17	41	40	18	12	14
14	14	1	1	75	74	2	8	20	32	18	19	27	9	12	9	21	20
26	20	58	74	0	0	1	19	12	11	18	15	21	15	12	18	15	19
75 elements

NF-kappaB
4	2	0	0	1	13	6	1	0	1	1	0	2	3
1	0	0	0	0	0	6	1	3	3	12	12	4	4
4	8	11	13	12	0	0	2	0	0	0	0	3	3
4	3	2	0	0	0	1	9	10	9	0	1	4	3
13 elements

Oct-1
11	10	12	9	24	1	3	2	23	29	27	1	6	19	2
6	3	6	7	1	1	1	22	2	0	0	1	12	7	11
11	8	9	3	3	1	25	1	3	1	1	7	4	3	11
2	9	3	11	2	27	1	5	2	0	2	21	8	1	6
30 elements

Sp1
32	24	14	17	0	0	19	2	0	21	17	3	9
21	20	10	1	0	2	80	5	1	5	10	55	40
35	56	65	89	108	106	0	99	99	76	72	21	32
20	8	19	1	0	0	9	2	8	6	9	29	27
108 elements

AP-1
4.79	0.00	0.00	11.28	1.28	0.00	1.46	12.15	0.89
2.30	0.00	0.00	0.00	4.71	0.00	10.70	0.00	1.22
3.06	0.00	9.83	0.00	6.16	0.00	0.00	0.00	5.91
1.30	12.15	2.32	0.87	0.00	12.15	0.00	0.00	2.17
11.45 elements

CCAAT
6.20	0.00	0.00	10.28	10.28	2.31	1.38	8.19	3.86	0.00	2.75	2.22	2.31	0.00	0.93	0.00	0.00	2.22	0.00	2.41	0.83	3.63	3.16	3.16	0.00
0.93	10.28	10.28	0.00	0.00	0.44	7.98	1.44	3.30	7.78	1.90	3.51	0.93	10.28	3.17	3.74	5.27	2.31	8.70	1.38	8.16	0.93	1.41	4.19	0.69
2.31	0.00	0.00	0.00	0.00	0.00	0.00	0.00	2.28	0.00	1.69	2.31	5.62	0.00	0.83	0.93	2.79	1.41	0.00	5.08	0.00	0.83	1.38	0.00	2.35
0.83	0.00	0.00	0.00	0.00	7.52	0.92	0.64	0.83	2.50	3.94	2.23	1.41	0.00	5.35	5.60	2.22	4.33	1.58	1.41	1.29	4.88	4.33	2.93	7.24
10.27 elements

C/EBP
2.57	0.90	3.20	3.96	0.00	0.00	3.29	0.00	0.00	0.90	9.22	9.22	0.00	2.49	0.00	6.63	0.00	4.72
1.73	0.76	0.79	2.75	0.00	0.00	1.67	2.20	0.91	4.78	0.00	0.00	0.85	1.75	1.73	1.69	5.80	0.90
3.05	6.74	0.90	2.51	0.00	4.03	0.85	3.53	8.31	0.00	0.00	0.00	4.03	4.08	0.90	0.90	0.00	1.82
1.87	0.82	4.33	0.00	9.22	5.19	3.41	3.49	0.00	3.54	0.00	0.00	4.33	0.90	0.82	0.00	3.42	1.78
9.22 elements

GATA-X
6.39	0.00	16.31	0.00	16.31	10.80	4.32	4.04	5.74	4.46	4.78
0.00	0.00	0.00	0.82	0.00	1.40	0.84	2.95	6.76	7.12	4.08
4.00	16.31	0.00	0.00	0.00	2.62	10.31	5.08	2.29	0.68	1.63
4.40	0.00	0.00	15.49	0.00	0.91	0.84	4.25	1.52	4.05	5.82
14.79 elements

GR
0.00	0.00	0.00	6.74	0.00	5.91	4.88	2.52	2.61	1.61	0.00	0.00	0.00	0.00	0.00	0.00
0.86	0.00	1.68	0.00	6.62	2.43	0.97	0.82	3.09	0.00	0.00	0.00	2.69	8.34	0.00	0.97
5.10	5.94	0.75	0.00	0.00	0.00	1.64	1.68	2.65	0.00	8.34	0.00	0.80	0.00	0.00	2.59
2.39	2.40	5.16	0.86	1.73	0.00	0.86	3.33	0.00	6.73	0.00	8.34	4.86	0.00	8.34	2.29
8.35 elements

HNF-1
3.65	0.00	0.00	0.00	8.07	7.36	0.97	0.00	7.43	3.68	0.00	4.20	6.59	2.87	0.94	5.71	4.84
0.00	0.00	1.58	1.87	0.00	0.00	0.00	0.90	0.78	0.00	0.00	1.55	0.00	6.04	5.49	0.68	3.20
2.46	8.91	1.55	0.00	0.84	0.74	0.00	1.65	0.00	0.71	0.00	0.94	0.94	0.00	0.00	0.00	0.87
2.81	0.00	5.78	7.04	0.00	0.81	7.94	1.90	0.71	4.52	8.91	2.23	1.39	0.00	2.49	2.52	0.00
8.92 elements

NF-kappaB
5.81	0.00	0.00	0.00	22.49	4.03	1.41	0.00	0.00	1.21	0.78	13.10
2.92	0.00	0.00	0.00	0.00	12.56	0.00	5.94	6.90	20.68	21.71	4.81
9.86	22.49	22.49	22.49	0.00	0.00	0.00	0.00	0.00	0.00	0.00	2.60
3.31	0.00	0.00	0.00	0.00	5.31	21.08	16.55	15.59	0.00	0.00	1.98
21.9 elements

NF-Y
1.87	0.00	0.00	0.00	7.07	0.00	0.00	0.00	0.00	0.00	0.85	4.42	1.70	1.70
1.76	4.46	0.00	0.00	0.00	0.00	0.00	0.00	0.00	3.50	0.91	0.00	2.65	1.81
0.90	0.91	0.00	7.07	0.00	0.00	0.00	7.07	7.07	0.00	0.00	0.85	2.72	0.00
2.54	1.70	7.07	0.00	0.00	7.07	7.07	0.00	0.00	3.56	5.31	0.00	0.00	3.56
7.07 elements

OCT-x
2.16	0.86	1.79	8.76	0.00	0.00	1.52	0.00	0.00	9.23	0.00	6.68	1.34
5.21	0.00	4.62	1.40	0.00	0.00	0.00	0.00	10.17	0.00	0.00	0.00	4.78
0.97	0.83	2.16	0.00	0.00	0.00	0.00	8.64	0.00	0.93	0.00	2.52	0.65
1.83	8.48	1.59	0.00	10.17	10.17	8.64	1.52	0.00	0.00	10.17	0.97	3.39
10.17 elements

Poly A downstream element
2.26	0.00	0.00	0.00	1.54	0.00	0.00	0.00	0.00
2.50	0.00	0.00	0.00	0.00	0.00	5.99	0.92	5.82
0.00	8.62	0.00	8.62	5.38	0.00	1.71	0.00	0.87
3.86	0.00	8.62	0.00	0.00	8.62	0.92	7.70	1.93
8.62 elements

Retroviral Poly A
1.26	9.89	6.30	0.00	9.89	9.89	9.89	4.08	0.00	0.00	1.36	0.00	0.71	0.00	1.45	0.00	0.18	0.60
5.55	0.00	0.00	0.00	0.00	0.00	0.00	1.46	8.59	5.10	2.78	5.46	4.16	4.13	0.96	7.83	0.00	2.80
1.74	0.00	1.36	0.00	0.00	0.00	0.00	1.30	0.00	1.36	0.00	0.00	0.81	1.41	3.46	2.07	0.00	4.28
1.35	0.00	2.24	9.89	0.00	0.00	0.00	0.92	0.63	2.15	4.47	4.43	4.22	4.35	4.02	0.00	9.72	2.22
9.9 elements

SEF-1
6.26	6.26	0.00	7.19	0.00	0.00	0.00	7.23	0.00	6.22	0.00	0.00	0.00	0.00	0.00	0.00	0.00	0.00	1.54
0.90	0.00	6.62	0.94	2.81	1.91	0.94	0.90	0.90	0.00	0.94	8.13	0.00	0.00	0.90	0.00	0.00	0.00	3.53
0.97	1.87	0.97	0.00	0.00	6.22	6.22	0.00	0.97	1.91	0.90	0.00	0.00	8.13	0.00	8.13	8.13	0.00	0.00
0.00	0.00	0.54	0.00	0.00	0.00	0.00	0.00	5.32	0.00	6.29	0.00	8.13	0.00	7.23	0.00	0.00	8.13	3.06
8.13 elements

SRF
1.80	0.00	0.00	7.14	2.65	9.47	0.93	10.80	3.52	0.00	0.00	3.18	1.68	6.73	1.46
0.00	12.86	12.86	1.19	0.00	0.00	1.22	0.00	0.00	0.00	0.00	6.16	7.87	2.52	2.49
3.23	0.00	0.00	0.00	0.00	0.93	0.00	0.00	0.00	12.86	12.86	2.13	2.45	0.00	4.63
1.75	0.00	0.00	4.52	10.20	2.45	10.71	2.06	9.34	0.00	0.00	1.39	0.85	3.61	4.28
6.78 elements

TATA
3.00	0.00	0.33	9.76	0.00	13.36	12.40	13.36	13.36	3.92
3.89	10.19	3.33	0.00	0.00	0.00	0.00	0.00	0.00	1.36
2.48	2.66	0.00	0.00	0.00	0.00	0.00	0.00	0.00	6.11
3.99	0.52	9.71	3.61	13.36	0.00	0.96	0.00	0.00	1.97
13.36 elements

USF
1.64	0.00	8.46	0.00	1.77	0.00	0.00	2.31
4.01	10.07	1.60	9.16	0.90	0.00	0.00	3.61
0.94	0.00	0.00	0.00	7.39	0.00	10.07	0.94
2.54	0.00	0.00	0.90	0.00	10.07	0.00	2.41
9.13 elements

SREBP-1
4	23	1	0	30	0	2	0	0	21	2
10	1	1	30	0	27	6	0	0	3	12
11	5	0	0	0	1	22	0	30	1	5
5	1	28	0	0	2	0	30	0	2	11
30 elements

SREBP-1
0	5	0	0	7	0	0	0	0	7	0
1	0	0	7	0	7	7	7	7	0	7
3	2	0	0	0	0	0	0	0	0	0
3	0	7	0	0	0	0	0	0	0	0
7 elements

Th1/E47
12	10	8	4	5	4	10	2	1	0	0	0	10	15	6	5
5	5	2	3	2	10	0	2	27	0	0	3	13	1	5	5
4	4	8	13	18	8	16	0	1	0	29	25	1	3	3	4
8	10	11	8	4	7	3	25	0	29	0	1	5	10	15	15
29 elements

STATx
0	0	2	0	0	4	0	13	14
0	0	12	12	9	2	0	1	0
0	0	0	0	2	8	8	0	0
14	14	0	2	3	0	6	0	0
14 elements

STAT1
8.0	23.2	13.9	17.5	59.6	31.2	0	0	3.9	0	0	0	3.8	100	100	36.3	11.1	19.8	24.8	12.5	31.8
18.0	9.7	31.3	37.9	13.5	26.3	0	0	90.9	100	32.5	0	0	0	0	8.8	11.1	10.5	12.7	36.7	12.6
41.9	37.2	19.8	38.1	15.1	9.4	0	0	2	0	67.5	100	94.9	0	0	29.5	11.1	69.6	46.6	49.2	39.7
32.1	29.8	35.2	6.4	11.9	33.2	100	100	3.2	0	0	0	1.2	0	0	25.5	66.7	0	15.9	1.5	16
100 elements

STAT3
16.1	2.4	9.8	5	77.9	12.6	0	0	0	0	0	0	0	100	100	63.3	1.8	7.7	34.7	27.3	19.6
20.3	18	17.5	45.2	0.8	6.8	0	0	100	100	50	0	0	0	0	0	13.8	19.3	18.7	18.2	24.3
30.7	59.1	39.4	27.9	21.3	0	0	0	0	0	50	100	98.2	0	0	32.7	1.8	70	28	22.4	16
32.8	20.3	33.3	21.9	0	80.6	100	100	0	0	0	0	1.8	0	0	4	82.6	3	18.7	32.1	40.1
99.9 elements

v-Myb
3	4	0	29	29	0	0	0	9
8	13	13	0	0	29	0	0	11
6	9	0	0	0	0	26	29	0
11	3	16	0	0	0	3	0	9
28 elements

VBP
4	0	0	15	0	8	0	7	10	1
2	0	0	1	14	0	0	4	0	1
11	0	0	2	1	10	0	0	0	3
1	18	18	0	3	0	11	0	1	6
18 elements

MEF-2
5	16	18	19	22	33	20	3	3	85	57	91	96	93	0	100	9	34	36	20	30	23
28	32	36	25	12	9	4	85	8	0	0	0	0	0	0	0	0	46	28	37	34	23
25	31	27	33	43	21	43	3	0	0	0	1	0	1	0	0	90	11	8	15	13	22
42	21	19	23	23	37	33	9	89	15	41	8	4	6	100	0	1	9	28	28	23	32
100 elements

MEF-2
22	26	26	18	22	31	15	0	0	80	53	92	91	99	0	98	5	46	42	26	30	30
22	27	14	21	3	10	4	98	0	0	0	0	1	0	0	0	0	39	27	34	28	28
24	29	26	37	49	9	39	0	0	1	0	0	2	0	0	0	92	4	6	6	18	23
32	18	32	24	26	50	42	2	100	19	47	8	5	1	100	2	3	11	25	34	24	19
100 elements

MEF-2
41	13	7	7	9	0	63	0	0	91	68	100	100	100	0	100	2	80	72	43	27	21
27	43	9	0	0	1	1	98	2	2	0	0	0	0	2	0	0	9	6	36	48	23
15	32	7	84	7	4	20	2	0	0	0	0	0	0	0	0	98	6	0	2	9	17
17	12	77	9	84	86	16	0	98	7	32	0	0	0	98	0	0	5	22	18	16	39
100 elements

AhR/Arnt
17	33	32	14	27	23	9	9	0	0	0	0	0	22	33	20
0	6	16	9	14	9	5	35	0	96	0	0	0	61	50	40
33	28	26	48	40	36	23	9	96	0	100	0	100	0	0	40
50	33	26	29	18	32	64	48	4	4	0	100	0	17	17	0
100 elements

Arnt
25	30	33	33	17	20	95	0	0	0	0	24	14	17	10	13
13	0	0	8	17	80	0	100	0	0	0	35	36	42	20	38
50	30	25	42	25	0	5	0	100	0	100	24	14	25	40	25
13	40	42	17	42	0	0	0	0	100	0	18	36	17	30	25
101 elements

AhR/Arnt
16	32	8	12	72	0	0	0	0	0	0	0	48	8	48	40	0	0	0
4	8	24	12	0	0	52	0	100	0	0	0	36	56	0	4	40	72	100
76	48	56	44	24	16	0	100	0	100	0	100	0	28	8	32	40	16	0
4	12	12	32	4	84	48	0	0	0	100	0	16	8	44	24	20	12	0
100 elements

Barbie Box
10	2	4	6	15	15	15	0	1	4	1	4	5	2	2
2	1	7	2	0	0	0	0	9	3	1	1	2	0	1
1	3	1	2	0	0	0	15	4	1	10	8	4	9	11
2	9	3	5	0	0	0	0	1	7	3	2	4	4	1
15 elements

v-ErbA
3	8	3	0	7	16	0	0	0	0	17	2	2	2	3	6
7	3	4	0	1	0	0	0	0	17	0	12	3	8	6	5
7	2	5	1	9	1	17	17	0	0	0	0	10	7	3	3
0	4	5	16	0	0	0	0	17	0	0	3	2	0	5	3
17 elements

Nkx-2.5
1	0	7	7	0	0	1
0	4	0	0	0	0	0
1	0	0	0	7	0	6
5	3	0	0	0	7	0
7 elements

Nkx-2.5
0	2	0	5	5	0	1	1
4	0	0	0	0	0	0	1
1	0	0	0	0	0	0	3
0	3	5	0	0	5	4	0
5 elements

PPARalpha/RXR-alpha
1	4	4	5	4	1	0	6	0	0	1	1	7	5	7	0	0	0	0	6
5	1	0	1	0	5	2	0	0	0	2	6	0	0	0	0	0	0	6	0
1	0	3	1	1	1	0	1	7	7	1	0	0	0	0	7	5	0	1	0
0	2	0	0	2	0	5	0	0	0	3	0	0	2	0	0	2	7	0	1
7 elements

Egr-1
45.5	5.1	7.3	0.0	1.8	0.0	30.9	0.0	0.0	12.7	0.0	0.0
6.1	2.6	0.0	98.2	0.0	1.8	0.0	0.0	0.0	76.4	0.0	0.0
6.1	5.1	92.7	0.0	98.2	14.5	69.1	100.0	100.0	0.0	100.0	42.3
42.4	87.2	0.0	1.8	0.0	83.6	0.0	0.0	0.0	10.9	0.0	57.7
100.1 elements

NGFI-C
52.6	9.5	1.9	5.7	0.0	0.0	24.1	0.0	0.0	9.4	0.0	2.0
0.0	9.5	0.0	94.3	0.0	0.0	0.0	0.0	0.0	56.6	0.0	0.0
10.5	7.1	98.1	0.0	100.0	9.3	75.9	100.0	100.0	0.0	100.0	70.0
36.8	73.8	0.0	0.0	0.0	90.7	0.0	0.0	0.0	34.0	0.0	28.0
99.9 elements

Egr-3
30.3	17.1	1.9	0.0	0.0	0.0	32.1	0.0	0.0	5.7	0.0	2.0
27.3	7.3	0.0	100.0	0.0	0.0	0.0	0.0	0.0	88.7	0.0	0.0
27.3	9.8	98.1	0.0	100.0	0.0	67.9	100.0	100.0	0.0	100.0	34.0
15.1	65.9	0.0	0.0	0.0	100.0	0.0	0.0	0.0	5.7	0.0	64.0
100 elements

Egr-2
31.8	5.6	3.8	6.3	0.0	0.0	37.5	0.0	0.0	5.0	1.3	2.6
9.1	3.7	0.0	90.0	0.0	0.0	0.0	0.0	0.0	82.5	0.0	2.6
25.0	9.3	96.3	0.0	100.0	0.0	62.5	100.0	100.0	0.0	97.5	44.9
34.1	81.5	0.0	3.8	0.0	100.0	0.0	0.0	0.0	12.5	1.3	50.0
100 elements

Oct-1
22	22	6	100	0	0	0	24	100	100	0	0
6	28	6	0	0	0	39	0	0	0	0	0
11	28	0	0	0	95	32	0	0	0	0	0
56	22	89	0	100	5	28	76	0	0	100	100
95 elements

CHOP-C/EBPalpha
14	11	18	0	0	4	38	36	0	14	4	0	1
7	7	3	1	0	33	1	2	6	17	23	26	27
12	14	15	0	38	0	0	1	0	5	9	6	4
6	7	3	38	1	2	0	0	33	3	3	7	7
39 elements

Gfi-1
6	6	10	11	11	10	6	32	54	54	0	0	35	6	21	4	3	17	8	11	4	4	7	4
3	6	7	6	6	9	14	6	0	0	0	54	2	26	0	4	26	10	9	6	10	8	8	7
3	4	4	8	9	7	4	4	0	0	0	0	1	13	9	36	3	6	9	10	4	10	3	5
3	3	4	3	5	7	16	2	0	0	54	0	13	4	18	4	14	11	14	9	11	4	5	5
15 elements

XBP-1
14	4	6	16	4	1	33	0	0	0	3	4	7	9	8	17	6
1	5	2	7	3	4	0	33	0	0	2	2	14	14	9	0	2
10	9	21	4	2	21	0	0	33	0	28	10	4	5	3	2	8
8	15	4	6	24	7	0	0	0	33	0	17	8	5	13	14	17
33 elements

TATA
61	16	352	3	354	268	360	222	155	56	83	82	82	68	77
145	46	0	10	0	0	3	2	44	135	147	127	118	107	101
152	18	2	2	5	0	20	44	157	150	128	128	128	139	140
31	309	35	374	30	121	6	121	33	48	31	52	61	75	71
389 elements

cap
49	0	288	26	77	67	45	50
48	303	0	81	95	118	85	96
69	0	0	116	0	46	73	56
137	0	15	80	131	72	100	101
303 elements

CCAAT box
56	32	25	102	51	0	0	175	119	17	23	116
55	52	47	1	6	173	174	0	8	0	90	6
12	43	24	70	99	1	0	0	21	15	59	52
52	48	79	2	19	1	1	0	27	143	3	1
175 elements

GC box
102	97	50	67	0	2	54	46	1	79	23	0	20	40
40	31	6	1	0	0	170	1	3	0	17	166	86	24
50	112	154	206	274	272	0	224	222	171	192	35	52	109
82	34	64	0	0	0	50	3	48	24	42	73	116	101
274 elements

NRSF
2	0	0	28	0	0	28	0	0	17	4	1	0	23	0	28	0	10	7	2	4
2	4	27	0	0	27	0	28	28	0	20	0	0	1	26	0	0	17	4	16	22
3	3	0	0	28	0	0	0	0	7	2	27	28	0	2	0	28	0	16	8	0
21	21	1	0	0	1	0	0	0	4	2	0	0	4	0	0	0	1	1	2	2
28 elements

RREB-1
3	0	1	0	11	9	8	2	4	7	3	2	3	2
8	11	10	11	0	2	3	8	7	4	8	9	8	7
0	0	0	0	0	0	0	0	0	0	0	0	0	1
0	0	0	0	0	0	0	1	0	0	0	0	0	1
11 elements

ISRE
1	12	0	0	0	0	0	7	1	1	0	0	0	2	1
8	0	0	0	0	0	13	1	7	0	0	3	8	7	8
2	1	13	0	0	0	0	1	2	0	0	0	0	2	3
2	0	0	13	13	13	0	4	3	12	13	10	5	2	1
13 elements

HLF
6	0	1	14	0	7	1	12	17	2
0	0	0	1	14	0	7	5	0	3
12	0	0	3	1	11	0	1	0	1
0	18	17	0	3	0	10	0	1	12
18 elements

Olf-1
2	3	2	3	6	0	0	0	0	0	1	4	2	3	0	5	3	0	2	0	2	1
3	1	5	0	0	3	0	8	8	7	4	1	0	0	0	0	1	2	1	1	1	2
2	2	1	2	1	2	0	0	0	0	0	2	6	5	8	2	4	3	2	3	5	2
1	2	0	3	1	3	8	0	0	1	3	1	0	0	0	1	0	3	3	4	0	3
8 elements
