# Supplementary material for: Molecular processes during fat cell development revealed by gene expression profiling and functional annotation
Source: Genome Biol. 2005 Dec 19;6(13):R108. doi: 10.1186/gb-2005-6-13-r108 (PMC1414107; doi:10.1186/gb-2005-6-13-r108)
Supplement: Additional data file 44 — An Excel file showing a statistical analysis of colocalized ESTs for 780 selected ESTs [file gb-2005-6-13-r108-S44.xls]

## Sheet: Statistics for Chrom. mapping
					% of colocalized ESTs in 5 Mb																% of colocalized ESTs in 100kb
	Cluster	ESTs			>=2	>=3	>=4	>=5	>=6	>=7	>=8	>=9	>=10	>=11	>=12	>=13	>=14	>=15			>=2	>=3	>=4	>=5	>=6	>=7	>=8	>=9	>=10	>=11	>=12	>=13	>=14	>=15
	1	15			20	0	0	0	0	0	0	0	0	0	0	0	0	0			13.3333	0	0	0	0	0	0	0	0	0	0	0	0	0
	2	50			24	12	8	8	0	0	0	0	0	0	0	0	0	0			6	0	0	0	0	0	0	0	0	0	0	0	0	0
	3	21			14.2857	0	0	0	0	0	0	0	0	0	0	0	0	0			9.52381	0	0	0	0	0	0	0	0	0	0	0	0	0
	4	21			14.2857	0	0	0	0	0	0	0	0	0	0	0	0	0			9.52381	0	0	0	0	0	0	0	0	0	0	0	0	0
	5	59			20.339	15.2542	5.08475	0	0	0	0	0	0	0	0	0	0	0			10.1695	3.38983	0	0	0	0	0	0	0	0	0	0	0	0
	6	32			12.5	0	0	0	0	0	0	0	0	0	0	0	0	0			0	0	0	0	0	0	0	0	0	0	0	0	0	0
	7	19			26.3158	10.5263	0	0	0	0	0	0	0	0	0	0	0	0			10.5263	10.5263	0	0	0	0	0	0	0	0	0	0	0	0
	8	106			23.5849	12.2642	6.60377	0	0	0	0	0	0	0	0	0	0	0			11.3208	3.77358	0	0	0	0	0	0	0	0	0	0	0	0
	9	107			31.7757	14.0187	2.80374	0	0	0	0	0	0	0	0	0	0	0			6.54206	1.86916	0	0	0	0	0	0	0	0	0	0	0	0
	10	81			30.8642	13.5802	3.7037	0	0	0	0	0	0	0	0	0	0	0			17.284	6.17284	3.7037	0	0	0	0	0	0	0	0	0	0	0
	11	19			0	0	0	0	0	0	0	0	0	0	0	0	0	0			0	0	0	0	0	0	0	0	0	0	0	0	0	0
	12	73			26.0274	8.21918	0	0	0	0	0	0	0	0	0	0	0	0			8.21918	0	0	0	0	0	0	0	0	0	0	0	0	0
		603		mean	20.3315	7.15524	2.183	0.666667	0	0	0	0	0	0	0	0	0	0		mean	8.53689	2.14431	0.308642	0	0	0	0	0	0	0	0	0	0	0
				SD	8.95504	6.55076	2.98263	2.3094	0	0	0	0	0	0	0	0	0	0		SD	4.97367	3.34331	1.06917	0	0	0	0	0	0	0	0	0	0	0
					% of colocalized ESTs in 1 Mb																% of colocalized ESTs in 500kb
	Cluster	ESTs			>=2	>=3	>=4	>=5	>=6	>=7	>=8	>=9	>=10	>=11	>=12	>=13	>=14	>=15			>=2	>=3	>=4	>=5	>=6	>=7	>=8	>=9	>=10	>=11	>=12	>=13	>=14	>=15
	1	15			13.3333	0	0	0	0	0	0	0	0	0	0	0	0	0			13.3333	0	0	0	0	0	0	0	0	0	0	0	0	0
	2	50			10	4	0	0	0	0	0	0	0	0	0	0	0	0			10	4	0	0	0	0	0	0	0	0	0	0	0	0
	3	21			9.52381	0	0	0	0	0	0	0	0	0	0	0	0	0			9.52381	0	0	0	0	0	0	0	0	0	0	0	0	0
	4	21			9.52381	0	0	0	0	0	0	0	0	0	0	0	0	0			9.52381	0	0	0	0	0	0	0	0	0	0	0	0	0
	5	59			15.2542	6.77966	0	0	0	0	0	0	0	0	0	0	0	0			11.8644	6.77966	0	0	0	0	0	0	0	0	0	0	0	0
	6	32			3.125	0	0	0	0	0	0	0	0	0	0	0	0	0			3.125	0	0	0	0	0	0	0	0	0	0	0	0	0
	7	19			15.7895	10.5263	0	0	0	0	0	0	0	0	0	0	0	0			10.5263	10.5263	0	0	0	0	0	0	0	0	0	0	0	0
	8	106			15.0943	8.49057	2.83019	0	0	0	0	0	0	0	0	0	0	0			11.3208	3.77358	0	0	0	0	0	0	0	0	0	0	0	0
	9	107			12.1495	1.86916	0	0	0	0	0	0	0	0	0	0	0	0			9.34579	1.86916	0	0	0	0	0	0	0	0	0	0	0	0
	10	81			20.9877	8.64198	3.7037	0	0	0	0	0	0	0	0	0	0	0			20.9877	8.64198	3.7037	0	0	0	0	0	0	0	0	0	0	0
	11	19			0	0	0	0	0	0	0	0	0	0	0	0	0	0			0	0	0	0	0	0	0	0	0	0	0	0	0	0
	12	73			12.3288	0	0	0	0	0	0	0	0	0	0	0	0	0			10.9589	0	0	0	0	0	0	0	0	0	0	0	0	0
		603		mean	11.4258	3.35897	0.544491	0	0	0	0	0	0	0	0	0	0	0		mean	10.0425	2.96589	0.308642	0	0	0	0	0	0	0	0	0	0	0
				SD	5.65913	4.13018	1.28522	0	0	0	0	0	0	0	0	0	0	0		SD	5.10242	3.8094	1.06917	0	0	0	0	0	0	0	0	0	0	0
