# Supplementary material for: Molecular processes during fat cell development revealed by gene expression profiling and functional annotation
Source: Genome Biol. 2005 Dec 19;6(13):R108. doi: 10.1186/gb-2005-6-13-r108 (PMC1414107; doi:10.1186/gb-2005-6-13-r108)
Supplement: Additional data file 45 — An Excel file showing a statistical analysis of colocalized ESTs for 5,502 ANOVA selected ESTs [file gb-2005-6-13-r108-S45.xls]

## Sheet: Chromosomal mapping
					% of colocalized ESTs in 5 Mb																% of colocalized ESTs in 100kb
	Cluster	ESTs			>=2	>=3	>=4	>=5	>=6	>=7	>=8	>=9	>=10	>=11	>=12	>=13	>=14	>=15			>=2	>=3	>=4	>=5	>=6	>=7	>=8	>=9	>=10	>=11	>=12	>=13	>=14	>=15
	1	523			43.9771	34.2256	25.4302	11.8547	3.63289	1.14723	0	0	0	0	0	0	0	0			13.1931	3.25048	0.573614	0	0	0	0	0	0	0	0	0	0	0
	2	390			44.1026	34.359	22.8205	11.7949	6.41026	2.5641	2.5641	2.5641	2.5641	2.5641	0	0	0	0			11.7949	3.84615	0.769231	0	0	0	0	0	0	0	0	0	0	0
	3	173			26.5896	12.1387	4.04624	0	0	0	0	0	0	0	0	0	0	0			7.51445	1.15607	0	0	0	0	0	0	0	0	0	0	0	0
	4	1194			63.9028	57.2027	49.0787	41.0385	35.4271	29.1457	23.7018	17.8392	12.9816	8.29146	5.52764	3.60134	3.60134	3.51759			15.4104	5.77889	1.08878	0.335008	0	0	0	0	0	0	0	0	0	0
	5	589			44.9915	36.3328	26.146	20.034	11.7148	6.28183	3.90492	1.52801	0	0	0	0	0	0			10.3565	2.54669	0.509338	0	0	0	0	0	0	0	0	0	0	0
	6	37			21.6216	8.10811	8.10811	0	0	0	0	0	0	0	0	0	0	0			10.8108	0	0	0	0	0	0	0	0	0	0	0	0	0
	7	770			55.7143	47.2727	36.8831	26.2338	20.6494	14.6753	9.09091	7.66234	6.62338	6.62338	4.02597	3.8961	3.8961	2.20779			16.3636	6.1039	2.46753	1.2987	0.649351	0	0	0	0	0	0	0	0	0
	8	403			37.7171	26.3027	17.1216	8.18859	2.97767	1.73697	1.73697	0	0	0	0	0	0	0			9.92556	2.23325	0	0	0	0	0	0	0	0	0	0	0	0
	9	69			14.4928	2.89855	0	0	0	0	0	0	0	0	0	0	0	0			5.7971	0	0	0	0	0	0	0	0	0	0	0	0	0
	10	896			49.5536	41.8527	31.25	22.7679	16.8527	9.04018	5.58036	4.35268	2.34375	1.11607	0	0	0	0			11.8304	3.57143	0.669643	0	0	0	0	0	0	0	0	0	0	0
	11	71			15.493	2.8169	0	0	0	0	0	0	0	0	0	0	0	0			7.04225	0	0	0	0	0	0	0	0	0	0	0	0	0
	12	90			18.8889	6.66667	0	0	0	0	0	0	0	0	0	0	0	0			15.5556	4.44444	0	0	0	0	0	0	0	0	0	0	0	0
		5205		mean	36.4204	25.8481	18.407	11.826	8.13873	5.38261	3.88159	2.82886	2.04273	1.54958	0.796134	0.624787	0.624787	0.477115		mean	11.2996	2.74428	0.506511	0.136142	0.0541126	0	0	0	0	0	0	0	0	0
				SD	16.6052	18.7779	16.2541	13.3504	11.1641	8.78668	6.87288	5.29815	3.98161	2.88607	1.88673	1.46054	1.46054	1.14876		SD	3.44456	2.15231	0.727643	0.378566	0.187451	0	0	0	0	0	0	0	0	0
					% of colocalized ESTs in 1 Mb																% of colocalized ESTs in 500kb
	Cluster	ESTs			>=2	>=3	>=4	>=5	>=6	>=7	>=8	>=9	>=10	>=11	>=12	>=13	>=14	>=15			>=2	>=3	>=4	>=5	>=6	>=7	>=8	>=9	>=10	>=11	>=12	>=13	>=14	>=15
	1	523			22.1797	9.17782	1.52964	0.764818	0	0	0	0	0	0	0	0	0	0			17.5908	5.92734	0.573614	0	0	0	0	0	0	0	0	0	0	0
	2	390			24.8718	11.7949	5.38462	2.30769	1.28205	0	0	0	0	0	0	0	0	0			19.2308	8.46154	1.79487	1.02564	0	0	0	0	0	0	0	0	0	0
	3	173			14.4509	4.04624	1.7341	0	0	0	0	0	0	0	0	0	0	0			12.7168	3.46821	0	0	0	0	0	0	0	0	0	0	0	0
	4	1194			40.201	29.8157	18.1742	10.134	5.9464	1.67504	0.586265	0	0	0	0	0	0	0			30.1508	17.5879	8.87772	4.10385	1.25628	0	0	0	0	0	0	0	0	0
	5	589			24.2784	12.7334	7.30051	3.73514	1.69779	0	0	0	0	0	0	0	0	0			19.3548	9.33786	4.9236	2.20713	0.848896	0	0	0	0	0	0	0	0	0
	6	37			13.5135	5.40541	0	0	0	0	0	0	0	0	0	0	0	0			13.5135	5.40541	0	0	0	0	0	0	0	0	0	0	0	0
	7	770			33.6364	20.1299	10.2597	6.62338	3.8961	2.5974	0.909091	0	0	0	0	0	0	0			24.9351	12.987	6.1039	2.98701	0.909091	0.909091	0.909091	0	0	0	0	0	0	0
	8	403			17.866	8.43672	3.47395	1.24069	1.24069	0	0	0	0	0	0	0	0	0			14.6402	5.21092	0.744417	0	0	0	0	0	0	0	0	0	0	0
	9	69			8.69565	0	0	0	0	0	0	0	0	0	0	0	0	0			5.7971	0	0	0	0	0	0	0	0	0	0	0	0	0
	10	896			26.6741	16.9643	8.25893	3.68304	1.89732	0.669643	0	0	0	0	0	0	0	0			19.8661	9.82143	4.35268	1.89732	0.558036	0	0	0	0	0	0	0	0	0
	11	71			11.2676	2.8169	0	0	0	0	0	0	0	0	0	0	0	0			9.85915	2.8169	0	0	0	0	0	0	0	0	0	0	0	0
	12	90			15.5556	4.44444	0	0	0	0	0	0	0	0	0	0	0	0			15.5556	4.44444	0	0	0	0	0	0	0	0	0	0	0	0
		5205		mean	21.0992	10.4805	4.67631	2.37406	1.33003	0.411841	0.124613	0	0	0	0	0	0	0		mean	16.9342	7.12242	2.2809	1.01841	0.297692	0.0757576	0.0757576	0	0	0	0	0	0	0
				SD	9.4006	8.49514	5.56831	3.21783	1.88238	0.850953	0.299061	0	0	0	0	0	0	0		SD	6.53379	4.82162	3.02916	1.44099	0.464491	0.262432	0.262432	0	0	0	0	0	0	0
